# Supplementary material for: Research on blockchain smart contract technology based on resistance to quantum computing attacks
Source: PLoS One. 2024 May 23;19(5):e0302325. doi: 10.1371/journal.pone.0302325 (PMC11115269; doi:10.1371/journal.pone.0302325)
Supplement: S1 File — (ZIP) [file pone.0302325.s001.zip]

Archive with 257 entries (207 files):
- data/
- data/ntru2/
- data/ntru2/jnidemo_c/
- data/ntru2/jnidemo_c/classfile_constants.h
- data/ntru2/jnidemo_c/cmake-build-debug/
- data/ntru2/jnidemo_c/cmake-build-debug/CMakeCache.txt
- data/ntru2/jnidemo_c/cmake-build-debug/CMakeFiles/
- data/ntru2/jnidemo_c/cmake-build-debug/CMakeFiles/3.10.3/
- data/ntru2/jnidemo_c/cmake-build-debug/CMakeFiles/3.10.3/CMakeCCompiler.cmake
- data/ntru2/jnidemo_c/cmake-build-debug/CMakeFiles/3.10.3/CMakeDetermineCompilerABI_C.bin
- data/ntru2/jnidemo_c/cmake-build-debug/CMakeFiles/3.10.3/CMakeSystem.cmake
- data/ntru2/jnidemo_c/cmake-build-debug/CMakeFiles/3.10.3/CompilerIdC/
- data/ntru2/jnidemo_c/cmake-build-debug/CMakeFiles/3.10.3/CompilerIdC/CMakeCCompilerId.c
- data/ntru2/jnidemo_c/cmake-build-debug/CMakeFiles/3.10.3/CompilerIdC/a.out
- data/ntru2/jnidemo_c/cmake-build-debug/CMakeFiles/CMakeDirectoryInformation.cmake
- data/ntru2/jnidemo_c/cmake-build-debug/CMakeFiles/CMakeOutput.log
- data/ntru2/jnidemo_c/cmake-build-debug/CMakeFiles/Makefile.cmake
- data/ntru2/jnidemo_c/cmake-build-debug/CMakeFiles/Makefile2
- data/ntru2/jnidemo_c/cmake-build-debug/CMakeFiles/TargetDirectories.txt
- data/ntru2/jnidemo_c/cmake-build-debug/CMakeFiles/clion-environment.txt
- data/ntru2/jnidemo_c/cmake-build-debug/CMakeFiles/clion-log.txt
- data/ntru2/jnidemo_c/cmake-build-debug/CMakeFiles/cmake.check_cache
- data/ntru2/jnidemo_c/cmake-build-debug/CMakeFiles/feature_tests.bin
- data/ntru2/jnidemo_c/cmake-build-debug/CMakeFiles/feature_tests.c
- data/ntru2/jnidemo_c/cmake-build-debug/CMakeFiles/jnidemo_c.dir/
- data/ntru2/jnidemo_c/cmake-build-debug/CMakeFiles/jnidemo_c.dir/DependInfo.cmake
- data/ntru2/jnidemo_c/cmake-build-debug/CMakeFiles/jnidemo_c.dir/build.make
- data/ntru2/jnidemo_c/cmake-build-debug/CMakeFiles/jnidemo_c.dir/cmake_clean.cmake
- data/ntru2/jnidemo_c/cmake-build-debug/CMakeFiles/jnidemo_c.dir/depend.make
- data/ntru2/jnidemo_c/cmake-build-debug/CMakeFiles/jnidemo_c.dir/flags.make
- data/ntru2/jnidemo_c/cmake-build-debug/CMakeFiles/jnidemo_c.dir/progress.make
- data/ntru2/jnidemo_c/cmake-build-debug/CMakeFiles/progress.marks
- data/ntru2/jnidemo_c/cmake-build-debug/Makefile
- data/ntru2/jnidemo_c/cmake-build-debug/cmake_install.cmake
- data/ntru2/jnidemo_c/cmake-build-debug/jnidemo_c.cbp
- data/ntru2/jnidemo_c/com_zz_demo_JNIDemo.h
- data/ntru2/jnidemo_c/jawt.h
- data/ntru2/jnidemo_c/jdwpTransport.h
- data/ntru2/jnidemo_c/jni.h
- data/ntru2/jnidemo_c/jvmti.h
- data/ntru2/jnidemo_c/jvmticmlr.h
- data/ntru2/jnidemo_c/linux/
- data/ntru2/jnidemo_c/linux/jawt_md.h
- data/ntru2/jnidemo_c/linux/jni_md.h
- data/ntru2/ntrusign/
- data/ntru2/ntrusign/.idea/
- data/ntru2/ntrusign/.idea/codeStyles/
- data/ntru2/ntrusign/.idea/codeStyles/Project.xml
- data/ntru2/ntrusign/.idea/compiler.xml
- data/ntru2/ntrusign/.idea/libraries/
- data/ntru2/ntrusign/.idea/libraries/jna_3_0_9.xml
- data/ntru2/ntrusign/.idea/misc.xml
- data/ntru2/ntrusign/.idea/modules.xml
- data/ntru2/ntrusign/.idea/workspace.xml
- data/ntru2/ntrusign/CMakeCache.txt
- data/ntru2/ntrusign/CMakeFiles/
- data/ntru2/ntrusign/CMakeFiles/3.12.2/
- data/ntru2/ntrusign/CMakeFiles/3.12.2/CMakeCCompiler.cmake
- data/ntru2/ntrusign/CMakeFiles/3.12.2/CMakeDetermineCompilerABI_C.bin
- data/ntru2/ntrusign/CMakeFiles/3.12.2/CMakeSystem.cmake
- data/ntru2/ntrusign/CMakeFiles/3.12.2/CompilerIdC/
- data/ntru2/ntrusign/CMakeFiles/3.12.2/CompilerIdC/CMakeCCompilerId.c
- data/ntru2/ntrusign/CMakeFiles/3.12.2/CompilerIdC/a.out
- data/ntru2/ntrusign/CMakeFiles/CMakeOutput.log
- data/ntru2/ntrusign/CMakeFiles/cmake.check_cache
- data/ntru2/ntrusign/CMakeFiles/feature_tests.bin
- data/ntru2/ntrusign/CMakeFiles/feature_tests.c
- data/ntru2/ntrusign/CMakeLists.txt
- data/ntru2/ntrusign/Project2.dll
- data/ntru2/ntrusign/Project2.sln
- data/ntru2/ntrusign/a.out
- data/ntru2/ntrusign/build.xml
- data/ntru2/ntrusign/cmake-build-debug/
- data/ntru2/ntrusign/cmake-build-debug/CMakeCache.txt
- data/ntru2/ntrusign/cmake-build-debug/CMakeFiles/
- data/ntru2/ntrusign/cmake-build-debug/CMakeFiles/3.10.3/
- data/ntru2/ntrusign/cmake-build-debug/CMakeFiles/3.10.3/CMakeCCompiler.cmake
- data/ntru2/ntrusign/cmake-build-debug/CMakeFiles/3.10.3/CMakeDetermineCompilerABI_C.bin
- data/ntru2/ntrusign/cmake-build-debug/CMakeFiles/3.10.3/CMakeSystem.cmake
- data/ntru2/ntrusign/cmake-build-debug/CMakeFiles/3.10.3/CompilerIdC/
- data/ntru2/ntrusign/cmake-build-debug/CMakeFiles/3.10.3/CompilerIdC/CMakeCCompilerId.c
- data/ntru2/ntrusign/cmake-build-debug/CMakeFiles/3.10.3/CompilerIdC/a.out
- data/ntru2/ntrusign/cmake-build-debug/CMakeFiles/CMakeDirectoryInformation.cmake
- data/ntru2/ntrusign/cmake-build-debug/CMakeFiles/CMakeOutput.log
- data/ntru2/ntrusign/cmake-build-debug/CMakeFiles/Makefile.cmake
- data/ntru2/ntrusign/cmake-build-debug/CMakeFiles/Makefile2
- data/ntru2/ntrusign/cmake-build-debug/CMakeFiles/TargetDirectories.txt
- data/ntru2/ntrusign/cmake-build-debug/CMakeFiles/clion-environment.txt
- data/ntru2/ntrusign/cmake-build-debug/CMakeFiles/clion-log.txt
- data/ntru2/ntrusign/cmake-build-debug/CMakeFiles/cmake.check_cache
- data/ntru2/ntrusign/cmake-build-debug/CMakeFiles/feature_tests.bin
- data/ntru2/ntrusign/cmake-build-debug/CMakeFiles/feature_tests.c
- data/ntru2/ntrusign/cmake-build-debug/CMakeFiles/ntrusign.dir/
- data/ntru2/ntrusign/cmake-build-debug/CMakeFiles/ntrusign.dir/DependInfo.cmake
- data/ntru2/ntrusign/cmake-build-debug/CMakeFiles/ntrusign.dir/build.make
- data/ntru2/ntrusign/cmake-build-debug/CMakeFiles/ntrusign.dir/cmake_clean.cmake
- data/ntru2/ntrusign/cmake-build-debug/CMakeFiles/ntrusign.dir/depend.internal
- data/ntru2/ntrusign/cmake-build-debug/CMakeFiles/ntrusign.dir/depend.make
- data/ntru2/ntrusign/cmake-build-debug/CMakeFiles/ntrusign.dir/flags.make
- data/ntru2/ntrusign/cmake-build-debug/CMakeFiles/ntrusign.dir/progress.make
- data/ntru2/ntrusign/cmake-build-debug/CMakeFiles/progress.marks
- data/ntru2/ntrusign/cmake-build-debug/Makefile
- data/ntru2/ntrusign/cmake-build-debug/cmake_install.cmake
- data/ntru2/ntrusign/cmake-build-debug/ntrusign.cbp
- data/ntru2/ntrusign/dist/
- data/ntru2/ntrusign/dist/README.TXT
- data/ntru2/ntrusign/dist/ntrusign.jar
- data/ntru2/ntrusign/hello.dll
- data/ntru2/ntrusign/hs_err_pid15124.log
- data/ntru2/ntrusign/hs_err_pid18452.log
- data/ntru2/ntrusign/hs_err_pid20520.log
- data/ntru2/ntrusign/hs_err_pid23216.log
- data/ntru2/ntrusign/hs_err_pid24608.log
- data/ntru2/ntrusign/hs_err_pid8468.log
- data/ntru2/ntrusign/lib/
- data/ntru2/ntrusign/lib/jna-3.0.9.jar
- data/ntru2/ntrusign/libhelloworld.so
- data/ntru2/ntrusign/libntrusign.so
- data/ntru2/ntrusign/manifest.mf
- data/ntru2/ntrusign/nbproject/
- data/ntru2/ntrusign/nbproject/build-impl.xml
- data/ntru2/ntrusign/nbproject/genfiles.properties
- data/ntru2/ntrusign/nbproject/private/
- data/ntru2/ntrusign/nbproject/private/private.properties
- data/ntru2/ntrusign/nbproject/private/private.xml
- data/ntru2/ntrusign/nbproject/project.properties
- data/ntru2/ntrusign/nbproject/project.xml
- data/ntru2/ntrusign/ntrusign.iml
- data/ntru2/ntrusign/src/
- data/ntru2/ntrusign/src/ntrusign/
- data/ntru2/ntrusign/src/ntrusign/Ntrusign.java
- data/ntru2/ntrusign/src/ntrusign/asu.java
- data/ntru2/ntrusign/target/
- data/ntru2/ntrusign/target/production/
- data/ntru2/ntrusign/target/production/ntrusign/
- data/ntru2/ntrusign/target/production/ntrusign/ntrusign/
- data/ntru2/ntrusign/target/production/ntrusign/ntrusign/Ntrusign.class
- data/ntru2/ntrusign/target/production/ntrusign/ntrusign/asu$Dll.class
- data/ntru2/ntrusign/target/production/ntrusign/ntrusign/asu.class
- data/ntru2/pqntrusign-nist-submission-rev/
- data/ntru2/pqntrusign-nist-submission-rev/optimized implementation/
- data/ntru2/pqntrusign-nist-submission-rev/optimized implementation/sample as reference implementation
- data/ntru2/pqntrusign-nist-submission-rev/reference implementation/
- data/ntru2/pqntrusign-nist-submission-rev/reference implementation/.idea/
- data/ntru2/pqntrusign-nist-submission-rev/reference implementation/.idea/.name
- data/ntru2/pqntrusign-nist-submission-rev/reference implementation/.idea/codeStyles/
- data/ntru2/pqntrusign-nist-submission-rev/reference implementation/.idea/codeStyles/Project.xml
- data/ntru2/pqntrusign-nist-submission-rev/reference implementation/.idea/misc.xml
- data/ntru2/pqntrusign-nist-submission-rev/reference implementation/.idea/modules.xml
- data/ntru2/pqntrusign-nist-submission-rev/reference implementation/.idea/reference implementation.iml
- data/ntru2/pqntrusign-nist-submission-rev/reference implementation/.idea/workspace.xml
- data/ntru2/pqntrusign-nist-submission-rev/reference implementation/CMakeLists.txt
- data/ntru2/pqntrusign-nist-submission-rev/reference implementation/Gaussian-1024/
- data/ntru2/pqntrusign-nist-submission-rev/reference implementation/Gaussian-1024/PQCgenKAT_sign.c
- data/ntru2/pqntrusign-nist-submission-rev/reference implementation/Gaussian-1024/PQCsignKAT_2604.req
- data/ntru2/pqntrusign-nist-submission-rev/reference implementation/Gaussian-1024/PQCsignKAT_2604.rsp
- data/ntru2/pqntrusign-nist-submission-rev/reference implementation/Gaussian-1024/api.h
- data/ntru2/pqntrusign-nist-submission-rev/reference implementation/Gaussian-1024/makefile
- data/ntru2/pqntrusign-nist-submission-rev/reference implementation/Gaussian-1024/sign.c
- data/ntru2/pqntrusign-nist-submission-rev/reference implementation/Uniform-1024/
- data/ntru2/pqntrusign-nist-submission-rev/reference implementation/Uniform-1024/PQCgenKAT_sign.c
- data/ntru2/pqntrusign-nist-submission-rev/reference implementation/Uniform-1024/PQCsignKAT_2604.req
- data/ntru2/pqntrusign-nist-submission-rev/reference implementation/Uniform-1024/PQCsignKAT_2604.rsp
- data/ntru2/pqntrusign-nist-submission-rev/reference implementation/Uniform-1024/api.h
- data/ntru2/pqntrusign-nist-submission-rev/reference implementation/Uniform-1024/makefile
- data/ntru2/pqntrusign-nist-submission-rev/reference implementation/Uniform-1024/sign.c
- data/ntru2/pqntrusign-nist-submission-rev/reference implementation/cmake-build-debug/
- data/ntru2/pqntrusign-nist-submission-rev/reference implementation/cmake-build-debug/CMakeCache.txt
- data/ntru2/pqntrusign-nist-submission-rev/reference implementation/cmake-build-debug/CMakeFiles/
- data/ntru2/pqntrusign-nist-submission-rev/reference implementation/cmake-build-debug/CMakeFiles/3.10.3/
- data/ntru2/pqntrusign-nist-submission-rev/reference implementation/cmake-build-debug/CMakeFiles/3.10.3/CMakeCCompiler.cmake
- data/ntru2/pqntrusign-nist-submission-rev/reference implementation/cmake-build-debug/CMakeFiles/3.10.3/CMakeDetermineCompilerABI_C.bin
- data/ntru2/pqntrusign-nist-submission-rev/reference implementation/cmake-build-debug/CMakeFiles/3.10.3/CMakeSystem.cmake
- data/ntru2/pqntrusign-nist-submission-rev/reference implementation/cmake-build-debug/CMakeFiles/3.10.3/CompilerIdC/
- data/ntru2/pqntrusign-nist-submission-rev/reference implementation/cmake-build-debug/CMakeFiles/3.10.3/CompilerIdC/CMakeCCompilerId.c
- data/ntru2/pqntrusign-nist-submission-rev/reference implementation/cmake-build-debug/CMakeFiles/3.10.3/CompilerIdC/a.out
- data/ntru2/pqntrusign-nist-submission-rev/reference implementation/cmake-build-debug/CMakeFiles/CMakeDirectoryInformation.cmake
- data/ntru2/pqntrusign-nist-submission-rev/reference implementation/cmake-build-debug/CMakeFiles/CMakeOutput.log
- data/ntru2/pqntrusign-nist-submission-rev/reference implementation/cmake-build-debug/CMakeFiles/Makefile.cmake
- data/ntru2/pqntrusign-nist-submission-rev/reference implementation/cmake-build-debug/CMakeFiles/Makefile2
- data/ntru2/pqntrusign-nist-submission-rev/reference implementation/cmake-build-debug/CMakeFiles/Progress/
- data/ntru2/pqntrusign-nist-submission-rev/reference implementation/cmake-build-debug/CMakeFiles/Progress/17
- data/ntru2/pqntrusign-nist-submission-rev/reference implementation/cmake-build-debug/CMakeFiles/Progress/count.txt
- data/ntru2/pqntrusign-nist-submission-rev/reference implementation/cmake-build-debug/CMakeFiles/TargetDirectories.txt
- data/ntru2/pqntrusign-nist-submission-rev/reference implementation/cmake-build-debug/CMakeFiles/clion-environment.txt
- data/ntru2/pqntrusign-nist-submission-rev/reference implementation/cmake-build-debug/CMakeFiles/clion-log.txt
- data/ntru2/pqntrusign-nist-submission-rev/reference implementation/cmake-build-debug/CMakeFiles/cmake.check_cache
- data/ntru2/pqntrusign-nist-submission-rev/reference implementation/cmake-build-debug/CMakeFiles/feature_tests.bin
- data/ntru2/pqntrusign-nist-submission-rev/reference implementation/cmake-build-debug/CMakeFiles/feature_tests.c
- data/ntru2/pqntrusign-nist-submission-rev/reference implementation/cmake-build-debug/CMakeFiles/progress.marks
- data/ntru2/pqntrusign-nist-submission-rev/reference implementation/cmake-build-debug/CMakeFiles/reference_implementation.dir/
- data/ntru2/pqntrusign-nist-submission-rev/reference implementation/cmake-build-debug/CMakeFiles/reference_implementation.dir/C.includecache
- data/ntru2/pqntrusign-nist-submission-rev/reference implementation/cmake-build-debug/CMakeFiles/reference_implementation.dir/DependInfo.cmake
- data/ntru2/pqntrusign-nist-submission-rev/reference implementation/cmake-build-debug/CMakeFiles/reference_implementation.dir/Gaussian-1024/
- data/ntru2/pqntrusign-nist-submission-rev/reference implementation/cmake-build-debug/CMakeFiles/reference_implementation.dir/Gaussian-1024/PQCgenKAT_sign.c.o
- data/ntru2/pqntrusign-nist-submission-rev/reference implementation/cmake-build-debug/CMakeFiles/reference_implementation.dir/Gaussian-1024/sign.c.o
- data/ntru2/pqntrusign-nist-submission-rev/reference implementation/cmake-build-debug/CMakeFiles/reference_implementation.dir/Uniform-1024/
- data/ntru2/pqntrusign-nist-submission-rev/reference implementation/cmake-build-debug/CMakeFiles/reference_implementation.dir/Uniform-1024/PQCgenKAT_sign.c.o
- data/ntru2/pqntrusign-nist-submission-rev/reference implementation/cmake-build-debug/CMakeFiles/reference_implementation.dir/Uniform-1024/sign.c.o
- data/ntru2/pqntrusign-nist-submission-rev/reference implementation/cmake-build-debug/CMakeFiles/reference_implementation.dir/build.make
- data/ntru2/pqntrusign-nist-submission-rev/reference implementation/cmake-build-debug/CMakeFiles/reference_implementation.dir/cmake_clean.cmake
- data/ntru2/pqntrusign-nist-submission-rev/reference implementation/cmake-build-debug/CMakeFiles/reference_implementation.dir/common/
- data/ntru2/pqntrusign-nist-submission-rev/reference implementation/cmake-build-debug/CMakeFiles/reference_implementation.dir/common/DGS.c.o
- data/ntru2/pqntrusign-nist-submission-rev/reference implementation/cmake-build-debug/CMakeFiles/reference_implementation.dir/common/NTT.c.o
- data/ntru2/pqntrusign-nist-submission-rev/reference implementation/cmake-build-debug/CMakeFiles/reference_implementation.dir/common/crypto_hash_sha512.c.o
- data/ntru2/pqntrusign-nist-submission-rev/reference implementation/cmake-build-debug/CMakeFiles/reference_implementation.dir/common/crypto_stream.c.o
- data/ntru2/pqntrusign-nist-submission-rev/reference implementation/cmake-build-debug/CMakeFiles/reference_implementation.dir/common/fastrandombytes.c.o
- data/ntru2/pqntrusign-nist-submission-rev/reference implementation/cmake-build-debug/CMakeFiles/reference_implementation.dir/common/misc.c.o
- data/ntru2/pqntrusign-nist-submission-rev/reference implementation/cmake-build-debug/CMakeFiles/reference_implementation.dir/common/packing.c.o
- data/ntru2/pqntrusign-nist-submission-rev/reference implementation/cmake-build-debug/CMakeFiles/reference_implementation.dir/common/param.c.o
- data/ntru2/pqntrusign-nist-submission-rev/reference implementation/cmake-build-debug/CMakeFiles/reference_implementation.dir/common/poly.c.o
- data/ntru2/pqntrusign-nist-submission-rev/reference implementation/cmake-build-debug/CMakeFiles/reference_implementation.dir/common/pqNTRUSign.c.o
- data/ntru2/pqntrusign-nist-submission-rev/reference implementation/cmake-build-debug/CMakeFiles/reference_implementation.dir/common/rng.c.o
- data/ntru2/pqntrusign-nist-submission-rev/reference implementation/cmake-build-debug/CMakeFiles/reference_implementation.dir/common/shred.c.o
- data/ntru2/pqntrusign-nist-submission-rev/reference implementation/cmake-build-debug/CMakeFiles/reference_implementation.dir/depend.internal
- data/ntru2/pqntrusign-nist-submission-rev/reference implementation/cmake-build-debug/CMakeFiles/reference_implementation.dir/depend.make
- data/ntru2/pqntrusign-nist-submission-rev/reference implementation/cmake-build-debug/CMakeFiles/reference_implementation.dir/flags.make
- data/ntru2/pqntrusign-nist-submission-rev/reference implementation/cmake-build-debug/CMakeFiles/reference_implementation.dir/link.txt
- data/ntru2/pqntrusign-nist-submission-rev/reference implementation/cmake-build-debug/CMakeFiles/reference_implementation.dir/progress.make
- data/ntru2/pqntrusign-nist-submission-rev/reference implementation/cmake-build-debug/Makefile
- data/ntru2/pqntrusign-nist-submission-rev/reference implementation/cmake-build-debug/cmake_install.cmake
- data/ntru2/pqntrusign-nist-submission-rev/reference implementation/cmake-build-debug/reference_implementation.cbp
- data/ntru2/pqntrusign-nist-submission-rev/reference implementation/common/
- data/ntru2/pqntrusign-nist-submission-rev/reference implementation/common/DGS.c
- data/ntru2/pqntrusign-nist-submission-rev/reference implementation/common/NTT.c
- data/ntru2/pqntrusign-nist-submission-rev/reference implementation/common/NTT.h
- data/ntru2/pqntrusign-nist-submission-rev/reference implementation/common/crypto_hash_sha512.c
- data/ntru2/pqntrusign-nist-submission-rev/reference implementation/common/crypto_hash_sha512.h
- data/ntru2/pqntrusign-nist-submission-rev/reference implementation/common/crypto_stream.c
- data/ntru2/pqntrusign-nist-submission-rev/reference implementation/common/crypto_stream_salsa20.h
- data/ntru2/pqntrusign-nist-submission-rev/reference implementation/common/fastrandombytes.c
- data/ntru2/pqntrusign-nist-submission-rev/reference implementation/common/fastrandombytes.h
- data/ntru2/pqntrusign-nist-submission-rev/reference implementation/common/misc.c
- data/ntru2/pqntrusign-nist-submission-rev/reference implementation/common/packing.c
- data/ntru2/pqntrusign-nist-submission-rev/reference implementation/common/packing.h
- data/ntru2/pqntrusign-nist-submission-rev/reference implementation/common/param.c
- data/ntru2/pqntrusign-nist-submission-rev/reference implementation/common/param.h
- data/ntru2/pqntrusign-nist-submission-rev/reference implementation/common/poly.c
- data/ntru2/pqntrusign-nist-submission-rev/reference implementation/common/poly.h
- data/ntru2/pqntrusign-nist-submission-rev/reference implementation/common/pqNTRUSign.c
- data/ntru2/pqntrusign-nist-submission-rev/reference implementation/common/pqNTRUSign.h
- data/ntru2/pqntrusign-nist-submission-rev/reference implementation/common/rng.c
- data/ntru2/pqntrusign-nist-submission-rev/reference implementation/common/rng.h
- data/ntru2/pqntrusign-nist-submission-rev/reference implementation/common/shred.c
- data/ntru2/pqntrusign-nist-submission-rev/reference implementation/common/shred.h
- data/ntru2/pqntrusign-nist-submission-rev/supporting document/
- data/ntru2/pqntrusign-nist-submission-rev/supporting document/pqNTRUsign.pdf
- data/ntru2/pqntrusign-nist-submission-rev/supporting document/spec.pdf
- data/solidity/
- data/solidity/代理投票.md
- data/solidity/代理投票.sol
- data/solidity/公开拍卖.md
- data/solidity/公开拍卖.sol
- data/solidity/密封拍卖.md
- data/solidity/密封拍卖.sol
- data/solidity/物品买卖.md
- data/solidity/物品买卖.sol
