# Supplementary material for: Research on blockchain smart contract technology based on resistance to quantum computing attacks
Source: PLoS One. 2024 May 23;19(5):e0302325. doi: 10.1371/journal.pone.0302325 (PMC11115269; doi:10.1371/journal.pone.0302325)
Supplement: S1 File — (ZIP) [file pone.0302325.s001.zip › data/ntru2/jnidemo_c/cmake-build-debug/CMakeCache.txt]

# This is the CMakeCache file.
# For build in directory: /home/zz/app/hashnet/ntru/jnidemo_c/cmake-build-debug
# It was generated by CMake: /home/zz/software/clion-2018.1.5/bin/cmake/bin/cmake
# You can edit this file to change values found and used by cmake.
# If you do not want to change any of the values, simply exit the editor.
# If you do want to change a value, simply edit, save, and exit the editor.
# The syntax for the file is as follows:
# KEY:TYPE=VALUE
# KEY is the name of a variable in the cache.
# TYPE is a hint to GUIs for the type of VALUE, DO NOT EDIT TYPE!.
# VALUE is the current value for the KEY.

########################
# EXTERNAL cache entries
########################

//Path to a program.
CMAKE_AR:FILEPATH=/usr/bin/ar

//Choose the type of build, options are: None(CMAKE_CXX_FLAGS or
// CMAKE_C_FLAGS used) Debug Release RelWithDebInfo MinSizeRel.
CMAKE_BUILD_TYPE:STRING=Debug

//The CodeBlocks executable
CMAKE_CODEBLOCKS_EXECUTABLE:FILEPATH=CMAKE_CODEBLOCKS_EXECUTABLE-NOTFOUND

//Additional command line arguments when CodeBlocks invokes make.
// Enter e.g. -j<some_number> to get parallel builds
CMAKE_CODEBLOCKS_MAKE_ARGUMENTS:STRING=-j2

//Enable/Disable color output during build.
CMAKE_COLOR_MAKEFILE:BOOL=ON

//No help, variable specified on the command line.
CMAKE_CXX_COMPILER:UNINITIALIZED=/usr/bin/c++

//No help, variable specified on the command line.
CMAKE_C_COMPILER:UNINITIALIZED=/usr/bin/cc

//A wrapper around 'ar' adding the appropriate '--plugin' option
// for the GCC compiler
CMAKE_C_COMPILER_AR:FILEPATH=/usr/bin/gcc-ar-5

//A wrapper around 'ranlib' adding the appropriate '--plugin' option
// for the GCC compiler
CMAKE_C_COMPILER_RANLIB:FILEPATH=/usr/bin/gcc-ranlib-5

//Flags used by the compiler during all build types.
CMAKE_C_FLAGS:STRING=

//Flags used by the compiler during debug builds.
CMAKE_C_FLAGS_DEBUG:STRING=-g

//Flags used by the compiler during release builds for minimum
// size.
CMAKE_C_FLAGS_MINSIZEREL:STRING=-Os -DNDEBUG

//Flags used by the compiler during release builds.
CMAKE_C_FLAGS_RELEASE:STRING=-O3 -DNDEBUG

//Flags used by the compiler during release builds with debug info.
CMAKE_C_FLAGS_RELWITHDEBINFO:STRING=-O2 -g -DNDEBUG

//Flags used by the linker.
CMAKE_EXE_LINKER_FLAGS:STRING=

//Flags used by the linker during debug builds.
CMAKE_EXE_LINKER_FLAGS_DEBUG:STRING=

//Flags used by the linker during release minsize builds.
CMAKE_EXE_LINKER_FLAGS_MINSIZEREL:STRING=

//Flags used by the linker during release builds.
CMAKE_EXE_LINKER_FLAGS_RELEASE:STRING=

//Flags used by the linker during Release with Debug Info builds.
CMAKE_EXE_LINKER_FLAGS_RELWITHDEBINFO:STRING=

//Enable/Disable output of compile commands during generation.
CMAKE_EXPORT_COMPILE_COMMANDS:BOOL=OFF

//Install path prefix, prepended onto install directories.
CMAKE_INSTALL_PREFIX:PATH=/usr/local

//Path to a program.
CMAKE_LINKER:FILEPATH=/usr/bin/ld

//No help, variable specified on the command line.
CMAKE_MAKE_PROGRAM:UNINITIALIZED=/usr/bin/make

//Flags used by the linker during the creation of modules.
CMAKE_MODULE_LINKER_FLAGS:STRING=

//Flags used by the linker during debug builds.
CMAKE_MODULE_LINKER_FLAGS_DEBUG:STRING=

//Flags used by the linker during release minsize builds.
CMAKE_MODULE_LINKER_FLAGS_MINSIZEREL:STRING=

//Flags used by the linker during release builds.
CMAKE_MODULE_LINKER_FLAGS_RELEASE:STRING=

//Flags used by the linker during Release with Debug Info builds.
CMAKE_MODULE_LINKER_FLAGS_RELWITHDEBINFO:STRING=

//Path to a program.
CMAKE_NM:FILEPATH=/usr/bin/nm

//Path to a program.
CMAKE_OBJCOPY:FILEPATH=/usr/bin/objcopy

//Path to a program.
CMAKE_OBJDUMP:FILEPATH=/usr/bin/objdump

//Value Computed by CMake
CMAKE_PROJECT_NAME:STATIC=jnidemo_c

//Path to a program.
CMAKE_RANLIB:FILEPATH=/usr/bin/ranlib

//Flags used by the linker during the creation of dll's.
CMAKE_SHARED_LINKER_FLAGS:STRING=

//Flags used by the linker during debug builds.
CMAKE_SHARED_LINKER_FLAGS_DEBUG:STRING=

//Flags used by the linker during release minsize builds.
CMAKE_SHARED_LINKER_FLAGS_MINSIZEREL:STRING=

//Flags used by the linker during release builds.
CMAKE_SHARED_LINKER_FLAGS_RELEASE:STRING=

//Flags used by the linker during Release with Debug Info builds.
CMAKE_SHARED_LINKER_FLAGS_RELWITHDEBINFO:STRING=

//If set, runtime paths are not added when installing shared libraries,
// but are added when building.
CMAKE_SKIP_INSTALL_RPATH:BOOL=NO

//If set, runtime paths are not added when using shared libraries.
CMAKE_SKIP_RPATH:BOOL=NO

//Flags used by the linker during the creation of static libraries.
CMAKE_STATIC_LINKER_FLAGS:STRING=

//Flags used by the linker during debug builds.
CMAKE_STATIC_LINKER_FLAGS_DEBUG:STRING=

//Flags used by the linker during release minsize builds.
CMAKE_STATIC_LINKER_FLAGS_MINSIZEREL:STRING=

//Flags used by the linker during release builds.
CMAKE_STATIC_LINKER_FLAGS_RELEASE:STRING=

//Flags used by the linker during Release with Debug Info builds.
CMAKE_STATIC_LINKER_FLAGS_RELWITHDEBINFO:STRING=

//Path to a program.
CMAKE_STRIP:FILEPATH=/usr/bin/strip

//If this value is on, makefiles will be generated without the
// .SILENT directive, and all commands will be echoed to the console
// during the make.  This is useful for debugging only. With Visual
// Studio IDE projects all commands are done without /nologo.
CMAKE_VERBOSE_MAKEFILE:BOOL=FALSE

//Path to a program.
ProcessorCount_cmd_getconf:FILEPATH=/usr/bin/getconf

//Path to a program.
ProcessorCount_cmd_sysctl:FILEPATH=/sbin/sysctl

//Value Computed by CMake
jnidemo_c_BINARY_DIR:STATIC=/home/zz/app/hashnet/ntru/jnidemo_c/cmake-build-debug

//Value Computed by CMake
jnidemo_c_SOURCE_DIR:STATIC=/home/zz/app/hashnet/ntru/jnidemo_c


########################
# INTERNAL cache entries
########################

//ADVANCED property for variable: CMAKE_AR
CMAKE_AR-ADVANCED:INTERNAL=1
//This is the directory where this CMakeCache.txt was created
CMAKE_CACHEFILE_DIR:INTERNAL=/home/zz/app/hashnet/ntru/jnidemo_c/cmake-build-debug
//Major version of cmake used to create the current loaded cache
CMAKE_CACHE_MAJOR_VERSION:INTERNAL=3
//Minor version of cmake used to create the current loaded cache
CMAKE_CACHE_MINOR_VERSION:INTERNAL=10
//Patch version of cmake used to create the current loaded cache
CMAKE_CACHE_PATCH_VERSION:INTERNAL=3
//ADVANCED property for variable: CMAKE_COLOR_MAKEFILE
CMAKE_COLOR_MAKEFILE-ADVANCED:INTERNAL=1
//Path to CMake executable.
CMAKE_COMMAND:INTERNAL=/home/zz/software/clion-2018.1.5/bin/cmake/bin/cmake
//Path to cpack program executable.
CMAKE_CPACK_COMMAND:INTERNAL=/home/zz/software/clion-2018.1.5/bin/cmake/bin/cpack
//Path to ctest program executable.
CMAKE_CTEST_COMMAND:INTERNAL=/home/zz/software/clion-2018.1.5/bin/cmake/bin/ctest
//ADVANCED property for variable: CMAKE_C_COMPILER
CMAKE_C_COMPILER-ADVANCED:INTERNAL=1
//ADVANCED property for variable: CMAKE_C_COMPILER_AR
CMAKE_C_COMPILER_AR-ADVANCED:INTERNAL=1
//ADVANCED property for variable: CMAKE_C_COMPILER_RANLIB
CMAKE_C_COMPILER_RANLIB-ADVANCED:INTERNAL=1
//ADVANCED property for variable: CMAKE_C_FLAGS
CMAKE_C_FLAGS-ADVANCED:INTERNAL=1
//ADVANCED property for variable: CMAKE_C_FLAGS_DEBUG
CMAKE_C_FLAGS_DEBUG-ADVANCED:INTERNAL=1
//ADVANCED property for variable: CMAKE_C_FLAGS_MINSIZEREL
CMAKE_C_FLAGS_MINSIZEREL-ADVANCED:INTERNAL=1
//ADVANCED property for variable: CMAKE_C_FLAGS_RELEASE
CMAKE_C_FLAGS_RELEASE-ADVANCED:INTERNAL=1
//ADVANCED property for variable: CMAKE_C_FLAGS_RELWITHDEBINFO
CMAKE_C_FLAGS_RELWITHDEBINFO-ADVANCED:INTERNAL=1
//Executable file format
CMAKE_EXECUTABLE_FORMAT:INTERNAL=ELF
//ADVANCED property for variable: CMAKE_EXE_LINKER_FLAGS
CMAKE_EXE_LINKER_FLAGS-ADVANCED:INTERNAL=1
//ADVANCED property for variable: CMAKE_EXE_LINKER_FLAGS_DEBUG
CMAKE_EXE_LINKER_FLAGS_DEBUG-ADVANCED:INTERNAL=1
//ADVANCED property for variable: CMAKE_EXE_LINKER_FLAGS_MINSIZEREL
CMAKE_EXE_LINKER_FLAGS_MINSIZEREL-ADVANCED:INTERNAL=1
//ADVANCED property for variable: CMAKE_EXE_LINKER_FLAGS_RELEASE
CMAKE_EXE_LINKER_FLAGS_RELEASE-ADVANCED:INTERNAL=1
//ADVANCED property for variable: CMAKE_EXE_LINKER_FLAGS_RELWITHDEBINFO
CMAKE_EXE_LINKER_FLAGS_RELWITHDEBINFO-ADVANCED:INTERNAL=1
//ADVANCED property for variable: CMAKE_EXPORT_COMPILE_COMMANDS
CMAKE_EXPORT_COMPILE_COMMANDS-ADVANCED:INTERNAL=1
//Name of external makefile project generator.
CMAKE_EXTRA_GENERATOR:INTERNAL=CodeBlocks
//C compiler system defined macros
CMAKE_EXTRA_GENERATOR_C_SYSTEM_DEFINED_MACROS:INTERNAL=__STDC__;1;__STDC_VERSION__;201112L;__STDC_UTF_16__;1;__STDC_UTF_32__;1;__STDC_HOSTED__;1;__GNUC__;5;__GNUC_MINOR__;4;__GNUC_PATCHLEVEL__; ;__VERSION__;"5.4.0 20160609";__ATOMIC_RELAXED; ;__ATOMIC_SEQ_CST;5;__ATOMIC_ACQUIRE;2;__ATOMIC_RELEASE;3;__ATOMIC_ACQ_REL;4;__ATOMIC_CONSUME;1;__FINITE_MATH_ONLY__; ;_LP64;1;__LP64__;1;__SIZEOF_INT__;4;__SIZEOF_LONG__;8;__SIZEOF_LONG_LONG__;8;__SIZEOF_SHORT__;2;__SIZEOF_FLOAT__;4;__SIZEOF_DOUBLE__;8;__SIZEOF_LONG_DOUBLE__;16;__SIZEOF_SIZE_T__;8;__CHAR_BIT__;8;__BIGGEST_ALIGNMENT__;16;__ORDER_LITTLE_ENDIAN__;1234;__ORDER_BIG_ENDIAN__;4321;__ORDER_PDP_ENDIAN__;3412;__BYTE_ORDER__;__ORDER_LITTLE_ENDIAN__;__FLOAT_WORD_ORDER__;__ORDER_LITTLE_ENDIAN__;__SIZEOF_POINTER__;8;__SIZE_TYPE__;long unsigned int;__PTRDIFF_TYPE__;long int;__WCHAR_TYPE__;int;__WINT_TYPE__;unsigned int;__INTMAX_TYPE__;long int;__UINTMAX_TYPE__;long unsigned int;__CHAR16_TYPE__;short unsigned int;__CHAR32_TYPE__;unsigned int;__SIG_ATOMIC_TYPE__;int;__INT8_TYPE__;signed char;__INT16_TYPE__;short int;__INT32_TYPE__;int;__INT64_TYPE__;long int;__UINT8_TYPE__;unsigned char;__UINT16_TYPE__;short unsigned int;__UINT32_TYPE__;unsigned int;__UINT64_TYPE__;long unsigned int;__INT_LEAST8_TYPE__;signed char;__INT_LEAST16_TYPE__;short int;__INT_LEAST32_TYPE__;int;__INT_LEAST64_TYPE__;long int;__UINT_LEAST8_TYPE__;unsigned char;__UINT_LEAST16_TYPE__;short unsigned int;__UINT_LEAST32_TYPE__;unsigned int;__UINT_LEAST64_TYPE__;long unsigned int;__INT_FAST8_TYPE__;signed char;__INT_FAST16_TYPE__;long int;__INT_FAST32_TYPE__;long int;__INT_FAST64_TYPE__;long int;__UINT_FAST8_TYPE__;unsigned char;__UINT_FAST16_TYPE__;long unsigned int;__UINT_FAST32_TYPE__;long unsigned int;__UINT_FAST64_TYPE__;long unsigned int;__INTPTR_TYPE__;long int;__UINTPTR_TYPE__;long unsigned int;__has_include(STR);__has_include__(STR);__has_include_next(STR);__has_include_next__(STR);__GXX_ABI_VERSION;1009;__SCHAR_MAX__;0x7f;__SHRT_MAX__;0x7fff;__INT_MAX__;0x7fffffff;__LONG_MAX__;0x7fffffffffffffffL;__LONG_LONG_MAX__;0x7fffffffffffffffLL;__WCHAR_MAX__;0x7fffffff;__WCHAR_MIN__;(-__WCHAR_MAX__ - 1);__WINT_MAX__;0xffffffffU;__WINT_MIN__;0U;__PTRDIFF_MAX__;0x7fffffffffffffffL;__SIZE_MAX__;0xffffffffffffffffUL;__INTMAX_MAX__;0x7fffffffffffffffL;__INTMAX_C(c);c ## L;__UINTMAX_MAX__;0xffffffffffffffffUL;__UINTMAX_C(c);c ## UL;__SIG_ATOMIC_MAX__;0x7fffffff;__SIG_ATOMIC_MIN__;(-__SIG_ATOMIC_MAX__ - 1);__INT8_MAX__;0x7f;__INT16_MAX__;0x7fff;__INT32_MAX__;0x7fffffff;__INT64_MAX__;0x7fffffffffffffffL;__UINT8_MAX__;0xff;__UINT16_MAX__;0xffff;__UINT32_MAX__;0xffffffffU;__UINT64_MAX__;0xffffffffffffffffUL;__INT_LEAST8_MAX__;0x7f;__INT8_C(c);c;__INT_LEAST16_MAX__;0x7fff;__INT16_C(c);c;__INT_LEAST32_MAX__;0x7fffffff;__INT32_C(c);c;__INT_LEAST64_MAX__;0x7fffffffffffffffL;__INT64_C(c);c ## L;__UINT_LEAST8_MAX__;0xff;__UINT8_C(c);c;__UINT_LEAST16_MAX__;0xffff;__UINT16_C(c);c;__UINT_LEAST32_MAX__;0xffffffffU;__UINT32_C(c);c ## U;__UINT_LEAST64_MAX__;0xffffffffffffffffUL;__UINT64_C(c);c ## UL;__INT_FAST8_MAX__;0x7f;__INT_FAST16_MAX__;0x7fffffffffffffffL;__INT_FAST32_MAX__;0x7fffffffffffffffL;__INT_FAST64_MAX__;0x7fffffffffffffffL;__UINT_FAST8_MAX__;0xff;__UINT_FAST16_MAX__;0xffffffffffffffffUL;__UINT_FAST32_MAX__;0xffffffffffffffffUL;__UINT_FAST64_MAX__;0xffffffffffffffffUL;__INTPTR_MAX__;0x7fffffffffffffffL;__UINTPTR_MAX__;0xffffffffffffffffUL;__GCC_IEC_559;2;__GCC_IEC_559_COMPLEX;2;__FLT_EVAL_METHOD__; ;__DEC_EVAL_METHOD__;2;__FLT_RADIX__;2;__FLT_MANT_DIG__;24;__FLT_DIG__;6;__FLT_MIN_EXP__;(-125);__FLT_MIN_10_EXP__;(-37);__FLT_MAX_EXP__;128;__FLT_MAX_10_EXP__;38;__FLT_DECIMAL_DIG__;9;__FLT_MAX__;3.40282346638528859812e+38F;__FLT_MIN__;1.17549435082228750797e-38F;__FLT_EPSILON__;1.19209289550781250000e-7F;__FLT_DENORM_MIN__;1.40129846432481707092e-45F;__FLT_HAS_DENORM__;1;__FLT_HAS_INFINITY__;1;__FLT_HAS_QUIET_NAN__;1;__DBL_MANT_DIG__;53;__DBL_DIG__;15;__DBL_MIN_EXP__;(-1021);__DBL_MIN_10_EXP__;(-307);__DBL_MAX_EXP__;1024;__DBL_MAX_10_EXP__;308;__DBL_DECIMAL_DIG__;17;__DBL_MAX__;((double)1.79769313486231570815e+308L);__DBL_MIN__;((double)2.22507385850720138309e-308L);__DBL_EPSILON__;((double)2.22044604925031308085e-16L);__DBL_DENORM_MIN__;((double)4.94065645841246544177e-324L);__DBL_HAS_DENORM__;1;__DBL_HAS_INFINITY__;1;__DBL_HAS_QUIET_NAN__;1;__LDBL_MANT_DIG__;64;__LDBL_DIG__;18;__LDBL_MIN_EXP__;(-16381);__LDBL_MIN_10_EXP__;(-4931);__LDBL_MAX_EXP__;16384;__LDBL_MAX_10_EXP__;4932;__DECIMAL_DIG__;21;__LDBL_MAX__;1.18973149535723176502e+4932L;__LDBL_MIN__;3.36210314311209350626e-4932L;__LDBL_EPSILON__;1.08420217248550443401e-19L;__LDBL_DENORM_MIN__;3.64519953188247460253e-4951L;__LDBL_HAS_DENORM__;1;__LDBL_HAS_INFINITY__;1;__LDBL_HAS_QUIET_NAN__;1;__DEC32_MANT_DIG__;7;__DEC32_MIN_EXP__;(-94);__DEC32_MAX_EXP__;97;__DEC32_MIN__;1E-95DF;__DEC32_MAX__;9.999999E96DF;__DEC32_EPSILON__;1E-6DF;__DEC32_SUBNORMAL_MIN__;0.000001E-95DF;__DEC64_MANT_DIG__;16;__DEC64_MIN_EXP__;(-382);__DEC64_MAX_EXP__;385;__DEC64_MIN__;1E-383DD;__DEC64_MAX__;9.999999999999999E384DD;__DEC64_EPSILON__;1E-15DD;__DEC64_SUBNORMAL_MIN__;0.000000000000001E-383DD;__DEC128_MANT_DIG__;34;__DEC128_MIN_EXP__;(-6142);__DEC128_MAX_EXP__;6145;__DEC128_MIN__;1E-6143DL;__DEC128_MAX__;9.999999999999999999999999999999999E6144DL;__DEC128_EPSILON__;1E-33DL;__DEC128_SUBNORMAL_MIN__;0.000000000000000000000000000000001E-6143DL;__REGISTER_PREFIX__; ;__USER_LABEL_PREFIX__; ;__GNUC_STDC_INLINE__;1;__NO_INLINE__;1;__GCC_HAVE_SYNC_COMPARE_AND_SWAP_1;1;__GCC_HAVE_SYNC_COMPARE_AND_SWAP_2;1;__GCC_HAVE_SYNC_COMPARE_AND_SWAP_4;1;__GCC_HAVE_SYNC_COMPARE_AND_SWAP_8;1;__GCC_ATOMIC_BOOL_LOCK_FREE;2;__GCC_ATOMIC_CHAR_LOCK_FREE;2;__GCC_ATOMIC_CHAR16_T_LOCK_FREE;2;__GCC_ATOMIC_CHAR32_T_LOCK_FREE;2;__GCC_ATOMIC_WCHAR_T_LOCK_FREE;2;__GCC_ATOMIC_SHORT_LOCK_FREE;2;__GCC_ATOMIC_INT_LOCK_FREE;2;__GCC_ATOMIC_LONG_LOCK_FREE;2;__GCC_ATOMIC_LLONG_LOCK_FREE;2;__GCC_ATOMIC_TEST_AND_SET_TRUEVAL;1;__GCC_ATOMIC_POINTER_LOCK_FREE;2;__GCC_HAVE_DWARF2_CFI_ASM;1;__PRAGMA_REDEFINE_EXTNAME;1;__SSP_STRONG__;3;__SIZEOF_INT128__;16;__SIZEOF_WCHAR_T__;4;__SIZEOF_WINT_T__;4;__SIZEOF_PTRDIFF_T__;8;__amd64;1;__amd64__;1;__x86_64;1;__x86_64__;1;__SIZEOF_FLOAT80__;16;__SIZEOF_FLOAT128__;16;__ATOMIC_HLE_ACQUIRE;65536;__ATOMIC_HLE_RELEASE;131072;__k8;1;__k8__;1;__code_model_small__;1;__MMX__;1;__SSE__;1;__SSE2__;1;__FXSR__;1;__SSE_MATH__;1;__SSE2_MATH__;1;__gnu_linux__;1;__linux;1;__linux__;1;linux;1;__unix;1;__unix__;1;unix;1;__ELF__;1;__DECIMAL_BID_FORMAT__;1;_STDC_PREDEF_H;1;__STDC_IEC_559__;1;__STDC_IEC_559_COMPLEX__;1;__STDC_ISO_10646__;201505L;__STDC_NO_THREADS__;1
//C compiler system include directories
CMAKE_EXTRA_GENERATOR_C_SYSTEM_INCLUDE_DIRS:INTERNAL=/usr/lib/gcc/x86_64-linux-gnu/5/include;/usr/local/include;/usr/lib/gcc/x86_64-linux-gnu/5/include-fixed;/usr/include/x86_64-linux-gnu;/usr/include
//Name of generator.
CMAKE_GENERATOR:INTERNAL=Unix Makefiles
//Name of generator platform.
CMAKE_GENERATOR_PLATFORM:INTERNAL=
//Name of generator toolset.
CMAKE_GENERATOR_TOOLSET:INTERNAL=
//Source directory with the top level CMakeLists.txt file for this
// project
CMAKE_HOME_DIRECTORY:INTERNAL=/home/zz/app/hashnet/ntru/jnidemo_c
//Install .so files without execute permission.
CMAKE_INSTALL_SO_NO_EXE:INTERNAL=1
//ADVANCED property for variable: CMAKE_LINKER
CMAKE_LINKER-ADVANCED:INTERNAL=1
//ADVANCED property for variable: CMAKE_MODULE_LINKER_FLAGS
CMAKE_MODULE_LINKER_FLAGS-ADVANCED:INTERNAL=1
//ADVANCED property for variable: CMAKE_MODULE_LINKER_FLAGS_DEBUG
CMAKE_MODULE_LINKER_FLAGS_DEBUG-ADVANCED:INTERNAL=1
//ADVANCED property for variable: CMAKE_MODULE_LINKER_FLAGS_MINSIZEREL
CMAKE_MODULE_LINKER_FLAGS_MINSIZEREL-ADVANCED:INTERNAL=1
//ADVANCED property for variable: CMAKE_MODULE_LINKER_FLAGS_RELEASE
CMAKE_MODULE_LINKER_FLAGS_RELEASE-ADVANCED:INTERNAL=1
//ADVANCED property for variable: CMAKE_MODULE_LINKER_FLAGS_RELWITHDEBINFO
CMAKE_MODULE_LINKER_FLAGS_RELWITHDEBINFO-ADVANCED:INTERNAL=1
//ADVANCED property for variable: CMAKE_NM
CMAKE_NM-ADVANCED:INTERNAL=1
//number of local generators
CMAKE_NUMBER_OF_MAKEFILES:INTERNAL=1
//ADVANCED property for variable: CMAKE_OBJCOPY
CMAKE_OBJCOPY-ADVANCED:INTERNAL=1
//ADVANCED property for variable: CMAKE_OBJDUMP
CMAKE_OBJDUMP-ADVANCED:INTERNAL=1
//Platform information initialized
CMAKE_PLATFORM_INFO_INITIALIZED:INTERNAL=1
//ADVANCED property for variable: CMAKE_RANLIB
CMAKE_RANLIB-ADVANCED:INTERNAL=1
//Path to CMake installation.
CMAKE_ROOT:INTERNAL=/home/zz/software/clion-2018.1.5/bin/cmake/share/cmake-3.10
//ADVANCED property for variable: CMAKE_SHARED_LINKER_FLAGS
CMAKE_SHARED_LINKER_FLAGS-ADVANCED:INTERNAL=1
//ADVANCED property for variable: CMAKE_SHARED_LINKER_FLAGS_DEBUG
CMAKE_SHARED_LINKER_FLAGS_DEBUG-ADVANCED:INTERNAL=1
//ADVANCED property for variable: CMAKE_SHARED_LINKER_FLAGS_MINSIZEREL
CMAKE_SHARED_LINKER_FLAGS_MINSIZEREL-ADVANCED:INTERNAL=1
//ADVANCED property for variable: CMAKE_SHARED_LINKER_FLAGS_RELEASE
CMAKE_SHARED_LINKER_FLAGS_RELEASE-ADVANCED:INTERNAL=1
//ADVANCED property for variable: CMAKE_SHARED_LINKER_FLAGS_RELWITHDEBINFO
CMAKE_SHARED_LINKER_FLAGS_RELWITHDEBINFO-ADVANCED:INTERNAL=1
//ADVANCED property for variable: CMAKE_SKIP_INSTALL_RPATH
CMAKE_SKIP_INSTALL_RPATH-ADVANCED:INTERNAL=1
//ADVANCED property for variable: CMAKE_SKIP_RPATH
CMAKE_SKIP_RPATH-ADVANCED:INTERNAL=1
//ADVANCED property for variable: CMAKE_STATIC_LINKER_FLAGS
CMAKE_STATIC_LINKER_FLAGS-ADVANCED:INTERNAL=1
//ADVANCED property for variable: CMAKE_STATIC_LINKER_FLAGS_DEBUG
CMAKE_STATIC_LINKER_FLAGS_DEBUG-ADVANCED:INTERNAL=1
//ADVANCED property for variable: CMAKE_STATIC_LINKER_FLAGS_MINSIZEREL
CMAKE_STATIC_LINKER_FLAGS_MINSIZEREL-ADVANCED:INTERNAL=1
//ADVANCED property for variable: CMAKE_STATIC_LINKER_FLAGS_RELEASE
CMAKE_STATIC_LINKER_FLAGS_RELEASE-ADVANCED:INTERNAL=1
//ADVANCED property for variable: CMAKE_STATIC_LINKER_FLAGS_RELWITHDEBINFO
CMAKE_STATIC_LINKER_FLAGS_RELWITHDEBINFO-ADVANCED:INTERNAL=1
//ADVANCED property for variable: CMAKE_STRIP
CMAKE_STRIP-ADVANCED:INTERNAL=1
//uname command
CMAKE_UNAME:INTERNAL=/bin/uname
//ADVANCED property for variable: CMAKE_VERBOSE_MAKEFILE
CMAKE_VERBOSE_MAKEFILE-ADVANCED:INTERNAL=1
//ADVANCED property for variable: ProcessorCount_cmd_getconf
ProcessorCount_cmd_getconf-ADVANCED:INTERNAL=1
//ADVANCED property for variable: ProcessorCount_cmd_sysctl
ProcessorCount_cmd_sysctl-ADVANCED:INTERNAL=1
