# Supplementary material for: Research on blockchain smart contract technology based on resistance to quantum computing attacks
Source: PLoS One. 2024 May 23;19(5):e0302325. doi: 10.1371/journal.pone.0302325 (PMC11115269; doi:10.1371/journal.pone.0302325)
Supplement: S1 File — (ZIP) [file pone.0302325.s001.zip › data/ntru2/jnidemo_c/cmake-build-debug/CMakeFiles/3.10.3/CMakeSystem.cmake]

set(CMAKE_HOST_SYSTEM "Linux-4.15.0-34-generic")
set(CMAKE_HOST_SYSTEM_NAME "Linux")
set(CMAKE_HOST_SYSTEM_VERSION "4.15.0-34-generic")
set(CMAKE_HOST_SYSTEM_PROCESSOR "x86_64")


set(CMAKE_SYSTEM "Linux-4.15.0-34-generic")
set(CMAKE_SYSTEM_NAME "Linux")
set(CMAKE_SYSTEM_VERSION "4.15.0-34-generic")
set(CMAKE_SYSTEM_PROCESSOR "x86_64")

set(CMAKE_CROSSCOMPILING "FALSE")

set(CMAKE_SYSTEM_LOADED 1)
