# Supplementary material for: Research on blockchain smart contract technology based on resistance to quantum computing attacks
Source: PLoS One. 2024 May 23;19(5):e0302325. doi: 10.1371/journal.pone.0302325 (PMC11115269; doi:10.1371/journal.pone.0302325)
Supplement: S1 File — (ZIP) [file pone.0302325.s001.zip › data/ntru2/jnidemo_c/cmake-build-debug/CMakeFiles/CMakeDirectoryInformation.cmake]

# CMAKE generated file: DO NOT EDIT!
# Generated by "Unix Makefiles" Generator, CMake Version 3.10

# Relative path conversion top directories.
set(CMAKE_RELATIVE_PATH_TOP_SOURCE "/home/zz/app/hashnet/ntru/jnidemo_c")
set(CMAKE_RELATIVE_PATH_TOP_BINARY "/home/zz/app/hashnet/ntru/jnidemo_c/cmake-build-debug")

# Force unix paths in dependencies.
set(CMAKE_FORCE_UNIX_PATHS 1)


# The C and CXX include file regular expressions for this directory.
set(CMAKE_C_INCLUDE_REGEX_SCAN "^.*$")
set(CMAKE_C_INCLUDE_REGEX_COMPLAIN "^$")
set(CMAKE_CXX_INCLUDE_REGEX_SCAN ${CMAKE_C_INCLUDE_REGEX_SCAN})
set(CMAKE_CXX_INCLUDE_REGEX_COMPLAIN ${CMAKE_C_INCLUDE_REGEX_COMPLAIN})
