# Supplementary material for: Research on blockchain smart contract technology based on resistance to quantum computing attacks
Source: PLoS One. 2024 May 23;19(5):e0302325. doi: 10.1371/journal.pone.0302325 (PMC11115269; doi:10.1371/journal.pone.0302325)
Supplement: S1 File — (ZIP) [file pone.0302325.s001.zip › data/ntru2/jnidemo_c/cmake-build-debug/CMakeFiles/clion-log.txt]

/home/zz/software/clion-2018.1.5/bin/cmake/bin/cmake -DCMAKE_BUILD_TYPE=Debug -DCMAKE_MAKE_PROGRAM=/usr/bin/make -DCMAKE_C_COMPILER=/usr/bin/cc -DCMAKE_CXX_COMPILER=/usr/bin/c++ -G "CodeBlocks - Unix Makefiles" /home/zz/app/hashnet/ntru/jnidemo_c
-- The C compiler identification is GNU 5.4.0
-- Check for working C compiler: /usr/bin/cc
-- Check for working C compiler: /usr/bin/cc -- works
-- Detecting C compiler ABI info
-- Detecting C compiler ABI info - done
-- Detecting C compile features
-- Detecting C compile features - done
-- Configuring done
CMake Error: CMake can not determine linker language for target: jnidemo_c
CMake Error: Cannot determine link language for target "jnidemo_c".
-- Generating done
CMake Warning:
  Manually-specified variables were not used by the project:

    CMAKE_CXX_COMPILER


-- Build files have been written to: /home/zz/app/hashnet/ntru/jnidemo_c/cmake-build-debug
Unable to determine product file path for target jnidemo_c. Running and debugging will be unavailable.
