# Supplementary material for: Research on blockchain smart contract technology based on resistance to quantum computing attacks
Source: PLoS One. 2024 May 23;19(5):e0302325. doi: 10.1371/journal.pone.0302325 (PMC11115269; doi:10.1371/journal.pone.0302325)
Supplement: S1 File — (ZIP) [file pone.0302325.s001.zip › data/ntru2/jnidemo_c/cmake-build-debug/CMakeFiles/feature_tests.c]

  const char features[] = {"\n"
"C_FEATURE:"
#if (__GNUC__ * 100 + __GNUC_MINOR__) >= 304
"1"
#else
"0"
#endif
"c_function_prototypes\n"
"C_FEATURE:"
#if (__GNUC__ * 100 + __GNUC_MINOR__) >= 304 && defined(__STDC_VERSION__) && __STDC_VERSION__ >= 199901L
"1"
#else
"0"
#endif
"c_restrict\n"
"C_FEATURE:"
#if (__GNUC__ * 100 + __GNUC_MINOR__) >= 406 && defined(__STDC_VERSION__) && __STDC_VERSION__ >= 201000L
"1"
#else
"0"
#endif
"c_static_assert\n"
"C_FEATURE:"
#if (__GNUC__ * 100 + __GNUC_MINOR__) >= 304 && defined(__STDC_VERSION__) && __STDC_VERSION__ >= 199901L
"1"
#else
"0"
#endif
"c_variadic_macros\n"

};

int main(int argc, char** argv) { (void)argv; return features[argc]; }
