# Supplementary material for: Research on blockchain smart contract technology based on resistance to quantum computing attacks
Source: PLoS One. 2024 May 23;19(5):e0302325. doi: 10.1371/journal.pone.0302325 (PMC11115269; doi:10.1371/journal.pone.0302325)
Supplement: S1 File — (ZIP) [file pone.0302325.s001.zip › data/ntru2/jnidemo_c/cmake-build-debug/CMakeFiles/jnidemo_c.dir/DependInfo.cmake]

# The set of languages for which implicit dependencies are needed:
set(CMAKE_DEPENDS_LANGUAGES
  )
# The set of files for implicit dependencies of each language:

# Targets to which this target links.
set(CMAKE_TARGET_LINKED_INFO_FILES
  )

# Fortran module output directory.
set(CMAKE_Fortran_TARGET_MODULE_DIR "")
