# Supplementary material for: Research on blockchain smart contract technology based on resistance to quantum computing attacks
Source: PLoS One. 2024 May 23;19(5):e0302325. doi: 10.1371/journal.pone.0302325 (PMC11115269; doi:10.1371/journal.pone.0302325)
Supplement: S1 File — (ZIP) [file pone.0302325.s001.zip › data/ntru2/jnidemo_c/com_zz_demo_JNIDemo.h]

/* DO NOT EDIT THIS FILE - it is machine generated */
#include "jni.h"
/* Header for class com_zz_demo_JNIDemo */

#ifndef _Included_com_zz_demo_JNIDemo
#define _Included_com_zz_demo_JNIDemo
#ifdef __cplusplus
extern "C" {
#endif
/*
 * Class:     com_zz_demo_JNIDemo
 * Method:    testHello
 * Signature: ()V
 */
JNIEXPORT void JNICALL Java_com_zz_demo_JNIDemo_testHello
  (JNIEnv *, jobject);

#ifdef __cplusplus
}
#endif
#endif
