# Supplementary material for: Research on blockchain smart contract technology based on resistance to quantum computing attacks
Source: PLoS One. 2024 May 23;19(5):e0302325. doi: 10.1371/journal.pone.0302325 (PMC11115269; doi:10.1371/journal.pone.0302325)
Supplement: S1 File — (ZIP) [file pone.0302325.s001.zip › data/ntru2/jnidemo_c/linux/jawt_md.h]

#ifndef _JAVASOFT_JAWT_MD_H_
#define _JAVASOFT_JAWT_MD_H_

#include <X11/Xlib.h>
#include <X11/Xutil.h>
#include <X11/Intrinsic.h>
#include "jawt.h"

#ifdef __cplusplus
extern "C" {
#endif

/*
 * X11-specific declarations for AWT native interface.
 * See notes in jawt.h for an example of use.
 */
typedef struct jawt_X11DrawingSurfaceInfo {
    Drawable drawable;
    Display* display;
    VisualID visualID;
    Colormap colormapID;
    int depth;
    /*
     * Since 1.4
     * Returns a pixel value from a set of RGB values.
     * This is useful for paletted color (256 color) modes.
     */
    int (JNICALL *GetAWTColor)(JAWT_DrawingSurface* ds,
        int r, int g, int b);
} JAWT_X11DrawingSurfaceInfo;

#ifdef __cplusplus
}
#endif

#endif /* !_JAVASOFT_JAWT_MD_H_ */
