# Supplementary material for: Research on blockchain smart contract technology based on resistance to quantum computing attacks
Source: PLoS One. 2024 May 23;19(5):e0302325. doi: 10.1371/journal.pone.0302325 (PMC11115269; doi:10.1371/journal.pone.0302325)
Supplement: S1 File — (ZIP) [file pone.0302325.s001.zip › data/ntru2/jnidemo_c/linux/jni_md.h]

#ifndef _JAVASOFT_JNI_MD_H_
#define _JAVASOFT_JNI_MD_H_

#ifndef __has_attribute
  #define __has_attribute(x) 0
#endif
#if (defined(__GNUC__) && ((__GNUC__ > 4) || (__GNUC__ == 4) && (__GNUC_MINOR__ > 2))) || __has_attribute(visibility)
  #define JNIEXPORT     __attribute__((visibility("default")))
  #define JNIIMPORT     __attribute__((visibility("default")))
#else
  #define JNIEXPORT
  #define JNIIMPORT
#endif

#define JNICALL

typedef int jint;
#ifdef _LP64 /* 64-bit Solaris */
typedef long jlong;
#else
typedef long long jlong;
#endif

typedef signed char jbyte;

#endif /* !_JAVASOFT_JNI_MD_H_ */
