# Supplementary material for: Research on blockchain smart contract technology based on resistance to quantum computing attacks
Source: PLoS One. 2024 May 23;19(5):e0302325. doi: 10.1371/journal.pone.0302325 (PMC11115269; doi:10.1371/journal.pone.0302325)
Supplement: S1 File — (ZIP) [file pone.0302325.s001.zip › data/ntru2/ntrusign/CMakeLists.txt]

cmake_minimum_required(VERSION 3.10)
project(ntrusign C)

set(CMAKE_C_STANDARD 11)

include_directories(.)
include_directories(build)
include_directories(build/classes)
include_directories(build/classes/ntrusign)

add_executable(ntrusign
        build/classes/ntrusign/ntru.h)
