# Supplementary material for: Research on blockchain smart contract technology based on resistance to quantum computing attacks
Source: PLoS One. 2024 May 23;19(5):e0302325. doi: 10.1371/journal.pone.0302325 (PMC11115269; doi:10.1371/journal.pone.0302325)
Supplement: S1 File — (ZIP) [file pone.0302325.s001.zip › data/ntru2/ntrusign/Project2.sln]

Microsoft Visual Studio Solution File, Format Version 12.00
# Visual Studio 15
VisualStudioVersion = 15.0.28010.2016
MinimumVisualStudioVersion = 10.0.40219.1
Project("{8BC9CEB8-8B4A-11D0-8D11-00A0C91BC942}") = "Project2", "Project2\Project2.vcxproj", "{F5B31957-9B31-478A-994E-B98BED81F9D9}"
EndProject
Global
	GlobalSection(SolutionConfigurationPlatforms) = preSolution
		Debug|x64 = Debug|x64
		Debug|x86 = Debug|x86
		Release|x64 = Release|x64
		Release|x86 = Release|x86
	EndGlobalSection
	GlobalSection(ProjectConfigurationPlatforms) = postSolution
		{F5B31957-9B31-478A-994E-B98BED81F9D9}.Debug|x64.ActiveCfg = Debug|x64
		{F5B31957-9B31-478A-994E-B98BED81F9D9}.Debug|x64.Build.0 = Debug|x64
		{F5B31957-9B31-478A-994E-B98BED81F9D9}.Debug|x86.ActiveCfg = Debug|Win32
		{F5B31957-9B31-478A-994E-B98BED81F9D9}.Debug|x86.Build.0 = Debug|Win32
		{F5B31957-9B31-478A-994E-B98BED81F9D9}.Release|x64.ActiveCfg = Release|x64
		{F5B31957-9B31-478A-994E-B98BED81F9D9}.Release|x64.Build.0 = Release|x64
		{F5B31957-9B31-478A-994E-B98BED81F9D9}.Release|x86.ActiveCfg = Release|Win32
		{F5B31957-9B31-478A-994E-B98BED81F9D9}.Release|x86.Build.0 = Release|Win32
	EndGlobalSection
	GlobalSection(SolutionProperties) = preSolution
		HideSolutionNode = FALSE
	EndGlobalSection
	GlobalSection(ExtensibilityGlobals) = postSolution
		SolutionGuid = {67BC098A-0120-4AE6-B19D-4E98A0C7C1CB}
	EndGlobalSection
EndGlobal
