# Supplementary material for: Research on blockchain smart contract technology based on resistance to quantum computing attacks
Source: PLoS One. 2024 May 23;19(5):e0302325. doi: 10.1371/journal.pone.0302325 (PMC11115269; doi:10.1371/journal.pone.0302325)
Supplement: S1 File — (ZIP) [file pone.0302325.s001.zip › data/ntru2/ntrusign/cmake-build-debug/CMakeFiles/ntrusign.dir/cmake_clean.cmake]

# Per-language clean rules from dependency scanning.
foreach(lang )
  include(CMakeFiles/ntrusign.dir/cmake_clean_${lang}.cmake OPTIONAL)
endforeach()
