# Supplementary material for: Research on blockchain smart contract technology based on resistance to quantum computing attacks
Source: PLoS One. 2024 May 23;19(5):e0302325. doi: 10.1371/journal.pone.0302325 (PMC11115269; doi:10.1371/journal.pone.0302325)
Supplement: S1 File — (ZIP) [file pone.0302325.s001.zip › data/ntru2/ntrusign/cmake-build-debug/ntrusign.cbp]

<?xml version="1.0" encoding="UTF-8"?>
<CodeBlocks_project_file>
	<FileVersion major="1" minor="6"/>
	<Project>
		<Option title="ntrusign"/>
		<Option makefile_is_custom="1"/>
		<Option compiler="gcc"/>
		<Option virtualFolders="CMake Files\;"/>
		<Build>
			<Target title="all">
				<Option working_dir="/home/zz/app/hashnet/ntru/ntrusign/cmake-build-debug"/>
				<Option type="4"/>
				<MakeCommands>
					<Build command="/usr/bin/make -j2 -f &quot;/home/zz/app/hashnet/ntru/ntrusign/cmake-build-debug/Makefile&quot;  VERBOSE=1 all"/>
					<CompileFile command="/usr/bin/make -j2 -f &quot;/home/zz/app/hashnet/ntru/ntrusign/cmake-build-debug/Makefile&quot;  VERBOSE=1 &quot;$file&quot;"/>
					<Clean command="/usr/bin/make -j2 -f &quot;/home/zz/app/hashnet/ntru/ntrusign/cmake-build-debug/Makefile&quot;  VERBOSE=1 clean"/>
					<DistClean command="/usr/bin/make -j2 -f &quot;/home/zz/app/hashnet/ntru/ntrusign/cmake-build-debug/Makefile&quot;  VERBOSE=1 clean"/>
				</MakeCommands>
			</Target>
			<Target title="edit_cache">
				<Option working_dir="/home/zz/app/hashnet/ntru/ntrusign/cmake-build-debug"/>
				<Option type="4"/>
				<MakeCommands>
					<Build command="/usr/bin/make -j2 -f &quot;/home/zz/app/hashnet/ntru/ntrusign/cmake-build-debug/Makefile&quot;  VERBOSE=1 edit_cache"/>
					<CompileFile command="/usr/bin/make -j2 -f &quot;/home/zz/app/hashnet/ntru/ntrusign/cmake-build-debug/Makefile&quot;  VERBOSE=1 &quot;$file&quot;"/>
					<Clean command="/usr/bin/make -j2 -f &quot;/home/zz/app/hashnet/ntru/ntrusign/cmake-build-debug/Makefile&quot;  VERBOSE=1 clean"/>
					<DistClean command="/usr/bin/make -j2 -f &quot;/home/zz/app/hashnet/ntru/ntrusign/cmake-build-debug/Makefile&quot;  VERBOSE=1 clean"/>
				</MakeCommands>
			</Target>
			<Target title="rebuild_cache">
				<Option working_dir="/home/zz/app/hashnet/ntru/ntrusign/cmake-build-debug"/>
				<Option type="4"/>
				<MakeCommands>
					<Build command="/usr/bin/make -j2 -f &quot;/home/zz/app/hashnet/ntru/ntrusign/cmake-build-debug/Makefile&quot;  VERBOSE=1 rebuild_cache"/>
					<CompileFile command="/usr/bin/make -j2 -f &quot;/home/zz/app/hashnet/ntru/ntrusign/cmake-build-debug/Makefile&quot;  VERBOSE=1 &quot;$file&quot;"/>
					<Clean command="/usr/bin/make -j2 -f &quot;/home/zz/app/hashnet/ntru/ntrusign/cmake-build-debug/Makefile&quot;  VERBOSE=1 clean"/>
					<DistClean command="/usr/bin/make -j2 -f &quot;/home/zz/app/hashnet/ntru/ntrusign/cmake-build-debug/Makefile&quot;  VERBOSE=1 clean"/>
				</MakeCommands>
			</Target>
			<Target title="ntrusign">
				<Option output="/home/zz/app/hashnet/ntru/ntrusign/cmake-build-debug/ntrusign" prefix_auto="0" extension_auto="0"/>
				<Option working_dir="/home/zz/app/hashnet/ntru/ntrusign/cmake-build-debug"/>
				<Option object_output="./"/>
				<Option type="1"/>
				<Option compiler="gcc"/>
				<Compiler>
					<Add directory="/home/zz/app/hashnet/ntru/ntrusign/."/>
					<Add directory="/home/zz/app/hashnet/ntru/ntrusign/build"/>
					<Add directory="/home/zz/app/hashnet/ntru/ntrusign/build/classes"/>
					<Add directory="/home/zz/app/hashnet/ntru/ntrusign/build/classes/ntrusign"/>
					<Add directory="/usr/lib/gcc/x86_64-linux-gnu/5/include"/>
					<Add directory="/usr/local/include"/>
					<Add directory="/usr/lib/gcc/x86_64-linux-gnu/5/include-fixed"/>
					<Add directory="/usr/include/x86_64-linux-gnu"/>
					<Add directory="/usr/include"/>
				</Compiler>
				<MakeCommands>
					<Build command="/usr/bin/make -j2 -f &quot;/home/zz/app/hashnet/ntru/ntrusign/cmake-build-debug/Makefile&quot;  VERBOSE=1 ntrusign"/>
					<CompileFile command="/usr/bin/make -j2 -f &quot;/home/zz/app/hashnet/ntru/ntrusign/cmake-build-debug/Makefile&quot;  VERBOSE=1 &quot;$file&quot;"/>
					<Clean command="/usr/bin/make -j2 -f &quot;/home/zz/app/hashnet/ntru/ntrusign/cmake-build-debug/Makefile&quot;  VERBOSE=1 clean"/>
					<DistClean command="/usr/bin/make -j2 -f &quot;/home/zz/app/hashnet/ntru/ntrusign/cmake-build-debug/Makefile&quot;  VERBOSE=1 clean"/>
				</MakeCommands>
			</Target>
			<Target title="ntrusign/fast">
				<Option output="/home/zz/app/hashnet/ntru/ntrusign/cmake-build-debug/ntrusign" prefix_auto="0" extension_auto="0"/>
				<Option working_dir="/home/zz/app/hashnet/ntru/ntrusign/cmake-build-debug"/>
				<Option object_output="./"/>
				<Option type="1"/>
				<Option compiler="gcc"/>
				<Compiler>
					<Add directory="/home/zz/app/hashnet/ntru/ntrusign/."/>
					<Add directory="/home/zz/app/hashnet/ntru/ntrusign/build"/>
					<Add directory="/home/zz/app/hashnet/ntru/ntrusign/build/classes"/>
					<Add directory="/home/zz/app/hashnet/ntru/ntrusign/build/classes/ntrusign"/>
					<Add directory="/usr/lib/gcc/x86_64-linux-gnu/5/include"/>
					<Add directory="/usr/local/include"/>
					<Add directory="/usr/lib/gcc/x86_64-linux-gnu/5/include-fixed"/>
					<Add directory="/usr/include/x86_64-linux-gnu"/>
					<Add directory="/usr/include"/>
				</Compiler>
				<MakeCommands>
					<Build command="/usr/bin/make -j2 -f &quot;/home/zz/app/hashnet/ntru/ntrusign/cmake-build-debug/Makefile&quot;  VERBOSE=1 ntrusign/fast"/>
					<CompileFile command="/usr/bin/make -j2 -f &quot;/home/zz/app/hashnet/ntru/ntrusign/cmake-build-debug/Makefile&quot;  VERBOSE=1 &quot;$file&quot;"/>
					<Clean command="/usr/bin/make -j2 -f &quot;/home/zz/app/hashnet/ntru/ntrusign/cmake-build-debug/Makefile&quot;  VERBOSE=1 clean"/>
					<DistClean command="/usr/bin/make -j2 -f &quot;/home/zz/app/hashnet/ntru/ntrusign/cmake-build-debug/Makefile&quot;  VERBOSE=1 clean"/>
				</MakeCommands>
			</Target>
		</Build>
		<Unit filename="/home/zz/app/hashnet/ntru/ntrusign/build/classes/ntrusign/ntru.h">
			<Option target="ntrusign"/>
		</Unit>
		<Unit filename="/home/zz/app/hashnet/ntru/ntrusign/CMakeLists.txt">
			<Option virtualFolder="CMake Files\"/>
		</Unit>
	</Project>
</CodeBlocks_project_file>
