# Supplementary material for: Research on blockchain smart contract technology based on resistance to quantum computing attacks
Source: PLoS One. 2024 May 23;19(5):e0302325. doi: 10.1371/journal.pone.0302325 (PMC11115269; doi:10.1371/journal.pone.0302325)
Supplement: S1 File — (ZIP) [file pone.0302325.s001.zip › data/ntru2/ntrusign/hs_err_pid15124.log]

#
# A fatal error has been detected by the Java Runtime Environment:
#
#  EXCEPTION_ACCESS_VIOLATION (0xc0000005) at pc=0x000000006316a653, pid=15124, tid=0x0000000000002f80
#
# JRE version: Java(TM) SE Runtime Environment (8.0_181-b13) (build 1.8.0_181-b13)
# Java VM: Java HotSpot(TM) 64-Bit Server VM (25.181-b13 mixed mode windows-amd64 compressed oops)
# Problematic frame:
# V  [jvm.dll+0x15a653]
#
# Failed to write core dump. Minidumps are not enabled by default on client versions of Windows
#
# If you would like to submit a bug report, please visit:
#   http://bugreport.java.com/bugreport/crash.jsp
#

---------------  T H R E A D  ---------------

Current thread (0x000000000297e000):  JavaThread "main" [_thread_in_vm, id=12160, stack(0x0000000002980000,0x0000000002a80000)]

siginfo: ExceptionCode=0xc0000005, reading address 0xffffffffffffffff

Registers:
RAX=0x000000000000000c, RBX=0x000000000297e000, RCX=0x0000000000000e00, RDX=0x00007ffe48cdea60
RSP=0x0000000002a7f3d0, RBP=0x0000000000000000, RSI=0x0000000020200021, RDI=0x00007ffe48cdea60
R8 =0x0000000000000000, R9 =0x0000000002977940, R10=0x0000000002b98c3b, R11=0x000000006323c6a0
R12=0x0000000000000010, R13=0x689aac3056123705, R14=0x000000000000000c, R15=0x000000000297e000
RIP=0x000000006316a653, EFLAGS=0x0000000000010202

Top of Stack: (sp=0x0000000002a7f3d0)
0x0000000002a7f3d0:   0000000000000000 0000000000000000
0x0000000002a7f3e0:   0000000000000000 000000001b020000
0x0000000002a7f3f0:   0000000002a7f300 0000000000000000
0x0000000002a7f400:   0000000000000000 0000000002be16a0
0x0000000002a7f410:   0000000000000400 0000000002a7f428
0x0000000002a7f420:   0000000002a7f5f0 0000000002a7f548
0x0000000002a7f430:   000000001bfc0998 00007ffe48cc845c
0x0000000002a7f440:   0000000002a7f460 cccccccccccccccc
0x0000000002a7f450:   0000000000000000 000000001bfc0998
0x0000000002a7f460:   cccccccccccccccc cccccccccccccccc
0x0000000002a7f470:   cccccccccccccccc cccccccccccccccc
0x0000000002a7f480:   cccccccccccccccc cccccccccccccccc
0x0000000002a7f490:   cccccccccccccccc cccccccccccccccc
0x0000000002a7f4a0:   cccccccccccccccc cccccccccccccccc
0x0000000002a7f4b0:   cccccccccccccccc cccccccccccccccc
0x0000000002a7f4c0:   cccccccccccccccc cccccccccccccccc 

Instructions: (pc=0x000000006316a653)
0x000000006316a633:   00 80 3d 36 93 6b 00 00 4c 8b 2f 41 bc 10 00 00
0x000000006316a643:   00 41 be 0c 00 00 00 41 8b c4 41 0f 45 c6 48 98
0x000000006316a653:   4a 63 3c 28 85 ff 75 0d e8 90 82 fe ff 48 8b f8
0x000000006316a663:   e9 b6 00 00 00 8b 05 52 1b 67 00 48 89 74 24 78 


Register to memory mapping:

RAX=0x000000000000000c is an unknown value
RBX=0x000000000297e000 is a thread
RCX=0x0000000000000e00 is an unknown value
RDX=0x00007ffe48cdea60 is an unknown value
RSP=0x0000000002a7f3d0 is pointing into the stack for thread: 0x000000000297e000
RBP=0x0000000000000000 is an unknown value
RSI=0x0000000020200021 is an unknown value
RDI=0x00007ffe48cdea60 is an unknown value
R8 =0x0000000000000000 is an unknown value
R9 =0x0000000002977940 is an unknown value
R10=0x0000000002b98c3b is at code_begin+891 in an Interpreter codelet
method entry point (kind = native)  [0x0000000002b988c0, 0x0000000002b99280]  2496 bytes
R11=0x000000006323c6a0 is an unknown value
R12=0x0000000000000010 is an unknown value
R13=0x689aac3056123705 is an unknown value
R14=0x000000000000000c is an unknown value
R15=0x000000000297e000 is a thread


Stack: [0x0000000002980000,0x0000000002a80000],  sp=0x0000000002a7f3d0,  free space=1020k
Native frames: (J=compiled Java code, j=interpreted, Vv=VM code, C=native code)

Java frames: (J=compiled Java code, j=interpreted, Vv=VM code)
j  ntrusign.Ntrusign.GetPublicKey()[C+0
j  ntrusign.asu.main([Ljava/lang/String;)V+20
v  ~StubRoutines::call_stub

---------------  P R O C E S S  ---------------

Java Threads: ( => current thread )
  0x000000001e520800 JavaThread "Service Thread" daemon [_thread_blocked, id=15512, stack(0x000000001efd0000,0x000000001f0d0000)]
  0x000000001e50f800 JavaThread "C1 CompilerThread3" daemon [_thread_blocked, id=4092, stack(0x000000001eed0000,0x000000001efd0000)]
  0x000000001e508800 JavaThread "C2 CompilerThread2" daemon [_thread_blocked, id=14796, stack(0x000000001edd0000,0x000000001eed0000)]
  0x000000001e504800 JavaThread "C2 CompilerThread1" daemon [_thread_blocked, id=7324, stack(0x000000001ecd0000,0x000000001edd0000)]
  0x000000001e501800 JavaThread "C2 CompilerThread0" daemon [_thread_blocked, id=11564, stack(0x000000001ebd0000,0x000000001ecd0000)]
  0x000000001e4fa800 JavaThread "Attach Listener" daemon [_thread_blocked, id=4032, stack(0x000000001ead0000,0x000000001ebd0000)]
  0x000000001e4a7800 JavaThread "Signal Dispatcher" daemon [_thread_blocked, id=7884, stack(0x000000001e9d0000,0x000000001ead0000)]
  0x0000000002b79000 JavaThread "Finalizer" daemon [_thread_blocked, id=20904, stack(0x000000001e870000,0x000000001e970000)]
  0x0000000002b76000 JavaThread "Reference Handler" daemon [_thread_blocked, id=19712, stack(0x000000001e370000,0x000000001e470000)]
=>0x000000000297e000 JavaThread "main" [_thread_in_vm, id=12160, stack(0x0000000002980000,0x0000000002a80000)]

Other Threads:
  0x000000001c5a9000 VMThread [stack: 0x000000001e270000,0x000000001e370000] [id=1108]
  0x000000001e5c0800 WatcherThread [stack: 0x000000001f0d0000,0x000000001f1d0000] [id=9080]

VM state:not at safepoint (normal execution)

VM Mutex/Monitor currently owned by a thread: None

Heap:
 PSYoungGen      total 76288K, used 2621K [0x000000076b380000, 0x0000000770880000, 0x00000007c0000000)
  eden space 65536K, 4% used [0x000000076b380000,0x000000076b60f5e8,0x000000076f380000)
  from space 10752K, 0% used [0x000000076fe00000,0x000000076fe00000,0x0000000770880000)
  to   space 10752K, 0% used [0x000000076f380000,0x000000076f380000,0x000000076fe00000)
 ParOldGen       total 175104K, used 0K [0x00000006c1a00000, 0x00000006cc500000, 0x000000076b380000)
  object space 175104K, 0% used [0x00000006c1a00000,0x00000006c1a00000,0x00000006cc500000)
 Metaspace       used 2632K, capacity 4486K, committed 4864K, reserved 1056768K
  class space    used 281K, capacity 386K, committed 512K, reserved 1048576K

Card table byte_map: [0x0000000011f40000,0x0000000012740000] byte_map_base: 0x000000000e933000

Marking Bits: (ParMarkBitMap*) 0x0000000063832d00
 Begin Bits: [0x0000000013490000, 0x0000000017428000)
 End Bits:   [0x0000000017428000, 0x000000001b3c0000)

Polling page: 0x0000000000d70000

CodeCache: size=245760Kb used=1100Kb max_used=1100Kb free=244659Kb
 bounds [0x0000000002b80000, 0x0000000002df0000, 0x0000000011b80000]
 total_blobs=256 nmethods=22 adapters=148
 compilation: enabled

Compilation events (10 events):
Event: 0.067 Thread 0x000000001e50f800   19  s    3       java.lang.StringBuffer::append (13 bytes)
Event: 0.067 Thread 0x000000001e50f800 nmethod 19 0x0000000002c91690 code [0x0000000002c91840, 0x0000000002c91f78]
Event: 0.067 Thread 0x000000001e50f800   15       3       java.lang.Math::min (11 bytes)
Event: 0.068 Thread 0x000000001e50f800 nmethod 15 0x0000000002c8cdd0 code [0x0000000002c8cf20, 0x0000000002c8d0b0]
Event: 0.071 Thread 0x000000001e50f800   20       3       java.lang.String::getChars (62 bytes)
Event: 0.071 Thread 0x000000001e50f800 nmethod 20 0x0000000002c92750 code [0x0000000002c92900, 0x0000000002c92d38]
Event: 0.071 Thread 0x000000001e50f800   22       3       sun.nio.cs.ext.DoubleByte$Encoder::encodeChar (21 bytes)
Event: 0.071 Thread 0x000000001e50f800 nmethod 22 0x0000000002c92f50 code [0x0000000002c930c0, 0x0000000002c93270]
Event: 0.071 Thread 0x000000001e50f800   21       3       java.lang.System::getSecurityManager (4 bytes)
Event: 0.071 Thread 0x000000001e50f800 nmethod 21 0x0000000002c933d0 code [0x0000000002c93520, 0x0000000002c93670]

GC Heap History (0 events):
No events

Deoptimization events (0 events):
No events

Classes redefined (0 events):
No events

Internal exceptions (2 events):
Event: 0.026 Thread 0x000000000297e000 Exception <a 'java/lang/NoSuchMethodError': Method sun.misc.Unsafe.defineClass(Ljava/lang/String;[BII)Ljava/lang/Class; name or signature does not match> (0x000000076b387cb0) thrown at [C:\re\workspace\8-2-build-windows-amd64-cygwin\jdk8u181\11358\hotspot
Event: 0.026 Thread 0x000000000297e000 Exception <a 'java/lang/NoSuchMethodError': Method sun.misc.Unsafe.prefetchRead(Ljava/lang/Object;J)V name or signature does not match> (0x000000076b387f98) thrown at [C:\re\workspace\8-2-build-windows-amd64-cygwin\jdk8u181\11358\hotspot\src\share\vm\prim

Events (10 events):
Event: 0.070 loading class sun/launcher/LauncherHelper$FXHelper
Event: 0.070 loading class sun/launcher/LauncherHelper$FXHelper done
Event: 0.070 loading class java/lang/Class$MethodArray
Event: 0.070 loading class java/lang/Class$MethodArray done
Event: 0.070 loading class java/lang/Void
Event: 0.070 loading class java/lang/Void done
Event: 0.070 loading class ntrusign/Ntrusign
Event: 0.070 loading class ntrusign/Ntrusign done
Event: 0.070 loading class java/lang/ClassLoaderHelper
Event: 0.070 loading class java/lang/ClassLoaderHelper done


Dynamic libraries:
0x00007ff7259e0000 - 0x00007ff725a17000 	C:\Program Files\Java\jdk1.8.0_181\bin\java.exe
0x00007ffe5cd80000 - 0x00007ffe5cf61000 	C:\WINDOWS\SYSTEM32\ntdll.dll
0x00007ffe5c820000 - 0x00007ffe5c8d2000 	C:\WINDOWS\System32\KERNEL32.DLL
0x00007ffe59d00000 - 0x00007ffe59f73000 	C:\WINDOWS\System32\KERNELBASE.dll
0x00007ffe5c8e0000 - 0x00007ffe5c981000 	C:\WINDOWS\System32\ADVAPI32.dll
0x00007ffe5a270000 - 0x00007ffe5a30e000 	C:\WINDOWS\System32\msvcrt.dll
0x00007ffe5ae40000 - 0x00007ffe5ae9b000 	C:\WINDOWS\System32\sechost.dll
0x00007ffe5a310000 - 0x00007ffe5a434000 	C:\WINDOWS\System32\RPCRT4.dll
0x00007ffe5b240000 - 0x00007ffe5b3d0000 	C:\WINDOWS\System32\USER32.dll
0x00007ffe59150000 - 0x00007ffe59170000 	C:\WINDOWS\System32\win32u.dll
0x00007ffe5b050000 - 0x00007ffe5b078000 	C:\WINDOWS\System32\GDI32.dll
0x00007ffe59fd0000 - 0x00007ffe5a162000 	C:\WINDOWS\System32\gdi32full.dll
0x00007ffe5a170000 - 0x00007ffe5a20f000 	C:\WINDOWS\System32\msvcp_win.dll
0x00007ffe59b50000 - 0x00007ffe59c4a000 	C:\WINDOWS\System32\ucrtbase.dll
0x00007ffe4c100000 - 0x00007ffe4c369000 	C:\WINDOWS\WinSxS\amd64_microsoft.windows.common-controls_6595b64144ccf1df_6.0.17134.228_none_fb4599993062b194\COMCTL32.dll
0x00007ffe5a970000 - 0x00007ffe5ac93000 	C:\WINDOWS\System32\combase.dll
0x00007ffe59ad0000 - 0x00007ffe59b4a000 	C:\WINDOWS\System32\bcryptPrimitives.dll
0x00007ffe5b080000 - 0x00007ffe5b0ad000 	C:\WINDOWS\System32\IMM32.DLL
0x0000000064c30000 - 0x0000000064d02000 	C:\Program Files\Java\jdk1.8.0_181\jre\bin\msvcr100.dll
0x0000000063010000 - 0x00000000638b2000 	C:\Program Files\Java\jdk1.8.0_181\jre\bin\server\jvm.dll
0x00007ffe5c810000 - 0x00007ffe5c818000 	C:\WINDOWS\System32\PSAPI.DLL
0x00007ffe52f70000 - 0x00007ffe52f79000 	C:\WINDOWS\SYSTEM32\WSOCK32.dll
0x00007ffe57320000 - 0x00007ffe57343000 	C:\WINDOWS\SYSTEM32\WINMM.dll
0x00007ffe5af70000 - 0x00007ffe5afdc000 	C:\WINDOWS\System32\WS2_32.dll
0x00007ffe545e0000 - 0x00007ffe545ea000 	C:\WINDOWS\SYSTEM32\VERSION.dll
0x00007ffe57120000 - 0x00007ffe5714a000 	C:\WINDOWS\SYSTEM32\WINMMBASE.dll
0x00007ffe59f80000 - 0x00007ffe59fc9000 	C:\WINDOWS\System32\cfgmgr32.dll
0x0000000064be0000 - 0x0000000064bef000 	C:\Program Files\Java\jdk1.8.0_181\jre\bin\verify.dll
0x0000000064bb0000 - 0x0000000064bd9000 	C:\Program Files\Java\jdk1.8.0_181\jre\bin\java.dll
0x0000000064b90000 - 0x0000000064ba6000 	C:\Program Files\Java\jdk1.8.0_181\jre\bin\zip.dll
0x00007ffe5b3d0000 - 0x00007ffe5c810000 	C:\WINDOWS\System32\SHELL32.dll
0x00007ffe5ca30000 - 0x00007ffe5cad9000 	C:\WINDOWS\System32\shcore.dll
0x00007ffe593c0000 - 0x00007ffe59acd000 	C:\WINDOWS\System32\windows.storage.dll
0x00007ffe5a210000 - 0x00007ffe5a261000 	C:\WINDOWS\System32\shlwapi.dll
0x00007ffe59110000 - 0x00007ffe59121000 	C:\WINDOWS\System32\kernel.appcore.dll
0x00007ffe59130000 - 0x00007ffe5914f000 	C:\WINDOWS\System32\profapi.dll
0x00007ffe59090000 - 0x00007ffe590dc000 	C:\WINDOWS\System32\powrprof.dll
0x00007ffe590e0000 - 0x00007ffe590ea000 	C:\WINDOWS\System32\FLTLIB.DLL
0x00007ffe48ca0000 - 0x00007ffe48cea000 	C:\Users\yLIEx\Documents\NetBeansProjects\ntrusign\Project2.dll
0x00007ffe301b0000 - 0x00007ffe3047d000 	C:\WINDOWS\SYSTEM32\libcrypto-1_1-x64.dll
0x00007ffe46b50000 - 0x00007ffe46b72000 	C:\WINDOWS\SYSTEM32\VCRUNTIME140D.dll
0x00007ffe2fff0000 - 0x00007ffe301ad000 	C:\WINDOWS\SYSTEM32\ucrtbased.dll
0x00007ffe2ff00000 - 0x00007ffe2ffef000 	C:\WINDOWS\SYSTEM32\MSVCR120.dll
0x00007ffe4c370000 - 0x00007ffe4c539000 	C:\WINDOWS\SYSTEM32\dbghelp.dll

VM Arguments:
jvm_args: -Dfile.encoding=UTF-8 
java_command: ntrusign.asu
java_class_path (initial): C:\Users\yLIEx\Documents\NetBeansProjects\ntrusign\build\classes
Launcher Type: SUN_STANDARD

Environment Variables:
JAVA_HOME=C:\Program Files\Java\jdk1.8.0_181
CLASSPATH=C:\Program Files\Java\jdk1.8.0_181\lib
PATH=C:\Program Files (x86)\Common Files\Oracle\Java\javapath;C:\Windows\system32;C:\Windows;C:\Windows\System32\Wbem;C:\Windows\System32\WindowsPowerShell\v1.0\;C:\dev\nvm;C:\Program Files\nodejs;C:\WINDOWS\system32;C:\WINDOWS;C:\WINDOWS\System32\Wbem;C:\WINDOWS\System32\WindowsPowerShell\v1.0\;C:\WINDOWS\System32\OpenSSH\;C:\Users\yLIEx\AppData\Local\Microsoft\WindowsApps;C:\Users\yLIEx\AppData\Local\atom\bin;C:\Program Files\Java\jdk1.8.0_181\bin;
USERNAME=yLIEx
OS=Windows_NT
PROCESSOR_IDENTIFIER=Intel64 Family 6 Model 94 Stepping 3, GenuineIntel


---------------  S Y S T E M  ---------------

OS: Windows 10.0 , 64 bit Build 17134 (10.0.17134.1)

CPU:total 8 (initial active 8) (4 cores per cpu, 2 threads per core) family 6 model 94 stepping 3, cmov, cx8, fxsr, mmx, sse, sse2, sse3, ssse3, sse4.1, sse4.2, popcnt, avx, avx2, aes, clmul, erms, rtm, 3dnowpref, lzcnt, ht, tsc, tscinvbit, bmi1, bmi2, adx

Memory: 4k page, physical 16664616k(8416104k free), swap 19154984k(8772740k free)

vm_info: Java HotSpot(TM) 64-Bit Server VM (25.181-b13) for windows-amd64 JRE (1.8.0_181-b13), built on Jul  7 2018 04:01:33 by "java_re" with MS VC++ 10.0 (VS2010)

time: Thu Sep 06 21:19:33 2018
elapsed time: 0 seconds (0d 0h 0m 0s)
