# Supplementary material for: Research on blockchain smart contract technology based on resistance to quantum computing attacks
Source: PLoS One. 2024 May 23;19(5):e0302325. doi: 10.1371/journal.pone.0302325 (PMC11115269; doi:10.1371/journal.pone.0302325)
Supplement: S1 File — (ZIP) [file pone.0302325.s001.zip › data/ntru2/ntrusign/nbproject/genfiles.properties]

build.xml.data.CRC32=0025d60f
build.xml.script.CRC32=cec39f2e
build.xml.stylesheet.CRC32=8064a381@1.80.1.48
# This file is used by a NetBeans-based IDE to track changes in generated files such as build-impl.xml.
# Do not edit this file. You may delete it but then the IDE will never regenerate such files for you.
nbproject/build-impl.xml.data.CRC32=0025d60f
nbproject/build-impl.xml.script.CRC32=31156049
nbproject/build-impl.xml.stylesheet.CRC32=830a3534@1.80.1.48
