# Supplementary material for: Research on blockchain smart contract technology based on resistance to quantum computing attacks
Source: PLoS One. 2024 May 23;19(5):e0302325. doi: 10.1371/journal.pone.0302325 (PMC11115269; doi:10.1371/journal.pone.0302325)
Supplement: S1 File — (ZIP) [file pone.0302325.s001.zip › data/ntru2/ntrusign/nbproject/private/private.properties]

compile.on.save=true
user.properties.file=C:\\Users\\yLIEx\\AppData\\Roaming\\NetBeans\\8.2\\build.properties
