# Supplementary material for: Research on blockchain smart contract technology based on resistance to quantum computing attacks
Source: PLoS One. 2024 May 23;19(5):e0302325. doi: 10.1371/journal.pone.0302325 (PMC11115269; doi:10.1371/journal.pone.0302325)
Supplement: S1 File — (ZIP) [file pone.0302325.s001.zip › data/ntru2/ntrusign/nbproject/private/private.xml]

<?xml version="1.0" encoding="UTF-8"?>
<project-private xmlns="http://www.netbeans.org/ns/project-private/1">
    <editor-bookmarks xmlns="http://www.netbeans.org/ns/editor-bookmarks/2" lastBookmarkId="0"/>
    <open-files xmlns="http://www.netbeans.org/ns/projectui-open-files/2">
        <group>
            <file>file:/C:/Users/yLIEx/Documents/NetBeansProjects/ntrusign/src/ntrusign/asu.java</file>
            <file>file:/C:/Users/yLIEx/Documents/NetBeansProjects/ntrusign/src/ntrusign/Ntrusign.java</file>
        </group>
    </open-files>
</project-private>
