# Supplementary material for: Research on blockchain smart contract technology based on resistance to quantum computing attacks
Source: PLoS One. 2024 May 23;19(5):e0302325. doi: 10.1371/journal.pone.0302325 (PMC11115269; doi:10.1371/journal.pone.0302325)
Supplement: S1 File — (ZIP) [file pone.0302325.s001.zip › data/ntru2/pqntrusign-nist-submission-rev/reference implementation/Gaussian-1024/PQCsignKAT_2604.req]

count = 0
seed = 061550234D158C5EC95595FE04EF7A25767F2E24CC2BC479D09D86DC9ABCFDE7056A8C266F9EF97ED08541DBD2E1FFA1
mlen = 33
msg = D81C4D8D734FCBFBEADE3D3F8A039FAA2A2C9957E835AD55B22E75BF57BB556AC8
pk =
sk =
smlen =
sm =

count = 1
seed = 64335BF29E5DE62842C941766BA129B0643B5E7121CA26CFC190EC7DC3543830557FDD5C03CF123A456D48EFEA43C868
mlen = 66
msg = 225D5CE2CEAC61930A07503FB59F7C2F936A3E075481DA3CA299A80F8C5DF9223A073E7B90E02EBF98CA2227EBA38C1AB2568209E46DBA961869C6F83983B17DCD49
pk =
sk =
smlen =
sm =

count = 2
seed = BFF58FDA9DB4C2D8BD02E4647868D4A2FA12500A65CA4C9F918B505707FA775951018D9149C97D443EA16B07DD68435B
mlen = 99
msg = 2B8C4B0F29363EAEE469A7E33524538AA066AE98980EAA19D1F10593203DA2143B9E9E1973F7FF0E6C6AAA3C0B900E50D003412EFE96DEECE3046D8C46BC7709228789775ABDF56AED6416C90033780CB7A4984815DA1B14660DCF34AA34BF82CEBBCF
pk =
sk =
smlen =
sm =

count = 3
seed = 58C094D217BC13EDFDBEA57EDBF3A536F8F69FED1D54648CE3D0CCB4847A5C9917C2E2BC4D5F620E937F0D329FCF8A16
mlen = 132
msg = 2F7AF5B52A046471EFCD720C9384919BE05A61CDE8E8B01251C5AB885E820FD36ED9FF6FDF45783EC81A86728CBB74B426ADFF96123C08FAC2BC6C58A9C0DD71761292262C65F20DF47751F0831770A6BB7B3760BB7F5EFFFB6E11AC35F353A6F24400B80B287834E92C9CF0D3C949D6DCA31B0B94E0E3312E8BD02174B170C2CA9355FE
pk =
sk =
smlen =
sm =

count = 4
seed = F1902A7815F37BC7F5802D8CBCE5B48D82EB85691718062BFB84D8C06AA41D6E9039B0A107245DAFA4EC109A57332914
mlen = 165
msg = 1CDF0AE1124780A8FF00318F779A3B86B3504D059CA7AB3FE4D6EAE9FD46428D1DABB704C0735A8FE8708F409741017B723D9A304E54FDC5789A7B0748C2464B7308AC9665115644C569AE253D5205751342574C03346DDDC1950A6273546616B96D0C5ECE0A044AF0EDEFBE445F9AE37DA5AFB8D22A56D9FD1801425A0A276F48431D7AF039521E549551481391FE5F4EBFB7644D9F9782D83A95137E84EA3AEB3C2F8099
pk =
sk =
smlen =
sm =

count = 5
seed = 75224ECC026C18159FF92256844D0ADF953F0A4DD8D74D4EBF1DC5EE8F5630B011A447FD4DC34A2404D620CA0E1F273E
mlen = 198
msg = DBE5B6C299B44F8D60FA972A336DF789EF4534EC9BA90DF92AD401D1907951EB6285EDA8F134277AB0A1145001C34E392187122506AA2DBB8617D7943A129EB5C07DF133D7CCDE94A7CB7F1795C62493ED375353D1F044257DA799F7D112C174FBC35687E2F87FEFBE2D83D29D7314B30A749FE41B1B81095638F112BC4563420AF235280E466FFBE7050C4937C60FC18D1A6025BCBD489F0C538E088E906ABE8597E2C8EBB64F01D225C847AAE4B77BAE6EBA9269962C4B94A9732CEAA2CB4093D442FFBCDD
pk =
sk =
smlen =
sm =

count = 6
seed = 447F03C8CD27EDAA1FA0436DA492812F57AC946479A9F1F90EC4F5E913A05F8AB0DD7645026A96510F6D40AF05D85B07
mlen = 231
msg = 0073BEE97FC97C0FBC750D474AEB93189F061E1A5CF6600C04FB0464338EC7E85252F94FCBC7B2BD00E438480D9AF3ADD92A92E3E2E8ACB55077C3278FC7503988A76E9B6062996B20889AA55B343D5A003C8A8852D738F955799FA3426BE5CCD3AA6B6EDA04D4884941FFC0B69C5ACF12B347A74D0580CC3335BA816200F87674A4C1D98097C70F2F27C74E94A661850610ECF4847AB5B58344F958C5719E06BA396225BBE21ACB0FDC512B885D391E11B0C0ED5CE6B5DD8FAFF91F50025C69D43072F7706D80D9FD786E1104125D79A5F4B5FD838815D44FC8B1AB678078CC174DDE970D448B
pk =
sk =
smlen =
sm =

count = 7
seed = 8C151C556DA912A82DEB32144C8A8C9090CFAF5C12AB822AC3C72618837A41C2453B715EEFF3724CAFE69B1ADCAE9DDA
mlen = 264
msg = A1586245D81F96BD8EE81AA30F10C0ADB343D74CF72C4DFF71550C12873AF89FA1874D4731C996243C3749AF3F6188FFE9FA45430549045134EB29EF3CEC37E72904AA082B1C6161E6B52361E49AF4933A8D8C0734F21CAFD7467B0C02876F43211D6122E3E735FE36064DF7A0C91449237C2BC7C3A78AC7BB0F9567F2576F05802C872ADF183A87AA3B8217188F2F3535F877724F35B29E545DE4BCF258F13BBC7EDD8C6587F733C9691F74B4151CF8C060C3AE9E8D49FE7C77BF477DC9F23FD0F0B67320275529034B84F94176730923C03AA50F9584D9C2D60B8DCCF85A13F243F30A51ABEFBBF2CDA602BF3D75E849EB92422B808416C7E56B046CE38E4677AD24D23D7237A9
pk =
sk =
smlen =
sm =

count = 8
seed = 9B42F41492530EAC81992F17613EFDF155F407D7E67F18AE193EDCE714D65D1031E7AD10839AAB46D0850EAF5997AB4D
mlen = 297
msg = 9366ED7B3B623C411448B634446F1A3FAABDD163A6CC1E2BCAE4A98703CD8CEE441405892FBA051BE2A586A6950A5EF73A255E5F86B0D7212E0C51C3BC79BE4B88E76ED6F043FEF3204FAF044BFB1ED722D61EB5D0B74C66A257E8AC3A2206273C80D2EC2123A4DBB715D60118D99ED7322E38F1562F82379138DA3DDB8BAA7CE61AB729AFC3748C0134633CF45A9973C05C75D04E82F631845427626B5799DC07DDF830BA01E8BC6236BB6D03B37D949DBB29EEC7DFE60FBC17EA590956D251539792016E2A8B01E70476961BC9ADA43CDA682D0CAA4FCC58810BBA1A673EF8F6BC90BAEE701E8E4F7C04A346CA56C7B2862FF57756CE6CD1EE22D677BCDAA896EAE96F87870E032C18B6C6A0C1A191FAE2ED487CE55296CC4B6339EAC9E8A742BD0A44C3525CC750
pk =
sk =
smlen =
sm =

count = 9
seed = 11134936880F5A11ED3504CF7B273E55A351FCCB10943BBBD186623EE6C7A13A6565C3080D1F536BFDB018F99C4E46CD
mlen = 330
msg = 0998114C84F84080E7EEBB47D248980FAC9D28F1ABB6DBAB3DD59A5CFD2C7CFF7F308372874DD5447C7B02E30165501C0C673128E4C543A414222BDF47E7F4E8DCA757B0F4A3281C0D10C4F02AB52AAF5B9A715E012607BA310947A60A5F62D6B8CFA96386D27CFA709189202421C078934AA2D955468E550AD4D0D4ACDD98B168A9568E232192E92789830317FBC959087FFFE353B6C168F3EFBE7164444F1D6CBA5246E31658C65440A841DBA78257E78502843EC1A6E9710229C8EEB85D6CDDC7D543285624AA1F756A5DD4F1A5D4FA52DB8C5C34880ED448FBB6D254509FBEEA0FA022F276B6A66BEF7ABFEA6049FF74291BABE781F718683397077B29FA9E2B46BC6B09251E587CC5B182195DD4060CC4A319BFBE251A5B660A739DFE5D0E5B93F3CB7E440194F1C8BDA922CB1A3EE3D27EDFD61C1D31A7F4534E84889EC83B51F1641892766434
pk =
sk =
smlen =
sm =

count = 10
seed = 98DDA6B97E89A479D5EE214E660DD6B5D8F6CC638A1CD4F462A0EC545F5B0B0A1A403AADF566F7B1C0C5FFCA29B36FCB
mlen = 363
msg = 4CCA95CB9F254C2EAA7DCFFEF662EE03320D5FC626A6484304BF62FC20F341FBE26E1537D7BD20E95440F7CC95EE84E1297C807A0BC9006DFCD5C22A5C1FC0865F5D70E5D63AD677FFFDEA52BF85D1A4F159F7ED16A745B4D971B620048B5F518EB2DC672CA35022578059E1ADAD7C07FE910A5D566B8321D9A12F34C250BE35CE964DDDEA23C90EA77C9C1BBE3532FEEFDA3637157786EC7D37775AE5CB0BB92EAB45A0FB1E833E8A6F3D06B85946E31A79B64A02B31FA640ED514A85882C89F693A06354DFDDB0B5E23E7792134C69C1D3908882DF3A7694A05B241B87FB2DBD1A4D9F26943B69F3CDF730301663089D1EBFC23299DA21300F735CEDF7B109F3E0BBE273776E6AAFA7054A6CD9682B967EB7903DE549E9558E62DCF3AC444DD7042FEA362EFB555BB97FB464AD7FAEABA3197C14A6740477DB50CE3FB8B762F48F880381D510FCC836E5880B48F08BD6333202E838AB73F2E106CFBFB218AAB802DA8A00F13F78FFB70C
pk =
sk =
smlen =
sm =

count = 11
seed = D34A0AAD27ECAD31A5E08E9A2D7901A9B85F864D9B1B46F40CDCA0B3615B2CBA04EF82AD7BD8CF627C3E861477030BE2
mlen = 396
msg = 5C4B2E1A344DA1418B0F4BE3FD99505FC30F2A1E5B696E943BEE2451D7B268F722E04F8E00FDD9E1A470F8C977A6D45A5F621B8815E352FA14F64977D1FA08082A48AF495719EA6AC1C0B3D898603B4CF7EC88E68DD7190884382896D953D612CC21ABECFB01A04A1BB1BBE8986D34625756396CCD84BD1A6B5454DDA98824CD4844D98F356AB485EEB19F9196ABB1C3088C0C3C5846C88760B696D91A232D6F4CFFC85BFF33DE1A3433A27A209A461FCF37F2289F98BEA7CCF183DB1FC42A7EDF958E7913F8711DC375E43F09BE7C7A2C2B1318AE2A9CF5988FBC2CE0735A2CD9FB6C8496C34406C538C01BD494193240BFF947FED47B7CCE99A1747973F1FAA5223AC564BBA0CA8973D1310B5BFA1452CACE9110BC22A8D4080A8BAAA8ADFA3CFB6685679B648484E3A43F9B1B2531949BBB8FAE1846F6D45D9272FC2CAA2913B5D9F8D322E9B18A685122D74634C60730C101578BEF2480711FEFFE02123E76D6C846559E2EA99A98923EF095630102A5573EF027E0AB6E52555A9EDE0D15A73C8B2FEF87CA6FD9F903F0
pk =
sk =
smlen =
sm =

count = 12
seed = 4FDA9FB6929E3F391901D69FA0AA2F25A9657D249A620F1B9E305A5965676BA76794CAD3355EB632579C3958CA7D443D
mlen = 429
msg = 49755A7B1A7CDC5C9BDF5149968061D3C95EE67BFBAF02750C45094303A9D9CD23A08F19B9C768ADC63FFD1527186D09CA4E0356BB882E263BF015CBE3716C05B31A69DDDB790BA82C341AC9B6BE68A81B8BEF8D882304BAF0020D761A0DB04412033DC369961A5213B04E81736A580F1162780599CC029E262D67F31B2773AFB457A1ADAAA292163144F17DE384234F3303111FCD89BCB30333C6C6486F775ED099043C34E6C86450B650F1A02D03781B1D20691B767D166DADF1DCC4D8604D976EFDC9168373A7316DDA9B9FB02A4A321218D9F54E287B7167A08BC0153843BD6355AEA1310824DD5D5EC458BE694AF176119D9E588A29C650FF5500293659EA478B39A62149F819CDB7E7CB32E1D7B1284F159E2AB1B1EA41AF4D0AC94FF3111FC1CCD818F9B2CC7A259701405FDF6A51D2D3EF62789297BD16A659F14968EF902C4A23DA409BF13A4913467B5C991854B2CA6CC006D3F4197A6AA58BD5DD95C36928DA9583332C3FB134FA3890FE7E299F1C17205366C4F4230724C43E4803912E72B816658BBB1B63780865A1F66A2A49B96E93711B1BE97B827D12173402828B1A065B94310D5BD6098D
pk =
sk =
smlen =
sm =

count = 13
seed = B0E6A23FAB10A7A333E3720BE00D31507917F39C5EFE1C98CA18BEB5C3101FB4479B478A1558C4C00398C55C9822FC44
mlen = 462
msg = 439529DF1864297E33956AFEE00A60099B658A67830A6A6ABDDC329E87831D9F9B647917FEDF1AE182A40402143285516FCAB83F447354C72FAE81AC26E7005C2AA561763C152E66BD80F14565F47DEFA440DBB491E7994AB9FE35995D5FBB3800CA030B43DF611141637A5246AB9D9CAC02EFE14AF60736B6BDB2BABB97CF21E831E5D04D41C00F090B154977900EFADD3A9313389A3F84CB3AC38E8B57B70A43DD08A8243F8154013FD5CF29DE5A8DF0B197C12B17E0610FCFE3625CC94067E01E23D23A243AD1C1F805CC50E1447D1DF93C25B8D76396BB7199E64129522462C5FC8B30C132D4EE9E0BF6F52961FCE7ECF650647E7064AA5A6574649A323E144D7C5491DE4C0A1A76D08F93F87A2FC7F6955FEF86991E62E2CB42908E83B0C0A8BC180B7453CED293F1E20F300431EC1D395E8A537F0BC36A673D491F14381DEA90D8F176D06031B0A7AFB40EA8F76D37FA82E2572B9799A5FC7CF4C49BC20AD78EFA8CD989A84D72ED680AC3C0F64155C56ACBFD7C7D628B418A489F961357F77BD62204ADB079DD3106485A37FEE535C9CF82E832D8AADCBF686976B806B02AE733DB46DB0BF162E973931C3E338CC86DB38C66262D1B2EBC7691B8281E0B20BF36305FBA996D20ECFDC695
pk =
sk =
smlen =
sm =

count = 14
seed = 0A98A2BD2B9FF42CFC18D3396BAD052E1D0F3372854DA69A318B142F7A1AAC609C3861263BD8FB0549DA7266784DB8B4
mlen = 495
msg = 8CB18850E27D8416B88A9A71F4A66BDF447814DB6C82098C371B53F61600EF5DFD88E4FB34200207C3F6F55166AF4878D38FCA7E2DC18FE662E3EA491B58A86246CAE16090FB7ADA53B9A67B3D0E3787D3323EA921274C60CFFB19A889BCF0300FE10E242AAE025F374DD83FBE9D007C8B9D9D75574C74146331DDEC6F0E49C10DBAF15654897E33E2B4780DBA484224AA6FAC79015D5792FAA2D532BB7D239B11D91420B98690B1FBDE9632223927E0804BFB284368A426C414C3DB8EA82F0D246413861475ED2DCA9E80FB4F3C34FEF7528069AE1975AFC52AC5AD2CDBCA1459E140F655556093210D7905A1A1E6CEEAEF0194A0B2EAB2C1EE853484E715D2A1DB551FDC620D5331164C74CA4848B61D408D2F2A943FA09EFEB63D524691C99DCC0B22CC61B98E6FB8039E5E0B2D7DE2CAAA900A44184BD56C9F02141A3AE8AFC661E3E898ECD3004FDB0704272BA780CD5DE35153B6FE223843024273642DCF8E4B58BE2AB1F61668680084AA0B75A32E766C8AE5EB30D4E02A12E6798DEA40F80D8DDFAD2041A52922701C689F46F49F84CFC05ECA6D7D4C356D50B6A0BA61966245D45134D6A1F5197540A1C39C36BB0B78831AF3F5156E669FD9213B64E0CF1C5A31E88AE79AD61757EC67B551B9F0A760F646BF81F6B92403A62840CC29FA4F3949B3A9F0A9A4286EE7808A
pk =
sk =
smlen =
sm =

count = 15
seed = 9887F1FD854241A301EE0120645CD8E119B43F7BEE11F77A835E9ADF518C3A51CB76D86653FBE73AA716264C146797EE
mlen = 528
msg = 9B64813C058F07A09A796FD764604EAF58CE144363702896DF0AB5FF26D5DE000D14BB8FD358FF5532D3B909AB62C18AC30F1900F84EBD3F4F18BD532D16C7B3470F0F8BDF72938C916DB18BCF1429DC1635B1C152C5F89A9EDB17116C11815A6C06273A889132923DA908FF39F4940A840D3CB575DC4D637AAFD37968EC61FC4EA04B4C320491A73ECFBDD8E10F1DFE902FCCEF93DD287ED872F67146BB8CA5A6ADCF0350E8BBA7F2F9762C4AA748FCE19748EB17334146C152FD63FAE3DFBB1A2C2B3C78960369551FDAC5D54643BEEAA59C1FEB0C21DBBB19977D848CD82A7AE0005F45956E0FE4700F14FBAA0C12FB8C65A6AEC95C5A5C8E79A6DA9C4E446872575C06AE49A31B82245E1757C7CE84D6D5DF3F642D3434B7E1A15A8B8A9DB460826B6CDCA69022DBF87595B582DDBB90A81E09A13C2AB1C125E4435FF30ABC9C56A00EDFA979F79D9C895E800D2DD6372FAE5FAACD83ADF8A6D55279D52DF547E9BAB39D99076AD7D297371344D35BD584E0FB5932F92FD5183B9250CD180FC645BEF6028C405B0EF35DAF783428173F1F2482AA1363640F66AF0FE8ECACC0DAB84ABD2A1FB53AF44445698CF1DDF4C2EA214DD339BE004E75BF76E95CA5C16981ABA5540689C1C1F1DAF4D0F89D62CCB3496340D61E7D5F5156FD3EDD02EDFEC8FCDD0B231697B0E66F4A3AAF46117532F5EE2CB4D2B3B82B0BEAE0A45A482CE9A976CC99AA82BEB0FE08CB68C4
pk =
sk =
smlen =
sm =

count = 16
seed = 5B485527C3B9A5E5B7579950049CD357975D4BCFEF83FE33C087ACBFCC10A0BE4225E7F8A5F77203B5FC7C0B5FC0E78B
mlen = 561
msg = 922320F7439E492F13C272A5738FF7122DD7A6B2832632E1F7A653FEF3B8639BCB9E84F482F22A948EA17DDE6958489593D2CB268BB52DF8ED612F2317BD6847D1622CF0532CB499ADC432233B93B6F7B1866B38975AC87859AC49F91E8D235846775F9E6E6D052339C741EF6178016EDB3D0B1E3F3536667B3EA2D489F88D254B8582421A31461374F465D7AD62E896BE0857134707A70477FABC09FE0A5CC3B3F32911F5FF3806B878205525AF69007F50535DF05C33AF3B0D00E297AC7EAA012E1D863DD5DD5FA47FB09467DBAD8BC42EDBAB42A9625BFDB9FE578343297506A3B71CDC8D5919955AF4605FCB0C7164D96A187AFF65D0F6210FEF2D11BA08D90C4458542BE72E084577BE9E451B8B6F4909884BCC5D25316ADCCD0925664D4D91C2E56433C1B68C632B0CA56D856DF1EDD5E113D1F026B30DAC4FD648A504F8F6809C701C97BCAC2B99286CEF5C1C923200B1BF6141EE1CFC51C5E14554BC02D7E058970254D2C02948360ABC4DFB439E66946A8AD615147BD8A6CB0886211E8B15DFF3C72B6F8908CE56BBC1B40E838103202E9F188D98E07555DB61778F895F76FBD838B6D14209D28EB393668924AC0E61072CBD9F93B864904FF4302DCEA131B2CA16BB04959ACEE096B1963CE07F59AB505FCC8D89FE08FC58751965F2F5CA753D76D58705652D3B1505E0F720EDE3142DE9776FFE4AA0C8A25E76C7A04843377C59F1002844E89189E22F621467B813A98BF07540A1649264F14A6844D65692617F7A4D93FA9A23829E256626
pk =
sk =
smlen =
sm =

count = 17
seed = 327CE565CFF6CD9A25EDD84F482FA0758B78CBC246567DAE98B818314AE28CD438E339043EB3FF16E1C2B4B104A717B8
mlen = 594
msg = 576289D10AB03D5699EAC322D349F55C547101E4424BFA43BBBA3747B79F075AE1153A7A0AC8BB51D24FC46B7604E42EFE4343FA34AA4EB16D918F25E8A4D67C860CCA3F7480E1221ED3AE13A138F079FC252C6D7BEBC55CB81B86E74F339614BEBCF7E8F4440DF8678B01A4A41B3AFB1D112FE1C4C8D8C6BFE9D3EE2A335D477C60FBF43B2E5FFFE1546F5172EF51CFFB2A772E1575EAC79B24D49FD77F0BE351233E57EE6DCC7E2E29994873ABD434D34ACE83400C026E27E27888EA0BDD1BDE5A3E55AA8B5F2FEB57B8B0A96CD831906297C8169D04F15843A3249C50523CF56A4E19492EA16927DBA8759B88A99E0D20820E51FC9B6A6863115CF05C5BC3F4C869EB5A87124DF5DB102D737F3899CFAA5FEA4DD62DC4FEDB1AAFF67906ADAF8968020EFA5B10190F70E5F2C0F0457E4341BD449201D3A80AEB791254EC1C46DDCEBC3896C6DF702509BA62CD446D275806438EB4C03132B2E6BD01BD2F832D1D3C053C48C5A9DB1C4A22B130C4C9E96A2BF4C2A8F7DE0217A52D9AA5AEEE5E6A49708237EAB60B4019A51390C3EF10572A73D436875BB8D7D78543F96376E4BF3BCAABB92F89215E8D1093F3B287945708B5514BD7E62654D3BDF34B29009C64829A0CBF33C54D7AB0E81B81BDDA93028B341AB1DFF3D752DC4A1E5F9636A5C46E137EA35919D99E6571C5370C6E804BD2E2ABF566F035D65CF8F97E3E8F2ECAFA153BC6D8EC2831667A37FC96D1C2DA40BA84D0FB041DEF32AADAEF3F98CAFA957F6552F79D28A36B8BA20A9452671DE1BE8AF5D66714232507EDB9FF657F3D7E5FA7320FC0359A5F99280D446283BC
pk =
sk =
smlen =
sm =

count = 18
seed = 790FC03F956D1301A735504075B67A05944A762E0A4BDA77BB8C036C5CF911E2B561EC1CA6AA355D5CEC919AED42A1D2
mlen = 627
msg = 021E9C06A2E4EF63D1A61958620C40016783879080D44311E04F2A446BCAEE5A486D17FF0F356BA70FF1C2B55BF957A59202903AE349878CB822E04275E0AFAABC0803BB6CDE3741E0BF9FCE0C5D5C814977474533DC63F9ED4F32AC3477A3EC9893EF55186728C85B03F4C2E61CA7733E1706766AEB8FEA80E233E8761B57FD5A3CEF700196674B34A3A55F68B3368B688FB1DDC976FF48BA6A98E2D66023F291A3C617A56CCBDB8732B8C34369ED11F4CCEA8FC8F673AD9FA0FD8990BEF70AF44C617FDFA096695D0C94EA8E17554F4461DC776DB2F416448B17680FE4D29B09E57603D8EBF55771AF84D8D4B9097302901C25CB6D73932E67C323D12C8ACB0E74CB89755F7EB3999D4EAB5E1B775E6B5C29D9733697030A26F3B93B3F286DB0F2DBDA71E1F103878063E77919D8892EB6A34F821B603ED4A898A9F30D00FEEF20985FEF1A7B7AF70DD29C269E88687F005D551EF05EB0603FD38745AED4F5BF4C2FC09F0604C98AE3A89E46BBFE907B87A1672DE547D651F035F392A8D4DB5E7260F43953028E312B95B9F25FFF2C0C579218390411D13D9A25F22DE4C7AA05FD11781DB08977160D48E02372C7D826F5CAC37D1A9B4230BE99A2D13CC2E9B2B17F0A1044EB9E0A2FBA376D35CDD2BC05F57DCE4BBC3BF07A09BCDE369929E6250EFDC61689466B040AEA376B09453A2C16813BBB685B54A225C49008BA6811E8BB5B3627F8C281244FDF5533216D126ED0E64FDABEC533424BFF77FE722CC438CA7587C19D965F0BF085D8692C27C5C84A9DEE53256D978948D89ABDF9842E0B765BE6A507D8630CBC5CA7FA0FBCA1CECC78D2E536AA7B2B902C4379777AC0920D69C57CC4E6032252BDE99E1A555E80D4
pk =
sk =
smlen =
sm =

count = 19
seed = 716354F7DEAE272CD26929C0932CA257AED1DD23D67260726B5213D82E61466FA99BB6A7D81DEE9D0EBE03DEEE4DBFC7
mlen = 660
msg = 7BEDAFEBABBBFB863CE496475F54E69A905AFA45899C3D7C16CFC73E31597D2404AE7014612E4CBFA238EFAF5B396B0B7435ADA5DE817E013188C280423C68924E1FA2A33CA56E6B85B7CCA7F00D3A6151F0629C1B92A13573320E0025863BBA7F3EEB987EE1B1A6230B10765DFC1FEEA498AE4B83521188E7503B506259103CEFB370E3651B06DD4F08013FF3AB9E2430626B0BD584232948462D85C0F82DA07B96FC65F62A43CD2F132D1A1D691C085980DAD8796CCE2FA0B268395EAC3DA2CC400F30F75BE87316216980CE213B48651DDB9E294F8CDB2CA05D3F2A507E4A03E2849AA8062918AFB5BCE9E4C3ABF2FFD4751DDDCF08AB09E36A29B830F3BAC6FEEBEA084575472E6F4B239AF89965A72954769A83E391DE467934237B07D8884A6B14CAD034FBF9BD7531D50D742E234E227E1A2DAF77A2FFACC579525134B15186D81AE6E5538871024BD2897475D6EE5B11BC51EDBB928D98475073785A75B331BF3D2297165AE6CF95C3A05F06DF747498462054F58A5AC736F96014B1A8CDB319D030D06DAD9CAB2B913F35FC392E1FC4B027CDBE775D64B04F1076A7C8F44C360745F98E87B84C18AB76F84F373F635AF4C8A87DF08DD4507899BAD892FF8CC1EE534D3277B5B82095628B84A7D5582149CF46C50AA963B56B4B91966B106B4B2EAA45D83A10993E8F933370AB29C6606B7CCFC41B21C6B99F2B9AC643E24300B350FA199EC10E64E4AF19181F78E8C43B2FA796241DC42CC8992BDFCDC39E7BC41BE68CDCE4FBC47C996DB42E8249EEDC146C216B514430C705FC939B9EEF677AD87F9CEE3398551FA0DAF774302324A410F4A4F4FC035CFBE960B38C390441E92D9E5624A8745976BC88FA538E398712361B77AD4CA5FF038D9F6CE157EB8A6137420D4E57018275DCEEBC4E480A5D
pk =
sk =
smlen =
sm =

count = 20
seed = A32E6FF879EC8866A5F5E4F6318DA8FE6743812ED2CF5FB94F5C3AA3EDF953CBC32665810B71B2CFEBF343A571CBC570
mlen = 693
msg = A86EE95388DF139F9C5A84108D1E63F7A7842909B818E9A0425C257649ABF125386FB5286031E7E6D0EEB85C452E254DA39BBDA51F0D2167EC0A51992753DDFA76874AA80804E705CF8BBADF3B82B6D7FBA3D1CAD130ABCC0B44D6D893356F3E94BF8E82AC532EF8C5E5F4200207BCF6B754F14E57A889FFB753F516EF8DE2A647FAD8E449264F0BBB4CF48BD01501736DA49509C3426A3D4108B98E6A4AA6C4430E8EE76540051FBD1DFBFC01750E26547F8718EF7D897A0342BB000FB99AA63B781C9A4B831DA798C014E58725E03D2F8B1A029C3337F4099239244AA320965B2CB5075052D901B6077A18C1ECFA5F272850A475B5F6BBC83F3C09A27072F80743B23EC6A9870913EE2805B4D296B2F81A9D733E5C8D5C0B477E51F9328AF3AF8ABED960408AFECD27FBDD08FEF50F4B07959646E0A02104A69674294A79DE0B25B65F4DBFA797E5FA56D66E8BC07D5E2E7C7D2E845699ACEA3BFAC60B2C0B988CBAB949A5B598D8E2F1AEC66196E115AD7F237A1C7FCFB95A1BBD6939A250E7BB0F4A02C23CB1BD81090CB770E3A70CB081D121BD0BD5ED1DC06D61282B98BF2DD7B13D2C6CF833891C67951D7D0F429EBDE3F1DA943ADB8AD285E6F13F798D6CD9A0A06BCD6125EBAA48F8F3BD5100A122F617817E3C42EBC3C3B154258FA26B9FD886EBFAD42DEDC6A2C4F9986BAD88A2A79D7EE603554E9CFC5FE33A3A171CF7BA94FD43228019B2F6FF96A8ABBC58D2098AD95A95442F6858EB69E131D7BCADAD81B9BB69D7682A978279B631E22927DECFFBEFBE8FB2E51D46A3FCA66225D30451CEF9953EF94F30B99F2B26EA75B84935EA4FB257DBE5734454B8087B3A4E115C6D31E72709303E9F0BB8C86FC6B11B93B53F9781BB92851A5CB5DC00D0B4E15683DBE4EDBE986966FE1F711F24DE9A0E1BEAEA8E835C70CDDC589773D31191B74AF780EB69867829ABED6D3FFA94D577
pk =
sk =
smlen =
sm =

count = 21
seed = 5A64401EF8E63AEE18E8CC0162845DC7AF388230E86728ECB330007F2546F949764273EA05B397FE71F567E1527FA445
mlen = 726
msg = F5ABE373CE1F6FB14F2014F5BC0071B17AB2C84E8845FCBF4B15C79FBF2E5E06CFFE6CAD9A283014A975F81C9216B261CBC79EDCD58D0E20C586D7C641E0EE97221BEFE54DBCC56A594DF103EC24B52DDBB6052D1644972640F39DEB98997FEE7A252A65070798B7E46707FA440375B1BA705B3ECC7EAC56D9C45297E585299C7D747B430F0D01E82081C70B4A87846F90267D5163181DED63E089A00AFD33B0E2B3ACE91182D8CC899223CE65A5D84B86BB3E8B34B13949BC800F2145468BA5411EACD6A6C331C340D4442D28EFA0DA959A2797C7181BD4BBE6E6DFFD134CEF373ECB0EC08590F06BE0CE292D3718E2C0EFC7CB40F1DB26F5F38FDC82A72F81AFBBC16591EE02DC818D63CAE69FF0A28F942F7E07F6B0A741F3F0EBE3D0EA5859024AA408462D3D268C23F95D717C0A685A4CA73AD90EE923DB57CD6CDD828B7AB0D4AFA6A9AD7E32D407A44D7515C0A6AF52A66AD72119BA1DAEC6514DE3F8B462EC473072226AAD61135B0F5EC646BA9A127C9894E51FDD1B2D38011A2A6D7497A55283133695D0AF9B3FF7C5A8FD667231F9E511E3B8C4C3ADC44D02DE08C47B2382DE67B32826754C6BE5231CE0FC657341E20247CC6CE574F3D1A9376AC8237B49E5030E877A4E33CDE25D838EAD659EB1678706C759707FC66CE84CC968A8334C18F1632348824A6985A0331A93B59497B70C1A03A6848F18F5992972BC79F07F4222D2612797F495463836AE6CD3858D5B9BDF744A1CF361B5D454D41AC899A4FA61081B937CBABBF0FFEC1B31C162224EA36CA2CD7FCE54EC1A504932ACC5BD0B17A156DA7488F7017E4916A687FDE7FCEBB2901813B07964084AB0447A94DAC3A0D3FDA05B9F497CC1555A8C74838E29CB8CE89D304DEBE419D26BA7F3DC6E9526BD895495A5FF1D7EC83F70D045E306E7C2487A52CD7553F062D31888EF7FD27F667FCFFA984AFE0B9A4C4E85CA943812CDC157C5486B0B5EA6DA05E4BB8697113190321A976D1806DA129101E60A28B7
pk =
sk =
smlen =
sm =

count = 22
seed = 3222E4B55D6767E300FDE03DB3D8227E19FB8B08EA9B923FEDE18D699DC3694EFFA7C4DAE2AF57E4A0162B7C564199BD
mlen = 759
msg = 4C4697A7D8195BC7D4B8F2FCF3A7E9419E8FC9AC6BAFC5D658260511C697286BFE44E2CE98C21C98BE42E5AF0FCEEF8AA54C5770AF287A81C7481FE3391A6111AE6243D545B2A651599B45931D7640579F8659A8BD6F77260F235F71476ED64714FDDB70C549CBE089322130F7B0A21F530508970D55CBA55BAEACBEDF684C7979078102ECFFC2C3F182F710280CABC2DECD3D3B5D3CE908CB2307B00FCC0C5412A12AECD041B5F70CC0149390312B9C81592BB0E2ECE83D4495944E29AA798DE67FD69E2BD0695DC573F78D8BB48E6B8679E1C50D1E6E58E218B77EE51597EB43ECF7301D86F457353D60E98CEDC95B4A76844E889BF7E9D03503757569E40D55AB43D63293EDDBB579FE981FFD4DAB056F85006FFB5E759B9C16F5F6B235D7DD78458A73EF37118EDF599AA504E9DB9AB5DBC90B8E478F3DC1F35A7C4604A383BBBB410CFB2C5F746F83EF94BDB2F244D421818C26827D5B7D665B8A802181EB7A9CE95B6633E24D914FECA7E969F64038ACC3009B15168426EDB67AF2CCF4E859F5C616891D355F7910ACFA599C396BBB2D2782CBF1432E6259FAA77730B6B86FE0D67730152CD2AE0F9B0314048CCD25772C01FC9773EBF06618A8CE1E940F48663427775990CDC41C4DD3E9AC6EDA1EA50E04F1D329E64C8532A7AE32238C131753D60A25810A5FFBEAA9007A6984EF69EED92B777E079CE0FF48C2AEE9C18D1DB9F49B5419EC6C0E2212DDD2E2FDEAF0FE9F2B84D9C50DDE86A70FC28BBF8918A973CC67A36E97CE3027D73891E7AEB24BAF4B12A9DC8AAB5D6AFA380BFAC3703D2D32F1E40FBB532FD6D7D710DC0741DFC7EABFE55BA5C311A00E3BE55C2EE74155E3A06685071A962D7532AC76D59FC187EFF01F8D339F74323732168FA5D14F4B2A72C9164A04A6EF14BF5DEB1833E4BAA19A55AE590F542D4448E0EAFF0E0AFD2FB30FD671631B9325F4A0BAC9A43DCD2840185A2F601117A625B0DAD5503578537BE2A535D2F556F371536BCF68C0E01C96301F08E1567DBF9D8504096A8FD89C086DB695DA191099FD1E8EA94035276D1D
pk =
sk =
smlen =
sm =

count = 23
seed = F41B3C6225245C06455272A6A073F363E5F19F09A0B146AFCDFC2B3B0EA64BAA3F90359F32B2D1017608B03064E90AB2
mlen = 792
msg = 72713EA55F1E5CCD5787F172657C6F6C74081DE2D70816E8531497965DF02DAC04D91C4D09DCF8904CB152E2138F829386F4351015DA253A5B5EB92D96E537DAE3CE809443EA90332D9C754EB11F4DE586A83B5DEE7B1B9BD547EE7107530249B14279BAA04683D74B69D7BFC8BBCD447FE7706593C01188FE6AD8D0E2572D49F83E93986B380D4169BDD94E3311941DD2B041DFABC5AEA1297C65BB5C8352C99FF838D46B93B3E5F79E3CC5BE5408FE5E59A10D488DD65A997B086FDD96CEFB0247B2BAF7B490317E34330A879D04E374C92ADA33EE243D84DA015FDDEC243B00BD7488AEFE373E8AB1890273A7A2285988E9DAF9C4E7C5A17F54AD6195EDE2C79657E1BCCED0641E20F7EE26EAF53DD8C82827F2D2783D44FB030C95791F41653E628062267A5CF534DF00116C1ED1DE9F360B97555C65CDD80724104FB1BD4DA5785B5D9C24438557E48AEE58D57A03E06D553B05B67E1C8D10085C2F153647F174F7922FB8D2210454F7014BDDBC627756EB7CDEF99B6E3A2779F82088E3F2DA14C2DCB5B185AEB5D6ACBFAD43E286AAE8F84A58E8DF6ABC64E4A8EFD69FEA18DBFA6808F25FD418DE8BA923500B74E34DDA3CA6AD8DC208102DC4A876D8B8CD2926AEA4B3AE11A546F6235ABEA152DBDF43E0BCDFCDC83299207F294A707C8B4D1F56AA64A205C718ACA69B862AFE7489F11B324E7AF6BE68380D2CA6E0AF0E2E20F890F2CF98907A9D43135C03E85E86C9EE417140EFEE9054B46C110A84F1841AE3CFAFE5B4A95D6B2B606D8D0A70BAEA85C9412BC2D54146E9F866800E8E8615A0D64D1D595677E8C88699E3CA6097D47E9FE64050FB55033FAD4D5F226DA8EB5DDF99369ACC7552927ED3AC7368B9EFEA2443926DF26D1C172858FD8A5D4E1D7D39E7F7DF047385D39131184087CDC45B299BD1F7048E918223DA3F960608E853EE49EA667465DBBD889CBDA20FFBB540C9EBBA5C2CD16A22A57B561E01331D6EA6BDADBD6A5D2BD1441EF4E1D9DD11CC62A0FA5BBFFCBED0D27B6ACAF0889EAA5863DD9BB35920707B71A0805630D1769FEA320516E71CB2B125AC274F16F7A6876F4B922C7C006F38AE1F7183CA768715D2AF
pk =
sk =
smlen =
sm =

count = 24
seed = A08AD391E0FC57A83B74CA8CF44DB67F8178262ED9B20AA0163CDD8274AC2BE05F558B112B094244370C1AAAB75077E6
mlen = 825
msg = 209658CD1D801079FFE8E950BAFD70A028CFCC35B9FB00D232C5603A1D51BA13E5DE59E0277962C4474E9F3F60FCD99C9B79665B3839D5C037B921A4DE8E144FA1D38182FBDEECDA6934E814D9186591F01C5E23349B34F4439B4D402C4072CB4D702966AB473D2C39443F41FBDD0C48E566D33E076422EE72FB47B2FFD661F367E9EFDDC988BCA02382EF93590D4FE3ECE8B1D9D8B3A653219C7D131B43E2FDE2851541F467C31129E6F9B9D124221CD52610B9F138EAC1D01F193148FA0415B29F5C86D15067EB1E26C9D51F05655E8545F734F8F244854AD76C6B04C230898BEA33EFDCEEF100D79F8E3B894BA583466749B82007067806E3A7B3BA954F6FC5ABFF0E099A24D14D865F6F4538736124ACC5EAD4169DDF2144AD558DA3C74CDABEC147D2AFA113EDFD1E2280766B18792310FB6B4FE5D0D9F65906B1CC43655BB3D6178EF9093AC9C8F1A91BF49008179394EEE79E1D8E3228F567770C1BA1E30BA4BCE2465AB68F53CE21C0D8AB2F6E535828F211D4DB957DC3AF8B7E00DABD8F1F74C959B2AFF45121C5B5ABD3136C6F55D5F5FFDBCEBC3CD7A430FF3813D23BCDC1254FE6949DA4E7694028B7FCB876099E91B92C65D85C39D4BE9325AFE81703E5B18CBD7BD9EB59A9BB9408ABD966ADE9A60303807AD1B2C14C04CDF8FAE6950A55B21C9EBB5E94713BF8C2890215C5DA94B59CB31EDC671093B15FF5014DB4CD3EA8060260DC1612E9FD6E5AB40F0656121F689C8E94212269A7B24305C83BF0583418755CE690913CB081F2893FB42BC4750F2C053C48C1552430793CDDE1A49AC9E21913210D727C4BEB5640AB9B7505EA4E59AF417A085394181784BF1BB0BC32BD71CC57CE77541581F14B8BA4B758500694796262B561A38C72893C77B548D779A3833EEB064CDDBA5471CBFFBC769E139946155BF376A56415AB743DE568CD21895ED6951B5BFE1B1629DD6510DCD4483F206954964E0517546DD96900A2540A51835818D1730B0C9123E7FD8B28E6843BFFB659945A273CEA944FF6E83C234B3E43DB4630614E0B67778EA760EE341FE68C525E90475A1560821AE6B2A85015292C36EAA2E041AC04FB55922C48204525187C7E0476A9FED04EFBBA96F369D8AE709506620127FD399613A9796C4FF96D7E
pk =
sk =
smlen =
sm =

count = 25
seed = 6E0A8EF5156D693FD0140BC4A31084E79773A83F42C8D133AC8A9D62DE3CD74511F893DCB26041E6B35E2B175408FCE7
mlen = 858
msg = 8F37A065DD696AD437EC82909261B842EC0A3E66F8AC574105A3C82EC8B4926F2466FA550F8EA1B6A9A142C00AFA44BE6512A85350930DFFC99B95AA21012057051B68C48581AE439B9290A163AA4B6AFCF80FFB91A3321C7B9ABAD56D5DC1BE4E67E5576C9F3A7DB96071859B94EB22A73DD96C66AE67AB11D1AB62A86D826C682DFB8CCA3259DCB5B34BE635421CD4206E7D92147F14C36424EAA407B441F58E5C187E58A26B2AE144888A3CC1387AC7D0A681EEDDC3B7781AB282E8185CCF33FB27500CFD119E0415DB1E45237520A868C8457C88A1D3EE97EC9451DA35D7E74924F8902949E7EB14BA87C8AC672D7E4F3BEC1B2814DFA67A8DD2E2D4FF4661D64BC4C6D6A78D4E489689B6063CDFF5A3F1554501B424284A9F4B8FE777FE4E6AFB83A85E36200A9AB40B9C18678454B2A3F50A4862BA1E36F0C57AD004FF90192B5619614E37DBB38A1B8A65AC613F7796C70772128377065B84F122540106D1B4F9123C4E009B4C0A85D59B35F72DEBDDD154ABEC7F3FB25FD1FA04367386098DE610B26FA3ECB031A6072D14607E92FFBE195ABFF71E586A984131AF24E18AE94DBAB0544FD2AD217960F337111BFBD4046809EA03C7C47B7177757A4A43E1FD0134859BA735A8FC17597E593BB58322136602954D3A21096B0D1DEE5CF0AD17A5FCF561FFA21CAA70D33998840E4CFA18BA481704A8B82D2CC1C110FC9A6704751365AE9F338AFE4CF9C811697DDDFA8635A2F3CD02DD1845251014BF2F2D6C02A907BD783207C4773A937048A07C500D7C424B5F65A2C376523740DF9A0B60437CB8AE17D64DD51DD4E433AF83B20C4B6B890B97976DF09E3A86AC19006C229D59FC7A2923245B7B1F0ACF7C42E486D41CA1AC1D7051AEEF6003CE94182F97D099C74317F61EB47AE18C2BED6A3CB253C21EC835E435123E0A657ED926F880CE8E5DE3155272328A467278F52AC50A1121AE818A3EA3A2E1F7401CE23AAF66A4AC289748A7E98A5124C586D8957BB4EDD3F091492BB1A64D75EFCD45AD51CA420F15DA848B20DC6BB765E7B71359B3A9E95E121266AE4A40DC2E9A3D81EA1B1A643594B3D4E6ABB7D1202201DE92BDF0CC1ED977E2D5851822A01F48A6F23180822888CE345AC9BE0CC69BC448D41CA20B79C35B1DAD73E6C683E70C4439B404CBF07FCC39B0E5A1D33F3717A6BAD28A6DA4F091BC7A
pk =
sk =
smlen =
sm =

count = 26
seed = 49CC05312D1DBE216FF03B60575017A6A1464C06D2C5A4A6F973AD9F275F7C66163A29A803BE759B117043862D277C27
mlen = 891
msg = 30D61C6FBD64113FCED8C5205026EBAC0D9F3522182617CB00B6E70C8DA62ECC1BBC8E1FDAF17CC61DD01CE85A9072CC1D9D34FDADBA5B93E0AAB4C9C4C9E26D3F7F145FCB23673B6E0B373C0FD1A58F52486B72624EF91A539519EE5305772A006E49521744912BCF3CDBAD424F00428AA96CCC21D000EFB09DA5CE652E361A6FB649A060835E3B9DC9CBEC660C7531620115EC905DCA6EE2A1CE36554C0FC1D6DD6863B8F3843508ED5C214B6923E7F5C0304E9B0D5E5E433BD029116A33A60CB980737AC950577D0594BFE0AD2225CB8D3FA42F192B0EC05A49391632A32FA931C0FBD83A7B6EA24301AD0906E7911F9D900D19AE1247ABABB1C0E9B9BD165185D9D7413EA068FE8824CCE5B3AD51FE8E2BB2C4022C61B002C1DF4852E4910F38613787CA12371038B6364D920E07B4B417401253451DDC25624B5D038B2DFE29B8494EC960F87803CAA256A95C9868AF819747E4BF26FAABA6DDBAED93A7815C795AD5EB7FB4592DF678AC1375388CC7ED3A6230CBE80ABBB113C80B70C789CF0C66B943E67CE814F12D3D83F3B90A4320FEB7FB81DC93B05D7FE2D36584399214D3D7C71AEF322A5D04B5470703B3660BF86B0B17BA9FF23E45F7BEFEC3758786D2111C81BA4D81B83FEEA35A0668E5EB3694963BB4DB3ACCE4FCBA6F3F6FED9627580DD2D2DC103EF7E52BB9745BD42A7FBDB459B5C8AAEBA67686EB899E3177FAF0897C61B008ACE3304C41B4C79E2EF9C865E9958D8716BDDB69154FB33187D927B5296C1589FB1AE3D553F116FF6CAE56910CE6717C446B9947AB2A981A8F5999C1C6E517EB3FE584F5D10059910E22F40FBDDB709C9F686F51ABF7D7206A8BAB4A346B51523C362D749238D7EF6671A89CD86A8540604F134D760267E91EB92FC0FC275CAB69C776EF81DBAD35027E5307F1D34EBF5D6E4DF424D709666A1E649C044C4930098B2E6E3782A93976B55073C504563C7E052B6816C07F0FD54A759D2BC189FAC3FF54549FC4DE192EFB58A9E301863A77380967735910F63D35EF5FDBD8751DE4BC6BF2E3095628DC7F67C1F5571D17AA342593B2C7F953C3F0F22DA1862122031BBEAF0D00A029C043304E3E2609C4FED8A7404FA10E2EC846A70EB0E37C5BE61E698CF2296EC1FBE6FED75F6FE3113C23B29AFB5A6D7E3A9E46E2D89D8C06450CEA11492C1A97F7D6BE8FF6C014930043022B264FD32593952BC606F779598631E48EED86EC2A013D8EB866F311A400
pk =
sk =
smlen =
sm =

count = 27
seed = C33EE43A9CBB4347BFAF71147B7FBDD88D212462CB06FBE695A35402C503CD15732B7D0E8BF829A555B9167BCFA2F2BF
mlen = 924
msg = C83441B16B39BD7993766E7260D07751AF2F19A41E70689B0EEED0C118D9EF109866AAEF31B2D2962A25A3D1CA999214CDF0EB54598382EEAD64435B7122D275EA8879BD47B41EB64EA908867FD78ECFBE8E992A2636AA7477DE5058179565D3A2CEB8ACE5C0302018043C411D89975A64927B48CB622A13F1ED85CC1113897A68488161AFA1E636EC786A0AA37B928BA88A50164A9EC372523AA9EC8885AA9C95B29F7CA1BBF0652BAC195BA94E976D336B69A9F5346B4C7C81457F802DC9757C7A2435A617317340F764C1A2AE131A716318F00AF0EFA89D3B57D8F31E155598B3944D950D6A1D6485B509358EFB3745B95EDC30DCFF02574F54DFB2D31B259D132D18897DF868115679F06D41102CD4EED4EA290F711148B99B647B8555A4C0DCA1D2D0871C59AB1382A2D6417E6236D71E2BFA1A75CDA54F93E6C087D611878AC7670A04FD7D8CB0993F456E3BC1C3B5898076E22D2D9E0EEBC7D7BB8D142BD2B5F6FA42B40BF676FB69C532D7520A4A105EF0C1337F53D6E9B4BA17F1E76AF4CFDF08F794752D2BF71E8777E2A209F8891B1A53D7BF2A5786B00B9A0CD0FCE79408F26BEFA2535BE188A68201B1514074CD70660971F86E8D3E92790AE7AC591AA7A996149BCDF060C615209FFAB82E6000F41B2A5606FDAF4CD08CAB0C2F1103B2436B1FD7DEC477C6233FBCA3B07A0CA01BF3476BFE5334E32AAA2ED35D5747D673E7BB622E1AA7901C77F28A3AB2197C8B8253A1D28C969EEE73D17AD71C7919E7F217BA2BADBD1EBF986CFE981024FC347028C1109CD4204C7D53535A9B677E39A43193E054D0FD68104D88934DC7BA6CB3E942AEC744B935CDCFEEF4221784F96798E650FFB0FEBF2715D75339D0CB6C2E57C1E9D10F13E6786B7F041AB307B8CFA51A2F10B622995230FBA54B70D94AE278EC224D9D0950BA97BEBA7EEB0E2FBC4093E548D9EC09CA1A08E5F0483024D7C1927FF8DC270900D42D31B81B13A29839BD746CBB3591BC33817741A31DEA308F549A74F3A4E5478844183B8D7363AC1F4D4A5E907D9ED98AFD08FB8BAA84C324563495387A4F12C239FB63F0810447131311B2D2CA302C7DA2DA57C94C3B5E844F537886FB766EC0E977254DBCA8FC84AD77430428F0692E55D8E2CAB294B857AB51A2CE4A725433DF28D9CABA86C770743AD987BBA58C0565BD18590931E283292889294B607A5F19D9E905AA3940836E2A74A2E94FF3062E85A5C6C978B5EB2B254BBCDE128280E6CF02C11A0C2066F349E3C6C083965D5B8A9C000E15FF36C5BF3A6D42
pk =
sk =
smlen =
sm =

count = 28
seed = 19CB4BE2332F7FF0C078BC001FAB3C5FD8569A76EBCE373D1ED4FC8EB5D744C6464E2B5EECB9EE836CD5D87BEDA78BA7
mlen = 957
msg = 86D27C1FCDB8164F8909073F590D0A280E5EF193B0C42863BA518BC8A51E625658DBE2184C3353FAEB674C991EED3F1B0FE3BBE50A21EC70E9F57B97C38D6E436D3DD577D7056B07A401FF0EBBBEFAF8212B993A39281190E309ED0C50B269E4852DEA85432A5941269FDF63766B21D25D8816DE5E87FFA051009D232D6B258C5F43F45F2D48BE09B2CCD8FC963FAD81FB368502057AFA7C865D62D932F652802A299295B29411439DCF832E8367A749B4D7ADF7E8ABDE3EBFB844A9B1D32F77B2BF96B5D29FC15DAE83EA80A990AEF6590776CE1CB81587ADA80B9A7B45ACA3BBC54DBE67DF090104FA196701280B97607A333A9B56A728710CC1CBB7569B79FF034572495181A92D2380A7EE5E9CD1B0F758C2BFBCC4E11464F1CC7D91F117319C30CCBF4C11E60B5DEC724225B8D77B71AA58F5FBD498A3F49115687D58393BE648805BA1737BB921A08D738243920C3834F8782A8256B7DD22CCD5F4ECE86B8A0860BFF21C5C8F0BE987F2D510ED4DF9CF94BF698680B7CFA22A575A3D1B5B431734B59A4B31913019C1F42DCB76A9FF32BFBC6E16D2FADE26E3C17BAE49CC415E4B370D1FB43FF652BE62D18B0AFFDF286765F4F30FC8D6F2C4A58CD17B3BDFA013BB2DAA075BE5F522EF9BFC2E1506CC1C4D381B3342EDC19C955A5FE48A712AF5ACE66A028D03FC859711C9D33231E48D41E58A2C2AD81DA77529AD5E6B73E1AC96F0C8E53F153FAEA7903F917492A1D2B1203174A08551FF0F9F91E32BD0F31D606C80A505D5EB55265542DB3653C2621E7EB3FD677F49534F261205F834EEF1645AF419EF6BE5CFC16D54C7EEEA12D2EB9458831F77FA558E4D5C7FE446DDAAC3E1D502C941C95F572AD545ECC7CAD21F0DD50845CBDEDF589505FD34CD8C00D57243C3AA3615D84C39B0A72C28F40AC72DA25EBC6987DF5A7E390399463786E75D524FFB6C961BBC9301264BFE3C699101D18ADA4A72D193971D54089E6FFFA684CD3D77570CE0BB9179A156D3E2DCF266358499BFC158AC9A6913F622CA861C968EBBA0A59A12674BFE39389A2125A02563B082259483E80C89A3763C0A9C3DB485AEBF22C844539EDAA28A3FBC0053EEC475679B741D9AFC16B5FA109399FDD1FC3574DF8A1292B8D7401AAC1BE452D38F97D531813369EE4C50F36736B95AE9C3E4F91AE85E2D664337DAA40F75CCED2F4A4D210BB4EE25A56DC217DD176DB5ACA43C002AFD63ED8712D89E266674D9736FE4A9F202A81D177970411DCCD289B25798272D2647CE6451906A4F7D46E87A46CF6CD048B6BDB62488A24F48D1EBD61FFA474321B929E0A7B6F9D0F6D777ACC14815F343E1
pk =
sk =
smlen =
sm =

count = 29
seed = 6BD93FD13C0299B3EC7403638673F3DBC449F3A617B691DDF73C072B62BF028913375D7460BED2CF9FDCA517690CBAC3
mlen = 990
msg = 56ED7708F98432FBC623424C2A3634780470A01784BECFF01BEA5BA192D02C33675084263C4315420A009579EF80DD15ECCBB812652421872A9577EF7D07896A727A64141BAE7173426DD5A3925159BFA927FF1039E70F729847B48365B4D3551476206AA049BA5AE8F605847AA03965F058FCFD478961EBEED06530ABE900042321059C297DACFE76CC12D52311B2FF8EE1231C77049E232D9FDB751FB27EB7EB6A373B4B1C06BD0FF46B1B208072C873E6F938E689839079E48C6D18F678769F5F28A903467F2FF2A8B02CB19DF675A8FC7560A7D38A918AB8BE083EC4E0EA148517AB90F38394833304F245BFFC47F9ECA771FB80B9C71CCD05FC3B0D66EB06D24B914B63D9F16AD2F2BC454B591D01ECFC527277AE71E3DC683161A53F129743F3428FB82A89DBD5D42F3EED237CD2F8D76DE2E56A2143AC6B2BA811F745CC72132028EECD4412B76FDD87A2E396ADCE72DC69B8FE053042E798B220974587AF96BA419DA6888B13FFE217C9D01434347F4162FD554B760883E8EB1AEE46C4C26B990C6BA10D2D939F513BF0EECADE8B5DEB8DE2BC8C8894ACA51E65AA696E390C11689F1C2CFBB70BC5F72C1872D99BABE8DE8FE2DBB446A8129AF0AB8D9613F0CBF3CFA6EA3CC409F4A97581D5012707756994B6C8D4FE7F64E0F0B85A85D0A5FE23224DFD7ABEBA8E3FB2E97AD87FA8DD477ADF48F64FAF486D0DF11AE9C3BD3A04ABC962C5B02CDA02D48F0B52D84D4920C116C22455DF291A96E6ADFF91E3CD35CB8B5B4E70E3DA8B87CDC969643A32B1F97131C5E0BAE7F6DFBFAC32218EAA596D444574EE85EF7C9998DC1088E5813D50A4377D29506817E4234F68B32AD68E00ADBF6462F8D4E215F15A19DFDE452F0A65360F7C1F20E11C42EEC55565CCB23CE248BD62E9DBE8A7D6639028A92B422AB444C5688B5D191A4BA8956F358D131E2FF6DFC607ACCC5D31AF9678F1A226530078FF9A73D681DEB697670DDC3E9096AB0FEDAB664473DCFFEDF9BE62A5C7C54FA2EB5059E9A1D38413B1A4FE6D531B799453BC7185ABAF78CABCF65F365B00827CEC5F29C4737047E3B2932A78757E9626A958486D1740ECF1EC17A01AAE6ADEC5104EB934F432207CE31D7096ACB3A0FE2F5DD7890C021892FE7D3F34596CF20B6B12FD55911ACB46D7386F99A9E9EE067A45C6A1FBB463E63D69CB582DA6EBD6330F4F80A1FA72F2ED24CE9BBCD967118CFC7E21F6BFB68A905F532BCF8B8BEFA03295D362B41D25CDCCFC9B41767858F651BC56AB2BB4A8675513C5D6F1C943A20A27DD29F941AD141DEBAAD219E056510BC984063FA0F389090D434157438BB1759690C453A2F55F72C033797A4B0C534EA2EA084B3B6F8966AC56B106FCC11EF08902F2ED
pk =
sk =
smlen =
sm =

count = 30
seed = 1787C82DA9F2E6CA9ACF7D6CCA70116A1724902C81EDC1439F332C74807AF2BCCCCDC7AC1788BA798520B2999F39DC3B
mlen = 1023
msg = E42C006F144B0B4E188FEBC82D63D3D37096DEEC9D3DFC3B421635DDDB73C76F6260FF1C53222A50D30B26E2DE3D16E3AA64C78604E1191BBC0E2553117A441159B2A35FC8889499A2EFBDD2F30B8B4C6CEA38EB5B2575926E6F22AB96DDB4B0C5C6D78C3754A1B6DEBA49FFBCFA7477BE9A0F74EC379D1C9AA59247C091611573AF765AE698D78152187B291717A9F03FE767BCBB12F52311215579352E7CEAA8654B5403F18CE82E0A73BFD5FEC1063B506F44EB1C9C5A03697D03DCB2AE15C5095F292B4BCB130B55C19AB728B3232EF77D1594611573CC6BDAA254F05934A329DC27CFA6CD8C02CB51C3C295C964C40502FE2B1A81A51C866F7C7380BFBE339B39C8F51F73722A05B5D1E9CB6313557B3656863803C9DC99BB1905D7F729B2DB8DA23D88200032F36FFD04DA11FFDF6277ACC69C5407289D00FDC3C56B32D54877F4A8DC70ABD37EC532B8617D9F3C535B8E962FB389E976B4D1AA12DE5C1C2FFACD50ACFFF65201104648E0C04CF7C1F880E8BDA1D68404BA67C4BF64C9D2ACEEF81B35FABCE58645E0F2F61EB4CCFEFDE7239BE408710D349987D849D40B3AD294B9D815A91848F9ED53B69F78D9E955F6D1FD7E38EC291664D54C2BC359FBA241BA6ABCBF5FC2502D93760D9F6B1F7FB766040E98BDC23A6047134A35327FE128AE24B4C7D0CDCF1801947A1821DDD7424892DF50E2DD5C1E2E6C5BFB4467524FB45C7D977604E7E0F1F98EB8C03EEE1D9A5796C8A801F082678940F076BF44D3496730C9A640FEFCE385865899FC33B5DD34D036F2FD5D07FDC0A40FB725E84CE403B46DE712B4B44CA8801A1CCF58233C5DA06719769823B5945849DDABCA56B0B4EF9327C8B5E5A445E6853E5B66B8D590759D6B2DB722C22F8C741CF3C6325A76D93F4FDE5872D5732FB19AAADEB7C18094727ED43B305B87AE2DBAAD67F90FEB86498CF65CC57EA635340F27AE5C5CD60AD3C763223AF877E65A005C488AA4AF9309E1AA02002B01DF8865FD481EA254015796985969997A53B06DF0355A6AB3C8219B652B09E1F86A6CA12D27C4BCB9E8D35E6889198C8FED71AD5642F5F9F7CE1DF270D68AA05467EF9ACD9A51347AF1EE9CA7C4A5D78189042900C6D561F68D410A77E79726DC123B196C78829F02CAE7D0623BFE9E7B0D8BF84033086295992B77ACF027489D51BC7FF006A8D4AB8079D494413A565E7F687AF40DD18B86AA4274EDB8845DF114C0146DE3199CB55F773A87FFB126B3A4D00D38835CFD2D6652C07F572F39D0397FCD62ACF6ED9F3E8951348AE7E52A669FA4E2BFCDA548ABB1989A1D74A27B73103770290E6ECAC87029359354EE4C87A77BCB5CEB10162DD54499905AC8ED442C173CACDE068BC546720D1284015ACB90CA19147694B53899395DC663D6683908F3CBA29AD37F15CD3903C4C7F4BD73
pk =
sk =
smlen =
sm =

count = 31
seed = 9E6E12F025B2A57B0F5A3A9FA70396FC332E1802608E5CA07CC4FBA922F1FE5DEA6721B96F1BA2BFB97825A19F08FF2F
mlen = 1056
msg = 9C311FF20F574CD9B7BCE1DF705AE7DCE6E7A621C935A6E57A59EB31FC443AB1E014AD332FA784583260AA6153C464565C4568108D60CC126F6E8EC3BC9120E5659C86CDA8A31A7131936DE7B3DB39A4692808DC3D2BEE8A99880FF9D1D5EFF1E825A0F043D908D62A99779E013845AC0C21ABE8E4DF0EE901E4C6BEB8BB36B30228B7756D617A8F30C16351D8FF91786F7406F75D9FB648830F88EA4537F42EAD62E8790E9CF11F72C31D718221049C9AA35376AD8FB065F4809F4383A23C2B29425836C2DBCE4680450896EEADEE6B83539ADFDF59AA4FCE709D601640EB9A22DC3B41108A8EE1FCCDE9945EBB1D3F676EC8395255E125E62A32149C73451F597E1C32AD979E5BE914FFC7C548D6AE92ED08501831E9007770A0233E5778F22ADF7F1AAADF9C9A7C82D2F42989BF21627D3EF8BD0377A5BE5C9F5A585A246A73DE4340E6B43B36DB775B34033962646C16F26A2B7179C40A721FEA54805B9EC42177B42160B1A67341235B5AF9F30B2703BFF8CDEEE5BD7CE506B0707A69F84225B6E5A92E80EDFA235803DBE2CEC47CFEF0D9FAC95C3379816A39F4550BDBFB45609C76D0351DDF8D61724BD5E8BE94673B3013EEBE172CACE247D79925B12B5DBA2F6FB72E797B2DA849B79DEE3DB76775F5F1DD4595678671C7B18BB3749FBB0C6A7135D639F16B3864B5A251114DE7E9F8CB02B4CC69902EC8D7D544D98E24A05F8ACCB182E2EB44BDE868B077B1FAC4726E8B01CDD0D024405665F7ADB60A23FDBACF421246354E824CB74DFB35E57902794E459493905400D0A0BAD51D8EB94EFAD55C67CD0C7CEFE7A1B055F06371AEC7F490FA685C611D553D8430992EE7B1855A9CB305B5CE53154345D7DEF6110DDBDB5CB59559EB664C6439E057DC022F8686F2AA0CA81552428437B0CEB5FBB5DF254036BD2BAE7290D947C963046771A39D2656312236569E775E7D2A041B7EECCEC99C1B9D2757C7370E474012AE707AE00AC37B73ED9C8E1A2774E54BACEB42E8B31BEA734463CC15576BD4F7A33430B1987D62E47473391938312F2481838F286C4DFAF701ECBC6EAB1A9F074C1F8D8963457DFAAC9A9A8EEA70C50CE70D1BA1006760AD3887605EC38861DC1A777D21E46EA169537057CDFE256CC08699D73B1AC4FBC62F863353581CAD358B9C573D77585DF6544E5D55048D66A352828CD1ADF5F42310FFAC022A25824430F741371027B2DC14717DC87342A74F0038674187E478D8ECEFFC16474A4AA8BDA0C8D41962EF2A4B64A036C888CCF4EA628E1CB9EE0F9A918FB1B22B9367FEEEE0218C83CC7E27C5CB2AC64DC7E111E3C85CA0E6BD4F685E5DDD428E028D192142CCEE3F0C8337BDF43CE4B62704AA53C703EC334FB56FFDFB81D7D4419535D17E5FCC0E6F558AD82149C591FE0357DA15660F61544B4041128218B6DE2B75D3801510669A3977E2983BCAF957EE2942E504C29890A81542EA208E1CEC
pk =
sk =
smlen =
sm =

count = 32
seed = 569B8B9BDB707B19CD6F9BEB29F304D603C1509B9CF25987C280C342E870B1E13EFC7DD7E41DC85BF4F42D0493B84B0F
mlen = 1089
msg = 7FF38725F35312D75E58845FBC33E112DD95D5C1CF78119CB413AC839377C7051BF5F17ADD1484F5EE12F42B0587AB41DF487BA5E4D8836777B614A9931A5FEFDC4AC451662B342D675C940061C4FF01F747B69CFF585FC5317636E2A830140C0007F73C76FCAB96195C86DB98E5E65C733825DB0325407E5BB059490F2E9133F9B4AA328976256EAAED2FBC59D00288D4830D99731A3AEF36E5BF5239F2899C500F942B80B00C3B33307450FF0C105BEDB7DF84231C5D24C3C3475AE2F46336582DE93AADBFD385C824F21362C19B1C6A75F56B69297FB3084B6164204E2348CB1D7CD3AB494BFA7EC8FE346251C874085F803BD7F4DDE1995F0D3D17033C461D06B49ECCEEE0D5312C3A435AF5BEC9808ACC524599668AACD95ECEA7EF07C4CA3FAB1CF964FDBA987C345046E6507AC3D372BF07D72CAB816BA627C2BD452AB8DC3044A7F0A01D8C0EA47904A5DD66C6B7EF9130D628A4F2CEA5A0D05AEAB7DAF2729C1041FBDB3C2D17BD66AE293C03E77A0837419471C29691EDFB20CF69BC6260975089AA437628F140A44FA2E2967357AC1BF1345E4208C33CFFEDE6CD634B371E7745143FF848F77E5130D1E0F51868585509F9CD3B906EE0A5072CA2E908D6765C74D9B5C35B6BA784A3EA59D808ACBB1C24D6C088CA6C9E17BCEB18337A4DA0C1DAEB5D51EFB35712A475D6C5A2EA51E93FD79F7DEB127F3418F354DF06489E10B42BC1F20651660CAEA17F67F306F48E15DB7E67A1B56578BA7BE6C229FED9567E128D48551E6EEFA17AF5B95A716555571F44FBC41AB29208DB7C1846E130866D5C9BE6F73E601C55610DFD0F67D98933D252059DAA1DEC20AE0E5BED6568A6322322D8A40E6835FA66E317733E1B465434532EEA8FA76886B600E06EFC1DA41F8DCEC0A5E8BA8419F0B7879CC0A93BD14D99608B5BEA931D8971DA8D2D89053E1DE40209E257E741BEF48C17FA15467F1312A368D4A061BFC76C2B7BBD900B4A34DA51B7CB5BD6E2FB08806A53C0D60273167D822FB6982785F2C3B0EC7D893B615724D0193928D0EA8EA2A1DEC5ABDCAA904C754CB7747449E87221B3D86BD5DF26E11DA753E768A8B481C306E485EC91074377DFC68BE74A444906E420C2D8BCCD84BE13AA5CCD11115B669C89E9C0CE374BC4059C696E5F8344FEE467AC8C8ADE37DAF614992914C763D971327B60946943847FB6B82672CC376B780953B6F4433DF69AC61E110FBF1A35F6272561193D8652EBCE3291333FDD4D84B9CFBC60A57E1F8B817E84EA15D440D4A4B4F7E19C08DDFC5949FE8CBDDCD0296A62F12F53D48B1288B80E24C756FC38E2FAE9C7A3315D1C6DA42AE838AFBBF5569F633A68289EB7073BABCB210F4E08856FA65057BFABC70AD3B58C2C870DFB5E1B0D11B6FA6D5BBB68285D8F9C21BD89669781C9F4DC32EB1EF58B80B1D371334D36FA66A2B3DD4B3E4DEDBA7AA9FB7E0245F5FDBB66CDA653C5232A131EC1F0C21DB1C47B990A64A24DC8C4DA951F419F57C03FF506E0147C22E99461
pk =
sk =
smlen =
sm =

count = 33
seed = F32C3715B0BA8C1D0BD59F0645E9697DFCF9AEAF761A71ECDF9672215B9F138C0502D7214F6B1BB4D6612432F9FBED5E
mlen = 1122
msg = 789518EE21DC99CAC94DD5298B2F3EB8F6AB8D0705D24D9AA3012F217464E7F203E08E5CEA9E44F54A6F73E88D81592826E243B7F0B2A1B3A06E5AFDE23A2985183A0E430E01C3FA90E9F1DB7E69DD8E7DC6FB802933E04A18834C091ECD46F0DD423F532668CEE8A12A06BBC7E5FF3B9488B8F4A87A92BB8D6F313269AD95C574245E06563BB58BFF6169B8F4C333033BC128B91CB81DD41B831DF5103B295F744EDE95FC3A0C72F1134A9321836AFCFD563192C343040B943F69C0E98E8D740C06CCF840CBFC6BF777C9561065916F13D116D758A151E8FF4C355363AAE8E4F49D2A2E062A2BB213AFF25662D95549B4B025E70AA3363B50D25AF84A3E5B0FFA598CE074733AD191C86C351592299C26C0A4933573EF436B73DFD0C4EACF93D361AFE5F824B91BC178EE8381B9EFD52302AB8CAD6C08C7E090393B9B8ABC78AF374FAC6E60BD104BAABA524E68D75A759B94176105A9CFF2E5B9C3984FF61C5AFBF22B8E1B9E4F9BDFFEC0B19C2A5C8DB3B8B2C02115D101805C1BD6652F738F02600E38998CA41BA8955094FAD5BDC34133D4B523EDE66CF483F1CD5ACD9EFAA69703807410939974D6DC033BC696541357DA9881A4FD1385671B6E4BB889C68B544175C1E2EC1395DFF4CC87E037087C615CAF40804D5F44A2DE301961A59818173730A45CF4C2DF172614AFF7199A40C9FFB9957242A89FF86B36A4F4D60F15DB569C2FEFAF677B35FE5F12AD5A323397714286E338FF6B9080FCA50B657DB477A52A93B243BF28CE2743794C361F443AD81EBAAEAB2B237EBBC572D8586C3EAB1F42BAEC1C985D28BC58B296A11D96A04B0E1F7F6790B92E450248804F3F62B5865941BFD444A910F31E1D6B79D8906E7E9828618F960EC14124FBEED28E1F58A8BC9D31773442FEDC5A220F3912D0B41267D427C0C15BB76F9200C54B5F050307E13F1EB3DE92B864C994A3DF4CEBD1BCA634710FA342E23D7C8A5BAC1B58AA321E215E4418428206F05232E2BCD1B5EE1BB7E34E7D4C93088991EE9DD643FD08B0185A2F0AEFFB0EF0EEA3ACB4CE234BD5479A4F4296001305826F23083CC9DC99011864F250E77E42A0DE26AB09FF6E3F32552F6F913256729B357CBF5DFC825E91BB5D3FAC1F729803D431D339955960EAD69B1E54536CFD774341CDFDE1D1F527DA4E738B2E292BDC884687D1016DC193EDF34A37D284D026D33698295E864196E0BF16FA83A35F65FF2B38B7030E9E63EAAF594F272E07941313D538546BC84671739AF822391CA4DBE6A579A81F45FF51FA5B7EF49BEEE7BEBA4AE07452C13366668F02752923EA3653043B26C883799FE6352F95144283D946CA87143B74C8A009C024D073BAAB9BC4DA6C87D35FFFD753E1EEC7F01944639E566FE17A6F715F4197D1CBA58D3D153BDA37D7D2D5E19620FF0842527D109333FA2BA8BFC491689F4551BEE6C9D13BB9E69EE4F44B782BB05D1E48D293BC15B9FC706D52B021C7159FF7DF80E55627DD7555795F1FC616830A4BA2C02FE1A19DABE088E460BF3C5A88313C443179C593458467FAA468791CA74E9B1E759847B6939F
pk =
sk =
smlen =
sm =

count = 34
seed = B0C7530A52AC9F561C2C14548D3A5F5053396B738EA1C7A5190F5AB01C9C38719C4DBE856E42D37A114FA24FD5DF5081
mlen = 1155
msg = A4117808D9D05B702483924E99623E778E7A3B7623739AB7AC488ED93E711EBDDEC383BFB7E06086FD0C374F4668AB744AD99B8AF1C75309B60F55DC03FF7BE6F23187FFD5CB224068568CE2D06ABE441557B04A5A0C2858C416F6F7AA89A96ADFC2AFC54E0F31416CEED005B7B140B342652DAC7BF401FED4D94D475784936FCEB4B4F334BB14BA55B1EA9A36E2B0591287EAF4ACED997162691A96E7F59853E609ECA9A225F615A49A12763D80B5DFE6F8638923C39BD652936B19B944D5116F790E866A61947EB60CD1F3A1F319710D0F40E487EFBEF51FB4D00F5DBB94810128215F72B1AEDD74A1B1D237088DE3098417714EEB67D6A3E6BB647B6B0AC6D0BA3089D4CF6252B69C414E2BD6614429B6FCEABEBA50A4B53C7394652ACF7DD9403AE14436ED5FD4D1C9E238A8399A763806FEF5C3742C55B7159EBF5A13B271428F91229C191D617808A26AF9190F9D445BFD3B273702BC3E7F610854C8E86066BE7757960A880CB6727CEF19DC7B464C464A7DAC9AE85B799747B8488A4123B6BC7F0F7C2A8E53FD4F8687075B4E25660F5107ACF22CA688057DAE0496FF15A3EB9379A9F6E22FA43C932F137E389478C05DB86060686AFEAFBCB9ED79AE194C4146A48CE5E07EAF585279313851CB864A50075AE46C1AAB3B3CB920DEE2652F5AFA0138051C7C980946E8D5E18C16789CD184DC5598F65875EF43418DD56E11DEFB5A4A6AFBCE041BB292E0E2EC563296BA4EA6CBFDCCA32A18C8AA395515A83D0FB7819413E5AE056FF0EC2F63F1D52A8BE0B334A628D00995BEC7E46A34BCD2DCA0E9C5A88E0FC8C43843D6AE074C699276293FD8DB2BE48885155688428C2F5A6C6C91BD4A03CDE2126205F9EBAFE319D1B4F80277FE99211A09628AD840046EB9AA568EC71252CE9F69827B677D9C0D99546DF5A48A8D253AC0036DDAF4D045A70F94EC54BF5F06296B2C2617F2B0EC0B8374DD28DE269FAF739B1E55AE1846F548FB6C0403C5ECEE3CF9D1927E317F0D07E11AEBA01C240FE17C6660F7CB32305AF1EB6DE4312FDEA6990DA4E9135DBC0B88AD0AE0847E1576F3C2711B785B846C7A4B823688E4218596CAED583A90DC46BB9B27E00E4C1110B65F77E602F043A8441563667691C07162E52A53CD76E2D74DCAAA2983BF2E8F02CC30B05BD4F9AC731931C59F9EBC038FAFB09FBC886F4C4191352206BB49ADAEF9D74BD08A5B780FF0FA301343F5EA81D36912ECCB0FF24BBF0BE6A8283EBDECA79CFB22639DA38C9C639C4BD66FE5A75F0414FCC1455702856E6FC58344BF02998E17E967183AE920B7E04F58AA09145D6DA79B65EFCD18EC55BB9CFD53914F80D73C2B08BB754AC63E4C82D44B72376A544D97394B7C99678758B15CB94E71F9FCCF674B29ED5AFDCE452959BE5AF510D57F9E5395A576EAA1FA7BA9AA4122A779727071FA485C005B447760410DEE20B7C2299B4A0D5D9E5E4E038A19C87806C3FB875EA5BD7F47D034D7D5FEC4BF132B04E47574172D392EA7B371516190AB81C67B45FEF6332848A51B6C7DBA90C410A44E9A88AC082FE296A7435E7D2DDFC645D5AEBBC29620525757DAD1B0222159D658C7225D02374EE6AF479FCF1AA28CD91B
pk =
sk =
smlen =
sm =

count = 35
seed = B2FD7BFAAFB667C9DABE5915C3BC271EF41F18588666A6F4990C09D098E62DB590110DF6A56F08C5E0DE65B00F91D60F
mlen = 1188
msg = E82F5ACC7C1A326D430475357629D568EA3D0DBE131114781D5BF8DAA32FDE9F3CECD288ACD14445678C5EA6D3AFAFCE48EA3957A6AF8D8F23F78D84130FB6419F706EADD430CC85AFF48283F15602265059ABB075E011E3941834EBE70787CDD55F1E604C6B86F761D94C4F5E525791333DF6D43869D6F36B212A8F35583D38A21D0947CBE26FBE6A36E189C73137F2F2D89F48566D04D2DD9125D2EA4E0B2A7E5C1E9D2EA036CFADCF7BB28F6DF3B7D6395230C9D39D1E7558EA25340252708BE23EC6C0C9A0946C5C5AF0FE037C254D1A5B2B70B8F916CF37945BEF76BDFDFB19A0DAAC5A83A6357E986B3155CFF31024121634C3700CA99E5ECEF1F2E411C6621FED6092C1AB59860271AC7F431E568075D59F71AA18096195F30BBEB1A6BAC20E034F83C72BE0536315879F1D1B7F31D38C12DD8E97819B4803D02BECD436B61D1296CEB78EBF857E34087EC8AE8395269B5B0770B3423B39638910D2A3DDFEC8502389FD8B5B09FFD10CAAD1A5C86E7E39629AB09A4ABCDD00FBB9821F92E7DD24DDA83D1D9762F52A89BED6C20648EA04FBAD4233E5920AE83FFEC28FDB5E432929A41DB782B2CEA8FEB40CAD0B27903050B650477E5D9443A536ECDFDAC673952810596F1985427359D9E4797CABCCD2FA0C0A2394D853B4E6F8E150B3E3AB5136CF476605FF5FFA9067C0FE58A143B50B18B09256657CF091132D449A6E7EE79AA870E9DBE46BF840EDCB983F585EC2856C059808E72B8C901A25D6AFD5372F168D533052A6D26418E035D87D0BF818ADEA19915047C8D824A425A8C7915756673E0F5FCCB1B4FE7C1FDFCE505F7E18F023FDD32A605906EC48E0FA755B6D87E47711E158D672C5FB4CD3B8D1D13FE9EECE58453987CFCDD87B621B870F3AA27E73B6FB7FC0A6757893B978C63B7723C49D1005A1E5B1A4D60C4A2FEF392DF7EF97F149B499164455633FA485BDF92F804A47C8703D124522D73887A2B032F10F45343993FFB009D69E80FB54B6999A5BDB2760F8BCCA648F3C52BFA1D887AE49862DB4CBCCC7213ACBFDC48A57C3DA1F1EBBEA828182432AA1C593C3E5591C825E5706A5F9503311E91EC3D8F4A9554C3DF915B5FBE0516A7A5597ECF8862A8DF286ADA96C90C9F2783F7F947A18EBBC64C1BAF24B29F77521A9EBE09BECFFDB902EFCD024046FD3E6182BF0C84BD3A0A5410EEDBABFC60114E5DB28B0943D79F58F766E2EDB16759850D4CC3A9A57AE073CF6F3B24D36A4365E2BC64674259170B6D11DFF63D0DEED085B6321C45F218E09351AA0D4155189CC98DE5627A03396A067AB3FEA2C133062E3823FB1CAFA5D592070C8E82ABE812979DBDCB6D2E595F33830AD0E8E2F9E6CDC4D9C74B8026EAD1815DE36772769C4E00806F79950A40C979C14A4BDBFDB79DF1DE01FDFCAAEBC93DDBAD62BA166843A121D2B144559064E9DE9E310DFC93D624C1061BAD3195D6C9F46DB64C65A31E90371F9B644E2A15E01C262395269A9AE83F50776F852903F86E5518BD008CF1B35E78F910D48C0B7BBAAAD5DFF2375C55D56B8F65B922229D5F494EDCCD2D676361619FEDFE6BF0BFD7E4C77FC459F181120C4430C409BA89D2E5A8C36CC6200497611D9D705DA6AE1ACA4E16B389D632A982E017E1DAD95DFFBC7A7D7191E7B8FA1C0ED
pk =
sk =
smlen =
sm =

count = 36
seed = C08E846A8E039C8655651919A8433D475F494899FB617DC3B4715DEF0C992C195CE38158B7FF40E0684B30FD7E623265
mlen = 1221
msg = 743E5D96B9B4C1469E7AD2B3703F711FAF60CA335358FF3EFC8FCFF02CD020A443243B4169F9123351B6C36762B85BE5E5EDDF8D4B43D82CAA615788406A31CDF4F7087D42DB21AE48A069AA23A8F6D20A1C0762F973E526F011DEC737E986CC324724BC5336D0362525757410E21046A12AC54F2237E68DA036A5C1389E46A53ED8C21774906948D4C9E14F40519C54DBD02B7A4ACAABD24FFD7F6CA4D6D582EF48940296D2893415E811FE7EF0801B35F1C594E6FEA2C293869BBD45618B6F04FC26B55D55A0AE99445AEA12F851B7E58A49CC6A0044F28E3EB838CFA6BAC5DF53B0DB78BE2CA2BEA1BF2DEFFEBD673A783C91A6C9EE710B12042EC2863A9B52EADA5B0D32101BBA8338F7C75CDAE7B7FD6797B25F96ABD53A24A7647A1C91610306FFC72A8DA4D46B1778146A98BD59CEA3173D41D5A53F9A7F9E282B5FDA1AFB062D8AFB63CB19B0E76DF782FEB9F7FD50902133529CFDD7C51AF297895EF6E1871AFD4C3DE93DEFA8FCF1FE67BD27B7EEB0CF37A6A8E09AF1203922BD9B62672D4756519CD09DD9271ECD0285F92030A9FC81C09BF2FAE86F5F50596C628E0BE673571CBC2FD76C563E113004529B234FB50E9E3D6D1F814CB8E5B5CC3EA365D0BC7602B146CC0361397D9BEE9246FBA3A724C462E177D27836093EC009741ABFA28379AEBCF5EF09BBCE00CE449FEC3A3302FB9AD0F010CA338363539DA545F159FBCD3D6A0482454023587A324F5132FB6F4CA602FAB2CF6CD59104427264CC9EDE8D10CD9DD7FA6133E65693DBF744443AE920994226E21D98634BC7F0710DBC37C18203EFA5ADB467B523322E21E4E686B6B85B00CB501ED84153BAECD4D6CAC9D1183E38B510F7B1DBBE5995BCB717529B83FBBE969DFD8DE21183762FCDED692B16502834FE8E7A7C46F84ACDCD2C9975098CF0CDE8AC0EFAFA449DC26840180DCD9353A2F1B06962677C808B07345E8ABE95B8D24F21D751A4EDCFA0E02FF077DE64E6B992E8C8822682DCC7F03CA7582FE7C74E0A9822A02D888FDDE1FC9E73C2EDEDDF32001E918771E5F511EF8F88AC19B76FAC0C812F56938F814D712D99269D7802E47634E541B54E00F9EAF78A421506A88B4BF7332DFC7D79E8C41835031FB449507D19D5A8A512A5C527C95B6F21EE3E41FA43591DD9BD2E4293701BDAFB624E0EA290DA4B7A173003867C4CC3FD814E117B4EEE283C58F5FB33D653E410F68C8962155B8C4FBC13BB750A0343737D1FAB36EBC618A6A7C8E6F93855CB24937B01C438FA713D334DF335D0745582F680627D8B94CBC25F0D12E3B1C27A3ED72E2558B800C19DC6B719B961E0FEE43BFC34E999027CA1969ABA4C45FDAB9AF01B955E948DE951F5A1088BEDA43AC930FE99D8CBB3473475C444F43E928E1A44966265B38FADF9B1183700A95A81F85EA43E5C61DD9B2D67701C95583E8E3F15083717E1722D764B6E624505347C30E5E70163ED9A046C504FF534956E911294D2B9097BBEEF8740377EF0D6C4CC8086422902BF63556CE6DA8E33E68FCFB42707C00693A995D17680B76293194DB217EB5A928303DCF1814E4A881B057BAF2553AC4FAAC8E4BF23FD4074154CD4AE189FF7E204EEDB8EDD594CDC21B5B7D73A712B511D068F4D217C0F91F9D84C524D973D67AA741EB13FE922AFABF79CD2396181143783030FD2D0CFEFC877934D8037A4C32AE8E15B50A6FA4269
pk =
sk =
smlen =
sm =

count = 37
seed = 1D9C060EA0408A068BD982D9694D39D02BA5A473378F6F9F09349F686566F331E767263FAFF5DC0E823BB6F648843876
mlen = 1254
msg = 3382E87BA70EA986A044B0CBA2EAFC3316C1AC95A5F16F6368C210DBEADFAE6CF2382DDF5078AD594CDE3BD1A837C517B1A20A2099D938DF6AA02B6C0E62FE6147C904BCF3EDE51DDDA60DE7887DFEB2866DB402D23E5934A74C9CE4852D4B2F53CC9BCDDA312964A548F6F7C8320AF1D1BDBA7FD32EC6C86BC3FCB4205ED3DB092FDCAD9AC4D2B8575883E13F69D8C16CB18D1B9284B31823ECE917C905C5C8B9D180C1BD87975871014F773FB57D402B8FE16EE312692665824CF0BCE4509326A31957319364CD421E9B21BBC1DFF663ED850858A2450C2FFE64B65E009A3999CE4504BA5313BA0EE4A8843349C30FA6E59FD3ACECA130A37C04F9B64722608768973996112684B64D0C87BF95E5DD60661935831A6A1A9575EBCB2F64A15296BE788C775D80523D6BB4267D91B0C71BA5F90DDF1933DE898E79FC7E39D0A3D146F185214468DA50AEB47402AB542E52CEB768A70CB1F749E4164CF20E549B674CE965FFBB98D874D34B5B7851E575E6C1E4DE9C170A10DAB84940AF055A951260B0119F5ACBA320B55CDCE4F16346905A2073CD9FEFBA95734E4F4DFDB7A33F292D45698831F1D3E9FBF56D9692C14A8F9887265CBB4441AB331D977E3A68A1BC9F406AE0FB1C6E91205670641B9868E2A987BACEEE2364FDB089A63B53976D600BD7A8AE88A02872E46927269D281CEFA385C98CCDFA6609394943FAC32237368C6203AAFABDE072054AB5A14A91391D5A943F4ED4A4407F275CCFD15FD28F1AE0EB6EDCC6612E3436572919E4DFB57C049BD77B344D8E04152863EFD4FAE8FE3A7230AEAAAF82870820085F4B3EB5215111B6B8952CF2FF468B3D10F3AF849F16E190E9560F40B05E6E2204591B58A850E2710F7043AEE2A44A6D4A108CEEDEB2D216E51102DD08751925DE6A7F67BCA1980F0789B34E2F86729621F2285C5D3A036CD87C76102E9D607C37CCDAC8062CEB961053F3195B5ABD88BC64FC65F8BE34166841683F1EED291938F75DFDB3AF4FD2AA98CE95382ACFB5D5DFE6EF243C8A0B19B80584FC0CD533E38BD485D1C52E0EB5BFF90C0A947D9B9095AC1C0CE9754EABFC860990206B981235C7B612DB61C9FDEFC0F14DBF68A8A0EA4986CDC4AABAD6C218559E11CCEECD804EB98446FB33EAE47C0388BD8972DDAC02CE807B707D6D188CB31A1D76D44323E93DAC4F8ECF77E7896C052EF16009CE4D1147DF84FD5785D95D77310783F9AEFF1DDA693F4BED26457ED82A1CEA19D9C4919257E3050B25A7D1CE7561740DDAC3FD93A607C79875E050E40498BFBCCA95BDB3D0FE639DC7CEA80E3DAB3AD73A4265F012451C1BCC2FDA1E1AEBB7FB18407F31E7496E2A18D2C686B47120688240A2FB134A3C314D4CB422811E850524684EC485E061F7365494A6403AF170DA461A3BC32FFAF9143D5E9B17B2285C56977AECAF880CDD34F26120DAC4C950198233A50654EFACA6EA97333D2BBC024A5E668821D20333DF0B712510100AECAB6B484CCB7814178F851A3E6BA0B76F16C4685D5AC8BA48558D382ABECBDCF0B919C1ACAE46EBEB5011DD0B3C22B539810720CFBE4CBADB111E100C09C811E724A67C66A1B89EED1E7218861F55A4DC55E236C6E3521DCB374437A14E8000DBEBF0F7F9BF409AF952888675C11326D9E3E8A8828BF50CAECFF96075CF29446CADA373529D310660CBD60C042C143E1736FE7AFAF6FBE42791A8DB01EC0475145257FE2DF766D4EA972B14AE5110B8F8F42D659383E9BD76
pk =
sk =
smlen =
sm =

count = 38
seed = A4563D09AD21D3916BF4636301F2E64183A8F003DA186753D7F2DC3BE0089BA09C62B8A52B72C2C8451213606801FB29
mlen = 1287
msg = 67109894C579974373CA0054ED5F7C373B7AEB810721C3D9CEFA02EB244EF6B17507300370ADB24AE0173C6D114C51E05F822A770318033C082B6502F70012283EDA2A9DC0A1381F145470E5D3729D201773D2AA63C18885A92C962BCD3628835391D70DC36273DFAA4966F65AD40EB51FB4B416A8D0B1DDF39CB932EC4503BEA23E3D9D3B4501DB426C6AD99C28D415FB565F62EB5C22BB043C8CAFC42EBD1C7190DD32A5B14B571644471453740C081F3E3305F9AE70A5BD505874382EC0F6E2188563E763BB8D1BB8B16587AE25A6252F51E4AD02D0483C4A6E8AA2849C44629CF4B7C6DD6A5FECDAB0F9B2F0B35E306C7532B64BD5A3CE67A0247D97024AAFE5CBC13E375AA69B8287BBA9DDC9AAAC2BCF41A71E373EE36B13DF9F829BBEE8F48802DD9E03BE42A5E290251BB130E0E2ABCC4E096DD0F264E5D29F8C2388A0C3010E78F2A03F5BA1BE13AA5E50F2BA67A031CE3F787754B8276EA1AF62BC5FB4DD9A9B9BB84217A37EB9FC7AAFB517337B30454200D6AAE491E50D5007EAC2150F60F640A5C4624CE6D8112119413731322BAD9762BCF72349EE38E2A41102BC5461D72033072A90E82D105E6FCDAED9C223A4142CD55920196D7B1B9278C84B67A2E35BDE3C9CEEBB8E9007BA8758BD35C875DD5FA0A8FDAAAA9A09629B9DF69AFAAB456E105DABF2AC5834B8D223B0A406E0D1295C876C447E8E09C93FB09ED1B3EF6E1F3B7FCB029F576A45A12620567E05F218BC3753109DD29AE0ADE1370C0F871AB5AD8A9DBAA277FB869EE552E8733E73886D6DFEACE6B35E481F37A516EBE191DAA6F83E4FF453CF9CC9DDEA8EE507AF0E62EF3CB8C22949CB828E21C6AAF3FA9AC301E2257B0A054FF0A237F527D53EB757820AF637FFC9F983A2B5AFF0B4CC493E610314432C9C2F0FF73C4240D520D1D73721B429CE41807B7424B14F5EB1CD23D5562263FE1D58CB1D52E5175414800CB090242E240C3A7ACAD4C84DBD8ABC2731FA2B1D9820DA60FDB6BAA7EA849B6A146E07AF7FC201B3A98E5194BB5826945FACA3690209E5726F070A71EE07AE76ADB7E6199FCCC81C8AF7A463633A58873B4F7E65F522FDA409979DE41CF54F659E66CD5950A3A3E01570526C46417A00EC2E8821DC380ABFA21384D141D259CBB9722F267E46272ADC5CC4BCE382B554226996F4A6A1605287276C18A48C8FF1A92ECD2815CA5452FD6157FC27532680022993535549BF9AB064052E6DB4E9F83B5D0D885B94A90F59E67B9DF0C321EB0F95AC07007E4EE33BA89AABEEEEA01FD1172ECA4E31FB02C507FFE43CD0D6C8570769A180E68A70BD344B4C992E7D3A6BFB96AC4D69C2D4F5EFACA1D348DC1988DE44B30DA76BABC307A88124F96F26737A85FE6047E7E485C7E4B6B99B575FAEDC9BACA3E080E2B074CFFCE1F716C6A1D08234C45706D2883C6E5A001D02596CFE5B260DE6134C75DF3AC8BCF1919759E15576CA147CEBE041D04E369BDE70CC64157AEDA311C8DA520EAE907C33E30DD89013E24B7B02E66C9F285BF7D5C3FD65BAE24AB20D40ADDB451AB4BC4B9772D0B9039461BCA8D3D2A4D71A2E6BFBE7F02325FD571FCAE1FB47F855612F382188A5FA3D61C3E8E59EF016DB0149C52E1C7DC84030E6C93C4F32DA6CE5F3B8196AFFDE834D2ADC26CFA05940055401891519386BCD33D85584D74B2F16D8E19556C272AEE8397A1741EFFC283DBAD317740C1B67F8F4B7D2D1EDD68D6615EAC3F8E3CD26AC4F8058667FB388B19C654711B5B2EDA75A9AB55174157CBE08C186A3D0963BB3011A9567BD499AD2A8
pk =
sk =
smlen =
sm =

count = 39
seed = 811A8A2ED2917CC616FAF246C5F9BB902E5FBF5430AB078AD6CE871CF8C160512A748216EFAB3A4CE1271AAFEA12C11B
mlen = 1320
msg = 061934748C6758ECDEDDF3A2DF78574A470621496CE3F12E5E4555FEBCCC1A46A772FCBADEBA8B2EB5231B5B15DEDA5A38076C737E5D091A8CA8482F84EC4A20A51DDDA391088F2C3926F8E1D8B77DD0ABD606E9AC25A17A86A5C75ADC215C5030355C4A1B307C1CC80A3BC4A7D4B4044FD35D173A2C7C081318F707828A3438DABE0836C2D6C14E1643F05EF8405531D5594411AE4DAC6F3992279CAE379D7C1762B122037301D3FFE8EFD1BEB4E027E055527D485D0871F2013E7B25CC26531C2CA6DDB98B31F0AC2C3BDF400A0BAE942C9D4C4003F9952B67AF67E85F572EDC3345A84B6DC3CEBBAADB7E3C876AB2DA16ED0EACF4858033BF5A4F739F9E083A345C2BB5D8611DAE90D25AC45D8B3D39B4DE584CBEACCC6F5B6E61524349B50E818BB6B03C7E5B86795D49324CE6B1603791F20B3500A1B8ADE82359263470D777B35DBA38276096445842BA5D5E960FB2AB58730F970A15AA42D9737C33BE700127A7CE7CADE024D3ABCA59CA49F9A7EDF44DB62CCC07A595016868AA97A140178DC92530EFF864C24954464BA886DB7D74BE7B540BAAF807F1AEBD014680FF4A51E16E1391E32069EE823F3D23DB72244D657233578CB7D29A33E6EC31DF1FDD43B51742CC30EFC54BE83149177E7BCDE4450DCD142EB2CB745F8865DFD99DC84AB92750F1CFB0F3944E4E4EAA41261A1E8C58D9B230ADD792DCE20D2612823C0FF9F82E04B61E48DBB83F1A6DD5CC7F92BCD0A37AB3053803D1188029AA1FED9BA04F4C961588C9AD2BA7EF1CFBC50FA69B799898EB0DFE9668260CA5680F91A10D2BEF8F108AB28FCAB693ECDB942070D2B9B8BBB22609C8395C23D7482C31B69B0F555B7C079D3DEFAA5FB302ED92619C058ADF334E845EB1C6EDD903C0DE2AEDD3D9830943F8BCC5954B65DF37C901A17EF13FA75B0F2C8C1D2E38681874AEBFE90B463F2CC7831958FDC0DE0446991EB3C3612CC00188DFC1078FE458D2E5B80EFA7BFCE800C6B4CA0E570FA5858859633551DA28F36F1FF418A9B7AD18AA89B4612F9D676D5FD98BCE6F144CD7458CA9F2BC732A36A4D186EA290A009A870DA3C1F60617D56EA7554062367121F3E5E569503AA573B172C6278DDE5AA4CCDA79D9D8FAF41C6C9040C1D1D3CB78B41FFA8A0180395439F0D1B72E42471A9100973AB3BC7AEC559D94D2D6402374BA5A584DE168395A156324E1E4149ABD35C72AE0F79863CB59EE6BA22145E36E0D85D3CAF8A427D38C96CE489CD0AEA20D7960608C074CE3CD0494B6D6D5EC8895F0F03CE78982AD8FD6784BCF16825286C51325662F34726BA66D3A91EEB598124D6755DA090EF863FA31CCD5B08909A3279A35CFDCE24D2BA16F42AD280B029A0E27137A671C862B0E6F73FF4A1DE320C4DAFFB5CD4AC3522EF1C10E8A918005535F355CE6366B43A757938594366831DBF7EE72F311BE4953EDD1EA1C598960745D3DBB7F1E2D882CC063BC0791D18C6376A8497F2F91389A13AA96DAB78FECA081D761479848A5B4CC2E3D015F343B9000583E95E785A45A06842D7C6C0FE9AC4D70F085503D7AC954516953C497635AC8B7698BB784F73FE6E7F9D0AB9473E828168DF4EC142CC1FE18FA067525915ADF0764E44292A0316EF3C0A443683C92C4661409589EABD7B4DBD43F54317AE0E3D1C69C35A7868991FA0BC2F83430D89821B91A08DDC2D314A717F5BC6F3D89DAF163AF73E10C61630139E3FEDA723FEB2EDFFE6C7F364FBA22E6AAB75E267065B5E7575946C56265743816B2CF12A106AE21921E3E92BFB7FF80E105468F8409D6698E8660B5B05F3F4BB19A0BD4BE3569D24F51795752BE74C429AECA5BE737DE8C01
pk =
sk =
smlen =
sm =

count = 40
seed = 41CC9DB2E90239AB5158A2628E7478D0B3512FDF84CD27A4CA5FE3119A455C22045F198C3C5C39F491FB975BD1CFF7F8
mlen = 1353
msg = AE2638D944822298959F47B2173DE7D1E58AAA622296AD4A4CB67EC7EAD8220AC2F171605BA2D08AF3D6FF5849566EAF96209E9E00CC28EB9A517CF5061545AAD24CCE143A2EE1AB7CFA259AD9C01860B33B0036F2CB3A5086861212F408C5F055D226CCC77CC884452B2670D89548EC1C6E98FB311DF03979CABF725E78956AF185447287BCA2517F554E9F25E19D93790318EFC5D2602FABF262E5C7FC307E5A991E0122E332A803AC4A91B318B30D79394248521190D2BE326037A89FE918D139F763DC8DAA2C3BBCE53F04809F0D97303F2F1B88B572B3086ACAF38EEF36B4C0791B4918204B0E1E923BCE9E3BB1E7BAA07135B176E266AF174D5DF26C44842CEAC4AE4C1CFF05557DA3DB8651261BE78D766699B1891CB825FA9A418C45BB9F7F2D347F3F92F9529CA6DB94E2FFCC69337FB3690F556C5A44CBBD9D79F60AFF063DE68B14BD2F4B7E8CDF94F6C2F40219D27F71E8AB3D4D6872A5D4B82EAF8E3943A6D425ED04FBC5C7596AE929AD680B245E3D6A7C5CCD7FDFA1D14EF0F72B9BAAEF05B7B84ADC02913DDBC76D5FE80DE30527FFAD1825CCBA34F8587C5B0291471D6957AD99C5FBCF3669B4AE5930C8AF68305C2D3E84E714CB9049A9560A3C94AEB95A252F69B68F755DC0E0AAB52DD054B670A275BD2BAD7FF8EC0CDE6224E9A0EB537E95DAB992C382D6B03FA045DA402CE7C5B55138FB400D9E86AFE30923AFEE82C4528D1B38CE16D33BEB47A96C18428D919BA98C9782806D6F4A40B52F7F0989337C724BE24E9A5430CFEA470D02EA36CA479FAEAD94A74049898D1F1BE53D5AB8CC0CDD5438A7C55827131DE264AECD18E5F5F2F9FD60E8D2D6F55BEB27EB77AEEAC2A15432A5F1467483BE6073243D0165A6C242FE1BD7B7AA701A0827F286ECB51E4C2626DCBE95466BC94A7E2A09AB334FEE3959CA31974B6286E2A2051653341623CF3ACA65637DF657280B6025DB0C0377EC09E6E32010F0F59711A30496695D23728319DFD0AB5F3AA69025276E68808130659D912A53693584188E310B1CACC41AF4B19FAD8DA95D4B35E2569053F553A9DFCBB8FDEE1455DFA0E4F5E94324C86A24288AE27F3576AE15FBC8BED49BFD8521D77A61FB523BADF0E3CEE53799016C6EE4E1E5DEFC19C7717A5C41ED8FA6BF0E5811BAEA76676DE03767A607735C2A48BEDE511012EAF1F79E4D2C3566042FF2C63BB82FBB399CE20E1F268D3844BB473AD7366EF86D064C5BA080FC0C01BDD2AD343C5367D80D2A058CF40725268CD34123C219D9109780335611B008EE3F8848EA9D174D7B96BD2FD9A04FA2B550DCF0B301D64C0764299D317DCD0CA05718A1AC008D86FEA330095E81567E83BDE31A0D635098D7B86176CE6CC4025E8628C73B394D9A45B09B64BFD3A424162B16E1ADAA1AB60006847C6D5CA5733237A330147CFE6B9170D7B88834BB79F1FDDEFCC0EBB1D4FEF326E28C41C919607BF12AD112807BF8582933DDB096F1F3E2BCD6BCBD844DA317CEA2A7688A5FBBA14D84C537814EC2B171ADE28ACF83EA481631B968C26F8D2BF2C5AF7D61A93378E1E23FC756E2F0EE79199475AB4BA1FBC55D9ADC2B05888B2910049BCA98DEFEFE96CDCB67CA9D4AA5BBFC6CA0ECBB78BF29035D158DE2A1708D98BEB85C70AD1C64B39B387516073E2FE85BD9EFA25CB048C224E0EF76547DCA67FD66485A97EB5E56C06C78FFA08EC1C9C6F2380912A2585CBCBA2CD702CD2B51022F63EC920412989BD743A8A8BEB07241E3E8EB38CA14CD400C83DBFA6FC8E04F58529007A1477E9613291AF877692E4CA9AE118A1902AE7B4AE7DC2E992A6495CD19DF32CE64131A8D8C41969A8BAE1D870DD5F1360BA9278D5B76E746FAF99D526199E87A4B1D3A5C48A33989F103CFB2
pk =
sk =
smlen =
sm =

count = 41
seed = 1C13369824A3FDD41B1065E17297574715D9BD9CE5BB733D36D22C31B62BB1033989A604D78BFB1A0746BD4A2271FC0C
mlen = 1386
msg = 9D84E1DD28C513987D5587A4427853762B7D7AF668FF9EC2E90211D6CF5C0DE6C7E54B298C1A6C67EA9A693CEDC4FCA1A6ADC2C6DD0E5BBCEE7266B9C6AC8FA8AF5E50078A6151F938161F1FEACDE4D8079B5A9D563423258CF3AE9E47D8E75740314F2FFA63865A8B30743F773A53E1AEDEAC45CAAE01993B75C8116FB0B431631AC001AA8BD02E5B83DE627AF0CCB3A3D86F66A7E5FB658F9226DF31095780A6E8262A247D70F4E7C971D108567FFBD7FED0E16B7FFDDD93F5764C3E02A61998C32146564D46589538B2E071AF86A26321A3523354F4F0C396B863FC8E9E2E3A173901D0D178A9D2828D0E0974B72CEDFB17937D6054F185A81D4F853787E6C3681A74FE25FAA6C256A9F9E9A9253F98B9AE4B8FA0068DC28BC7E8D5785CFAD20F7DDD643DAE6A2DDB02713C9CAFC2EB2FD18EFDECED05CC24913061BDC38E932DB5E8181FC0D3DE26A94E2138800B3C01E07E83B3B0BE187EDC75DA576AF1CC7B7122367EFFD6EBF05F4C2EEB0AB6E9F91201A4237910A87DE9FEF777981D48FBA28AB8D64D76380911F2A6621335DFA96B331AE8B3242EA1F2A260260244196B0B9596C411218A17D0A58D3B5735B9AD7B6259655CF6E2D0FE5B37D0A0B02E67951F5D3FB277B6E1EC87528B08229AB0EBD895CBA2D075A47CC8100E9DD17DE7D951BF0A68D710AAC21C8226D8CA95AC49FCBE9D493A8D3C7F93FA61685BE57FF422FAD036304F317A3DBCFEE7A4610C8C1DDAA79E37C19D6414F47230E01EF1CD5C7C2FFC319A29AE6A9C95B06C603F2CFC1D1FC914B036CDA6CF9A876946983B06123C2E5C7D09BC190647CDC0512F35DB9E214C77D3D7D0234C3F2590941236A367700F9C04D3AFB949DCA2067571BF28E78ED35FC026BD801C4AFEE9BF31C97580953950D2E81EE6426E78D6F8134ED19707473F0874367C86C9BE170BE63405A9BF7C46A420724B6CCFF9C21B015E21BB02C5A7AEABCA873B46571530DE56E47288C3424DA398517ABB6502A9A6A65D4983D97E479941C44CF0136D225991226F70837E2A7D1E9CB1226F40BF59D52C66549BF8E360096954F5875C466160A0C75A252E5FE6B8F1841FE210BF08520CE74D77B69692086EF50BB64732F19D1A49E5800F077700553290635D418168A6B9E3AE980112AFB9D58A18B94F972845C309E86FEC7E456191D8760A1C2106036E44C5C9A5F2CFBC67D741E8E937E99ED7820AB0787E39C385356EF0F05CD3E31C44115A8892224197B1D1F554D5098B72058FAD49C665F716A266CB4DB6204666E1DC07B6CFDE0EA00345661E0F94A5025D2EC98483CF482058D2EDDB018CEC11D91EB46B63971AB29367DB46137CD7690D5782E3A3DDC8CABD545FC1AAD8A9A0A39542AEC55CC3D58A5BB5E4A559DB1FCD2932EFF6E81C8B8E5AD5B4E0424A444BC55D96DF63C8971A5890310FE19DFF8ACBA72D96FD3F32D67D41A2F3D0B343489C7FDEE7556012C2D88E2BA9D512B71E7D04F92E6BE3A9386565271D755BED752C853E4539F95C3287A275004F76B9A93837C6EFC6760BE4A39B8AA92C7605AC369472FB29E11ACAD98FC91B1B9BB3505638D4D46A3AE3C10C8DC115C35725F06649BFB00BA1EF214B9F2FE98BE2DA99AB23E7B9F014F5C5D0248A9E0E088AC175C8048C6BEB5108DA59DC234E9EDFBE603BA912BEA22505C2A9EAAE766FF55AAC8392AEA5C722DF25BC6C9FCF9B0275DF71206A4E5290FC5E71D79928E357400DCB04EFD7CC9BD0B86E04BFED9BDBCE5787E40FCD6041ADDA615B5ECF03C30AB9B2809E3514E9AC87226C55F259C5F157945B0073431715E1740DCB319EDDDD1B5F2763F0439CC0D6ED5867D9D98C227CA3008F30D1B2AEA40DC73FF8289E4A21586EFF519520F888E7E2F6D29A269C12607D13D398F437CD7F0A07C94EE1E1E3D8518D0C97BE1E250D79C5AE1709AD8A638F55
pk =
sk =
smlen =
sm =

count = 42
seed = 7AD6C7DF00C9E52A75290D28DA946305D83CCF6DE2515C19A8E26850C34C8C2E545E2E32108F13B9C97F87AB68D10131
mlen = 1419
msg = AF2860129C08A1A9C7A7BB3120B3E40AFA1A4A09050C8483E7511FABF3285544D4CE3F41401DAB8C17DA547F6777A72519F6EEAAC83016FA0E0FB0B33329DD02AB8EB1F291758074EBB5B7C4C102B75BA422821E6755B37B914D689D84808A89CF88F69A446F489A260BA03CA52A4AA14E8BCF4BFE5134DD2918A88D67329B9BADC6ADA4A3071FD21CFC45235FA0A1B82D91C5877F10AE087464251C8899732AA7FC8F6C0A5BEAF4FA41E64CA97932925A06E218272500249577705804C6DD9F0F61DEE6AAE096BE0AE5E67923137933FE4D61E9A88DFD5B3BD75AEEAF5018A5153985E2837AD1AAD5EED91620D935EB9982DD2364B5413F490BF251FC783503FA146300E6ADAE0682E0597C3839C645DBE855919BB1CB80C3DC6E233909017BB31F5ADAEE05CE442EEF594FC15FEC3A2B4B81ECAAD1340B0677F27009290AB3AB8788556389047F63C2CE9390658E151CA85BAAE45ED2FE12B6667967F6B772EE683AC2E7347C7B0EFA332B3354B5043CB86200F8E4249F68030844D00A86FAA7B79A4129AD676D1E9D58828A1AF4C6BD68C29CC23002E0A0313500BA717B8756D4A18E41E381DF8D7A999A153876DB876CA4A508486A4F331CAC9CB3E7C416C6329713CAB76E1C8B63A8CAD46F8EB1E65116F89A3B4EB8FAA14A73097CA71AEA3220BE7FB7FE64919893930445D962C309E23332E4B3ED8CA768EF0ED46EAAB199827AD628A1BC20CCD9F61BEF67F7FCB017300EBC7493A7CCDAEDBFCA5F91E80B80DECBFD9EAD9BF22FE16B563512C7383D34801C504202D7A0E19821EC8495016362EDAC165904D2BBAC484DE1D4112C3A3E6EA56A78785B7CAF2A44B5BC8BECBC50BF4B521C1D086086FEB009C06ACB8FA0F53E7654FB02AD7898E35E5F3A7DCFC50124BA1F30178C707F4D36E4E7758C4CF82747753CC30A836311794A6A9017F53ABD17A1C9647AB38BA56AAC83C1812DEE8A5A75C5CC958780A3E9C3C1F39729BD365948F7FCD8104CF09660060FBAD2BE9B8D8E5BDD22286EB0BFD4010681AE7928D0FC008E21C8F877D97B5B9C7A06C02530FBC6A9D6FCEDFEDF68A9682177757CDDDFFA6CB9086B8330E61851E2761D84DA37635EA8441E3B23FD165CCEA562B0A3616B30EE5FAE00F76D6801B22F2215D80829E01DB2C0743E3074CF26C96B0EDDF97D79FB9C7FFE9B5CDB891F9E61FEFE7E1CBD28FE25B7858921C8C99C45A84B50A8233037DACC20BEEEBB9B22089DDAF2EBF0698498DA694F75ED2463D09BA2C757A986B8CA556CDF46CBCDF288C078041D497242F66411F47F35A21918855F105F24686076FA21BC1283F17245A7122A848B4BC10D996B2C5161FCE0336B2EC747A4A07FA9851AC5423D1EFC4B524E795B2E4BFFD1C5CD21F5FEC954824DCC53BC3883A7F571A9323DFDD2682C4A4C54E8862F347C9A8897779170B257AD26D90121DDE722A3F214A44CF6C5A5DDB2452A2471EBE7FC8D0EF7F1EDC7920CB42A71E4DB49A0168D51843F47D17BADE50DCB340E5F7B7E5B6A6C3AFE0FB26B5EA172A4011EEE838E5634E521483C6EDBE9994B0658406ED8F4998C7B4E869845CD16CC4368DA3BC1B025A6FFAFBF540133C372D452DD831DCAD39D61CCED0A0AD193FA9886EAC749001E3BEAD5A7962275FC62298A1BD054F4BD97ACAB2BBFDC355C73509D98B6DE5B4CD774BDCAF1398532BB3DB56524CC047ABDE6880C3B282FCE0FB2AD7E4C5F7BC138B48D194E8C8036DF4B9F3949E912AFE5D2734662F27583193D0FBA2B73C1A0D012DB853BBBE4383F6C391F3220E1B5761C337A054FC9FDF09C01864B87324A90C776EFBF5D34A68DEE38EBAACCBB61B4C79A58CC848184F605D43CF9D40BE90C1FBCF6735270132B59A636B16ED28111246270AF32EA2CB7A42A084005AEBB6161002E65B37217361BC269F5ED12F7D50613C82934A6D1D98D1308AC82827B7504F3FD351E0ACA1C62843C9219023FD092692BA4B83BE198EA
pk =
sk =
smlen =
sm =

count = 43
seed = 38FFDE9B60DEDB5BBFAD6C52AA02EF6D49369BF276C99E588D796A4F260E0FF0A65C96C35863BAACFFD9B212EC305E7F
mlen = 1452
msg = ECA4505D43235F274D902464F4E763312BD11060F908621A063409EB42FAA6BB5E20FACD87B8FF41767C20F69B1F7E05D5F3A957F48DEA57DCC91824FA48DA6DDBDE7E3327A0A8D46A47606EDA01E67CEA1F29BDC5FBA446DE60541DBED6F73D1FC5F49BD77D45285D3D8CA93F6DF25AEEF9324BEDB40E800ACB49794AB05E6D0AEB11A5994FBA36DABB9559CD93CF522174061C116CF31874A18C46689FB8C075079DFAF73EA0EA7FAADD47AD8EF68C06AF9738B41BE771020FEDB79CA3D0165427B58E547105FCF82A12B67579D1D3AAB29968817068732CDBC5A2E9E8D55D17468D03F38D564F5AC6EFE1538E4A680E9E15E35AB54D07B6B58EC9EA7815CCF29F4F880CBF1946F39556BDC2BBC78A5134FA7A086DDC146AD9D503A4CA837E0823BF0728453F6B053788C69EFF8D11ACDF5F07282A75CBD17F2AED58E39D862FF056DF17178625234CA7E03D22AAAFC4C07E3FB08F4297B511B10579934D2761FBB600C9454AC05FFF80CFB93DE3B9E0DDD0AB1E494DE477DA2B5635E48D5BED5CE359E66A3AC845826BE2B4BBFA6D825373BB2A4E93AA417648D1CEA755AA4978784D6D9489F6738B4DA03FAEDC659408D9395C934AF774749A498B1406522351F86838865F53CB0157247484FD37EA59BA72FF3226AFF1EEE353ABD34DDD63FCC89387B947027E04A6F4ECCA1EE5F6BD1CA758AA4F796FE839338164B58D8E5D71E6D5CDEEF6B279EF15A7BAD873B12F7C5B3E2817C37BF00802D2534D425D52D0BD5935BF8658E5BD39B5268CC45D0F27CEE5A57300F497E77AF5268970782030E6928281379CB14BB56D2ACD963D189C078C7A60E98A782F9483ECE7B4871A061277186A01E878087381704BD72C63C32CBF2470A561C22A5DD3A1988B7ED0D274182E1B075AF277920B362D612DC7ED82057EBFE51A3CA5A9A9A45DE015C460BE6A48CF67C820813048A1CEA0FC3D7307F802B4FB7E523E7C8555FA56DCF66237F176D3D973C47F55AF93FC4BC92B98B7DE89829B1471DFF53B649CB03B719DB58DAF824DAA2DE570DF6314DCAF5B705557F9D783559277A754F3CD5B783D5A577EBE4A065D320284B01F71540F1986BCD443CF4FD480DBE06EF7710387CB5185DEACB5C2A612BCA275950B8988F247C4B773D8983D87F47D60F5BF80E6E7BAEDEB14B5FFBC46893A81C63F99F511D3E24FA8F7B1BA66A7DB0C1D9ACC6B5010AD725BDC2282D8A24018C975C8B12ED3326F48194D4FF93EBF051204CD224EA39F27D63FE07CFD0162358B412DBFD4715AD049EE5A31638D3111AF2DB7952F3A973646612712A607EA35826249D14CBDE4380D8BC986067B1CC27503449FB128767986A406585C3D40DACA75C27BD36117D2487BAE82CF639ED1FA016ADD279D109B8CDAE59EB31E1F006CB7AF000A267E8582E55375CF6F06D1A47BE9BFA21C8428045B9DF96808AD74D054820A4D0873257EB318A3DC9B6D9585D973E26D435345B4D699A952C3092EEDDD975FB59474212080D03EC489C695F19CBA4D1CAB1AE8D2E2C730B06E657D33722D24222FF7B613B6E8608E8A6003E11C80239FF431B5D8FA52B84B867A581798833590524C7B84EAF6CDA9CA94C5AB8EF55A1262EEC5C37467807C89FF7D075606A3902E7247E9C6646839C18493584D33DB65D6DFC0F23E68C9D13FD57FAF4836C28926693DC3EE372DE27A9D3E4AB4229425EF48CC410F1792A51C9F6FA5316A1D9A7C99979884EF350B4882F6045921CA88D4E44B435C69C1AAC11660971C2A3F6480C79E6E146C0B5CD2371BF5E7486AD7D0BE88D62A2AE8F0D73C17CBAC86FF6BDA55A880B182A5237498E9CB343A9CD82D7784B72473D222E688D13CB81B2908BBA854B9624A11DBE8CEE9C3825C1BFBA476B4D23D0B0C325F1C498A65A3589EA8E8DF8DD9030B279EDE30443CF80367CEEA4A122DC8329E5AD42491CF57EF47AE2B15F9C54120966B95ACD727A4A2B686B00626BC808F43D82D20DEEBCA79B074A7BFF38D2531AB2F726AC7087236EB3FB4BEC8A2D4207DC84C
pk =
sk =
smlen =
sm =

count = 44
seed = ACC98B16DCC9A50EF57F332D66255CA56C2BB679CAE705B4297F1418DA845861448DA6CC5CC458DE6C6E96128EEB2898
mlen = 1485
msg = 96E2865A0E602EA4E3C5657A7F761A6F771007989FF885261F5638C14C1BF80AADE34CB956D2B5FA1CE38FDE831423201D3692E8E6F40E68A68C085DBE3C4CD8E35394F74072F44DE98A74E42C9176A86AC06BED8C0CA937DB4C3BF92371106B7A68EA8FDE1D1E082CCF522A397401AD0F8DA6C82BF76EAB8AFE101C7FF023A0FCF015B40ADA0073363E7CB25260C18662D651222A4CCF1B290EE6F7B111B9A963211D67D7674B499449F760352FEEB9FB7265A5F2F7F20C0174802C7F48226D92620D3E009E85B104230C21BA2FB0012DAC4BDF9FD184E09CB3E593EB1F3EEB418A8BF3173E6CB91FD8080C7E80DBE6730833A4A9F22C52716731C7CEA4F70CDE0F81D2D9AAFB6B60820598A7F6AA1B963B7686528E6E7885AE085C3D26C4ACBF9FC15080D972CA841175B343E59FED79AE3CB4DBB4F0D7D463BD3E0C4B2090139145B8D7DB5DB10ABFA51DC909C5CF7809030D72A5090CDC765EECADE2B365F719127548CA601AE0D21E402E18050ACAED30EE13CDDADACC9373A87A218787B585319A7E66FBB13851F7AD0D2BBC1EFE6EFE4F7ED248D844F58B6A5A21FA9295E0044982AF6286DE296550F72B5E416373F1DAC006687DED1E7D40961E5177C207579F25E77BE808A6BA33DCE8A2A6F88E97AE98ECFBEE5296D4A170E3574D9BA592A384CB0545BCFC32B3831C0B736AB77440722299F192DCAD519523995F71F2983BA87AAD2261E6E01C19DCCAE00F8D6914501D1AC3D4AFF0C12FA125ECDCA34DCDD8407F0045F8E8BE0763E19EB007ED4DAE36E30AFB07F8DAA7431B72F4A0A8017B3FDE27123AC3E8EE575F8BE310F68F81B696DB1FE63CCB8D32B899B209B2205956D209BD6E48166BBB4372A607E83C47698DB5AC8F9B40D05F38EFC4A4A1309D999D5CE1E1A5828D56EDA4666995897C8E6362D0B5054F04BCCF79D03852D1003C80CCD55E9F4578D8BB2C8E220A4D7A4E2190024C85C718654CCF174AC96C1BC50EA49F961EE7697C88E6BB718679F1D1F1118376B31A4B8C0471F6D7AEFC5AB426515D1B2CF0EAE66246B3C4132A63C63D7E33EB9DF8D8807215D58F46EE832AD3EC893D74E00C73510B9625F62D4EB5B500EECDBC7D088D3D318077A4A0F7D64ADB13220232C08DA75D23CA7B20CB109C972B7C159863991C32508339558B9383DDFE7E7DDA740E5BED0EBD14ED300C634DB01F359F81A7133669183EB187C17A2C8AB855BFCE73E34A1F59ADB0EC39EC0C7573AD3620A819333EE79D5E09CB8449F91923EF4C5E21549EB7F56075C014E1C3AD2805E682F07BA8AA265745CB600A460069678745FB9638F6709D62D2DAD8DEFDD5A4D0C2AE7401292BD1DA5F40D4CF5D59A403932FFB677237AD74691CAE29FA31B955172EFC5E83C225F2DC0430AB0C909A97BFB468AE182ECF91E9026DE819F3440FBE69B9DE26F812FF3F3CE8037F124AB368B1153C1CC127D140F754C525D4799E1A19D93B90460E6518F0B6936DC6310B7E9E6534B595E00225978214EE5AEB12A6F45B5C73FE86771818843FF7A6B88379C37165D9DAD48AFFD6FBABD11B1FB90AA5A78918B317C5F9B2CED6B9647F130DA9F91E1B1CEB84F6E1618248F06D654E159F71033072F1517064BD96A5C138402771ABE7F39F53A798C2423B748EB7F310485D6376722E204FA33B9740E7FA68364289A677C5C78A19A7707D2549BF9329334478C64351FEA1634388ACD4BE57E4ABE9374A0E999B770CD81B1BF4A8FF300C297B116CEDA1A4A1C1BD5A2275581A0589A46142139FC596A1406D16293076527CDF9AEA2D0919F9678423B7D95B153DD1D9D62B72A12F6491A36604D19E7BB83C476D232769425557D3480623D40B7AC27C0F67D4ED5CA4D487BE915A68352DCB03A3929A4BB795248EBE2FBE0612833D9305A0A31D195718BAC193FC59B880042A7F61358104A919C7E7C210F02A856B8B1057DD8527FD4AE1EA81F9E1BF7C614ED8A312C95154873F86632CBD60C65176F13CAC695BB4C23675331058397D6E96E4F9DEEB859E3937553D94BEDE3C2B9A5EBF00964A49AB294BCCEE09E5A97381D2375941AA775A47F726E9
pk =
sk =
smlen =
sm =

count = 45
seed = 8BEA4E384E73C7E0B47381B3063334291A0F06D28DB61B5BF65B01D0A747722E0AA62B81AD46C00C8A5C31494E513836
mlen = 1518
msg = 047E2D484D798B3829CA6037D6C1588A2349DE09C5DDFBEC987652CFDA01454ED791DBFFA3D9DA13A35230ADBE1B39B042E3C70589658A03F75447C1CF3970DC10FE5A4A9E980F2A33B642B42E5E66E9AC4E7A56888FCD72913A79489B5B163BD37B8C3C8D242FFEB37D0C1ECE21034BE9E3685798C2EBC6B809DEFC02C6F0C2A3AD70EC0BAD12D57ADD63EC3584CA98E680267FA514B34DE4147C9D901B59914D49CE9E0F885855ED0CE7973F3307B675408F90B51C6A4D38A414D970EEC989CC7900D7723E19ACC4EF743F6D39EB1B563B8C13D42C0056B6C49732854925B606467F7BC662D17B924FC65E9C3CDC2AE73FF73040011A152B05ED7F96B2FF4CC39A22484AF72812EF02B08EF4DCB64C8936E74549AFDD5D876027FE2B431E61E52E8793888473F4C1E5C1BED2C4AEF8E5E300A735B302474FC6F54869984F1A62DAE29C7C9A0CCDECAA55FE137BA14B5C5C121E0C5EB33B035E01F3415529E0826B27498D7A71B0C086BACD140C02A5948AA54799D0DD0FFD384C7E68578247FA28D205B18ADAC94F7D3C8ACB7DAF71AEE347B577D97EE8E7E865CF4FC1C16640AD1E9D0192AA13AE81A71118408E145B6121ABB75B4BFFD1D403057D4AD5CC730452475A7F067690BB81E81E17BA8DBC31059969B20D387BA59CA8CE499E59A65C8583F29CD539F4F75DDCC68C7BBBC43C849802D8347143E2FE78C1AB6D7AB6BA9917301C88386B294AAC995C24AD680A8C3BDD7AEBEF21E84F5A1909A2D83A8DFE46A75F4B2B47614CD39BF3CA3460DE9BB5C37EB7349A17AB32214D031CE927806FA394470F407673B0CDC3D9A7E3749F09CA895D464A4269682CE6DDCB8FA0EC2F05372C73DC3D06FA6F58090EFBBC6D619A7A565D4EFE441AD7E018A7F5E1384B88EB4506FC54E0AB0A8B9EE3641760FFC08F6BDA78C12396473D1243BAAF6AE10316213115441C0B65C7E475B4E1578D066A47D9C6E92FA32D0F2C365FD15F5A2E88A81691F039DC642ECEDB6652D08ACBE64625B46083CE758FA96C142EB34477E065AEA04A45FF4FCC3E3D146ACD7041F5F7E4C6B26C8205BE7B66DB46DA55556CE02B48AF55A4710BB28B8CE102CB15C1A4AF59D9A17A2DDA6E2D1E96987F6AA9F4216D8D5E5CBFF7E2CB775E83A776063A4AAF937BF0EC84149EC1A7EE21F735D21625E85831B80DC11EBF04F30B13E3A7E4D4784C5F8C61C679E0B6863958F42ED31DEAFFB4C272A3731C1407445CA7673D225EB6509469DC6C1F0AF43EB00F18B3A210AA57D51169F2A9FC251BB338ED4E9DDB19282DCE871211D26482E13A8D533DEE00D36FF5CEA98DEA72D9F0B32DC398A3D5537A3373058FAAA3926C127A1EC739FAF3D57CC1A05D578074A3A72C3F2B1692C2BA1F1FFED943E7BFCBF1E664C4F52F7BF8D86174CA8910C290C06804A7748DB21008AC43E653D7FD7E0C982EDA9356F68DDEC26473956DFF281F7B767010C57F4AD09A05063A6B3CE078DD32F3DE1F40526C06A2D60E36E2C70502D5BEBFD2F3BFCACF8720CDE1657B9892406BAA3DF01E59313EB655B6A545331EBA01BCDB9C99E4AD7FEF7438AE8715FBE589A2F99CB9CA34B9610B3CE5BE38FCF979240698174348417420AAB069B8AD5F646F82958A136DC9F2F81E601056BB4AB5E10F4EBC4A00E18924C51D0FD104078471C6805C49D92C78C832EC3F10D8966E19ADD3D3B4516E12DAF4F63FE6BBD228062DB743D1F867800854F7BB7FFC2CAA0D01A0BB683E368673A8E664BBAA17A8C0C04BCFF05246F9C4F3020510A992EF26FD0933BBFDE9D042862DFFD33A6465F590A2287D8154777A89724FC3DF9F2F1B1ED8765E7C7B761CA4781006822065703ADE07A6E874E70928E1ABA29EE490690D24F6E73D96B85FB53ABFD1C1FDE439279E08FA232043B2344B267CFE5901C60E7CA14B0C85EDCFA2AB90F341821D2B4E25FE23129F2432DB932F23B5957706A433B308FB918D1C8D81EEB399BABE95E7229AD41F30460CF28671A4508B0BD1C61F48CDC23587BB9BDC6F565E76C86547CB71396661BEC8C7FC2223751F765C91C45C674C36B49AEDEF3DF2537F888904B507EDCD89155D40CB81DDA74376BC9CDCAFF8A368F1086C99EDE25526BC53F95F4017
pk =
sk =
smlen =
sm =

count = 46
seed = CFA713E4A63A6FFBA43BFB898956DC400507F68AD164C3D24A67B5F8D7548C9DB44DAA43E5E4A0990325A4233089318A
mlen = 1551
msg = 6A58AA820275A2F43D0F05DD0EE484AF42B665FFB8F21DB322ABD256A5C753BC8FF6A2C71467922E09726655F1A7218E736752065C871221C0B9DEE6A9D56B78A1C3B7357774396F6980226DCA1F91BA828E06BBF324D5CCE8D584D9D298261C7149899FC9F74D501E920F22AA34706A79213E35914DBF57B9642A42EF0D8226E31ADF89D18C5F3163ADECC79172C95650D764E3729EDAA08C207D930C26DF8EE1291C1CF889283B70AF00C0489175F799273C837B281A5D1284E4447ED72598EFAE23B523274644DA19BC0359BA59E5BE9E5828FF587C335E136C1D789257864D2648EF9C03D1C4B9809DD07CEABD865254D3D8D597587D71E374FC2DDE89C22C2330E8904F6B53F637348434A21ACEAB9892D5DF8FF84CC58229782BED739BFB13448896F7B1064B499087F7547CFC0A49272C2A670A9431B1B5A07284B6749EF834510A3EC0C61A43D5D0EB48C8F487947C4FCCEFCC49DECCB6111D617407C76A1B4A849C9A190310711B102F142F9E9CBB29F46447265E2C8DDB9174B780EB4A51003FB68483A265F2475D5BF6ECE18AF0CF31BF24CDD56583E777C4340086917B78068DFD380466F43D020E285CEED97A467DB96BFAEC22D80B4A6EC0DBB98CFC44436A41CADC85A90B214F00990D7B7010BBE4AC94809A0450C9ABEE5AA4037A44B0B4DEBD264120E762086B8D6F17AFD37086C93A8A368BE97E0F7546AF16D731C21878063E38DF3DCF3ADE6DD2DAA43C198F49B5D9FF5362333F29EC2F13CBB90DBE4E703EDAE9A4F7334A1C5AC60D5972C4AF2BA61B63C93BF719854E615D16BA4F704C55260A8838679815FA59BE08C4243CACC1A584CC1B4E777FCDC6E5A167C4CC9093749ACE4836AE058BE89CCA3221A3F63F07089006E4C44E40653BF262945A640D8C2A24E7CC3529E4BE76286C86CA2089CB8D4684508D1FAB81EAE7D8C731B65A22700BF9009A3190F5ED837EC22F9112383422027AED838F16A7740CF79EC101865D320E380D4ABA745ACC8EED376DC5B3AABE58DEBC35F8E983C92906AA2E3D8FBBE237325302E2A23CB1312EA7F532D64E79B9815996D28E0183EB728A37E19CB219987576C142F4B2F66AC6C7C77028ED59A8DF27F78ACD3910DDFCEB88888B4A604E5D07AE1B53EA6DF6EC2163DDC4BAB422D2438FFA543B22441E50E4087FDE4BEE6D79D90A2F72548DDC41C5AE07DCC87666EA3C4B89A0B14AFE03B585E7CA507E5F29997F2368B0C68C6AB6E344C082BD06AE922CD8089634918D9132DF9CBD665A4149C59BF76B0E94F66481766FD79054AA80C02E0AE04A6E2BE090582171B2A9AF455CD9FC302CA9D1EC837EE26E0E4D0AC8F0692CB9ABAC979B58CA92E5194EBE46B520125BD0B3ED1AC2BD817D3510E33CFD17058F865DBC64E9B99352B6CAF10F0A5A47449BF927A8EBA06D34C80D77A0B00B88B25A4C8747AADBB11BA15ADF9C959B05C4371CD8439FE5028E004A2E1D2F21190466FC7FD56E9BA0599A0EEDD98246AEB4B85994787B7604CB52F5515B42C2FBD4B5E9E372A36CC4E66483DD884DFE42AAA5EE7FAB200D8EC6E3556DDE0F9E9C7346F9967F8F3CEBE1E4D1CD8E6046E5E94BBC74AD3D51DB0DC704F4A4025383F0391B9DA37BCA8EC59E807593A4F040FBB186607280967E5048CAB92215DC783D9045F7A0922008628C771778661E97E9F88EA84BDAA8BA61126F71D193A2A564E3ACDE7ADF2C0B3D5B022EB6E0C629782B0025C9079D4545D88AA2BA27D10C5DCBCFB7CF648939155066518878CC54A4F611AAC21BD3A1EC628D3352F049915FCA55234B9146ECE5F78FBE7CFFB35695363202EDB9EC3501A93B4B6FC81B3DFDB5245FEEC8AA54195262C2467E15506B7D42A7FF61D75998722D0208BBFEA05CE7D2E66900A9B34F44C2A21257C220C03F9D6D7F0312A36F5C12DA20FB5290D5CFBC1DEC7D05C44820885C479063CA88783C5AA128829417EC4DD41CF83A1D991DF2EFDFEFE375E93F0371695E353EF737F4A75106211A5F70C82B4F360ABCD078C9E829C82A6B7A36D22B8D1F6E3101BA009C759FC83999D52E29B387A8DC1658A43EC4C4D9330A4ED2138E035EBEAE6343A76A82849E37141FCE34E9A41EB5EF88BBB9257017AD8696C3847FD77AE103A082ED1A05DE9420984C147AFF927E1950244912079BDBE5CC07
pk =
sk =
smlen =
sm =

count = 47
seed = 1F3193EBC58EF65E9E396D69220ADB8ADC729BB388A72CEC9028A094F1CBDED21CFB0C41356AF31E0CF66A3B0D843666
mlen = 1584
msg = 139BA17ED7B476DBB1CDFE3C42B3A57AF5BBCB3BE19ED04D6C3072FDFE917ECB9272D59EE89EF83522531D83AFF8B9934A8423315C350D1481A4B02980DC29E1CB83B76623869649AC40EF297B153B679C327BB251C6E6BC169C48ABA2A439F9EA24EF94656A415C3E86D7BCB43CB3717D54D773F1937DC8B0E02D4E6ABBB1C83FE73F1B221C9A359E454C19DE5E71EA4CB8C560EABF1DA133FF20D81785D2ECD935B99F24840761446C324DF81484C5C05045C0949DF8D0F10F942E1B5B79074B358C25B6EC2B0B42DF65D998B666CF1BC568E7D737F22FF541807BE95ED85A9980E940E24D2C506BB0F9BEE32EFFD85A2017DE694F61BCC2B292595C97FF4C2145E48AF8F0F3D71763B4DB433ED7BDB8DBF8643475FB2B9155F0CC6A0048C5546900792BC01EBA4B06C83A0C447EA0CF05410DE55ACB8E5521829C89BFBC084CD86E7CA3D701283B70F78E1CE9C3888AD2689E0EF5593D656285066F319E155F86C0A71256484F42A0C40E7CF13AF0CF77C6D1CC7231A48538E9060A7863B774C9CC65E321E45AACC002C0170EDDD18CC1424159D46BF99D08A28D2DEA8917D28D91A1D6C409D945A5EEA19413A1ADCA40DE9458FA6BDF1E5308EF9E67E1E90E9D92BF19B5351FC49DFF0A31E035038AAEC651C0F20F276E4EF0EE35C14BB625EB34205516D95ABEAA06A7A3BB3AF2F12236406689BFAB11E65FC63EBC5B944818DD1D53C0E7B88CE7AEBAE581D995AE7D8423778DFE20D6CEA7AC0B1B4EFE2B9D571DE77BD8F71E89D9F6A2DC89103B73625887AB376BD12CE89A65E6280515A44A80D6C32799669260167DA0A214AD0FB803930AB1952D93360B54433CE8220B29339DCF2702581E88952A5A1549DBA11F4CCDB6FEFD6D24522F3207796C8D5BA9D1582F888F2500964F2B975AED5D5AF83409FF9720EDCF5CE3FE9B6B586B08DE21956E7970D8DC28F6208A80F5378ECBC506333A1D98C58EB0E2EB0CDECE0F5D16A069FFD742D1E589F546C4F2EA3DA0A56F984CFD93F5F2912FB1D068F2BD7C1B5E979ABCC62E3A0164445398F5C0208E82B99AED1200D36289B1FDBBF03E43995341AED3AD712CC7C7530C751B40B765073EE4E4CDD411AE543AD5E2793F294320E9791AB35AE1697F23EBFA0280B8041859909B0089C101D7CC429408FABD2E073FCA7F2C2886031E9F6A32F2B596A799967BA8A47E87DCC8854D45DDB6DE39160600EB4235F4E3424D75DDC8CCF041AA05B25B5A3811540EA5B77CD8D7D611A63BEF5C26D57475B28E961645AEE0B9C8D47954FAF634017787A21A671493E7C5F1A4C553E0A68DDD726DB1DED4321DC735332FEFDF2A84C22097AB3552F878E304598EC40EB349E1C1AE416F94112A2CF8E8702A4C3BDE2F58245166550FC238E153D10F90652518B1D84CCD3ED836F150F1FF103976E743137DA5A97A61276DFB0C11D071B240069582265A9CAE4987B6C6B017DCD1594024D7B1336FF141E59936EC4CE5410E1B73BA6FB42D35F8999225CB1A135260967F4F6EF2172D53FA6AB6D1A2E3174B46C24BC103BAF69C2128F093AECEEBE8753EB352E2804EE64AE5140DF1ACDACD8F225B3C9A61264245B8E5CF759CDDD75E25E2D790FFAE8421515E0CD6F279D0080A3F80BB2E0729C0D2626B6ACE31CE20BCDA490C7660D04D1D82E6403000578926C52D8F9A4BE7103D64E0F03E8F148BB2236781EC30F6D8BC827C107FCC40F26DDAD485E6135BDC3BB331BE139A07891717B692E23312D0E5B1C41F30C3B4B4700EFFB481A835AB54340269FFF365FF87F58245621ACFD83B7FCC6FF108132D8966F9836544354F7E216FBBB851F390DCE8A72362F0454730B90D35AB3859763AEE35668310FD501C7501F4599563006AAEE9B636B676F3DBB6787317885B0F4A64171BF19CBF2EA7A625E1563032C196E1292D82C7484817DBF78D8E9E478FDC4C92CBEF48D4CB4F0E6DCDCA6682DC0A56C3E45EA0350D9FF88073748305FD7DF3A3BE8C055CB1C55167560D5C99345BA80C21CE791C4A511E384A02833B78E8AA02B1B877A9B8D806978519D716C611DF54AE8EA2691540E87C6E79EB006569E02745021BDC7852E1FA4177E2C3EC89257618B38719CB07B0BA68F600236167F019694959C2AB6FB39D5890CB176F6ACC3B9656E495C07027E3D4DE781F48C1F1A8AA1B41449689E191E495FF3F263DDAAA8DE0DF6F1A4AA3EF1F5EDFE437BB74BA
pk =
sk =
smlen =
sm =

count = 48
seed = CF5A04DDB5EBC45328F703D486D24443A7692D65AA55F054E3078DB76A7939590A3F35CF1A21E82A845445DD1B64A85A
mlen = 1617
msg = EDD4DA833528B0511534F77857FFD16EAFB1A2AC87E6844612DBB104B9F32025B7F54E993D65CE85A061B6AC6D70A15BB42BBBBB6E2E21AEA55BB8A556120EB15EF35FD9774FC7B5C2894B747D3E4965B77DD8D5B26F38D413662783DCD332765B4DE534D08D6514CA9DC6ED7F2BDB4B5C437178710B04491708836CF2CCA08F28582107D27AC305EDE6030B1F8AADC4A1D29AD16CB4D739D8F813D47DA715CAD6B5CDE24EA95DFF4415B527DD900442D9ED1CA712C58B206D6E79F8AEFB882013358BC578638225BE79B58FB677277F072AEBCF8CCD6AB61A9D98A3B260E60AA625D78058FAE6028E4C5562A0F3473C3AD530BC4471228F27502A8F8FE2D1F72022103C3A2DEA363E68248ED8693B3B066B495561CF4468E8EBF32B454E54DF1766468AD3831D56EF7EB9C231E999C4CC3A6B0EBBF2C4F22820E256F67497427F53AD22D42C9293DC8682D0BE3517B63C6E871910ADBB3406B6B3B1CAD980AAE47BF9686E80B6E5DF2DACCCEAF9506B4667271779D00B4C1065951E21F2ACF6CF3CCCB8A633D1114CE9D531D94420E4AE496086638F031C0BAAB5722A41A66788D3885EFC7FE1C3DB54BC69E35B7489A0237A37AFE5194B5F424F792CC1D696098BCF327D87EBC50429A95ED82105C4328D0095A9775589FDB6C262FA51FFEE4D99C6D1A68FA661D1B6A0A2E0693D73B39218A6895BD83FC1D54831B7DF146FE7BD2A91B979018787B9904285A35922E22A7F1761BEA541EAF21D74E3A2F3C6F2247B042379CA4C553FD9256DD0C63E4C9DEA60912D02FBE4CE7762069A86CDE02A4E1E311B2AFDE435DA0816ACA659BD8C0650C1F118C0EA3622D72A5E96132F8B0FF8458C757648BD46E58195FAA0FC4FF8FA44238E35A25C9807B6229000EE560D8E085F27375C2F659BAA5FDE302B9529BF4699505C28DE33AB5DC2B8C02967947CD24C6A599ACB5C2D1E7D6BF3BCCEA0253FBE11D8043FED532AAFC9EE1151243BB80B92BE239BC4FD1D1CAFF502951205F2E6393B704E67141E1218963F664FE0759C15E6C0A1B40602A73990F040502867A9EDDBD4DB0E554AEA4BB9597949D5FB32C2E3AF92CF7816BEDAD5EDE1B769C823CABDEFCA1D1B85213C79EB03E065146B58E3BFBE80B4D4683B65AD1E0611372729B99A0B93934D52DDE40C19FED5A2B3DC3030E0B5F26B66474A5CCA6D741AB294BBBA6BE516105C08BDBABC97BDEC2141D035BF6C3A71553D6F6350229CA2626B8B0B56A24F2D6EECE436ECB77A70D747B6A6F830578B4792DE533879B174353424E7D0EADF6BD5A74B36A4E6EA7E39A4215559557BCE7A00FAAF0D1F81016F913A10F3C9F406C7CB53282CA8FD5FE4F5FABB96F891583E0507912BA02709764694296A5248C340A1B9EC3DB0F926F438CA96FECD40C4AD8DAED9B8A29691601835FE14283762236EF2135443307E5F0082D1C2180AE96ED0DD99A6E9172088E8B94AA2952BA5E128B202B2CBC1966E69B6E6384820D9AB624BC71788EA84B4ADFCFAA2EFA1DDAA8855D1DB3F58EEF2D54FE11A8A5D78ED46B58460E6F2FBA6CB70640700A4520AA1A2A9B336AEFB17CDE8AC78D67F194662642A0107CE38B74D731380A72AD4A0A068F09E0878E521F15CE8134780C3FD0CAB2DC2473448654F88BF1FE2020901B90C0ED670866B1BC337881292FBA885FE2BFEF6FE74765CA12372C8CBD698AC41A4C337374587DB15AFFB511D8C224F1743498D7173897FF5B8D070B89592BEBE053D5C10DCE67CA8542781AE749F3A42FAD7E4A2004A565F81D5FAECF11115C270155FB8AF6AEDA138B9C71458D6D2FF63441130EE9107C39260469521E020D2B42CB5A51098027F23890DAE8B28BF722AF9ABA6224E02FEB47E40112CCB164E8CF174BC9AC4C11AF9B482DF9C9F7F5F1B826428C21BE395EB1F07DE511E8258C84F5F035F4787ACE18C190808EFE99FCB455A54D366DDE2E230B575ED5A4A75D57C9A38DDE3D91D0D1A1C4DE7F277CAF23E0C5DD8E3B693DBC66B6BF1679B0AF74A2B9065B64CF0978115CC456AF685B22D85135727A8AAD96338611DC109B36C85A92E4A0180AADD1D25C5B3D4C681A44BACB953E50F994FCF5281366CDEC0CC50976074D91840B5079180CF643184ADCF9E4CCB44328E7BB9EB2BD06DBB7A757C35EC3DCF795A5E05ED250159EC453A1692426F624CC0737F691E475804F155E44293151E42D3C0F115ECEE53C6EEEF69788F7E8E5C422BB102237499F2638244C0C080B3639A49FFC1730EBB0CFD8A46
pk =
sk =
smlen =
sm =

count = 49
seed = 8C3D2FBBE0D39E293AF2D2CC5A9BEDEAAE3752DFD19CDC1E186D41E717A0412AA429CBDF005445AFDE684656B5D17690
mlen = 1650
msg = D868EC985F946F3C31B6CFE4811BA530EACD0ED061EC383C203B2481AC697B8B88BC0F72B635027E443AB1F54478440DE16E596D30A0F1252E0AF54C0F382BBF5655BEA8C6B9A2F6382D003CC7E4D4F223F8E35EC87CC543EAD52E0E1ED956CFB32E8075715C07CA4817C4B8DACE68C8B0DA459271746BE41D6102B3FA5E49AEE8D443E78AD3246D0B9BCCF6AB7CB7CF72B8A847CA16B435F0618594400037179441F3BF524231F747D920E86506E84C61D4D038D42E82D52D97ABFF896C1DB1C646807156324F7B68DB620EE435C7B8C9AC8B193B7C892565C3631E297495BD3B59293F9A9CEA5E29E23A242B81DD05C8DC9DD669424573298C85870B109C7B593BF864B56895D81386466CA5CB6071005781FB214F1EAE9672D0D16351A627A3FAAC49BE4E13D552340328323CDCB4703BBE07C2A39D75D7737D5C1BD04355B8694432DFB7CB4F1901550C7D6F41080C0F6A2CC49D63A69243D137A78260C06E7A53AAF4F4B086E0220EBC5361A6A78C9B2EC09C2EA4EC45A41065B4B2DAA866D9BABD71C8E6CB378595F068EDB258B2AD1F420B304E5924EBE273AD6D00684F75B6A31DC5290A37D0F9A848B1FC4A67DD9A4FB1F9B4C6CD45E87FAB4A09129C9AB95C44703B75B54C9EF9E825928ACA56527D79B338C5AC639D0265010F3C085D2B09AEF0E4F55D080FB5FF79F13E8E4E8DB020F4C095140D46A93F2E4811BFBC1393EC24F6B7EF31F13623DF0360B1E335FC42098CA1EFCD0306C5FECCE942F6E299AC9ED81054FE452D3F63991DA42D5680EEF749C02FCBA78DB5F4F7C734C6B4D99AF79711A0BAB723C24364AC85700242878CCA93465F286D5F7ADAD7F68F1D38CD6C6E0575A36F1E5521E420D348D947E745C2355FB5FB0F12DC6FB5E9435CF8E552C174A617151AF8D5E7D469AD5CD741E16EB88EA6D7C5806B08571697D22A525C2E30DFF608C921B955D2A990D9466829385DE0A81875BE564942AE740D15AC0AF46A876426EBBE481738BE19BE06F174D975AE8DFB52A94AF9A77E56267C0BB62169165ACE155041406CAF507146A02FB760629CC4C0E7D29108CB7C779455A3EF359BB6198AC75E16148998C16C9410DFF2DAE5F3C79DA61D371992D4A151BA91DAE8814C81EEA4F78D23871326BAFAA349C8EB57231B590F1AC13F599DF5B39DF36455F05E53CDC4D025410E8F8F8BB74854FEFE0C4F790F58434309D36C1E7F3935D4F896368C91AF95EC2DF292AE3166B83976ABD95089B05B461D4E9171CBB4747F3CD9BAB04E5A3B98095754021229B4B820EBDE63E463F2EE479FBFD83CACC61878773B129CD4B3E9AFBAEDB27C7FEDEC2F2D405B99933FE2C203D9949C567A7752AEF8A7788D2375900E70315823DACCD4F2A674196835C35EF813826B310346ABB16B0145CD70FD0A04611ED5AD0B8DDFCA6EBA6B93445038C3DD23D3D15E8899F9C889AF417E5662D538E466447E514A8897C21FE0BE2EF18948B66EB04051C0BC961FA485422A66D649DFA86D4B3DD504A89919A9928EF96FD467713DCCC1F19EE69CE3935F0416D9C5752B7DCF9272D2DB86C3EB6F4897D94DDBEF7C483FCC66232E535A8B0A5AA4BD443493FE539A32D433D9E89F7758DB5B0606A96455B39F92AA788FBBE43CEC8F1D36FEA3ADFD0353EA5532B49A7286381D985E018E6534005F605BF67AB4AAAFDCC499AC0882FCD9D90BD88053CFDADAF466E536F2FFA7F18B3DC254E42FFFC777E0339181473E2B7FC844B687ECCC0EB543A54211084B1EC06B0D9EB0A0C96B88D6585F414873C13EF7002AF2D47D5859A23D12A7D401FFD4BCF642DB96C70FDAD0CB03A6098437795BC9C7C6C804A26225EAA53F52747F01DB4E62471A21DBC1DED9C4DE2508812AB11F61F6364FCFEED445FFBA549E45E641A80FB4B58EE20677C7D6CF0526DBF4E26D9E5AFAC5429B4474DFFE709D09D766542D65E668D59C836BDFD0F78B846BC412F29DA00291871D94BB5E6557D833C8DB3D9BEB37888C3A70684ADC6B063FEC3D847C42E0CE20E05482DB165FFAC5D1F2C661B9DB6D19FB3E8909587351B25F2C225CB26BB137BC52D04AD8157F7D634F29A3623B4EB53B4EF9A78945280BCA8C5E1882FAE373EAC69EA366E2F13A9FEA75A6B7EB5CD4D9EB14F68A231BAC780F84200146CE7795282952382E2393F0C2A99DE830D3AA517DAC4AC97F2AAD3F7F8E3B49B22B078E3708C9CDD1B2A2A129656066C0030D747EDD646384611D4ECCC5B0B9DF4852AF7BFA94F6DD7584F6285CA2EA7ED3F8DECB534E6D31D7165C609FD9AD235F5AF8E4E8E58FD3D248D822C202
pk =
sk =
smlen =
sm =

count = 50
seed = C10427EF0B26328163F85D45E22EC5215415326F013FF31EDD58BD3E97B1A72FF07D275D4C1B517F4661B0638F75640C
mlen = 1683
msg = 4BEAF8CC3A7C393932CD37A2CD8ED790F05E4038ADF1287E2ACDCC0BED9BDBF92CE44AAE95CAF4EB142B858E1421610EAFC47DE566182835BDACD4C836F19BD686D53C3834EFD928487A2AB3402C2E3AB3AF97AA802B05223CA6927722C3BD1FE3F8C20F93C3951F907314896CD21CB99306FD7E5B6176945C2898B10C1DF62FBB2680752CABC8980B5A0430BE39D34BB7DE9544BCCCBFABAB709C11BFFF5C958C8763D8D5830235B49EAD26C834E63C3F3F2D6BA944FD2688F6350EC99DAF4CCCC42C6BE1CB19DD46514D71CB6E887DBA80EDB580B27F1142A20EA0D497E0336D55F1FFD4BB3D4B3521F0A01C7BB09258971D1ED4A98EC052B24776623D7B9A83C818795E3989EAEBA8C9142A97AFCE855CC6AC0ABA15F0546684AB5C2F48B23BB72A88B6AF2BA9C73881103CB6FA99E3B03119EAB03BC3B9BC365EFCD7B9F49A8BAB6A34A00AA8F2C88D7BEBBA808BD97111EBB192D82AD244E18BCA732FE6F72FDE5BD533E4BCCD3F50332DAD3A4169EA85C324D165413F10888AC3B21B91DE09FCBB9B636ED00FAAA669ABF6429B78C3C04F239722F31FB0B1A20CB1A6B553908070AC13521DF66772A6036E6695CF66B9A90E2111E499BCBF5DCD19744F43DEB943445248A5E84F168E7BFEA2DC4E1D0A87FB4140EB7C72D2DFCC27923206054CEC870888A79938DACBAACF1F122B22AB5C9701D777BCF9809CEBC9B7AAC52468134FC4A92C2BAA9B8C0F6249130A50337F460A42CB5364A5E7408CAEF8D12BA6934AB645DE9832818F9DB71F5EB0B158DE6A76619E75245B56020E1664D8FAF1C1782DE4A688D4055E07D842410600E9454E28676D44357853FFA7740200C91EAFA16BCA21D0006F47FE8159A733E0E91549DF434EF316E1DF9BB97DA6A2C2E2F20A65B3C00041A903270CBB55AE2432AEE25C71CE73BC2322CCB8E5BD0E24820616A890B0851D825D79411C14948DCDF48776D72565422056FE75765E50736C82F71270BBCF229A7B7A45DC88AADF4F84238C896DAB889E16C17DB7BE551AB24873FDA82F102D0FCFC139C9FEBE9FA99819CEF0E2684DFC5C843A6D496D8A595D33C51E1FDE9A84059C7BC596D32D53E2FE046F23FEFA51D13F9C28E227F5E24429B851ADDBF578922AEB0C5A61BBB666D11D127BA45C9E6378C70D75643DE776483582E034E81FAE0A3F029C47FB192CFA018CE1F68261D77CFC9E05EF19438E47F3DE9A68C8DC09D07B1BDC6CED69592623750F72EC2FB8C5CA981DFB84B4BF0734377EE9DD8EF5DDCD96F438D30AB78F402EBFF2163D43345EE8CA119F3208E21AA3A2185DE967B475B9ABFBC86465275F9A634FC22015E94A298E9C204E9786CB1FF14A5E99F942D42AB5DF51AD09654083DF0259AA1C26A760CCFDF4A276600C5FD3A54F210B20731941EB48A79435F1F86C45F8181D9758A1835721B87D36C725878375FEBCB8D48ED2CE8892DB50965753A98F4E7110281DB40ED64DD8EB51AB9CE41042589152D8CD5876FF30536F8955172A7A8F5C3F5FFD22C9954903136F781F0574F45F909BDF1657FC1CDCB9C4689F41E462C8D39108B10D78B6892C8775FDEB139258F8130BD1D2A1C72B5026506409F9862AA8729B35C652074494FEB84A553CEFBEED19D6EE94758E800F5FCBCAEC19B6A00F33EB237AAA6FC0B3A08C1D8829C180BF95E7D05F919A929933B7A032CD20ACE82AA5A45E5B2FB09812F36974B5EDA1B387FEB13BD49AC374F821341282C8FE2FB0CC5C075356833FF8CC6B648729A4298ECD73BD0EC73957077AC65722D0BE23C1536B8DB7B0506DAE47C0070564E7D7F9444F47B22C679EB8ACA4826F974A42043863E498E5301EA162C4E96684ACC5CA26CCD083541BC4C1D2FD690E51F07FB08337450A204B0F4F2C17785E037424FD6E78746764584D5F19255496DF1E524BFF0AAC31BDE9254429565278A39ECE4627C023EDF18BC21BB523D44EFC259742DEE9FF7159D5F700D957CCBB505A88C2037629402C2A322D17647E430777B184FF7B4E8D6B94724ABC36A5CCFAC08E2479E8310BCB7A617A25FAC6EFD10D0A07248F7D4597F14309B8064FE3BC4A4479F905E832210D49363D1E5D58176DEC9ABCC0C5132FD6ECCEAD2B05B56C96ECBBEB0B803E43DB2F982AD9EFE1E2A49649ED8E42707970C93615D54A3E673559B996E48A3B73143BA0884E918888156CA78F793DFF990FD721DE0C0B7916A5CED736E31292C5AF062D7CCD83FE653294FAC8C50CF6BA37B37D5A9BFD1E3B92D1825C1BE0795F9B257CDAB91CE99C0C51BDFCD6C0AB5A3BC6E30F884ECB4F1F61A3259CD279205B2C21CDDB196360061758E67B1C3724F5CB6311EB4FB92E6C0D71E6D1EA45
pk =
sk =
smlen =
sm =

count = 51
seed = 4B6B73E042CE76DBE39535E45D3BB2F3B9F8B2BDA170E76CC88666844703E32B2367460A0F6A0A2E3F4E7A6CD32BE998
mlen = 1716
msg = 0BF9A7C0F63CDCF3F850ED7C5DB6191EEEFE29E498A19F9D89BE4698821ABD72EDC34317B4F8EC2736DC83C24AC195BD55AFF00E797A83DFFADC7970FE53304F16F5DD92E6EC362B9E283E41EBF121FB2FA2A3F60124EF3EBF836AE51FDD55CA9F59B085DDD660724C072B86041B50A3A446CDB20A45BA65380ADF007E005DF2D9AA16A9D22B11DCF6F0B1964F04F45441A923691A15D80DC85003B9AE281F2B5983DD1A04D80A4D9C4372D9820BBFAE3AF7735E7C71E9F085C0A6E4BC107D9E4BA222B38FB236B2CC3A19DD6067BEAC460383FF2BCC771A7F1AAF092FC72C292FC1D5C6FC6B9715F1E1272EB22F8E0B33A2830E31BD6C531677902F6A95CABC3E9C1AE36F77037A785FEA355137A581FC14E6BD5F1F7AD1A5DD19DEDD448B47B558C22DD0FCBF296A812A726E7D1B57F4688D3F577104CFB15FC63C27F7B6051C7AED7D645186FCA63AD9C2D68BFF442466EFF76BCF0E398D2BF54C2CA4CC614839E9BCA48AB2CC53865803710A98D313AFF1DDD06A65680EB83C640052DB807EB2F38ED0CC211128044D331FEC3E6B0B2F3B675C631FDADE62C16D1719278413EA3F8E54BA34EDE7E73F3D94802D2F9CB9794D257C46679A3F00015945903190B97071F8FB55F8696253AA3F39B3FAD344FB88224F5313B43889B768171895F7AABEFF25E21E525EA01A996C764A3ACF12BFFED08F3F751F5CC094B50B325F8B62C7A5B3256964D48543690538E634E5730354358534B65EDDD44A526BB4B15E2042B6210F503EEE06D00D615CCAD10D73CDCBF5264B526674D85C0ED31BA5EE584F21FE6D13F883ACE4B094768865E43099E54671240E8E2AF8A7D7D22335B3974CE860E7238A7C1CA8A009EB51C8636F0659189AC8EF01C871E9008957CECE0A367B63BD2852BDE8690BD74C6D956435D0AB82F94A90CD00FC840DFC7036B84D51F1FF5076CA0974DB6CF25AF42EF7DC8C30C2B04CEB2510E86FFC510BF4C931639478FD1520AD571FA17958CCF8E37F5F6360030300EDE3A33871E9582808BDA2233996C5005FD0C23D99261F570AD9027767F6FC96D18BA98E8DDFC2B79AC12CDA5F2367B4BB6B99A3E07B59882E49A92AECE85339BBB18AB9644D20A3B2A795240492CE4EAF09D9EF728FB82B1DE7B64B5D391251FFB0699335CED8C7CE642FF1A79F04C3EA0DC37EA101188361AFAD236EB218CFBD1D0EBD784CE27DCBA0266DDEB87B59B66A4F75BB44665643FA358DD3D0B69B49F45A752B5C410E2299A62BE4B57B32B0924A069A8E8C15D754CC34DEBB0D967E70693A6FFA58CF7099C2C2458B437C7B205CC7E815F6CB494080F9EAF3017E5FF918558DDE415FF72E954EBC2ED4C20C8ECE38CC916060D22E582D54F74C6C181C2601400110A683F4A365E45FF1387BCE4E152A740136BB762B03A99FB68F6AB42620B2E3C00FA8D150944230A6330409B27E4AAD1693E2C3DD12216C4E2DDBC5E9CBA68B8B5417A7B2EDAE7EB67D25F4EDECBB087F93DC9C927C33076B1C71A2B83B33870D602562ED378805A690DD2A427D86C2C46BA4741F3DEFEB91A05EACE975C836E52868CFFE52CA92F97DE94768161A3E953BAB6A28016782909EC53C02F35184AA9CCBD5B793B525204B72DEB63E104376893B9452C3F2C492F423CBEF1EC87C85788CF3073FFBBCD67FF79BD038672943AE4BC68DA131DBA8D7B41C83B4E9CFB6931987B270C74919BBD40612F823114E4BB148671F1AA62BD2BDFCC8B0B24010EC112E883AEC9746D0F5DE467ADDAF51F8C070A359108B1F91643071438F098233AD9A94D0FAA665A39291A98D14A861905ECDE4755D00E690429C57580DCB6D51BB6186CE72EBB1FA8413892CAFB8713E89775013E546FDA30AEB8AF9F7155C08B25810C80CCAA5E700C124CFF59FA32E0293ADADBCC7B1A99F67E66B28DA614C5A4CCD706AFD05388C65EBCE07A543D3DC1E5A5D1F307F675728D4C629A04E9E455B4DA35236C677F26EDC622C1FBF29568D509EA0690AF4CB5DBB4E418B6162888E43B458774A31324BFD5EE8D2152E4AD43A3007D7D4AF5FDA172C2779837AD3A09E135DE953CE966727A7183BF77ADFC76430666B526692991D3C9DB5BB377552A7801C548AA63F6931D3EE91B875CDBCBB7441A4FF81F86762332D7192FBC2F7B69A58DB6CCD3558047F1940A1CACD6FA28A000B9795A2860394BF05F0120E6D85F96B1FE9DE14E3ED66A31D747924B6FF2620778E0714AEB34B79A5D935A0306E55C36506A292C5DC568403551907E49A43A6263D2915108916F1E27CF3529D1B7BD1544AF83A7CBE58547F192A93CE5C5BC6D652405FFCB95345F522B2D34E8EE0960BB85537A46121BD9A408D283A125EAA745BBAB04E2231C19AE95E13901C69E5C9C4D70B104478F4A70D64F81269A8
pk =
sk =
smlen =
sm =

count = 52
seed = 3D4607399F6FCBE074FD2BEAB1A7571239D6BE6308617866B65B892EE65399E14DC7FA612CDBC5F7E23116FA86C3133D
mlen = 1749
msg = DBFC582AE98D8FD326FAE96A1849EFE729A1173339D90C48C3A2B867135F1DFF5B497D05FD55130694B5F9C62D136647D767AE682A0F05C670CEECC03475FFD39E0BD4E45B720D9D7E8DD04E69C969627682AD83F48609F6E66D0BE99064988E4654E3913B7CAF1475622E211BC247B98E5BABA1B804E2BF651713197D8A610CC111BA5FD98A053408AD155DCB756D28A283BF3B20E6F3785DD5F105F8D7D9F2956064860B097C675630EDEE1F17E2EB0B26B6C20E260F9A5915D63F1BE2C74FB0B37013244481A2D0C581C4EE12516E0FD4701E9835C8526A490CB39E99FAE07C40236808F9605A63A5106C19517C3711CA4B9E8EDDC77B242575D904DBE64223CF14A8E39FEEDA9D6C5F9CD0D0719A7EB5EFA71453636F78CAB8262636FF1E136C787E38A43FAF02699C1F260EC45B068EDBEEBBB8A0E08CE282BF47D27A33216856F0C59E743DEB13397656FF17FC4B3C694B189C35E516BE719CDA6542260D1301DF93A5D93EE118F7CB0AC94D0364C9EA66718A4BC7F3D7ACFFA60AFB7100F7D97E98DFFE167D1D8E46C912D41EA057362C13B078CB1D9C443C1A57AC18C4566F5F5388F47A40CA49CDAAF34BD4C9A597FFBF7AB20D7CE88DD76A639E09ADA323C588B08140E9350268C1FF76079093A05CCF5E1613A70E6E37CD257875049A767332E5F7420F319F9AC78F97C0C4FA40B1EEF8C8B48045C78F73584590FE41F9F274DEA838DE75DADE66D04E9D9308CB0A9948320D28D9CA8F1F51E39FF3DE20FD5A2A267D127C317ACD51FB779E597A8DC7359D920548B8BCAD761C6B8012304E12628A2652D12A8161E538C20D582BF567E9C2B46B4CFE2D2DA31120C6DF50DF45C80513AA9EEE9F2613A221AA1D23F861C7F26AAC7813B7ED7278EB420A5C44F2A5879A2F1F9F11E14602762E3389B152C014EA9DDC9DDDE9ED1D6F74E7526F690EF37E71D448342C012E032C00E480A699ADE617434C12DA0E69139D0D9036743B9E2B9134B5086FCB96B193330ACE8E4F77148AD0F532E72E1792795080B54D7172FB9AF1972D00AE24D0B3D86528675B3BC8C7B80598D855B95A77667AD0F671F00039C08CC99F5644BB006BA9356B9C02BC935212C43490C741B0845CD7B4247592374AEAA1B589E670AC62777293870963B5132DCC27088F5DA5B831FA570766FA81C2A07B88BBD45B81992EDFD2A7FE934219B1F648DD8A414FA03EAFCD39E72BDF7D4F6B9C1F31A0A67DF03F6709F2BE0E7D1B1690C92CE7B8C6B1054270D796B16D6E445D24CB11229CB0F92DD81190A37838951AD28BE2AEEE6C5F63DA60A911AE0A24B1D05EF2F814FB30AAE8CA3BD9F01D4FABE5B279142AF948B0E6BBCCF7560107C161C816A0D8E61DD908445079BAAFB78C14F68B8B2BB241FB03C237A4CB250911142D0B460ACC75E6B0F58BF28546A4779EA7342238826F636A510CC9CFFEE8BB0292A58A07694C05672B560B26158A8566D01D0EEA0773E81F3F84376B29CE375FC56A0689A7CA5CE94B91814B62CBB61EA2EFCA0CE6712A941D612B0F700C56B46D464C2AAAB3F64A89CAA8561A1DAB2869D79DA1720274D031946C4C7715FB9C243DC95CCA7AECFF55EBA4044467EB922E93F57E3E39B93876A03936DFFDD2AF48D055C6C188F2F229812EC94F3FBDF7D7DB62E4274DC91718710EEC2CE034AEF266207C5CCBA21552D6FB8DDBEE8E931067010594A9E0CB37250F67281C0A369965367424D454CDD05D3C8F35A15F76B4C8C3FEE42F4C9CAD68849837DED3BE58730B94AE3A5F9146F90E03B4C0836381B3F9CCB5DE6BD2455D241BE9132EB6D4937FF27663F4CADAA9CDA193919F4CB0D0F727F6C7B26E831C3AC8DECC234D79D1B3BD28305E3012A3733AD718FDAB7DD1A6400BC47F47D20F627D2449DBFF10E37A62299E22E408A28A806D403CBEE19AFF6FA9B1814B35B9573ADC86F829A08893CFAE4A0212293447D3086E21BBA28049F3ED383519917B169E8A1B7DD64CEFE0DA643A97950A205CBFF6BD9334180556E84199F0B60738715CD69AAD7C882430578F6FBA4579D908F863CA54D0B9862EEA6ABED31301D183CF465B1A256CBD597A629307A8A890F11C23DBFF895B932E9CD2F5F06A4183D6F2D61117126FCD2CE2B86BB44A9A5B402E3EEDBE4ED1DF11716E91A2302CB72D8F0DAE132E16311C80DCA041694AF1EF63F659959FCAA133D9E5668F94D0489311AF3BAD379DE17793BB3EE8A284529A72CDEC474B3A82D92C6CB21C63017F262E0D7DD47AA5C58F5E23F8A37F00D5438717F05BB974F18A5D3E1CA054EA053C30B34FBFAEE88BC0195F061AC32F5B71B2A8A3ED4B8BC4EDAB40A6396C052DCE72E10768526C00610E96DF38AA70938CF844CF445D8E2BF73C4F32A742812D8C1DB53AFC6B6C0A4BC67C3CF7579702312D6C89BF14E9585D2C624D07FEB4B5B57F8E4C5CFDA69A5E922CC1E9
pk =
sk =
smlen =
sm =

count = 53
seed = 7031BA806F4D8BC28529163B239E0EE836871C51D2D62B601B71D6F2B69B203C81440F8FFC09C3AAD94DB1D880160671
mlen = 1782
msg = 6103E5B22F934203B5CA87337095C9A19267AFB9695D309BEB8A557BB7CC90332C4A03E1D416D397B945B607268F545928104CFFD71B02864E010B666CFCB68B762FA5EC839B5AEFD0407419441B38E6D881BD5218DF73C675DF101BF2C53D90FF86D4A3C7DB19EC9CAC044E0467A36337AAEEC32217FAF86CBD7BC2B663421754CFF1200A8A66E18F812868BC8D1C8CA495E6462DA4B8B96D4167F040F04927A7C27AD35CF174D42684ED55AC80D14CBE4CC2570642DDEC4F44880D967E9AF77EE27D0D3DBAEC9067FB6FC957AC4A136C1D564E17F59AC4938D43FB9050D810989907125C47FCEA6C162C723E79F68339CD1B3BF596988BD6E215271385CD50616868C6BF40FDC34BD30E5A00773E2C039723F2AC3A3FA45F4CE870841762D7435BD6CCC5FD3D58FE059EE455A806FDE89155C84797FBB73691A1FC6921859E99066A3239E31F28D1A46100DB1917621D9E61473CF1E71F9850B584B459D5690941E676A7DD56796313ED9ABDBE03DC75AFC1430DBA27FE0F8DF48EF7C339F462AF1A6D30A5F8B480DFBBE860C4C0BC136393C8FA0875AF454273C3CFDBA7EEA44EEF1A4060136948CD98B9D2C19AEA4934F3455F31DD15BE6545134F17A195B6BC409159C0975E592A15E86CA4943CCACF4B46719A072DB8C629B67768F1956F8158F179A0B645320489DEE404C8D0C4E786CFF39B324053F102C118E7D51173CEC0FDD017F213B2B07AC6B2C7DEC04172DD5396A020EDFB74ED86FC31952D241A7C3D139DEF543D90976AA70599792E73CF73AD0BD4A359BF60DFB2CE96A784D8DE5E23A95E831CA6FFBA6B187BC5F29A7757185EC06AC882572EC6283A1875B54FE4F295E1970BF311DBABAF9F894D3364D68F529C4EF9030AB934BCB09459D5AAC61919946FD28DF1AC85876F979E8B8528E9BBE69F03DEEF136EEA6A8FC86F31BD64285C8C9F49ADF53A8BAA7867CE52E72DC4A63929DF3BA2662DC77D71F88D8AF42B8D67AD54884EE11F5A6B3B794F7D5610909B0B740937587CF475DA903159994A262B6F32A3D1723FDAAE65E636B71CB0EF0A744F359BF08AC8231ED2970CE8C451266F703DA3B57F85ACEED4C1C174C50D9C226F028E972AC124FAA6F60518699CB4C499220EA51A538F9EDE67D0E98E1BF8FB4B24B1D8EF50A28A93E20076F8FB812CDAB04871D331FF434BA66DD4577B18DC3F471B3E96A174B58A7AC2470EB8463A71FFCBA2D064470FD2D4E15F9491DB09DF3E3BA376A3DDCC437312BE5848DB3B9079F2AE046798473BB970D725E1D7C6FDF405AE387DD7CC1735A7FC27D1A476592A514B87C9017E1E5D37E338F37916F3C72C5F2AF75185B88694D4E8E0A93FBF20CE81A7A0C10D55737B6473FBD92BBB39FEBC6167336BEB9C235997796B9C0DC18C353E80305175BB412ACC29E647813D0003F727ED0577A7C14BCF67173DA569320E887BDC8F5AD27FD8864261E802A6753C6F9BAC844B5900ED0D4274C0E6EDE42367079188B10BED5999501164FA4C5A818ED6EE229C3E0E0F7804B19EAF5D1132BE1D7FC18BE834C842B21F8DDB11F8CFAAC10D2E124981ED698EE7CACA211C5624F09C62E1D451429048B55ED0F8A714BB77A0D4B40F0A446EDDFB27602B7BF894805C4AAD9252658F6B21A05DC0CF6A3ACDC227FA867A4E5B1DB63A14DE26A79AACF1900A7B7D867C15CFD1DAA712F2A1E2A6C7B31B121465539CD0164E3CCF79A978B543AE9602996448C6F68069D044FC958911EF40B0B9AFC78ED014D94571F6771EA5E2306A7CAC32C135FEC0BBF1DCA3CB0B57DAA239C01671718017C907048E0D19515CBF430D4B3B4FF4FC9A391D15A38B39C4E528FAC04EBD3DC69144C98AFA75102D21FF961BAD2E1F25562AF92554814405C4EC08DAE4A0CD28BE592C9C9BF997CC0FE31502DD541000D4640D59654D26CA2A17BA4CAB0518EE097C05B2984FFC56E8182368E216768E0D07E17FB64003E95194D04C6E00E08386084FEBB6CBC841E8F3FE2A069C45554BC502C27591CA3C1DC9E6B1694BA2C1BC0713C1CF738DB22FFEEB7443D72D5BDB975D192976A58AB33DB58F5DAE497A0B24011E15E3256FF124DD99AF6FC300D1FECDCEE18DD4FBF25E901125D4E80EFA8E2A211701B74FD992E63376996994E054CC00E7E1DE7DB8E7D2898A735EC4920DBEFAAEA66B456CF6A12324C5D56762313A627B3523AB1E2C1C82E4FBAB136AE4395FCF2672A58011D96BBDCF2A7478305756D66B30A4AC44E48B18A5964AA89F14187EA114084D52B4BA77755BA04C34777409BDB782B7B645E93B4DB284525E2F9C9C38D73B475DDE2251277A2E6C3183D5DEA78414E22CC8FB4B2C7EFA797CD4A87AC81D3242EC8D2C2EFD6BCFD69C39F14B0B365F3151A96F75454A3A1400C76A4390FE9F2E7A22A0CFA687A5BEF1C905D3A893B0DFD35BDA184F25E62FDDC2A52B6A67E76F550ABE4CC8D1D63CC8631E4CC315E46D3015C3B8636B92B8D07075D401C654FB4A
pk =
sk =
smlen =
sm =

count = 54
seed = C8671A5D752CC6DDF075C899797603A625C142485EAC3D57CAF14F2244D7F84D116B28F959912A758E519D588A6A07EB
mlen = 1815
msg = 3EAC87B3D642CEAA3DC904AC3C4245CB2A260E4B74D0394D33D4B71024144180A727F80B092305F31B2526998EDF6F98E46933FDAF0E8709E98D54F13C2701C58BBE35292FD3334C5E03D345A9A2EA1E01B2C4573567FF1FF3BA7406A16F5A5805EDD760AC78A3AB8602E415F67C7CEA5B36421C79F83CBB14FA775448A832A4B28851CE215C11DCBAEE652CDD7342B6B1204727479E6208FB556CF08BF7EE230F32659E829CE4FBCE0955D01D36624BBAC18C1D25A3E187722F8F74C88B56E518CF0E78B3B0EAC56D8F13C4AFC4DA3613A41CCC2B0B0E2EBBFE5799E479F81335360D483596E9AE926751EC9B956555F271C2CCD85F0F6C1BBB2C326C29B5DDF6B5C4C11F8EED15C0143993FEB626543E92CE4D66C0BD28C79ED1ECB793A3091D6B9AB510B0D41AA42D70C2D8F26EA0B826C8C375E1DD89B3E2A48FE5D88A462DEAC33BAC35AA32EBC010AF7E47B77AD23653D747760914E0CA12864CD401787EFD96F30D82D8907DC68578067703DD19B2377DF319EB540E8AE78B2BE86BEE1C915FF3B2F4B25C0AC22CCF89BD85371961944D8A4E6D20E2D3E9DF3A07D3BF6986898786F0667545275FAC3EB0F069B457D8EBBE5F60125F94756DB04EA203451A0DE160CBCE2A34650D92F200448B097691A61361AC487FBC3C82B2BD7C1ACCA02031311971C3CF69BA459A0B640A702DB4467973713A6F2466560FFAC0592D64FF1D4A935220826EB559CFE0144EA4B8E54EAF67DDF91988DD4B3749C865008C0C1CF98BBF76D929B85C8C426C15FA56706984E0F2E90658FA3CC33EC9FC700976870C94035ECF9A0534B18D07F55923663835416E40235CC2550BD9822F0912CF101F86039830AD9102AA4A3B6777EDEC5EBE621082FCF81A1C6A528F0324EC9D39FA80B6E87D6366E7EDAA0E14337D6708F7C3D2FB1978F4F5CD594FD35B267F9CD09370D3366DCE286CCB9647A1944F8D8BE63E5EF8F6108CC5E9AFE9127DA84E1913439EC35A4E17F7782DF042DC2F7C5CAD8A659DB282E61763539B56C2AFA0F2B507D549EC8C9E76C7DB306380CD7B46C9699B6DB8BE06CCA15E8E83763137B06BFF02DE2738A46C61B70EDF4F394D54D0453DABF689FB6BA41616BC589CB9847224E74F919B6E03672EC6A52584FE81456D6E648DD6F0F9B068EB72241F067BF6B891A498A9A59356C735E10EFB37B3ECF47CC5620A35442DD81E25D2C6DB0E9E871301ADD193D628B30E3B4345751BC17E0B5B05AF758A653DE7BED3763303FFE1AF05E407F296C736CA6F4C348B25718C7A814BD0730AFFC057842AF3D9B9ADB12FCCD740ADD16218AA57E43835821A2BCD70F1027F3042D4A92F10D0A1FB8323E87869BFA8DA24DA75F8743FA3038C24FEDC0C987065421BF4B300BE3ED3F6D6D590968D3EE32A8F5E20EA6168756AA18BB78B6AA48C299C36D0E78B6F84CACAB5946C69179E461F4C2DD201D8032A29EC6C52942AC37D9C76AB4A401C9AFF96284E1E9E39BFF6D912CA33B6118067605EA65D7F611DD963F4F75F97346FFFD1DF84C79CCBA06804B3017775D8C0BF614FCF4D824709557937B22E1805A0A961ECF226F26E3706362BF6D8D1DD30BE7EEDA481A64961641DC57B9F0211F8EE43578E4C2B6507114DFFF3C3F884586BFD1278D117F7C6014FD5980CDF1E2FD1F34CCAD170842B9E819C22FAB9890AE265C3BB6946FCCFE218544D00A6BA5BEF5224EAE24002B6E83E0B35E98C2322BE2EB3D8234BE8B048C54E40782C9A24D7A8B461EC05F38A94AAEF3DA3B46D0D85B0D949CF1089408189FF97C56C7DEE50A004AEAD82C15C7C0D0965F3C65A9A715A65D29CD3614954EBD91EEB4E74F862FBC944C56F2EDEC4D344F92E8154708AD0F5575880503EF0F107A9A9DB99BAE82357C16578F3E6CBDF9B427DA88DC322D11C6AB2A6AE6F5179C94454E09DF5CAA6A519A4C1903C8F2925639E12AF793695F256BF0E55E0D45B73880358F09719ED89A4A1A07868BFBF16095A20035D5D4F99FDA19DDAE3E21CB98308F4508B5CEE706C27898F03A2BF14F29ACBF055E4AB0713A7B6FC1A7853EFD36E1290E69587FEC15D492A66B9A4FEA6E2BCDE61E02FE18E06F59A2F4E06F177B14CE4C1CF1A8D1F49C554A8A4C68B9937B4C230320C80753D4B071BAB2DEDA89C9181820336F1E766E447EA1C44E15CBB7C002C1813D2C1726DB0E4DE289466077DA9610E5F3AA313B1B01DD79A4056A8BBE9D843CE5B0439325FFDFE91FDADDEC6CB86D5CEBB68D8F9C0ED237A4648C412780ACFF48FD9CE817EA70D950DCB989EA6B11FD87EA4F30347A27488C5C15BE7FD6D1280FEA3A7C022F8D9881FAC93176DB2025B4C7914A51099893A791BF5BE851F325347484CA6ED51B2BA71548A6046EA7EC85B31A9967E7D119D2CA3A51C1E14D5A3EEF0D41BDD615DA01D45979007A1997DE281BC340C3203D5BC0075B1AA38873A9DBB9D18E6E26971E70B54E41E2C8C91D2E60FBF85435C1EBC4893C45A201B1D2391549F52A1CA3E0440ADFB746FBBF0D9933F9FA0220B3E04EBEBB29D2A9AC1
pk =
sk =
smlen =
sm =

count = 55
seed = D780D7688AF364949A196657A066BD48FFA8DC45B4885279B6DEF362E5957F398CDCE1D20FC3F8F63A275C325FCCE654
mlen = 1848
msg = BAA4A41E4B68FE333FFA5EE97FD3DE18F0EECE8EB83E46A8E3505E2EF8AEA2C4040BA3809A764B681EC7449F41A2463651A8CC6DEF0E4A058EB843EF016E5CBA8D55F925E66524BE55CB98FC3169082E52E0D6CC3600C4E8A560B6D448A72CCC95620101323F98B43E28D6357414185ECB0263C7BB94E7F86146661FC897844CF52873114D39123260893DEF13516F982783B927864B61B56D3A8E5B4705DA3A95F6D12A6637C9CED02F07B4AA0B08B4924103036C2A93B31C91EBB6C5B77DE090EBF60A04191EB6CE9CC9B550F5B0C9104B74D15358854181C0C5640FC74CAEE14FED6577FD75EECA14070B6D02A9A421247A5BB262D6E62B04649E75BBD3ED8E72752289FA7C1A68096DD96A4BAC8A2DC27C44881DD2416387D74A005680A3D229D562D3DAAF8DC37B4C87CC86A8C991E9327CDD43BA930CDD8D1E44AEFB084B51111965C5DFB0EE2F09112B070CBFC545119ABA823EB3F65F26BCC025B39F79BE42C0396C5FC9FC924EF1B7EE9DDB71B6E69B579C0A64C5B020206CD3515B8D5F4FF29378B9580D282F7E5ECEEB5CE9C09A7B334E62151100CD658DFFFA66F4091231BEA6C9DE8129EC4F5FBE8BE0FF4BC93367DC69D9E38C177B23AFBA5C27FEE3E2B73C0037DD7C419C854DF7C2412349BAB43869469E80527C3AD3A7103152F9E0B03353A596002FF54ABA8B14AC393EE52EB5564D63BC2738D571FA3C255ABD20102BB299441B00EB988F3A5CFB238EF8C49963B4AE8877E6B317E208821510BF446CE6B06C33717C91C460924248382159198F09D0F5A25C1611B2D39CC6D2ED149FDF0E09A0B0B2BB77067182E386F5F6A55B68808DAD98E5CEB0FDFAE6A0315845ACC7B9C172B0E82190A5EB7C58DE4F86D883292A883045C62D6A1B3C886C345AA6158276EFA6B93AB2188E47ABDD25D332146E980E1B1E043CF63EE35A5AA01AB6CC62F77699DCA16FA30E3632DC5CCD3253D01E547746C78021AC307F0EF1A0119AD11504803EDAD933150981C4D9FD181835C507651DC92A86737E3AFD0EB4DDEF6182872FBD31BFC6D8427C2F4D3A39BCBE6B5120B8CF2AF5DC59949C92D10B1C6A96810564DD335E0755F9DE25EC26C102355688C38250DF8F96E105136855C8DE4BDCD86DF03F92977DA16908CAEEB4056F4A5F751A57BA057AC0309F1C107E594CF3C31544E4F1D93FB9AE7E1A2451E7082CF0C850990EE71ADE0498F6A3852DC4FC128BFDB8ABDDA3D759C8D4F83FED8509CDE5EED38410FB9F0A5F30EA45C9270BA2395DF645AAEE03F56158685A0BA65DE3D2C5209A7EF4BDD4BBE0CDC966DD1BDF1FE0BE06C7115F7CCD80F8012E5D17955AE0C9E4220076882F30DC5E391295994B9F809C09DBED8CCDFC89669F40492944FF20948080A4ED66AD8166B613AB2F4414762AE493EA6661950E8E56B3758A77CDBCFBF24FBBBF20EACD5CBF8815899A1C3FD20B1D04920025885388012D9C58EA842DB9530B7ADA901AB9CE46A12700687BDE07FB99BF66D0C775218B8454C936F03558B899B59361A0C664081CE8A7858DDBC5E7C5480280411C9ACF4D1EC45035D97524E9E44F963532CA5067609540C1BCB5627F99D5C61CB9A6D400F0BA0A74E45DDAB5A4E8A765DCF2F3684E3A2661A78AC069FA38163AD9F9713EB45C841C6617697CF8A72C54B550DBE9C22B04D579B09AAB0EF4EE8B70CA563F81EF9700C07761C944926F9A76A8C3EEE1CF7E7524D65908C47C35B0453DC10DB5B75123A5B26B9612C0AE18816A71F34638798DFCA21F5073CE771500034F9A71FEB8B621356C430B4D47CB1B59AD4677B5C679188D8861BEAF52558165F691F65A692E8CB8D24ABB74B8885EDEBBE52FB13DAC16E3A8EBC4EF192FD10D71898E93547C7A09F8642AA3B4FAAE23E48BFA809C5989D3462AA50FD4E5C4095542C45E5600926C2DECB4D18BB43B7274239A8DFA3D9DE1BB9CA099DFE56DEDFC9E120867EFCDA10B48F7E630506AA606D76E4537036127FA05FFFB8B8703CDC8DE70A78D014872111A431F393345D74E8866D9A9A633923072E93DBF47C54C4B205C60E67D5155B76F51AB49ACC7435525605DD43A10C88A03E08E257C68937BF2984BE63D40F8A60589D909F8F09688A77DA15DC7B4853339F235B1BD60AA845B4DB6B699325885C49DF9C40781CC56FABEA6201E2F8A9352C28CE321B9441422807E9C81C8F1EC85D240C9F1C8ECC4FF06D6E3682DEA3E6CF92F2B74C2165AF247CE0F5AB84460693254B523498A57E7442977F51F1C2F649BDF756E7F43AE543F5D8E692820F8A06322667A7FA9C1A5B10199A69CCEA22C74E172FED43E550C68C337ECC5E6AAD9F7EB997A7E619D47DF73CB917A705C3CDE5FF344F6FBCFAECCE6B734E09A385FE54B224A880704D774581074C59EB0A3B42C59B8BA4518E764C5A532F6655DD839862AF716903A118433CE0809376A88E88FA847B4D1C63EE393267B15C1E42A91DC6107CDE990EC9ECC7C1066E9480E90A22907C51AF47DA837438A90CC07DE8121691BD73802D5D09D18A2D8B38A28948735110891D1B559A73445838F359A6FB90A3CAB887486CC9D95CBA35B55693C890830D2
pk =
sk =
smlen =
sm =

count = 56
seed = 36AB8588F5233D15674677535A682382C29968FF824031AF646F58FCAF0E83C1C486B1E75479149FD6F4D9E8397CAF73
mlen = 1881
msg = 0707EA05515798829F42A4CBDDB4A95C5750879E0A584AB503F778015F83BEBF6D63C3B48A4F478EF01091403DDC5A9662E39707DBC8502ACF50F3E06ED0199CC647EA155FEEF503BE045BEA4035C07C4CCEDA306B8187185BD06C14220F2B7401229969C1CFF8C36D499D5A725FA1CE7B44D71E6C0E4E750766183883D838DAE4F00B140E0AFCCB0E72F935018A6314232DC632C5AD3C26919D1A7925BF0F665CA0223439518143486CE92650DD145FDB2E97E0D5BC9D6806F442FE90C9C1F52992E670DB2603AD885FA42B3D8BEA4E470B7F76A367AAA506E931890B6E4607F59E87A7A5FBF3991EEAEE47CFBBFE3CBE028E67BB645D37A7BE5E7CBA6D7955CD62D1D8DB0D9772EA0185C25BC1AD40A09D3E7E9CABA72BDC3A6EF3C40C7ED6208854157914A80B5C66A6DEC2317FB5A529421C03CCA6FC0A3B3D51556E8DEE7C1EBFBA924FE2EBCE8A46BE96E761AA6749C0A9A2B2FC49B42CA47663EA3395DF22DE20947DB14FC1FAD03805955D67F8473BAEFE2C1E22BDCC7BB988DB0DDE4E83E26A16F10B93BD9CFDBA77B9302EDBA0C9AFBA7369A023EF763C55484F7425F842111CAE27E07A511A725F25D422D933F2EC201BFFE3291411AC3CD6E91018C95074C18FC780A73945B148154987854CFA1CF1199BCD03519C8F34774453DF90B71FEA6734DEA7191EE2A5735F7A191F527642D53C844B087E9346B07EDD0B78C36F83445825E60A13C424F72530E05F75DA8D33957FAFF004DEB549985790956A0E7D9B256298D56BC6206F1E4E1E958FE298641A277A2C8B6B9B7660DBF689AD7E1A19CBD965CBEAA4A0D30741586290576996AE668ECBAB4F06F2A1D542E32C5D3F042E7E29A41BF86BAE29E7029D997876CFB23B10986A45CA029739B2446A29C55561AEE8FFB187961E6E7401D726AF6D8A5C816B2CEAA9A1C9B780DDCC4F0E4003542B193AE26EC687F8C51451D2D5387D9C3B9EB95981DF2DE069FE741CD5C15F6D1B12C5B9B94230ABA33BF46DCE8AC7E26896EDCB4F87272C32D19E72C313738855C02C6F46F1162BE0A3ED2E76704B16169689BF532EAD7AE7F2B26F4D9B22712662BEEA1F46748FA4C27D1D825D3FE493B5B3B513617C81D21A0912D329C5A4E3A90EF5A29A4E3137D1CE3EEE99C42D034E61593A4076EF124BD6BCF8FC911FC9F6077D82C2980C2ADB955939441BC9E81BDF9D6996CE578114C01F9BA096D6EA40F4E0FBB18B3E3D25E7F6D6CB670AD26F604368ACB6190667B7B7ED3C1A1DA04E42AE0087852834B91AA072AD51C0193E5299481221BC9083118F7B5503559F1E2D9E22A8D57932CD0B59509E7D7F459E20EBF4C1D0DF71472340E64992C0485D593714D6B469547616DFEAFC95089689931E79944204A6D0A47A565DC325F3BE19FD44BB6CD4BF2B1D4A78C883154D70705E121B833A4A7E7E80FCDCA03F52C1F831AB0D989AC5DBB5CD83BABCB3EE74B69681818DC05E33234775123F552CFC7C7BB0B98C937957A2C4E86E3D775468A7CB8D33756ED7489D04DBE52EAA2737EFBC4C4D0F55B5A841E1453763E611BAC358FAD0B5778C6015D97CC42CA9FECC66CF844DFE55587C200DA5250B3A419791F57D3A4F672551BE885DFE2AA8637D6C890EE8E1063E782FD7E2CB356BF47B6EB93A155D8D64C9F6CCA3971C5A7FACC3C052A2AA9FB286750F76933261AFF5CE408BDA8382AF8535145F432F78B3B25A768B5DA2A211D1D07AB557CABC7A139F66EDBB744AA76E0FBF22092E31C92CAFC624EE1DC6732F27E8E7632C6EEE2D1F5C85B52D712C884B36C91DA383F0DE9E06E5EF63D7B7A692E5E91BA1A1D9298E26694FAAD9EF262F117DF8115E2E877197A8069A96210CE65D45E6AA7011654ACFAFDA810CCCC20C1985D54483DAE12B29D7ECF66376968B52FBD727CBAE7C9E3DBFEE7391D985228ACA9EB8EF98FAE32BD24552A6B34BAA581DBB03676A3A4546E10EFCEF269B18E1172F560FA0F0344149543551E079C1745BC0425B5233B7D7DC32F751D321638EDB1CEE56DF0359EB6D9863CF3E341A56060C8EF8486014F956C39B751AE239A493A017B2FA5210D374BA83DF5D799B7CD92987FEBB0B2CDB3EE42A61381304C5EAE2ADD4777011C3279BBCD1EDD6F91FF72B3C353AC35DA8FA843DC5561D3CDB507730E8BEF20CF09B0DDC36D47F4C10D82652DC2937D889F83B1DDC30E52B244250D19EEA9CF7A3B5D931E2E25B64A0A81B2C4FE933A17BEAC2E10FD888D07F994E4F2583D204DA126533F5E36B62486A00CCC317C4381A8FE11D36C43E71BE108E22A98F53729F05A5E0AA38D512423DB4BC1D6BFAE9117383ACF94AE2A737F6B8070858BEAF08E365CA84925F8BEBAEEF5AF77EB73A9D3648AAA6493CEBDDB95149F0DAFACF129FC321E558084A44CCA4B429D664D90DD90F2A04818B48D135952746CECA76F99B947A33A3BF7C535B187C1971AF4FCB1EAC841BE7E96F429DD38127B52FACC2DD6512D8D019E0080CADBF7078FC67E9AF170A2A00F70F407B0A7FF469E2F6EA165F8B43EEF1779A115089DE9ABE6B78C93E4B8E3B018686D16CE8EBC88CBC1D571372A3996C9E5967C035F9DA6E200E7ECFD1CF7158563F36A3AAC3CD8ACF52A4EEE29DCEB03FA3272A671CFC9B
pk =
sk =
smlen =
sm =

count = 57
seed = 4E94DD734A371A7C6AD4A567038CF93BAACE2B9D30F3862198DC55D2F21F8FDC9A7AE5DCA1541712179E3AB1FFA3F792
mlen = 1914
msg = F3EA695264936D537D86E545E132131442C2973D19B37F8C911E3ECEF4A13A8B1EDF5E5968A6198D26205FFE6B76CB14E353B5E2C9DE1BD44AB9BD55862BA1A479833335725EF52601810C778DA4A32C497CCFA43F91C72A1499E8D295AE7CDB43F1CA05F0D4A31B30D9A69CAB8288640F3F9E081E2C98CC8351C7EB9954D428DA4BB374B346A83EFF5AA3F455F2BB3FC922F901BBE5695E3AB9892A93BEEF90FC150B3BB47F6965C229F7DCC3100A4101840417A0E2547F9D42AB27216254A2898368BFC60E7D407271C213233B6913C8E48DF10967757BFAF5B5E2A284B8F67C70537C97583786B5185B45E2E36BD8B5443E98601F772829176C4D66F44A81AAE7C13F539490640BFC40B83E1C75305B06BE60E18A0AB568859435B715E15BA1EE4DE73E04E1B09DD15350AE423C131706F057255E9FA8FA3F9E3ADE7435A6451F7A2AAD0C0FE0F444C4A247DCBAA49E7C926DD52A33D3737B4439C1D40F861720E37BD25366EB5F34BF4B552160F3EB80CA8FB19304E1E4143090F8E965DAEFF17551A3931905B5CD991C6BC5AF5BE808073893A47FBFEEC0940EF5E7D2F2EE199847E1A4BEA447BEC40F86F6FDAEBECE6FF0F66E04193355C9576DD4AAB2D796CFEE5D432B1D32E13B8903A06FFD3AECB00C169A3AF8389848CEC724F647C6BA8DC3134CA18586DB3E4138601A16DF8873A490F23C4D27FD9C3D4FABF2BDCBA4AF3F0793E7B591198100EC97602D9BA572409EA49D7C8EDC646335FD4494577720EA7CDF3B4266FC201DE4BC204C0D35CFB55010BFAC68CA0DF3AC936C9FD2A9C532B8E3461D25362EFA37DA159B64670060CAB833ECA799FCF1342C7EE1B80BDE05ABAD08B9EE8908D50CD0D433DDA0B120D1980F690ACAD9C072502AB537EF71B691917A76D3098C27FDC6FAD1F1B29E307E17C87D9FA6A06CF8CEF6568D9E4E005FEEFCB5F41A46D91E31B41268367D636C4478921E690D5D57E99DA3448773D51B673109CFD3A58CC50C127F34F4963FCED6C216E60EA0952317FBFE88807BFF4223624F6126104CB46C8D39EE228BB4FC0002287E346E5ACE43E2CAEC07A22203FE3C4AA9008A94F7075F6E449FB89905BB955FA0023608C494F7B73D2AA4E2B0A8A7E3CAA889B6B6A6640F7222EF969D46FF6794BD97C5363921461BACDA17F2781E14419436E37610E52E3B7B7BF9C1A4B1D80876030F9A8981DAA4F06A432DBA739DB988BED5DE7F38378EC1F7D8A46B305896CA0CAA5D8AD74002863C6FF91EF25AE96450936509EFA93F94718E895A82B4616A965AF004038E0897A6563DBC91EB5A6172ADBA052250D06D210BCF5A250246FC3482E57FCD9901104C5AD58EEFFAC2860A4DA9D2C308552EFBDA2D4275F3F3651E9935A0E42869B9263FC7EA71079E604A4EC6DC61CEF6AC6CC06194DEF432C1F7CD9EDFB0C4B448DAE3C2A685BC818B2A90E17A4C1CAAA5FC2632F720E764E2B8DA314224498119A0D94CF5DCE24176421C2736575672B361119EC7C766265768CD9FF1957A17779C11244C1CC82D72D4E3C87107885F71C56DA2BC41008B0BC1375C12B3B2A80071EC03E377A93BFB227BD560EDD5E5D88F46F7FF9831F05BF262F01F62278D3DC13F4F0CECA0509091C25D20666D8D3527975CA3495F6843B46B5D5B6F5C650E981DEFB3943963E14F00A0F78CE785A21634C46B531B4F2AC5AD0F03D92372C334CE963E514A1891716EB5D5BB1B67834994EDA492719032E2A4F961DDD6D2002D8F52798C45A9DA8145BFD191E97D1FBA1B395858B0FC7D5F5A54E69FB3780635F70A763E44075075580778676E6B9705B40F40210E597B5AA1AA77BCC3BE5005159A4B68CBDC6AD8674495E0DF65A6DECABAFB993CC49C082D358DB1E5B3A8AF2FCB0049A15BF521986AD84148135CDB185FDDCA6802C2ADE9EA2E82047725D73F51E072CCD799D696D7530F61B16E9B4727C58CB0F552B188F9B451BE543BD809B63D66BCDBAEB7AA917BE6AEF05DF559B3AEAF65D5EA12E852D1370EFD6197F970F52292F27923A10D01AEB652A9A44573C137257B49D130F1DA48E532B3E33D4854B995534380B4549511B39A99145AF5ABE0CCD3A9DBAF673EFC115CB75A9A5A806679907BB525A2BD4507977329EB4C985B3575DE6533FC5D62358C21AF3DBDD20DEEFD7C417C77D37DC2A098A8FA48F7944B7EC6F929387BA11E3516C9EA681238650416FFB97EA343D5F227BADFDD509B94C1451C54F85E4539A8F70DBB5EFBB10B2D82A16FD0C997C603B8983CEB840A7C3B61918D8A97766BB8442C3B9EF2D324E28DC19748417D32F642874A8927688C74BF4F6F6724015C4DD50EB83B85F613FA20938F5C895F88830A40C9799C212B2DFB453BA0BC534F75CEDAF7A016F6744CB4F5269FBF0284EB90CF1023918078024C3B125CD9C7501224050B4D20B585472B42A0F494513ED131BCD8F75E223317F56B37CA48780750DE0BC81C74A3388C94D93A65719122E9D533274811B76965265D7B2F91EBE3C5924ED2D4DD5E327A6E7546AA2605E4C78D0208DB7A7F678CAADFB32E6BCF8C77FC7810F7D1D5D50E26D1A0DA03B8AFCF99904B2B3198670462451925381F0BC404C51F2F18FA7E2C1E8B0C6CF97A9A65E575373996C3E9DA15A18D15C93548377677DD713C9828DC4E4EE823A241377C65A2948BD29447BFBE
pk =
sk =
smlen =
sm =

count = 58
seed = D9281003AC5F7673E0E9A7BC29C4ED75E6B0F228DF49D11A2599BFF2DA9E887163BB26DBA4F071FBCE02891540EC6F1C
mlen = 1947
msg = 437E0F77BD0E14D704BE86135119F39A0A65650C762852E2694AD9BF2EA45C7EE59DF915F5AAC128309847E944127294566FFB193D0361DD7111D32B06DBA60A12E053F424DDD70674E902E409BC6F5891CB9A76108322CDEC1491D3D89A74CEDD855BB0791DD6DA371A75AE979593B5159FBE9DDACF88506E6A184547E2A7395A46FBAAAF286EB7780B789FED86F257E5036A3555E777B909243695CE89957DF492C80050457AFD84AAD9F8918099AB00FD7AD3528A3D0AFE5B52300053575B839572D4D7CE43C255BBF5F16948D40BCC2E63714487AFD3638601ADF47A324482ECC99FB88574538809227F8C0A5FA7F20A0B2FEFDA38E6A665550E44B8D5630290A4815621A5DD74A2108CA946241C48661EB087240788808BF676B145442B2DE4C35E1A6B8CB1E97E54CB729202D8827A0D4994C6D7F3F406ED273B00B6590006AF069D69173B5EA8237B87705F362288AC3A50BBE7E70EB15DF6ED820D66290F57A87E51B2C5777C9C95C2A76ECF2E296A7C295BFE029BBE681B32A6D9F16D11C7CA2750E2F8877AF5DDB616D8A820DE998B0B2AF5B0C2C5641F498C99971932327EC2C73C0EF4058D9F33683F60553AD2962370AFC6725743C86E591D7D7C20944479DACA5E92D66A33CA0C862DC60DFEB5EC3C6E7DE356F6E43F06B1431358285398F8885176D60CBA218217DC7AFE4AD876D0890648052A56812BC3F8A9E6C49F9D70B0A032924B891A9410BBE2F214C842BBF0511EF9017744A0DBDBD500A4189B471930E25216D2588CF8BA39AAE7623966CC62D6C4ECC8B00B0613D912E60ADF613C8F55B778EFB93A513A776C64E8DC943E6272C0EAB4004B4B05CE9BCE9CE2F2B86FD8429E9A72CB16EC3DED285339EDFCD122150F4E7310F669B1DD4CD7E76D282D10314E8ABF61D53BF343F3EBF9968E1BE8F3785581F675BFC28C893729CF67345D0F7C11D6E7D6DA0BFF255BF706C986704A3B9C6FA0602C6DC108A59CCA70F624B08E4F5393E597459BEA4AAAA463A3B08DE147E10DE6B75A0D87BB79BA9A71E7F5999C8972BA992228B60912AA2D7A32703BA8BC02F774430A2B590911D48D3866396F1D71F19CA90EBD5277743A984E2156CB57DE88EBE91BCC09CCB5C687CBCD4E48E4EE110F4075A21F9A051700B0C2698FCD6A5A73372CA366A230A9ABD153E4DCAB7A33A8226F8458C5892098BC0A95619880156548F300C40BDEF81E8C1D8BD03031C690B7C3C000CE99675ADB4B94752EA22BC9E0278D0A53A2A19363A9388BB8D6C24A45B5DEDD8F7482E9C29603FF182F25856FBEEE2B41B88B352F99DB5F33D8EAB1A1A1FEDE60EA6CFB7478DB7540D3A286E88117503C4D0A2C13D32AFE3F1A31D1AF9EE60EAB8FE06248CFFFC7BB438B77D94B5644805CC276F19268DD1FFEFBAB3C796923288638DA1C15E014723A84F8C2DD9F55F7ADC2ADC13FA7CDC29BAF48CA438C882DA5F7CAA792B7CD984BB11EC4B681B332EDFD4AB4C132B08BFB688F81BAA3FEC5A079E2182C282A3EBE2AD5E4C59090BBB989E6A07D85D604F5FFDE0587ADD29A5175CE65D29FB9FDE3E8B49EDA1D88EE8DD64FA1498D33EBAF4A847EE9FEDD3376AF46C1552A150014C11DDFC5047929E2415D3F9D81186A685A1CAF2F004DE777760F0567E880866320A7B42E61CC994719DDC81E28525E50195FFE4E0467D9A9182B75EF57DFEE926D7744485A55E07D1BCD1C9B9B12A60460BFF016E9834848665F132E2FF87805E00154C7D9853DBCA43D005BB197EEDA3D2D9249A621EFC4177415BB103893C82EEB0AEEA056B40E98B5FE65527432FF33CE3E09FE1288A6E2641011721279253800ABC4B73F65B15B434BD34A573E77A94729A78C92F0E791570A416A0876DB39A8FDA8696FB12E7FA3BB11E7838054E4195164B9676DD03327810CCFF9586217AA3D50E7D3EBDB1AE1BF6889DF316047CBB278CE8C9741798452A38E48A7138E1FBA286B497FDB8B1E7BF6145C5F29ECF6D5430F8E550314DB3CF48F27897F312C6D9D6357A880B721E5148DA7F789238CE411F952695F4A878756BDE311BB4E62F10C2F9939B8530EF70D3FB431655AECA2AD36BB5DF0582A07F53F1DF8E0325E635D5A5E795C130106502A081F2FC52A9D97C5DAAF174F13D2DE1EA0F8860F08F4FD5B571E1AB1E84437F3C82BF19B96E46513C316BDCF994BC26FB8461F90594E08E6D4A032C1DA38481A1AD7BFB7D5270255BFF23CE035535CF478216E6D2E62E147AD93357D62636B1AE42C4E8433BB94CA91D0F8EC265F2793514543AA86B786D9760BE5C77AAD5A8449A7DBE92391EAAFC305C1267A68E6ACF0F044FC144D82C917992748B9232DEC4E33EC97534F2BF60B56EDBFF675F0343C9C78E8A8D0529A78E2EED9F998B360360352009F01905C1A4815A36B111CAD8E5B34688B99216171D4F57283CD669DC05995BB8D94ECBD3E7B662C4A603BD85251F2BA35FB6CA492C2B3E996FE66A1EB904CCD61B0900E7DEDCF136F50E4C3AD5FC312A2DE4B3E51F355D01763692C0722C700A544E681A316A1D261FAD727E557398E500F15DF33883ABE9D1BA645936891F5A91FF6C8A7B9B6FE5062718542DF4FC4BA50D7F513945482381ADC42D5A9D444CA211232615306D7241FC49F08912BACBAFBB056C018AD4D6021D99FD720ED6548A5A29DAEFDCE868D71A1BA72D9F998A3F89FCFE526493582C4C8AF5C1BE065EA29F6155428DBC955B745DF
pk =
sk =
smlen =
sm =

count = 59
seed = 750A74866BE8DF4E60BC14BF36E6D83ABF6DCBB86792D125CF0980007C5435F40F87BA96498A88252D9C5C6710807652
mlen = 1980
msg = E4E3EDCD70C4BBED033F402CEEDC2C265DCA10B2DE0DB00D454C3AE1A0D00C97E1DC8C6804B1777ED21DDF5145B9F9348A931C128A8FB03827F653C37CD95859868DDE356ACE682F627FB69FCD97757BBE8BD5A260A293D2ACF0BFA2C0A3548FE25A2BA1A21F95123D592B40C20A927FDB615E69878E8D7C98D261DC01958A088599D3F9BB5E14002192FC7DE417B1074B3F7B52CD2A699091FD9DC3C5929E51CC0259D2255CAF0E444EC11257B759978BD4A7C8E2CE8473325B7498681102DE6FFE9764334D862E379D9F2EBF9B312FA75D7A50E08B94BD43EEF78722D423928FB8E26FDA85A345EEED0326A5D694E4729154A9997B269407B7D03818025EEB2BA96580626DFDB3BFBFCE100C508170D8150E4980D5D386761F4E8311339B47852ACC2A0A01DAD90D3978DE6536547D4F203CEFFAA652E4F2F28639BC3FF83C485C28EDC0BBE21D17B8ECAF3794D64C36FFE7F07E8A906CAB8E7FC9067CA4BF9B074C7FB01EF99A05D7C0F35D889A63AFE5FF18023BF77F8A3DA0C3CECEA0E538A6DAB5C54F3A0D83151595AD3EC4C45132EC2F22F652EA5DD930E692A7C0D7C23DE84314CAA7C017AD50D430FEF42DE557073DDBA6CAA4A787C92E6E28368943CAD0974EDAEB7ADDF991CCE20BF51C5A898CF0A2104ABB810BD4937D23E5D43490A3194B8A109B745E0A365EFA59199B43835682E996794F16C5CB874C88D9697B189AC54A1BA1F459623C1563CBA7689EBB32DC4FA0BF30E064D119D40C36301A653A4F959C97873003CFF7E8E030A137BAFE0A60AD08E4F692DC107E68AB40EDD0C384875B8525AA0A5EC3ACEAFE557EC76DB5283672F9751AFE1166D53542D216186A3DEF4DFA94E57BFFBEBD6F4AFEC3C0F3F40F651A1251A9AB39C262D42313E9F22879645589EA54FE894AC005115A43DD806B2C8BE6222DD9F02189D4221A9DDE99ECB8C3EF4171776268C12ADC37E4CA92EEF09D2D1803DB1FE917521662BA7EC0C07292C7E2130ECA4EEFFE53EE0CEAAAFF6F4CCFD42186611AFEE79BC651B1ADBAD08458592D69FBEEC708C7537925658BABBE7E9867915C6A728EAF41B0AF2EFFE55207C01652891C373F7A14409D05FE9E26C2E72D688047DE9A0954516B85ED6A3230B6B0EA9C5F086720C26EFBF8B7F5C5D14651D54C4EA181A707C562239CFC08B2E09A2941D04D587B90134D8F670F734578534138CD9CB7EC04437A768FE65FC5B3FBE818DB423A2208E485669082B422AB1257C2529CBF7BA4CB30FA27B7F702418C2EF9C3BF7CDE53661DF716449C6337C54542EADC5209A0E030AD6577DEEACC6BE1813DB24BEC035CEE6AEE93749D524222535A0277600F8E4F4BEB473093C5A00B6666CB319DFF131AE4F004EEB1BF71E5D274E3DFBFA246DADA9D6F548907091045FCCF79B363E695AD54C2F791861CE04874EE8C3375612DE820CEDE04E4472BC3DC19ABBB91C42A1C3D7B467837570E7D20A2CA6405DECCFF1AEC03E0558076E988619CB0CDA9CC87A12367BD486B676A4F71D40B88AB4E7FA750350DADD1A8F12B70864792D3CC1804BE8B7CB9DDA532182C32582015C1788B43054B7010229F46BD39000440E7F5D22E4D52EED85B204B344680426AEF51F0CE0551FEB9672DBF391A9AD363ED090837CAC1E721878E65AF9BA92A0EE7C7979925FBA9F4E452EB4FE3AF03B9EFF0526FF0A331AC0B8CD27A0C49E5019B7025C3C9870C900A7FB31FF834E04B87DB77C4D6DAE4C3FEE741E923704EE5F294D8F881833E9137158D1EE0FBFCB4637ACB814A2A5346607BBCD6BC916235F7875334F2B75A7EA7B8B8DDCDF46C0B8007C9B3A014EC6E634D4173CAFB1DD09CB9ED4A123151F4F2631D4BEE1520C10C15AFEB17198009C2B254C1FF0BECAFBF69BE8C7DBBFC7E8F3F1EF05FF6A7945FF79ED6C317609B9238670DEA26D56D481F87CA171CCFD726CC0728C965D9BC38D376D707E6979908B19FDF7E74ECD2D0671EC338FD54AD6CC5F789E96018521882588F888D7D715104D65954DBA8907C0B7CE3F2ACB802ED49DDF1416C29E8D685C5AD879464819E1D53FDAC741F71E31AC0C17B6C8932A4A00E7164CF8BBFEC36EBBD30392145B292D355FB304A88A638F991F6F89A398B09F1DE4F0B29866029BEE75A12D724A52736F2B9F49937F0E51B0F2E1BD2C1BC9325BBD1061E0F7685ACA02DA735D8FC39646E0B2453BB9690ED1C4853A757EA9DC2F4EB4B5ADBCFCBFB0CD2587F61A24B77CA0D6CFCFF47A98C7098B986D4FBD0E46EF0D1F9DF842F4473C43912AB49F4117C8214A42F3083936C7E8A38B294BA081296A393DCAADDCD0D340AC62511E47DA6591836553EEDB466DA6285359EE831A952E6C7AE3B943636124E43224D527B7D394511CF31C50EC1D3E7A20E49850905D504F1AAE477830E3BDA50430EBD47FDBB0BF537D8D479CB799B0429C3F6591328299A09F45CF9C6D30D5C1C9203B9521D807875D7FB2C2CFAA688414497122161B1B4F159B66C0834E111DA4F82D5252367FD2DBFDC079333FC51AB0D34ECEBBE786F984852A596BE620EC6CF84ED596425B90316A13B39E5EBFA19B319BF0FD1D6C812F29970FB1FFE948BC0D2E057B1DEA15445D71B5F728C72DD0C69E277C58F031F90932994AC5A177926DCC1C570AC1B4B099ED66ABF7DDE5A5D77D08EF1AD7C6FFE018F56EFB07C737F33038846247EEEE147E4A5995BDC3352B73F15FCE5140410AAE3F0AF1764E5AD996D01608C5E6C6C96A20274EA7781B41FC532B01B52134FEE28F501EFD9CF
pk =
sk =
smlen =
sm =

count = 60
seed = A832D4AAE8076C4EFE8319A74CE315928AB765BB629075254CBC63EAAE691C220F4B5E1839E9A99D8747AACD7C2F1EE3
mlen = 2013
msg = 84C603D1B5549C46964FF2987A1F533B4CED94E67D576A3B0BF1C8BD87A74AC7DB640FC9F7ADE44FF79B820846EB83367153F5DDDDF9DFB7848A13D59436916EFABB82DD61291447491D2CA04166FA8680E8E0E0DC98E79344534CA1CBDDB531797A61C291606200107002091ADFA927A763CF98CBBD631CFE890B0ED257AFD34AC0C5280AA7C70BD0C945D78E6FDA284CBB7B3AB636BDF17342F2BA28D707147F14D15173D9BC0B6D65FD1663C86971BE1FA59DA8325E1F3773BACC5B8D4158EF525FDE6E96631C51AD142250252A8E5786CD621210DF3E24CC0B4B60AC2F013D76DB0C73DF40EFAA05A65383A8892276B3D69DD511937D55D914C3222A2386D1BEC0A268E683716AF4AB709D2D225B86229095E87FE70D69E6A34BB214529CA3F082C0F2709E77B86B00B4A04BCCD343C862333B7C9163857B77E30551710CCC3A803323F5CD4EB5317CD2E6A24BFB77727E1C64D0AC47BEEA1CB35E5F2FF6024C06F2F391FEE76F2E69537673FC0124E48E4E2242E84D8AFFEE6803CE6EDF3A954D2C54562B8B76A4EDD91E24A8640AFE67255605849053B60F558B43DDB9F8A04E987D15F6292962D10AD8F7B47188D12D1C9090C0FE8710DC3937C6939496884BDE0BEA979839837C61BE4DF5662C724610C7FCB4631A0A2083417BE6A20F4EED094E2145BC72A83A6E147A655C481DCC906E63ADC0244D95B6085FC096FBCCE81EEB0497F48BB5EF827C0893E331795E3B301DC9F3A91DBA9FBC838E044E2AD9859F1DC67E9BCC375442B4EB59714B5EBBA87AC9A79C99CE74F8BC75740DDCCE46C4B408B91DD7D4AD26B0FB1A4AB874F5504C40E7363838D22AEC45C10D3CC2E233124A5CD8344249EDF388E37BA43598F2C2CF56D444BCEE04A335B154DFA3CA694DB481CBAA59514098CE6E0E4138C0A543EFAFEDA4AECC022C824259A06C3D57A70EA15A5DFC822449A27F58F9EF842DCBB636CE293684E1B331CD821594A12634E5594410B6C5E2306DC8BBE62C8B0F49F2F699A59EFB14D3CAD399F74ED893E1EB43FD770FD61E0C58E5D8CBC9435F4AD0892681A30DF4885927130432186AD4BE41F6FB7CFE660E23C5E55F60789B3E97C3B622599938B36BD1C0BCF6FDB7E4EE44C92B6A86CA2470BCDB8BAB8DF6079382CA314BF3A8B3C4286518C356018FD6F6FCDD9BE9AD9C228F29135544E723A898F483E9D9EE843E75ACB3FEAC447973D12461FEE3D984F3B4F31645FAEA56852D356C96CD73A6F185E8CD56731E83FEA145A2BF0C15ADC634DD9E2FFC799B59A0712EB4D2618680C7493F50A9BBF3F7BDE1025CD44AFDAF4A8C42C9254B1B34AA8559E1CEE9BDE7B4DA0FB3CB2289418110620E505B793B91F422FCF53ADDA8F7C96D55E26244E075D9A70004642712EAC377CE18F88F2C8581694B8F621707DAB6D292179B2A95AEC5AD6E409D78253DCC05ECCDB45683DFFFB9C629AFCFB0654725D650E4A283FD98E47F37AA9309E2933CC0393625DD81D4A02F9D5082644DE02B6472D5D3AAE110747E4F756973FDFCE8EA5F997E30B11EBD50B45F6889D227D87D9184CBC6ED40E96DEF8B9236763C9999E21BFC1A74457FFE5E0DC2B16876FE04C2E0F0F47012A767A7AC18D71A7FD65F8647A7E1AE2D4D255492A18AA81D17D390E381B1722BC3C38BCCEA9D5E73231D0C6E1A96CCB47079E36C994E94AF9A318D67B6408BB602A91D8E9EC6499DEED0B51A9AE31D9774A1BEF4C1DE0E7A324545B2AF9870CD733C2195C5ECDE386D298C33D492937497EA5F0E05C377A4D755DEA9D96C61FE82CF6299EB34B857217A2C6733FED64F5DAC5F95A0EF2294ECA844B96CEB5163363A31C58C88428152663AB0A2B310B1A9E9027CA8CC0DB6DFF528F9A421FA826A86ACB4FD1D79C1AE6123C9E685BA66F5FF109FDFF2497B1A50C2E4E7B4662FA11FBAA305A960CA70FF98E5290A8C3A27B4A3CF1705C6DF4290FA64F3259FDEDE7A81CFDE4214230DFB9EFB20049E905833B5D48923C8CE2F8A104946FB3356154519D950998677C56C8B2C80471A6117B142E26C0345CDF0634E356D80C3BE12F4AB89EB41DDDCF98188EAD2FF420EED3FD9287322F24C62B21F430D5F9B8592CE1CDC946616111C91C667006E47992FE2D5A2AAD82F8DD1AF3C1B8BA5326220645885CC94E8B2B76CBFF7E161E994C0CB9E489B8A5662E9D420913AF34433F5BAB10AC72C5EEB9249F3C102E1762E862C13CC882D20BE16834E54DCC323EA89A133F451B70087A8DCDC5B518EEF087A571B570A7966F1C49BFCDC70AC05034D1DCC56EDC2C0F57D1AAF16718C67D162BA330AA61A2875F90E2935752BFF1EC28A79EAD1AC18E70A833946CA6A15D8765E1A62AEF46BED232EAE89DBEC278297B396CF611448C5FD4B36B95CDC54E3394C63B9B0969D6488FF1C700B390E7226F99A945306C6504958CD43CD3D63910A4324BB662A0E5DB1622D90CE00E50CE7112193872AAB5CEE0B8D6FD42F26C2FB87FDF99062169C0BE75C85109D4E209DC8A640FED3EC71EF3DE8878B3D1729FF118F50F8A33361C6F707F6011454C5D744989EC1BEB644FCF99CB2E7C3CD20E6F1656E07C3566C4DE68593BCBA0EE9F7BD2E272C3D47A3E03985456F18CAFBEBBC1DE74964BECABDF3E9BBB9A10B29BF3B458FD50F19D63A6231CB51CDE3DF46E4BB6318E81E10AD1674A053C8CFE1E72853FD60E6E642642CB825644D6734AFB00329839F22CED734FA1421C4334E20F2ECC8BBC2652004203B3B639FBDCF5FDA1423F08C3A1100655E4763B8D8356A151D702124D30FDD87B34EC4D34BBB3639464E44A693690E193329
pk =
sk =
smlen =
sm =

count = 61
seed = 09B8441F47235EFC82D71933A0037FA4F69124C3BAD4EF6A3A7178B417A3FDA874081B7EEFD7EF1BF234C752458FBBAD
mlen = 2046
msg = 92D5FEEF68737ECE61C6E0078D77FBAE97B0B9235F40B97099C114B1586E107B5ED1308A8A2D20BE41AF129DA2E0B38EAF02FAEF733C7A1D1A387BC55EF008530ABC22697D0465AA3EB71F41EE72ADD236CEA9A25995F3689C5A451E2F03915D96ABEA10D356D549D68048977587326523CCD71C05FD57BFB3C7A853F535BEDDEADFB84118F6548860F6BA536277DDD7AB42123E93381A385FA3E6CC023C1458A9F94822D93248F36C48FDDC972B5D6494B26658440FFBC23B57363F3D82CCE69FEE4747A889E85343288D55D30FC54D2D0744744DBA9977720E8EDD2C0ACA1FC51B0C6A3C68BB9BB8DA0385DB1CA4E9CE660CF7EB2382E5E95D2AE19DEF904A8651DFAE53A4D0DC4D057AB1A506C3BD7E1D1EA3FC4623E7D7B410DCB312F037B7A5FDE5E0E604FC33270FAF1FFB6ECB3125DDFA5C49F25BBC98238C8AB1B903537CD67238995E81B814280A4CED61513D69A2178086D505F8DD1DF7E11CE66AE33D4C982F94231957031A258E0EC745672A57A5CE76D1170111B8882A9EB5388094EBBD53EE9EA1FCE4A275F9D7060C8DA79018487B452817280C63B01B05EFBF897387592E2BB3BB486FAE0AB09F46D9F2E176DE96C59992C10A14EC16EAC36102B1D15541607075E67C842A888C87B268E9809148A323C423220DC31566B62F45CCE1E2BC1B3BF43B87C998F00023890BCE517271BEC16EFAA33F11611FDE87F197852BC2E7A2B44F8C72A6F79B22F73BE0611B81EFE09253931545D2453939C46B6797CC5DC5A8F1AA3BD8456EEEB84EE76DBF2EBF32598750ED10670DF422C7D7993ACC55F657E6E1B3DFA1BD6C1CD55FAE97E69D2F8F5AF368F7DA0A63B4065EB6D8F02B19A34600252FDFFDF4ED8DE2EA9CD2E74D63A6CEF29BF02F92D346ECB9A61081EE5AC811F33AA5792F6A1AF570A8B0846F3E6EF38452346DD637B19ECA37BD1A6C42B20A5BEDE9A5DE3C9F169D04D8C6CF5376D3404F0C21DEAD53DA6C169F390EED7B5B54DBE47CCE0B2AD1179EA8FC80FDDC7281BD4FE31B9A26A00444AF0B4D40A1B72BE37501308906149DC6FC5CF02B6F60AFF82B975FC8F146961EBCCB4D126ADD524A9B33BB16F6A83C6F3727A72EFA2BAC116E493E07B2CA718A63FCAC8E9D52A1B61479B4EE52A5ED30FABCEA4D01A792A92676721286814F3B0F4E15E23CE0C5D59A0C3EB8573C0A2F66C25F2EB2FCFF787324721004979BE5EAC505DFD39F5538E2C1B2CC12D20C1C5CD87299766361AEDDBFFF743693081842378744879E6E6371B3FFA9DDF34966FBF8DEE91B7EDF6EEC3E4E2F410CB5351F847646C22AB594046DED63347D04A008FBF6EE9696C638ECE73B39A269DB239DF36443868AD44D26A5C40FC92DFFB008E436E5C18907F5B18B5E6C5900B41A9801DB070D2DB651187A4DA7E2647ED3E9B6E9781627EB576BEE8334374468760DD3B32985D42945D953D434BFD80D7F7BA537265FFCF27DB0DA1ABDAE89BBE94D98BC9CA197E41C0839728F964FE4CE30B8CC43CBDCDD9CCBE06FE99DEBC6F4024F3F00D43FEBCD62A1822A6D507337EE79D4517AA486870602D4F1C5368B0EAA1FF6C011A9A953AAE58C75BBD3DC78D263A578C75CDB1AB324D71B9A065A9AF3DAB854189585C68D499AE8DB887745E20AD9738705B9D2F5D429F12D6462E5E2EF9FFBA53CE2F4E75449D2A7DBC3C818E61DC546175A6E0C10AE631DF6B1EAE6D134C08466EBF6EB5F8257AA10EF8C6F27F4295F7EBFD450629F3EB4E0F4BE247AD7F5E80703B1247A4FC277311D69E5D62E0B0201A805CC4F1F807DE99420D563A703493AD35A56B2B2DC237112F5EC21C70BF139A9EAD8F7E921F086E001B4C449E42A0E3AFCD5BC757040A2865D0E5ADAF98E37E6F8A501FF39CEF0BC364EECDFFD03069B81F5E1978C397862FD56362835C059FCBE4D8E2A957FADD7D05BB195E21AD67B429621E1D6872DE2D8BFDC91544F9E6AE8C164A23255AD0E00BCB21456F8FA6AE018F49605736C81A5AC0945E2D965F1493ED5BEFCE512AE93AD91DAF6F5A151D6C9856DFDDD1F877945D932261DED67AC8231DC3CCD0B04DC1B02079C897601E363FFB9A3BCBBBDB0B0A375E69EE4A7135C094ABDC237FAA2E5F82D2556290ADCF82ADBA8402C4FC9D0724F15BB87CD7A75A1A7BF826896D8EF63C7A2A3C371756AF638706270652C376100EC42FA55196DF332820D377760448D3E7ADC42E9F5D8A7074BD0FA97433B0E2C501252DE6939AB948552663A17DD7FF05430FA76E29F0519D650B86FBB19FBED097143FC242573E3E6FA4BD4A2EF6D9CE6932A066B4F9FF935BA9BC26FC2E5031C20AE30A52970A2DF3504576108D5F26517F8577BE61E6AA9D192ED62CF36AA641DA0D274B1ED5EE864B549154EB4115658E6C60219CC5B2E22C49CE3BA76A85EFB549117E1207F6DF081D0761421262E352182239F1E34EDBEA4BCD8FA0027543824DD58A20324FD4CFE943AAE5E361C367B22F587E2F9BEE841E11875B026F12B9571512F72985F98F6D0C212DF36A60975429173E317F6ACF72E621F30654A6DEAEF9E9E455524BF07FFDF44642A1826F734D69F3EEF4D52F26C06376C8F71DFB65A24A4C57D74B5976950AF3A57B4248909524BEC47D858C69041EED34E0ED3B111BBC117AB112BBF947D646AB3B7172F5FB726DBC53AE37956E29F5B6B1E3C90BAF4E4FA544FF63815FDF4AC9A2A80CA0E8722383437B9A02F3AC538FEDA7A6D6C1635D3624A385D846E79E956DCE483B89C346C1287A1A7293168D8A885FEB6569EBDF3F47F8BBB50AA43941EB20001959AF1B9B358ABA13FD9BBC596EA42A9774A120AF091D544E79C50686C26B4FEA396BF1E4C25B8EE4929D75569A5FAC521C77B
pk =
sk =
smlen =
sm =

count = 62
seed = D2629CEEAE5C95D3C34C1FFCC2338B4A97782BDFCD39111E18540B69DB035B352D012857111F816F03550BFE5F56ABEE
mlen = 2079
msg = 7F704CEF1C510BC2CAE9B70FD248C656226BD5686D366528F0D0BEFC0A8761EC640CD2DA7979DE5EEBDF6127F29ABB8607F8A3D3BE05BE25AACE7FEF3063DF28E22A522FFF0B6FF6A0C61F79B02A408E8E1C775AB80BE6841E9F8A9D030AE5518E3EA8A4E31E416E087D47919593598FD58122A9E601A57EF02DE183D56921811AE2253628125C24F93C84361C5EC99E7B16962BD96CA190C68F3AA9DD60CE3AA7610589813B4FB77A4688308D9BC72CBE918583E298E03AB95FC500209C14ABEB3A43BAA92DCB11CB523C4D17EB9C6697B56C8B61EDA05BF5789166F839291CFE2997B7DD462EDA69B0615F2AD82AAC0A32F4B30FE8725849C144A9C07799D6CE9D293C25D8302161757B8C8C8D07032D914EA7DAC275919A1DFA0D3348EC07FDC70266975722763EF85EC4AF9E14288C9659907526566BB3F2DD5DAFC0D422568CA3AE52486D3F2C18B667E5622BA7E52C56BF00F82AF2108CB4949A09179544F30758B7FB98C49EA160720991B14E2858D648F0585AD1BB1D08294F029BFE936154E9D328DF2E054004FC5C29070DF9EE50DCD0981D2BFB3AA7D6F637C4CE457C0C66D27E2670107A2B85D1F026BD970EF3FB7E32C60218D5E43A06D9CD26289A937B4FBAD2A831425728F3D0D30C6C602AF4B14411E9B3C7CF0B4D630614A9E03AC30BA2B024D496DA984D08854F1366012C2400A5C8268C2B126DEA5AEBA0DE7C92BE0AF08CA22E02604A753702BDCD642BBFA0CC91BD8375657A957306A76B6F139621481B6F15CB57BEE128954D30F552661F906D8AB42CF260F30F88993BB40C9679385F5C4639888973361216DF3C60C57D9B250F64B7634C94DDA3FD122713FD2405A7B71F476C263A781DCE271E7D0665E45DCB27F7293DE57312396C58C40E268F57ED856F536C8FEB4B0060488DE3C25949D2B7E64207576641B34920D04B46766AA2978D9352C2769D49F8599F3D0439C928532E0EE428A3773FA4D68E6052335C6D93368E321D750D296799FAF87B82C640A6E995D18DDA002887F141DB8ECE2584DA2FDDF848D38357D585CD619B1625A70A5D333561D6DE856ED9908D1E377EF7BE03B326594808BE58F7FB3939E939B73F11DAB3E572DBA41D43A046B8D2BB521728222D5A77DC886AC6F328D9A531118156D791D64F5DF8FF8BE8DCA32EABC3CB259B0F72B021CEB4DB36A6CD2FD149437B251F81F7588AE921456BEF1A79FE83447D80CADDBF20895667CA0E493A4731EEC901E03F66DE284400A5558922AD53D4E0FF7BC6C61640ADE0274C63D94E96BF6C642B790823109F53C3C27130A1EE38D448239187F5009373BE328AF866A9B8DD1BB735E8002296043C6FF641A432709148C707B900ECF46555D77644565D5998C096756F79B6F0E20850B8BF0528E78BF5FB4859BD655227873D289CCE47FEDA8414D09ED7E8D380FC4D580C7F44B01521E829E7B0CB2D2F345C517B65E2D476687EC9A4C160A3AC0B01CBAA588644D799B125910812790F06C1ECB1F1E64D5CCF92AE5E8147C98B0CFAD5626BAB5115844198E8C2AC1DF9A208FCD2D2891F4A29009F5B36D8E31383811A9493CF8E143B5AC8A14D48119CC16D2C6BF6826FC47D4B782FFC76B64401B8249777E32C1298606553DACF386A22809B599924A635796A1AEC3CD8568064852E54C95AD887D7AFE837F6FF676F69EE6288879F6D96193AD94A0418BBBA2EED5355876F2C3497448A5F8F3F83B136703D9A38FBB62784CC233DF448A5E88EB5F81A0BE97A16FD4CABA1D87A4BFB08E002EBA548F662D496A1478BB7C26C69CA4C100AA6872A4945D703CA812BDBA53AC86010AA1D2C53F29E46AD095936FF50DB8805DF4B08C9580AEECE3A6DDD828E7B5D4DABCAF112A6E35AB3C28A6DDC4D98AD1063C2ED72CAA50086E6B72090CC1F2AFEBEC6751F27EF51DD8557E53D928535D82A220F62BA0645E3C2618F3424EA1A339A138C9B8E26B14BC32D1736A4193C0C72CC402C3EAB58817335C1424BD6F38CFE16338611118B4100E4038D07DCA041C72E485C5290F0DDE601565DAE9CDF657A4C7839D3ADE72986AF396E767430125786E219BC5736F16FEF66B4014E5961CFB4CFEC4CB2A32205A92DBF1399E2710395BA1240D48277C120526CD9E2352F7D04D89CC2754379CE80A2CD1AC765718B8BA61EBB8BC6D0D407022E7AC672065FC8503BF5BC4138520CAE233EA997463D7C9E00BBD852F12EC17C6F1DB1914446AA21E156D210094B699B4117B31EAE6386DC0DE1F55CCEC09AA1EB38CDE4602598D452732C5EF8B07C477E3E2DD470737EAA7357E2E8B74C31A117B519BDCEF79B6B044148A10468E38B5A6B7B10D74C6130A60A268ED73DC9A25ED68AF354758FA3F57ED3558DA654CACA7150A8E4449D0EF640184A7A33D00BA765B01C442E88D9B4257B93904ACE04375679BFD8271A03073E34C4A1C0437C4009A9590CB98D0B5581DC83407F04A22C9B0246DE38E1A13F9B1191493818783950548BE562F940240CDECD4A50C94E406B1BAE04B50A3A19E7923183E3FD356238C45AE6559193E0E846DF0FC6878BE6C963AA8C3508DC31F766A4B29C78D749C89985AB8F580DBDF7993A2261CC4BBE489C3BBB38C46739BD2516D3C64A93F10CF559DB6A0EA3BAFEE8B43F696A5288C66509A57C642BBEAFB40F4CD0649B4CE25B6FB2EF5529B73556051213BB39CC4F1DC8004B1588C8DE836699C66CED567998523AD3AC303D9E13617CE6C1D2FC4C35B22A24504C51F64155F24D91D0E8785B40912B3DCEDEDE71A6933B36BB514FDD1D3D843AAACF2C1E79A5216622C20036C9C999DAC3A5A2D43FAC3B23119927806F497B4048F561A2276FDA0302423147D35579DD4411416F0F59273429AC0464AC49B230E29DC124115D18A045663D228BFDAC9F57B0C5B4
pk =
sk =
smlen =
sm =

count = 63
seed = EAA4FB8EF0290A499A1D92EE398A8D7E71CD3CBF01A36750DA4B7EFF175DA26D17AC4ECE49A84C88D1D2C2493563C26D
mlen = 2112
msg = 2E086FA0C4582E0C6CCB020F86A6107475985160BED201760D6489CB05B8D21452C81BD5D317F8857703DABA24E968F3164C82A4A9751DD88742B72141734DC0B4A77CBE2AE1C287A396A2F5804519456CF1EAE273A5C6361F52C35EDCE5ED7388D61D01AC040676522C9FD7B02A7DEAFDCB4169867EFB69792210A7069287C5DC958D0953C36F84D9A26989DD3B726BE8B94B41DCBA1B5374123F55A6DBD6360698551C27D16BAAFBB0ECBE116B44F11425DA45D7FE8ABA91697D83B6896A06A7888C97A91406B81B3A5BC8B68A984750893114B4011B9C8BEBA6F5C2D7D9F2C7A27030555633A0F90E30753A04B1958141AF7C1B95BA208DA36F729673D20DA0A83F913BEC8049F8CD032D9F9DD94B2086C61643AB2CFFDDB2B9BE0AF996D642B7A0A31CE0EEC8C61B343ABA980FCDACE9CED7BE4C9048B356D41002EEE0433428846BA4220EFB7F493FF57B0C706282EEE448CF7DA9B17B32D0EB0016983175469AA5BBA53489EC56BA3A92A70FDA2390E3A5D8C038F496E7C3180C6971A39491EAC10D828D44B3DE2BE64569B907005783E62710B9AD8EB8C9AF4B04993D40D1EBF165EFDEC748FE9F6B334DA6A30C568BCBAD095998A47242CA16803FE1720FCAB85233AD76EBDE102A5D93AB98460494BC886BB04C05AE89E157967747F8C050B33CCA52ED5E59050965523EC5C4EAF94CF2F2EE80C35AEEDD14E65D937C92855D03FC76ABAAD57A21A42420819EBB9AEB65F031F9C4BA0AC2EA27289E941DB89669A0620797091AEA3EBFC2AC354E94D27894F444FF9E604C8BDF7D6C00DF0E7FE9827171010445E737D0A5867636E3488EAACCCFCBAC1030C0DFAB639AB45C5AC5435E2C5B8244E58C3A6BAC81EEA408020BFEC66EF55FDDC618083ED737F4DD3BB65474487CADDF3AA2720A6931FC69533B6491DFC7E6E5FABF8103D05F870BFEFDDEFA20822A68A710B517065BD2478CE080E5DEA09EFFBA3A136C1BC9D7D8088F736C363B30E2AF2A6F2395EA8161CB64079340FA642C7763E3BF0623C968A16263CDFDF1B8334E427955E20C1EBCE8C8CB136DA8D002D8A9E5DA3B1F56668C1C59E20DC3BE026A43F40910D3A2B601D9D3EA2BF6D2C2781F976BA840FC986C8AF0DF84B8B0FB291D1310039D6914F8F7CC6B26CC33AF94150253E8EB410344A64344A5A0C06E0F3AA23C68617C6F4659DF79285782C89BEA3091083A069EF8F048371CFA054DE45E32C19A44DB5D435BC8FEF5570B68D80D5BF5DC06DA13C36E3AEA341CA9FE20047AC30683AA9D862306534EC93E79EFF79FE22E3BA15E2BA3F59F7B8B9314DCE31095D3015710C2927B54BA6F46D3981975229EED16C9B17813801C7D3CB3604DE9B7A4F18C2F91B2B50C1F43E87198AFBAC718935DB9CB96D9FE048D969635CB9F4DCA659AB1612A698CE45336B8D9FF5468301BF05D04B3558D66E88DE88427FE87E65D36D3C29FA3FB126F1F294E9BB391EE427001C34126C6622905514CE153682754D7FB1C985AE4DA600AADA1593A0A214332B310620B1B4E95BCBFD6EB8A241CBE848BAB37462224994E0D2F3F4B521DCA4A9A5AB10BEE741C5919907AFD2552D4AA300ADDF67CEC2862420C8D1D8DFFF60FDBE2D4A8D03C92E23BDB3400F5390EE4B141C5843B1E2C07C9AFDBC70E3FC08E2840EBF3B0E5296E1EE44D12E68240FDF063C07BEBF01C08586E8153068C1ADC744A7B54F53B0FEC3C752DA9F6F989A1AFEA4ADF1AD6AE926CABE4E0CB2CD864412DAEE377DE559A38047F31E834A6CE56D4041BA709945F07E514F96D783F32B0EFCC8B889FAF2B6D217246BA7C07B687E028F23D2409BBC12D6EC0D94AD9697BAB6395B7070B6FEB2E907A119209C9B7D86AF953BA7D2EA63982BCD794A5BAC69407BB7CEC5E027833B17420F146AE08F4B753BEF6CA0922F3294CD2A670127F9D2A2CA78A30F62056A425CBB7074C9A55135BD06CE677ABDF33B420F66CFDBE9461BFDF385A97439B3431CD29DECD9B5E59EC3ADAAE879A4E8D5E28CA13E73FCDBA51C828DE271207A5DEAB373B1B6677A29ACB87CBB01F10CD2C090EE66D472E8DB61615A5ECB84A7FF0988DD0DF9831BF43D732A12EC8CD50A86ADD12A5A2EA765744B05F73725AB8704ECCB08BD74517F21054E58903481E7A724F7FF24C43D6CD23DE84CD69C9E464E67003903C3858A6724247EB929716E170E2D2739AAE10B88BC3FB8FFA849E385B4113E78C24DE1673FC7E7285E6E3744F3843AC7BE7EC16BF74215694CE467A2E859DD4FACAB86250FECE28E0A6A31DD529D08566A6389B85C310C28A8DABBCCA9CD6A631EF0473ABFD6846D8326561CC9CB8181C1593D0F15EFB8129AF9E838AF518477CE361640169D9731FC139881D452773F21A3E79E514DDAA513D7B9F3399C0C57D21EAA00D44A7F031B79CAC9FC304E936E75A0CF8D204A6CC3C0FA7D037DD8ACC3A33CF5718061FCD57EBD06A607FE0BB0204E687B2A17B1FF47DA357B51A753076CB89422098D4F880F831842957E648C54ADBFCC0E488A95581E709B5A5A129DA7EC5B00AC9B18B80533F2DD1BD0F475A61DB18FC0C4EA655F602B207B572234230C831B26CECB7BC3284797C4BED5A977C3BFBEAFEA3DBFC4257D4C2C5BB8689830EE157F3B5AA1EAC09CFCE0555880A074AEB86062A8ACE19ACDC1A25F8D0E454F50F119D12E707D103F3C1A502D4E358D563E53554395B5D386AD49363978AFBCA2F8B673A693ACEF70D1DB4CEAA8FA580160924D4F18119BE46C71E09FDEE45EFB14A74DB1C688E99E24CB6025E73A3E7F0F7EA9C485274D2B6CF9784CBE39E388F9CCF1E2E8DBFA6DB43355391A369DEF645F815424253ABD0B6DE9C0A0AF156D9A4EB7474A2E5937F008134DEBC9FC7E54812967FCF5BCE28FB5CD43F1AA240BA2E9CEDD6F350D556DB1658868091E6034D7E1EE5C6645D0A345D46C42E23C6821C360F5ACD13F589
pk =
sk =
smlen =
sm =

count = 64
seed = 5909111F333F3E939105DFF8532548927EBF289F31A72F4C1B0C66816D8B68F64622F36A9BC85E63601BEE8EE7CB3DC5
mlen = 2145
msg = 5180B7DE9A84F651DA10D334009B3D65582F3912D329FBAD4AE39A9EEC78943338C29DB4F49EF41E3C50DABBB530E99113440383F20D5A3A8AE279A6201A0C84B003F6717C709C21AE893B6E412D87F8E0CEE5A89E60A14CE975A4D42E4F43F4710FC9FA29E9B2AFA93441EF5570123AA88AFF009E2507A3E60A79CDA25652E3AC3AC0C10A816BC04739B6FC758FF9AC467879BB67F270E4EAB43F10A633E5932B8D6DCF23814DE8643407B17B5E2A91B340F7BF6882DB694DE4DEE4C480CE037B9F9A220ACDCE84B03746F307A6026531D712C0630E7DE3ADD3A8516BA602D2463E3478008B3252B658FEA54DE41265B5C81E4E913EA0E2A63309497ABF961EC40AC374ADC0FF3C6FAE9BFAC5CC2DF475885B0BC636702828489183CDE1A2934F2D63828AD1F2B8CFAFFA53151B0FFAE6224DF54C2AC47CC8844B76222C2A3B6E132071150049B6E46AA75DEA28C13477980315FB64CE500BF0C6F633AE621D65B331BA96CFAC162DD7897B8505257E228CB621BBA9176A7AFB3A2CC20D7804DDB3AAE4B87FFAFD3C8DC541D05624DB02BD62491067EC1CDF73147014FEBCFA5B561756D5E7A13B88D1E7B2C0375E1D0DE71ED20CA9CC4E6DACDC579F1AB024AAE2A0BEC9004E5DD81C046F00A2A4CB767C4EB240D205278CB863D1A61DEF16635C6A84C2406288410FA4B73B21077D8F7A4075A1DDCA3D0D334725151E434BDA80D3E73593338B07958D27337E32CDE0010DFE5E58B99EB27A97DBD1C5E6F9A552A02726AAD5A4AA63EDC336D83E5870DBD514193367AF2274804628B4EEDFDA3B2A155694E89F5A6798C5D6E036159C1F00D8DFB03D41940E775974B11C3FE4456E07B127CCB44E6FD6B2918F57A6523D7F77F32478D9F1BB539846793D4284E2907830E5EA76054802A266C85B122A389EAF4700629036716E2869C0FC9440856D562711E903A1853BC68582A95344B612E5CBC7C5B2AEE23CCE4161A75829B2048742FBD65ABFE2397CC7D66023DE34DF4F2DF8540CCE9781ED6482D29CA4E906716C8CC9596B158EB51BAB8C2E00253D6589A99B3D20FB494834B42BBFFB80E7B0441E356B541F83877736985F6330EA459C007CE8BF18D84E78E36482D581DC7DF97528CE15F68E604B4DE62422B3AA76F3E7E5B33A49CBA9D89FCF50DEB65EE45173795393A50FD4C60CF6BECBA7E733513537D13F89FCF1C4D6437DE0EAE608FB11D68B9ADC0C3A19A3565F6D62BA81A326EC334B239B212B87320C03A75C58DC8F828C4195ED9D7ACDDCE493123E235D098E9DC60F5D3A625E1FF66F245E9977F9630A40D26E3AFB6676F5122A88CE5507BD825757D9CCD53FE574FD0E6E728DA355403AD664FFDEAAF636256FADC3283D6F15B297F79216833CF2C745C4C5E17D03260A69178F2216168BF8F00C9889E1E35540254F150C587A884CDFC9E5F7D379BE474356C06943E416EB0697A1AE989AB4872D0BDF436D9FFAAFEC1631C9939FCECB84DB2846F12CA395F506687B4A5638085BC6EF58FE8E2ABE9F8D51F272EE855E2DB84A89D348DD66950B8F43939DB897C519FA302594FD1FBD6B6E94CA8FF63A7949432DC2D35C60803A570B1DAC95EE0A60C62FD18B3319601AD29A156400D392DC9A14FF50AF6752C1F6EDC2ACB7ECCA71097B6E82227DE429F1A29C5E38ABEA1C74DE06E6788CB1790AE9F0E8AB35AFE60B001F45971D42949263AA62519B0D630281A4C5788D5591B1EF5A003C58987E8665701E5B1C6063F93533094E96820F918C354903775CEB6675C4CE9CF940C4BEB8845B4F5E1F642BF505821E5A23122E2D1ADB82A63AD18CD1E4775A96CA9EF9493D75FF784A2D4A99F54DC3F87828BDFF4B3A3D98FA5A29B62A85CAAFFBACE4592A81BFAA5B8BAE6606AD25A92A43140690A6003AA2D617FC707A53EC9D868E33596E098773942D798263F58FE5A1B23046CFA136EA35203B90BEA2C5F0AAEB5EA8C24B8B8CBA14CDEE28F45D0278F193228484BCC7E08A75D0064D605D674ACA9019A0A9AAECD6AC672CB8410FEE4192E6DCA7855FBB1C584CF288BACB40707D7E6F8BA2956F6D099F52BC7B0AD72B5A3FFC03C7B47086330244EA5D393C6B9F256FD82D5CB9436A469ACC3F8FC237146895BE148749F82D39B7BA4CE47715BB393A96AB471665529AB9E9958B12396C1BA7529DBF289184FF0F635C2BA9DF301036C869D52D993463222B70BA778E81C8DC668DE41C0356EEF5C39F1BD42398BFF30F959E115C6B386E73F0FE28A2665BD463C781DA1C46D6D4EA284B152C8C12426DC9CC467809BFDA6FBFBC0BB4793BABBF6AD564D57AE9F5E2B7F651D6ED980F8B1174A126CC58B23C32BA73F5031B3FCABFE7BC360AAE412D799CC14D8B252D9F9EC9005B7FCA04A88CC8AE9F7AEFCA94137003D5764FAA3C7C45670585C84F74C4EBD1F5AD1F97EA093595592FB90E3CAB01F98F06E114F13DE67CDC36F3FFB01C3D51EA643C25A3F6AA2C57690E42B98583D925AC7B06A349782A1D33C06BD05A82A7AA3DD679326D948D74A1861926B45DB78D36070D3087AA9C5F4F42CA57EE9CE7035BD88A85CE1107C8E07E5BA3A62ECF012BC75FBF97C4C72331B55AB9A6EFFD78869F1CD3F330526F262F7DFCFA2B084B61E90772D5FCE8F038C0F72554467192CC8A27F1F53C8714DA1864815974B00991F466648478C5F9BF036DC4083D72E8D144AB10FD32408DA7677729347FEBC79E48E7B87388D9B59AEFC84B5B3B589FD91863811A6436ED76B43E657F7EE03EB796285A4D93BE9AAAD1E1A1E81687E42EC83F3DD059B78BB7F8EC70E6C831DB5E90C6B3AA511F36507DBC8E7A77DF0F5B9EF03BFEFE9471DE7C7FBE67B9922260D3703D95A5BFCBCB62D830E20C23C6CFDDC210E47CB575957D8C3514A2ED4561C738928F210057896EAEB1499D4DDC70F44E30661E780AAF5C0A20C8553F40D7D3FF6D120511C1073510D04F2DE544121AB851E98F666906367C21302EEFB1AAA723F6A531C454EEA0BE7D50
pk =
sk =
smlen =
sm =

count = 65
seed = 238461A224ABEECCF709AB6CACF4EDD372D45E5F4274095273A49AFE614F2BF713134ABF68B4DD058E6D7B612C3658C3
mlen = 2178
msg = 99B5B6FECDB52897A1958C5C3D1FC2F20B7D045F551856EA3CB441BAD9089C64CB9489DB6B63E0655AFC4C2FA73C7417FF1B80B9C7A1D659687D2C415B3A909CA30E96849D4BCEC6A9A6A4311204936BA972086B2394D86E840770D01550CAA6AD85ADC0EC851D2B3808E4A0E9830B99A70F6204ED4DBCB6759F6228126039607AD7ED8EAFEEA28D1C3E25A46BC18AF7E01F55FAD8244F15DE36F890416AA09548554338972C5F88FD9357792819E51A63D0B872B0A4D21EA3597405B52793D50C6CD70B52841D53484BCD3EAD004CEF0A6BC16CE74CB8AD0848000D8C5158DC16625112D1D85D17A3C1C8BBDAEA42C3A43E9930724655592116C4C6D0B8B223337EE4E754541A09D898F7FED71C3785B7F8721653986C525BC00F15590616437D11F9722824DFDE7E9615F1FB8488E5327E4D8BAF5F79D1FF5E808D154951AD87638910607B03FAAC3A61FE9916BA65FFD16986DEB4169BD24A72B1C8168FE569F3C81F93F3EBDD21D4E806F79FB28550912E9AFFFB52E97860C4DC0D042C56E1BB71C28B68E416874EC7043306A29BD1F4B9A3E612A6778315E2C2B850D6EAB9FF1905030FADA250CAF308735393C191134F3C493D00B5695775D82ADB9F2ABDAD17FC41FBD7A1DEFE337C2F8ADF69154CC0862FBD43035295B1A9C80B88FA8CF75B36CA08868F881966B41FB3E239EB1DB9CB51606A0A9EBCD552B2F4E819E2C30ABDECCDDE88D2D2F82F3585B5143943C929591D20CEF559CD2BAF2DC7FE03C9E4E084E8890FCE64A4AA9F13D5EB945AD7E3CC53E01FCDC192B97ADC1F98D9E773A0177E8D97405808EBF48BF17B689BFC15F4C515E38A855A9266230C9085ADC9A6DDAED93D80C3F38BC516695D202B4E89DA5B4EBC43788C848F8C4A72F79F37F857EDC105F13E4ECECFD09302711BC1993F5308B8F32AB96FB8EC3F5EA0531DAFD0AB3451F81F47E62C593C8D3E3BEEE79DB06909576BF876145856F5F716CAA436C98EAB28C5B85BC2E4D7E1653ECBB8BB6B5BD6981DC72D7F63BA06CAC8197ECCDC72C1481DB44724A3C21F7FC60661F11FDDE8122DA5D0B1D72A29952618B373423A892875E6AD24D0916109ED8E9A9A8D9A68ACEC4BB5EEB0D00EAEA72D8D5A76C2A42F18CBDB3D336B71C70AC73D39D7EB04533453779A1F210BB4FC056B4728AFDFCF46675C6AC76F750626D642E3AB117E5D6740154759A46C27D51306587650E1039054B876849882E7DFD807BD03E69021E337DD69D9B097722C6D2AEB517D773D2F7D84D69DABE1A1D6422EA1766C0FE7B8DD4D7283F2985D96D91A132B8BA03AD85F7D56095773222D0AFDC5A192D29F3BB0C2539A1C99DB4E711B6ACE3FEBD58E45E99C9F5A04CECBB309D50397F28C48BB9CC9F9CF75A52253B634EC47216A1FD6358AF26501821864569879BE1736B0AD242AB5B8ED16A7EA0989ED4CAE3567AFE1F8209A028DB46DB0270B3BC06668A9BF5E1BC1061BABBA00EC4EC37280379139D19BC6072CC6B7D260A816CB82F9BC90897BE3025475AF12191690F9F400A914789A860155EFD2D606A15895378C827F2A4FF700303962FD96DB2DCD2D213EEBB2460F0B753BC6902DA81D44C983DD027F1171D40A2039997241E09AE5B6165B4D55A8E4C79671A8B8BDEFEF2C21F81C541A5719DEB939F866B61BE250AF371CEA7B7525094C904698D412737F7781BD779365F122EE627D9CD4A68DA9D5BE1B0431998AACF824CDD864C7365C01CD5A5F480B6AC1E5FEAD8FFE40D87C1F9FCE81867157242285C5E76CF9667919C29A67CA0C0A61D7819D9EE6B792250A358F5691CCD80578F15288F3D5D6D7DD6DFA351FCF8DF0223F7D1DA1B76711FBE0E7FABD30377660ACE7B23ACF03ABC1D973248CDD0897773FB74E20481EBD3E52657C9296B980905AD29271EC128513284F1B78F38634BF84CB80791A0C5649177791CDAB87769D57B626F78A03435C758A207F52BD2A1F31E34B6A122B8701CD9FE478C57CF3535B6D51EB46CAF794BD69363D5A56ADDE6945E9788F1E1DFD045BFBD0A68834B13D6B9EC4EA9C860EEA0E9AC19C2DE14FFBD6B57E5992B08943EA0283813F3F15E4F928B8D0F13DE6863990F5C77F130C97D8BE12571EDCEC7DEEC4B6EF4835F136DA45DA70A11F9192478FD8B4846C507410FD11668365B05252E68CB2C972ACF50156E369B83BB85E62E4BD4D84C2E9FF41A5844D5D88AAAE7DED852DAA0AE5C14A5DCE64C7E236E9B7B60F5B5AD4D953A2D842A52929491BE3555AB8DF534CAD56DBBB86B28A8A86B7BD9AD1C58C87B8A089324E00FDE32F8186B2B74523A22904C18ADE02C3E965F94624F8DF57E750EA6335E3EBA705294B76CD6ADA33D90FEC1F48DE7BA9DC7D8D60A53D2563964188874810C45736C57EFBC3A3CEEE7238AEE5281882A554F2143BDF89ED4BD819C08239C187C12A8B6E763434B92C26FDD658B350F51775C60CBAB7A2CB120DB8CE8AE9AAF6AF559F8CADE84C4820209CBD27CC09230B22F013A0E4CF8041E4A789A5D20BE9914A624AB957318848ADDB39C9748C8922C54327048A2E46523BFB22487538363459035BA49858F85A469957DF1F4831BB7FFA0564C53233B99B596F5356089949306DEDD6B904433D25C4854A80590B964DF6B0703B4F9628D6B9A4D3F0A4096E9A0B46D6B32F66D563BAF688ADD18DE001DA62E33C503A4387CE0920BA5D1E8B69C38E3745B19F8D8B6CA5E1AC6DE90EDB25FC32DF04F0849D769FBED3F8169EA1D2252619A2304E055370B4443CD23E56D4934F9F3FC92F1C1EEC626657E6A89C1394E56061AF8ECE3E2A17FBAAA4D579A99A7998632A6AE2683DDFFFFD27A27C8815511855F09ADFF7BC627A7A5C95FE57FA3EF81F494FA7EA6E6CA2D14775A25BEAF1B5A3E35ECD4A306545D597E4E44301C3D1648F0A7D841F2F76FE59C6EAFA3F5B58907FC4E642ECD28D16A71EE3D295F1DE12DE1485B9CEBEB2CC6C9AC051D3D42B6A1A068533A7680A98D015B09C5B819FFC61688D441C1B7FD71180C4423E64EE940917C7DFAA19F3F51CB5B38D1B2B7C81D10E7C
pk =
sk =
smlen =
sm =

count = 66
seed = 83C653708FAF3E5F6FBC9DFBE6FB5E83E572A7688645D75D2C4835B28695DEA4BD7093740D0FF43237354EAD1C978BC2
mlen = 2211
msg = E3B57B208352A820F622A694B7C3F6F297239EF0A069615DC664C02F1822BBA48E11E37BD9749C98FACEFFFB0FE1792A386BE10CA7B98CC874C68C36F5096D3718DC93E0734D6D6F913E3B958DC1FD1424818C9437B0FD59728ED46A79FB52C737A1D1D26F04EBAC279A7FF6A971E2B69576B712D9224EA18FB9BF4E613A8935F3B36A073B01F37BDC0B77981C8F2804E93C395419352B85C8A32DD77D41DA9BF3ECB914173E80DD1FC06E8FF5BF0E4F7424849A15EB7FAF7DE77456EBB64D10DC10FEC6254070C7DF387397137372EA3A53DFDA7DA13414AF2DF16C1E38C5C70A5F5F44F725D622049256BB15DC04A8D846A1A0DAE7E765A7F00C498F1D0B2893B8405BE4A43FB7E97881069A49134A2A847184B82EB5A690D87BAF2F579619EE19A3D7A7C7EEA72D6E3FCCF0A8092BB8D3C6B551F27E63E762A30B4A4DF2DBC4D119139AE1B135D06FF827846901577700935E0011B65461C2EF9A7B71EEA33C8CA4519C7BCFB557C5E1D42D9243F2DC34057F5E0CCB9A457FC34DCB10D9B47F6EC3B9550D3AE4FD593DFA3E28C6CCA1FF1EBC9D98DA8DB869F8C80BDBF8AD4684ACB6A779CA9D0A106F26DA17043773862681C5DD2DEB1BCA2CA48D4FBB4BB7C1F765DCA3A1D991D890B9A8751CEAFF543997FAE5B128AB2EF22B3BE94499DFD9D8E78FB4C82CA8D296B0415E84CA8B5F2024455B5DECC8B4CCDC7BC4EE06B4F0C66E6748FBD07E3A3BC5B4B6889C40DC4A97AE3EB43C3914DEF976EFE3BFD84A093BD69102D7B37C89B458A55B98A1974A13A7685D26E9D816C79585BCFC1042C2AF88534A9FE8B0A6C8C44355A6D606F902DB40D5490264BF0F352C27355633CB095268D5B8BEC985A62D84B2323FE814053F05DEDC22029D2998BD0BCB255C162C4BC03F60E3580AC3AE86C37850110E9A1BCBD75F64A0DD60B941E2F57DA9D72498B3EA8324EEA53DA3895585ED2942B9140F260895DC6A1131A4C3AD2B64028BB8C0FD67E1BE4C07F808B47DAEF306FD9578025F9C639660075837B2C95473F7F860D6EA2C53F4BA677A2345CF212C7757BB94F1A4F76D4E96625F6FE051B8246D1B7611BF6FE325FFFF8514D2F9A3453F0E77AE8B958AB5B567E541F156C6F4D315B4C3C547D59BBD0D7403E2E6A49B9E7D3FDBA338ADA41875CEB03830A846A1FB266C0F1228AAD2B76A2E3404278DBE482907206FA66487AD2C999867F870C8CB7A70B83437E14B9E893BF6B391DAD75E84588E882246D161799ADEA63ADF1AD706C0A3B76BAE595D84B21AE9DA30BBC0856987F2C2C543D977747B8CBD5A613B92804ECC5284ED23650E9DAFB4B76D63F069710897334F18EA6B0CBF99CD590A78E3B050E1BB24C86D6323A17106F0CAE3F30B01E4EB3DB1B5F3A4771A880C8AC06BCD5A82D4103D0452FD7B54834C1CF8595DD77F82D4AD9EBC1CFD0C9A8CC787E10AA4D1688474208B69FF7AD4DA6986E5F62A34AC3093E0FB1EFE8AE3A96F6AAE09B0E8F6E7A2B65C7387999CECCA43CC33F026DC19BBFD867C48127CFF579D1D71AFF0C4A0E20F9FDFD599A6169DF1B85F6051E02290DF6F5EDE4F29BB6F0C8F806D6850C6534ECDDCCD75BB8E4A097C70445585740F822E5CEBB0E19EAC82BB78EBDE2CA60A810AC6C54119FD6427DA8A0155EF48653515A919B299A306FD3C62B505A6911DB2B56CA2F296E487BA02C546ECA2783ADE8E46A8C78EB1F3D7C04BB24548F92383E475CE6E572D8DE1BFA9B3E35D9BD6C79547B592C95693750010A3D22CBB31AA5A4ABE94897831B1ED9287631F006A735C36BC84A8C87497EEA4873801A733F35B328C7D2CCBE4A41C193D22F972571BA7630B33080793498CC85E6EEA1C412914459DA175A6DB8658D0BD7A823FAB286EDC20C785C40BFD539924A24AF4E3D37BD781353677C76D4672098F5BDD17017012571D9AFDA05A40AB56998E40F5E359C43DFE32CA10A45BF08F67D128C24B1ACC03CBAC46BA6CA5A532C105E91E0C77ED59FB534AEECD68735A4978177BB5A656B9F83B202BB604D61A24574C16656E512C0A4CC6F597B3268573E10539D1BA775ED83BB680BB9115011C6AD43FBB66FB37C467249060A1586DF27B2CEFA65265CCB9051E468000CCAE24F08BA941A8180A64BB624F146C8EC562363B32C369F62997C4B1375DD7DE64725A598529244273CAF8398913C6FC01522683CF1F9F965C491ABE7A554F0019514ED98D75EB8BB8565F77C195F629F98163494B4AA2674F92A41DCB67EDD1D818A5B98993D0B1198BB6BEDABBB486BC6FDE039433E842BAC568A5B4EACC028CC2544B57D8883848DDDEE2E967EA85A6102BD0ABDDA41C3D78447BEE1D4949449ABAA9B3377E8CEDCF04A500FD1A6916E26983E64B5E96FEF87B32A060444D374409262453CB1376C349A8B5D1767B1E2991A1A6044E0F58831BD11F12159675D215D7EAA74807C995FE22017E30482DB8A4B09CA7800822C75C92FF649FC0728F5A1D44EFE7D0FF147274152D5F2F60342C8F5F951D8C95F83C1D54613A182D9DCA68F54FD55047F1F90CFECC04D733DFA82CFF2618F29A4DB4F7E1E59DEAD58CA65D07CC90C25F804A895D6A82F9375451CC55506D276FBF783F7D4D53B9BFB83DBE4A8771AFE21AC543983D68034BADC980F9434527F9EDAA2E228646FDF75B44899E749CF4C9E5B345222385A4424382603AD6EFC24C56E769028F4394F2F6220A9B390D395E412498E57A08BAD927B8BD5D76E18E8FEB457FCBD3248D218236B07783E57FBFA03C292A9F5719E6AEF2EEA3FAB2CAEED5442E89BFFB236CB13DB2CF9C35A38C338C377C475DAF45F8EA822F9AAAC13425FBD43D3DD9229367F0B3687D7E82AC5EC2FC7CDB69C99A4EB1B8E45465C6A53F16AC0C4E0C970B8C732AF515C09EAF25596F64A04AE4621037B8841FD2B1BBCB310EA23E122B0B9AB96D8F7702952D0E96E4CF79C2A30DF0091ACDA91479EE2979B0054997C48F6A0E909BC52A943459AF25553969EB31CE7685369A7FB014561B4697B8BCE220983136E5EB2303CCA4EADD4C6CC74EA2FE69D448AE6ED953A80363DDED5591B27A1EA956DF081CE99AA59DFC789D9D8FAE952B0737099D467D
pk =
sk =
smlen =
sm =

count = 67
seed = BC81485EE93AAD8B464B5199FFEF9FEFC06EA97645BDFE0B4E915B812E606A77F93917ED925E882161CBB909747AC4C8
mlen = 2244
msg = 89D960D04A3DF6984276A3D17D59AF9E72B25418C8797170FA701A672C5835CEAA22DC35470D038C6ACC5082D2AE329F36697C91CBB1F9E42DA59A654462BF19E04352192778CB050DB6F4A656F6AB0BD9641CA8CE6C1EF8B020A3D9FD9DFF772F38926458BDA6E6072456E506AE464785399AD7B498AFD4C211F09D0C722FBD9E20890CDDC8C6EB9EE75390E6D76D0672FA64D8B97C65CCA46DD1F542B6D6014F035D2817C4B9430AC8DC318CF8642AB34F4C8D71FC0E3B1FC961E94B6A84622876250FDC21987777360784D9A58F35E1C9B71F30561ED6854EE9B112E7B20CE064272213BD1A46D0D19E5EFAFAAC7ADDF4D7B7A519D689398EAF1E67E64ACE8E5E89756377E1FE458D04E3DF7F6680F8B69815680276ACDBEE6C8E1AA909EC56994F3EF3B65FBEFDBC29AEB0EA906274E838CAC36A0607716FBC2B8DA6150A4EF39E1CD9CCA72915007723C5D2442F7133258234D18A257DA2C13E53B47DC6ABC2D607B98E351FCECEE8BA8886821985BB3A7BD02429ECDC5A27EB04D01DADCE88A324AE44F567593FBF730C284414056FA33CE90A6D6F146DBB1635BD26B4F883D4948DA47216C70D2AA58CEB3979523C6A4F2F7EA455A97C7ADB6C43685D63BD4C51D7DDCB81A06B9BAC31A7B255B94052D686128D234BCB63CE713028451B18B981B83DA1246281FC3BD2B06C741CF71979DAEFDFA0FD06FBA3722FF7BCB2821FBA964FBE9F6467FE583C06D3889A40360A7AA03358175EE75EB8FD1D3368C30B5691776C163764DB924FBA2362CC9572F642CDD2B11B40FA2683A529EC2100DEDEDEAA70A1E639A71D6A96AD31F70A00FB63875D0FD5C21E56AE57B6E74EECD2EF34BB3E20BE5A1F9F1F54955A18B4E4E4B9119973DEB76A2A603FB6410A350667ECE5C1C147DD00B07A88A7D0E86AA2D747A867AD90BA6660C7A0432E20849EF642A20CF5A20AF7E34D139B39DD65C65B36750F17F0B9F1DB06CC6E16F10EB289F567B647454A581604F381D66371238AB785585A4DA2D00810EF6851A6009025FCADFB77FF7996BA6B091FE4130733466B29FED46554FEBC2AD291DD966BEF4D79A9E04014D3003C95696E8BC39892AD32DB6D6AD22D33E931BC87F78114BBBD97B334BCEA676F9E9DB23C0485EC06D8F37F070C143117B1BEA49F06E1A2423D98C12883D32D29103F7699646E7091D393B21A260703E17380A1BD85452702C3AF7DF73AE7856A1C066013014DE62C3C817DD74C44AA436A71490E7BDC6B8B74BF61711FDCC541AD7DC49CF4C3EC154879E048FF30DF25065B5641367CBD3BBA19606A9A27A64055D5D3B538FC88EDA66FF9F26E619DCBA696866DE54A8DC8580B5B28144F952FFC6DC543E98CC9FD7F4538135C0F4DEB4BF892266DCC48A4D1DDCF407BE4FDF2A5AFE4A0105A20CE2B3D9F48D608DE2315240875F1FED696C49CD8D4A78AD26F51B3C804949C536CE35C3963DC1D238516B3F2D297F5C9939A946A0170E185C75087F37ACF907F9E3F87A2B15CF81C7ECBF2165F0F3962D11E9C6A7845ECEF432CE9E1FBE74C77EA1057D79CB595D47A8DDC1D911C6B97AF76D91F3515081B95CED16275DECDEDCED9AC790D73739E35973834503133510DBE39201F9B5C618231184B9DBAFAA7ED6623E8BC492170812444DB62D4F01925DC4F821C0896A746B4453E93EE51844B311B0A0A51601477BFF651EB5EE331227A2E9E49F593EB2988E449E750E990A8A89906EFAB00E0955C81B6AEB160313007B481C40908130597626935389E47AFCB0A20146F0C7B29B567E95D59CED7FA8023A2D69C89443A11E7150A03D09EE6B0F74358141D48E9BCAA3EE081C7D8F8C223F4D48EFB3DF8A4E287FC5B90B4FD251CB616687ED09AB1A06C42EB9D6A578D72E99D499882D216DDB3F35B0A33D9F2D3D4A700161A5C3B5A6729F197479E78009794AA1BE3C25E0B9142613AD2EA508ACAEF5EEE33DACF60CB7A16AB38D9F3CAFD2150081B63A3A6CA0163A25FE81206A37A0874FD55FA3068B4C1B25E6325FA56646EE5F3431D33D0BC691C134AB306B0BD2D1087F4D898A529DAE08B97683FE2EB8ABC9095D67B79CFF0E77404C1F7FF316C3CECBAB77C710FBF961008047AF22805D77EFF79F815B21D142F517DA2199F6627AD9FD85AA24E9B7F40C7796207A82901C7B5A3A42369A9BCEBC24ECE13A3ED064E4E748BEE2890BB21B8E4845362BE9AEE46E25418F7CA38ED087E46E24F12012A1312BC623AABA6ED227CEF116A3C2130B4B837AC77D86F8CA3553BA0CF5AD45E9B4E4E55059F1D4675291581D7CC9E5839212AFCFA897E90CB601CB33A4D2241A5ED5925F6416BE5A43D4767FA04F701076AD5ED5ECE2D09B8DAF11B00FEDD2AA2E748CBCBE365031394EF823951EBC52B3E4C79D79234C16575910C29A35EB67C624F7504EECA3921F461D7F95EEE39638C402481DF7B59310C4554450789DFB28ED1E485C0018512EB05F14DC7A3DB5C0606F9E28420D76B8F8534D2AE31AA01E90A20E248A7FB3B72EA859031C67F7B2B043D38F7183165A42AB28C6308608C530A9CA98F82C133BBC313FDDD2109838E970DC9989EC14DF781A518F6CB56DBEDFC1E381250C64F95D0BE5F37515437673425374D44811F4406EE2B5130334BA555839E61AE623D283C77247D2EF8B22ED138A526F7E41DFD41FC69A2839B77B51C6FD96D97D3EF8359E8725BA1AFA80278FB3BA9C697F7E2BBCC5D3F0F2E61BFCF542D3160EDE02CD6295FCC55865E7890342572499347DF80EC073A91E00193BAF804B884E9CF5C43269824D4CAF7EEF49FABD8BDC5496D190263C96DBCD287681C19B90C34635FFBDFEAFE0601BBB7514FD84896A22895E9B21FAEEA372696E350F13959FC23533F3E8C34B17B595F3C935E37220AAF644F3A565114C34C7B85F1A3E465470166A62B13ADB00A2BCD5A9A3ECD59FB772F09DD6A6E2AD12FD54EC62CFACE0022F2FFE3EB62DB0F4D0F0F9D1FD6F3F11D76DA868D2C1C4124915DE19EACFFCDB31F7CA018B6976260CA1BB2C4FCD6B9958F096313B608E208D875EA5A1FA89916D0367EDC4F8890E93F1E660AFF16EA79D1E583007E693BF06C172105B3DC24117DD921FB60D3AC0D2E5C89FEF17087D885A0794E496E3CBEA333CF72A507788EFE
pk =
sk =
smlen =
sm =

count = 68
seed = DE9E2742591A5AF6A6153DA85A510C39FD31A2ACD8A8511F190A9A5E5753E63D9801A8019508E67DEB1E9219CC18BA3A
mlen = 2277
msg = 8337940EE74590EB25E52E78E8563A09CD2D45F650F48775E3E61F9E3509CC8EB7E983310D0185359F66BD80E0DA1E45A6BEB53ACEBB9030E310E81A576D0F80C64FCE1D1FD77DCA27B7C6E02B0CC26EDBF496AD2E3CE8484E988E56BB28153587D7ECB02FD8882545E7BF79CC9966A7FEDE93F7E9451BC48FDBB481673D1C4135F95D68F40F4B4F847345A320FB4D736BF5F9FD347435462DD3A238E4C799E7CEE081107E11682C7B558B19177522427F1D269FAD81B565BE538E8FF2D7193579AEE51E50974BDC0B66331B59BF496C87E4F6E143754076DB516C9C538410FB38A930CB5BA1E6610441126D01C8EB5F34E2E58424B8B218D9E68C5D8B4F5258EEF07EE0AA5475A72CCF363D47D825FA524C16C7B7587C44864DA9E4B267F738B87F7E5701147F550CD38774B17DE48E6969A0DEDF334FA67470419059C4D1607880CB12FA9C0ED23032C7E0F325169EACE7DACCDD4C2E5097FBBA859970D7EAC4522C1FEA043C9278C1C89FCCE95203033B4CEA4F9F24B55BA6B79EF88F275310C6E48189EFC1EEEDAB66B56B6BB028726BC463D93D742492841E85D5C837948978D0FADD1C172F8859C802C6BE8394A05DADA7546EE1CC5BB909D3189088F4FA6D07C573ED7263C081720E701D5D4B027AE54BE175536F3BD5E91993CC040311A7D352AA26414CAE30D10408DDB44E8C9513F4619E99EDC894F963489876B24BB0B91BDC3EE5B78AC0D4046B2E864789C0C779E5AF97F8F84F09A26FF74B8BCDE66C007970830B70C2A1122DC9845905C3AA7810B40641E8BBB398A23BBEF52BEDABEC7BB54823E64177A73786992DD67D5C007D770938402EFBCB3A60281C5706920A9EEE4C26C0B251C32B9E1936FDEC2928110959E99255508250FD5BA84B4FB314187124072D30FBF2163D36F1480ECC08F7FB8093BFAA72F1914C63533EBB3A57420DC38DC93DD6AE4D197FAB790C1EFC1B7A2234522E0B408D0648C7AE782F2F08CB70B96CD76B5089AF1EF4BA3A4C2FAAC363A4DC1C6C421F6AE1E9B67461EB02F36C25E763F1A2B73CEED4DCEDDCE619CB313D124CE6F7AC986D6BC344E630F22CB654C1286FBC0EE01C968DADD1EDAD744C8BC828CF5F316336A5883166ED000FF98D6CE2CEAE7D3E40BBC5714F71BA9E25E1506D644FB2DE2FE190D327ACCCA79D9B6D9DB505CF1853E98F30E9BA5E568ED83E2567C936A64420C5D8F07AC4F65F38C28E88DD7B5209A600AEB81A6D2AFA4FAAEFDAFD9B7FD3AD7F49462CD577204184F9D44A45E2A909373CED24EC0EE56BF2E6675C506EDA67B1E6DAB75CBF1822E20E7A8A81A7729B42A6D67A1DD457FCD19B62F048AB97B3D694254E5C051FD2DAF3D12AD627EC37C22117BDEE9EAA290D11D56BAFF0DE1037EBA908FA03E2F869FA2B27936669306E8E70A0A4910A123F202797BF1C8FE47178BB1E8E8D7AB1C01F30F5E779B2BC99902DF15185FED4C865997AB72254162D00858E0908EA95A9ACD0FCE72E571C7A381CC33E06A27FE6A5922775EE82C973CC3CA8A05717608F8703946C9A89854D627744DA475DEFC1390DC44FCC3A23C47AA8AF17240EB1A1A00A062D258D471F31333D0356243DC1CECFC559378B4395F01A970EA4074D5666B44D49EF291ED15930DADA66765B165CB8331CFE549C38CD0672F534BE60F4D9B4C125FFE747670513B5744676899B256B992E15106B99B794DB3950582816612144649210751F3D0DFD5B25CD393E724F7FDEF00756D0C8540E8891E592507599B06EDFA6EBFE543084AC81858F5EB02D8F5EB8A72184851E8589A3AC6DFE1CDCF286723FC4C1202765FA4F783EE58C627ED494C7149BCA6A4DDB420827CDCA82DC42515BEAF46CE9D9ED524BD00EBD3094F770B1E1DD09FC431E4C244D2305619DAE208E65EF385EA92F5A79F12B99AFDAEA79C9D8D319944AC6CBBE3F1290EC6B87D97785E059E6871FDF239BC404021CB52064B88EB4CB3FB6A871B0F76C12D7B8C5E8FE0A65024AB5B25F4C67B6D15C22B0005B754CF7CBEC898B49F4326F1AE4034E5F5A446A96CE08083D48525A3661E10C996DD22DC34FE570A4C8817D10D750FC5C2ED0C24C7CBCBA5CD1B2680DBAA3315FBF2BA7457ABEEDC96B5D111110D4678EA5C7851D25F258926B0B028365799E940A6E17BB03CB332FBC6D713DEA7108FC6268C8D33E7A578C94FF75BE808C15FF7884F092C0E309F1AF99B1A7314FA0F32C8D8E32B3E9D92C9C8FF6B8FBB99111529C4BE3A2A4F62884373D0903180B4DEABE613DE5CF19415DFBA7F9A46297AE2F21D7EA420B41F628FD8DEBA55207606539D11791623CB325F1E18C98AAC27283BFAB2408F4FD6CC58EC9E306643BA1C0C77D84B3930263E5A76A1CE94F3D7721F0098D54E6C990C3AFF69B6A0D82C853EA2AF2D3D2B3E96DAD59FF873171B55D16CA9A7C68DAD2E918174D264919DDCB4B9D01CE622D56C599BF60711C74315C918A7BB97B9513937AFB6A652DA68B6B0B34E316D7BE9F5C282A5E8773C892782EFF220667A6A54069C37B88EB1CE676AAECF2015E59FB7AF4D30C4625DD8DE4805F505E83C877CD61D2A0BA65B32B0DBDFBACFC88CA43E4DDF7A1A4517DCE83B7B8ACF8DCAAD28284039747935865DAF8DCFCA29FB676CE2EBA2C509CD75588FA5E58CEFD0694626C9BB31C3AFC372ED313C9BB3ADC398E89DBDB108DDA63F9380EBF9DA17B378451634682F9823E209BF10E39F884ED270413152025CDBF4875C121B1E83E12C044453FFDA6D8CA2C240AD522577C6898AB6F2ABE1FE77F860939408CD193E605F87FF2248FA163AC2FC0F39BFC38503B23F5441E0E364CAAAB890073266B3B51217661F5DF41C0BA925BB425AB3DD7B6A3675B7D60D0290131EAD53A4EAB0C66BAA83F2FB77E74C3C123ABA7731A3F62FAB8EAB2A96E8BBC911E501CD23A088E7887A469284E0B5C27B5CBC1DE2B6938CF1AF58A47FE78141306CB76E8F2B73620BC4549DB6826D2D72873885F6C5311EB5B9462BB4631D314DFB9C836C6F4D9EEC6818940C04689CC4D8D11ED9869355617861340E722B2BE78197746E2759AAA8D68D1965888E89B6B0F5BF51F94E586B2CB8708F4CDB520BF31DDCCFB7CB69E29A7AE8AAB12C11F431DE40FB9E82EB5F2B6BA1F9757F1487B63255FA69A755601C2FE17CD1892D5A6799C35D05098DC133BDD71318667D47C4671
pk =
sk =
smlen =
sm =

count = 69
seed = 272E459EAB6A0BDF720E4C5B79E641C95BAB66C3CEE261D0E3596BB04D232ACE0A1CE24BACCAAE9037665A962C711B08
mlen = 2310
msg = 62215248E1F3AFB19849F758D742F8AFAB595040C4DC520D603C9A80FA9CF2E97E4F4BD7350551FB667D606BDC31A45D88836CD376785C01F9007D47DF95C1F4D1E30A927A13525409D91C9F5145C0B86D3B44E933CA81E4ED9559AC17940C61EB85B2D26D2C47924AB80ACBAA3D9B1C8855C13EE45F5C8047C161AAA5321839A01783B21A5EE90CF91B8285C4779465B7A89DE3D74D482080F68EB2D8B47429D5475356C50A92B3ACBDEA5786F4D6C2A304AB500490F84FD1D0F21ACBEA325D62D2657F3889B6F591A7F63D8633C061CB14B8266A7FE17642DEDF1D08D9FFE369126CD780D9F99FC6262B5BEFCFEF35D33498CB2CFFE55F2F8D567EA8687DFC6E7D49A61FDBFE768C1D11BF5B3B18CA52225B096490C97CB9A0B3B2CA0762DCC36B60F7D26FCAA4E38B1F3A6279D889323010D9CB0A97FC488E09B06237E6EB0166465C2CBC2B9CD06F155759B6C93CA0CD3178845E0F3A2D20A68757AAF3C4E74545494462CCF28F6F51EC0FDFF4F1E6D98FC5B63BFF068FA7BE1764BCF14497E71E424C9389C5DCF8C5CE1DCD40B82F1D75C3C3970DA433A92A04DE958766AC5EB3645F4D21882F7071383AF8DFFD6CDD91B549F143DCF59FED6674441EEB03D5013E90ADCCBD7E3DA115535AC855DBAAB7F51D70630DC00009E726A16DEADB12047D85906CFF315C73EE7D4E24C9067E3B772F3DCC44C25C7CB8622FDD7B8ECF5E9C877838D71D500F864A662619B1478F8AB4DB2DD09A111ACC99ABE737DDBCA06E88926C4E73B5F5D21EAFC4B11938FEEEA5F8D5A4C616A342B54C9CE371817AA2409A55A3237BE85A50F05B33D35AA86A62E85A01CF34EE7DC840A26FA1B8C6B307817C062D9A2E7163A3B036874D2ABF6531A772D4031FDCD59CA79FBF442CB9155F90148DC3B723778E699C6985634185C3FFDB966ADB80A3D1308150B12964142498466506BC0742783C27BD3472A5CB45021DE066C28143FFBC82B5742BE51E93BCFDE1A61E661B730D8760E108B80C859E4B3A07D483A6A8967E5F01B03EC8B63A20C6A03755C75F419558878A5EB8BB0B2120F183E4BECD4A104EB4DB62CACF5F9964583815334A25BDB75724E549211699AC3BC9B2B5F58F1FB33429905DF81C9422F8B84E95A7C36DEC6AE9B48D4F502D8AB59B69E9D112693578D143A3F111EF00844303950F65DDEEA6E30F1286DE16546F90C4364A5C09755AF3FECB13983C418B2FE4AC17BDDA57E4D597E8BDCCBFBE4082C446FC920E5145BBAFC67FADD9799CD8C7714510DA579516ED39B3E22DE319977FC77A9CA61AE8252795D11724AAA866C1FFDBCBC1FF91AF1B8713248864A4E8B9C59DD12863245F5048110DEDE7FE31FF9836715886C37E9642DBD6C668BA7AB8C2B706CDD58586EB7227B5768C3509C1F66493468859E275700EA38BA69064179F6036D7B50BD232B61C9B9659492894C0057DBFB80329A76CDC57B2A89BBB910483301CA0BF6AEC7D5DDF86644FF52F48FF6C7CD00406CACBC09AA251708BAF3276A52BE2C7B42FB6A9036C318529CA98940769A67DCD532C0000AFB5FC63AD2303E94E09D2CB40CCBE47FAA1DD22ECF528179AD40FD4BFD43717864149243D61CA255344C52743200ED8385A7CA6CCA24CF967D23D07DC2A3F9AD5F3240F4F022A6C6CD281B6C492E8D144A2F4641957ECC65B32C9F74BB468524FF58F0F3DA2F5A56742896CC8F99088574264F857DC67CF04C4B63C6A08FC534229CA8BA616CD504F969EA6E3C98A517355F98A9E884062805B77623239074206E01AD2F3FC9FE9FF8254A5D3525C3B2F0A692803500C967A2E18511EF5B8845DC4B0DEE9338C38C4B1B8B84EE63923250EB6F9E9C272617C7895BD538A6F34D3557812BBBFAB2B8FA6EB5E95B9BCE33AD3185CD90DD536A68639022C079B5CA7748864D37D45FA6780A45AA991F28BC0D3BF371EE2FF0C913CEA6DB38E4A278A4840EA1F255F8E83B6B6C5E260A49D727AA42095A88CB8120B51DAFD764E690102F7FA07CEA2EB86AC613E7BE2F498F5767B622D04E8A6F272976FB058C3334CF8CAAD1D180E3456C210763C974E431CBC3E25EAD8B9FF9243628D5B08D92CBF1D5DF29A85B1A04D2999B3C669227B33610121D543CF4A978F8D9365C0FF8AFFA92B07FC8C8604A0F357F3C669445685B6A29898301A5AFBE10ACE8D64A47009C8741D7CE82E9900643900A3B92A26FE5F24886C06AE0918C3F2523C320699C799CBF72F0DDB08A0F1F63D6DC2F021C78A9D44503209190EE4BE654663679CFD292292D71FC4BA6233A196EF9E95CB965852773404B2622B565BD91FCA6747AAF7F4EADED7BD3BB53645381B687AE04B8D8A9BEF1095EEB39A0BEB4EA89BADB4655A1AFC7EECB7DA0D670C192297CCE0B31BBEFEBFE94C84603BA8C0B7CC73159FF59C01A037CF2C866DC40D88432CD6C2F1989351A4E41343CACF7BF2C2B395C863709D6EC1DBAB2AF514CC771DF14DF095DEA8284BE2B65097D8E6F72EF3936595384AFC0026956E819F1657C901B92644E9D6D32D0D95549729B2CB3D5EFAC9C42A5F284ABC3BF5CCA5B08161B09D9A48FFB2996C3D4383D65B8D1F7FC3248CBE84B9C05464F4A76EFA005FEC342EDD56959CD26CB0DAE1B61B0493A4B68EB3D6335BBC280508F09D84E0C5F4EF520D92CD34D69E5BAB76DF5D2B72CB41A298D370EBEEFCD6C1904B956458BDA581EFA6B3654BE402AC3A971603F23F2B543C5BEEDA5F018543B72C146CF04680BCEA31B4A238460329E2BC12F14C804FDA3494C15452223D2477C9C8A497D04EAAE7DE09D7D7A879D3A5DBA565AE1A38F15E69C18838C487C0FBAD44A068C42EFB7D3F5EF488F91C42F25AC564751F0EFE0ECE7D98BB1B3D0FC42C9756F4B8F9DAF1FD0D414391155285C8DAEAAF380BD07E43570F14E9A47A87BC733F1E676233F17BFB71AAE464AED68487392D339AE064AE27BD57F8695F493AE56CA96C0615BDA8DA37133DD13C2B21DA189A7329773FD8D51381BC118645440B28FA4F402EF84C4091D3A0BC4D206BDCF9007F5DE9AA1E6CF7F6058AC6B69FBC703E908C4221F9065147766E48F54BE4B076406E2F9ED19C1BE982E636FD02DC26267C3ED989E6AD1CCE62E7B988FA7C1831E5126111A4C3C29C38A1F96CCB3A04132175FA46F73C634AC6EC741B135645ABF1DCEA18571CF9A539F5CC935BC6D32BEB1C7B8B3B5A141146EBC12DBBCC17BB4900CF0B95EBFAA52190AFC6D8933CAFC9
pk =
sk =
smlen =
sm =

count = 70
seed = DCC58DFC13B035323ED44BE50A7096F697C9C143518FED50A59181160960203831A9904847BA20B85E99FFA63E4AB0B2
mlen = 2343
msg = 954511394B9D10E1BA162861802A717E24EE42A346C9ED280C88E267A41EC09D6D73B6076E7E30257BF265B71A0B6E0CF408F02BA9078811BE94D0F38559E9985463FC9671D182286CC4F18CABCAEE1A3E5ABDBC384FB27911168B54A387171C0524489FDF512E4D8D2F65050CFE7405D8DF63A79C6E42A76F4538907EFF4DC5870095241523F56FE8E389EBF1A1CC47DDB9F0188513D5259BE257BDA5BE7381F22392CDC2406E0F2448A80F3824F2670F61920C667499DE899F0F6B397381A2DE66255E061AB92CD864DE75C9DB7CBAB9FE76AC38E0AB3389530B4004055268B289B40D79B32E5EBCC74353510BD1627E2D5DD0BE7D3DFD04138F6E3EE7526133DC70490612EAA5024BE6FBEFAB24E1E83D8941A113D8B871F3DBC3011869174888CB7A265D7DE9AB99B999C19AF9B442EBDC904FEDAB52CF40B787AAB35626417C5291F2EB892F43E698A8C65CBB6442A4832F33920FB2DBFC50B8E996FB227F2FF294C385A330957D2FADA9F86839235EA79ECDE6D9D94FBE7C79A38D40B9A8F241F53B921107FF1C72624C9600EC04DFA1160F1FA9E5D986A5A363E9CE8627276DA73F5DB47E4B90328884CFE93194CFFA6FA680F77886E4A7A0FDAF13A7DDFF6984B8855E1F58235BABFD5106338FE2B075D4F10A9FB3D3C5F829B7C61B02B34E9BDE6E62CBCC3AC9F467A6CA170EB43E632EBDBF6847F781E2469B4740FDB83DA34CE34A286E3B363A72CBB13EB66CE1DE35D8FD77DBEDBF45C44DCD16E6B58A1699694D9006947C8C20810E85E3EBF8FB2C68B967743642D86556AB6958E545AB83EC24B96F2B4BB99CC8890C3C1E0FECCE26CE09B6D99000694F870AF9F642374FF0BBF61EFC7CD5AAF5667FC3FE5745DFAF7F13FED70FE070EA4C09CB1A92D8B7F0DFD4B4A4B7DCF4CA6A97043BCEF6346F1570F37B0EB48DB8D15C8A82ED69B0C7833D6C830414C111C987471E84D2CEB5BD973DCA34ACD3A65D7B1A502368941935435B78B8F2B74C2BEF127D96651247BDBE68EB7E466B9EA2A64A13C375103D7C8F7D30A13CBE184BD1EBB19F3274E645F5C7B82EFDF09233D8AD146DC0715266963FD3CCE6F8CDEC20743BF1B7F57C101AC24C64D568923203E1A6AF03A700F5A401EC4572BBA528E284C151F1D108F7563858011FAB32B3776CF2B910D7B21180DBE75742032791018258F4D1407C9A213755C5C91205352DF919B6F14BE056243DF6AC2909E52C9A79F6917440667719185F1C5F1AAF40D873BA22956FA0BBAD9C35360853333A10A0841D9D2E758A0B1BC187F6BBD31C41B74F9EEEF1F7A28BDB7AC3D52FDC6FCB3EF0383A06A61188548963E552716D2BFBD6C2DCDE496D06615E86A5CDB76A03BCA2822ABA85EC6807EBB6918AD2948D193CCF74F4BDAF7090CD4294C1785DCEDB6B55886A848284A6A4A88A496800053E84A9F2DBF6B334AACE11A5A540626716302E259A64C6316ED543806B3BBFE37563897E83BBEFA570312DF908C1786DF0FCF55069EDC336501A5AE9D4BF212D56A9CEE811038656912238AE284575EF8DE1285B763AE54ADF44F91B6DD9E309B7A7A0AB71EC2E4611831B3CE1C9DC85CF907B52DF7406B06367E7A43DECE72DCCC57D268820EA021C27056E3C6B50E7BA7A59B53539A6B7B06B35051E3151C23F3BD3C889B25D0ECE1FD0DF1AEDF657FBB096CA1C861ACB0158501EA1AEFBF6DAD11BDC325AC1CED3739A40B7A83458EF4F3453C0F6EABC1A48037809A90480DF9DC4FF07DADDC58DF2733D49A4FA53C2A41E55A4A0167C6D33BA6E752AED3A125DFD6A0322CD235254505D7B3CED7A0DEE7EB662ACFD30F8B79D1A872998CBCF15CD86E26809E0D2DA0324DDC90FD12CAF9D8E4EDA437FE4E658D47D67C95927C4B5DEE965B940CE93E6743917296E10820A7101F8F633C93069E8B569F4625AFD4EC61BFE4549FDD06C2290A91AC0FB40CB1F55DC8BC1FE695C73AF603840AC0351F5256E00555C984E79A09E58C566D1A117B7E569BEB5850FB491FD9B982442B55BDF53832AA65180DCDDC2F768B1A1361994DE8C25F3608EC853D5982E0AFD1F9FA70170FC3589DDAF958DD840B4B502F8E2697D01AD7AC2233F6A16D540EF8D232887D2B4FA727AE2F038A69AF3DAE69EDA8EF6BF1E0B67D811160B75231543EC5A4D0778B7B42FC1DD6732385AA4400450B3CAEEFDFFCF147635CFA4AAA53DE4EE3035BC40CE8670016384BB877A86A15B59F3DF0C5D624D3D2B23EC46913618C745330A96C715C6F0BD096487E89B917384CC30B3D20A332F1B4056462227E98AF9874FF1D18DF2A6BF84AE822EE737F9E34EE8C69F23EEB9BF38ED056F499545F405759355C104284A6D08A9EFAD8FE28288B2084336A6479A6D42404F3E6FF3AD1DFC63C8AAE971AF11F2699F32F57AD29188492CE07BC1A271035B4D13A686EFDE5572353283A0F3138F6DC05CC35E5E5057C5C8B9E12B0164C0915ADEDF40A6E23848FA59ADC0E65BDD2120486942F232315FC94B4676751A35AAED2828889864C4CB7DD95A662A475733C2CA8F6997A9C822C6C8B9DC95A8B4C367E613E97D3EC6D6DDC2F81022EC21B3A93244E3BC8C2737A7724A3CBD480B26819EEB2676FD383601D79FA266ED3F9BAC2A98FF0109AD7E43E33E108D88C09BA82AFCCCFE98F50F789109D99DCD0A2C61947544F3666EDC621B5D5ECB7088B2430A611BEA52BE7F5EDFC6E2649F5E81F6DF72FA9A748BFF06AF766A60D2B751B23A8AA95CBF733359F7C0CD19B1482A6E6572D1570349C688D78CF8B8C7DD37576DC47A193A2C2797D0AF7504DEE303823A8B77204AE7B6E91D431979798A7EDF435056251D0E3F26B2CA16BFE3422CEA0398D30F0A0DC06DC8A93D27D13650E5BFB6BA04C93FAF0D7D06F99FE4F1F52A059FBE808179515FDA48ECA714F0947FE9A98F02D66FB0D80952411CDFCEAEF6ABA16D92B8F1B82DB151D7DCD7FB7781EC55F4A86C86011FBB9C5570EE76897E7803036E2FE3CDC2D5EA7A613897F3C69A6EA734E3811BFD15E90D7256A0C0C88CEB54EC6AAC151B435CD2A870E4A02087C2B847C75B00B44BB3CA6D4404C3052BD308B8D5F595277592D26F6D5A2193CD4D650BF931FEFB9DEEE61032B29EC0412F38E1CBE025B2891C59574C1450D9E3D8EF27940EF712143F06F38DDB86341A7FC781E0FA8971DAD13AA7E93F1858C70A71A40164211EA9F6A41AE90D19032C2EA52C23375CE3C4E59599ECD6855213AEA83F8DFC5CC70F58A62E4DCA17C09705C0C099B29056592986C03CF5D67074735F2BEA
pk =
sk =
smlen =
sm =

count = 71
seed = 270BEDAA7BCD43990FD8B4F44FFB63A3AE8E991BB2BF84DA7BC2CCD1A079C579AEBE2082ACBAB7FF286DE795F31973B4
mlen = 2376
msg = 326A4FE723BE9363ACFC000705A10B6CD8A7B25E99A34B4A354CBD6F50550BED30F6C4208490B4194AB79B24B093FBE132C299DF924F2FFCC2CDC6C2C9019EEDF4B72D7F0817825BD787135927102E1DA041E9A78B501B42DCE777A79ACE604E57DF11775D7B87E75E5B00ADAC90D1ADD78CC5AD348C7472EEC6E6E06F737E77115A9509A6AE6570F738DC2F21314A7CCB9D44ADD6E1434CDFE3614BC73A6B468F6691B60F4F2DB103289A90C4FB2BF5AAF87826D2BEB0880FA64E07E9BD30D4EDA00D6BDA01D1EB22BCF14EE797A859C9A0D9034E8C5316201AF91388C47E1DDF061C9F45E067A5F60B355C98F8734559B8F1B82F47BD9CEE0224A1D67D40706333523C34F3582B6C8CB47BF7D0E4FBC7D7CF3DBF21077E664FD59998338F4DD4A423C3A145EE1E994AACC1A48F81A7E9FE106008DB93A6626B8C8505043AB864D93AE3972675E69C3825304086AA3419216CCAE7F7D5117739E99D8F4A0B658148DE33FDAAEB9967EF56677D2028C3B584C5CC1C096F4DA16799408B2EE2FC3482AD2F49293CF4097A78492470099BDB90BCB4FE3B245AC8B3C53E05D7609E34770ADCC147033A8FADE81359FF63C3FB90C5A498C98B7A0E5EE9CF4D287759ACDA4BFA3965CA85E1D1C1019E7FE6D82E5E66A717F94890277E6DB1EAA6F3291FE1BCD7D437094749FF5574B8728E0DC21A143A14E382937EFB7EC1B0FB3F6F9C0F547F470E3B436DFC7986F923BEAA89583D8978C433E0CB0C4E98516AF1AC797C778662455A57FEF45BA2C7865C1DF5C502EDB01C8CC729468091BB96BE9DA9C298528187867EEE9A06141DAA15F60CF719DE2BD15010550B92A41F12D8F38B54692589AFF51A9D5E6047A0D9B707369992251DF31341A45B01B05FFED8ADEE5810824F903EA59F14FD500AEDAE797F8BAEB470C0B14C4EDA5C687E4848A85B30A8E8F59C45D4C9F0C65FCCB15F4D4209A55722C29B6CB09AECB4E53FA3AA602C56EE3BA6900CC12889E7B87D5EF283AF1586764519A30CF60833C82F0ED15E39A8BCAD5C6AEE9999E63D399C5CEA10AE1F53B04858EF7896AA29FA541451FDB685734C39470250545193CAF26C9891F7F965904AE10E8566BFF9B2F465BBE13D6EA4A79586E68844B9FA68B2F992565C8B0EF5FFDEB5878CC12A0571CA3AEA50ADD29DD06E13741A1AB215BF487BE7735D1634332F47E037253054A21E0AD8D8F011334CB5951F833D4D344D632BCAB7C373CB7DAFE8F3D79E7E13BDB1C6CFFA474A9FBB46F5736D55F3466534596EBD22B29107A8FA50C1D0E62F0533E343FEE038FC0C3040A6DF2D318BBC8420019B1B148D6D1DD2FE428C2FD617CA73F224EF9AF9BF6F83CF1006616235471B69DD4EAF9F32529EF3E1DFE6765E61E246B519C702351C9CD66C57065EC78993D793B082E3685EB06F2530B07862277D339A52813C99EBE16C06C4C8F547D9705850E770982E8FA0275A52F430FF2422A115ECE46A9202CAA0195789532B1444F1507AAB2E4303464E499989F21C7D881328F18DBC77D4B9B467CAE244A93053C0321DFBF815DA28B6EBF483EAFBE634E9947BB5383FEE3A31BC03A63FCDDA5E3E46D5D3184718C348A83975728714351DF43BAF91787CACA346DBB819602F18A4C4FE90C4CE307984BCDED89CD2E4AEB66318C10D95AFA5BE53393FEB981C21BB1411BB9C58818BCC141223D66ED5F35F90C05FD4848617220DD72F5E892292CE20AA9A0F9AD54022CBE94D2C86DAF3FC66949AC35D8E122B02E2D155E73F4CE24D7E85A5C301DCC173CA8EC090AF9DC7F443C983280DDA27ED4B9BC71F86E84F7AEE39E6A7E9BF5E43920AAC858F0F49A06216D9D3984CD2E3575C0FA6CE8A5E28B0F481CCBAAB450FABCE8A1084EF458DBE257CF09D8116136C2CF1EDFA6CCE31AED0F1F8278C1C8D9C79846886D48E3FD311C015BF2373F7CAA71AA26B011D0DF5A843AB53D7E7F0466CCF49C5D4DE872CA87B8895101EE0147A3DBD391BEED75FC16F65814D56CB29273A5F4E5400FCABF85040505C31D001DF0023726E9C1F7C29A37039FDDA73B9B99ACEC3A029F7C0DD61ADE7D5E835E1CD605AA8E583BF8DC99285E86CF91F4B4827A0E8956EFDE2B495A86F85E78B954341CF3AFEBE8DB71C26B9B1BA27B47284AA84E55B1C2AFEE733AC596A10186D9AB504F33E34A06CA931D7633462B04B9B2B0D4751B0343503BCB2A1893D944FBDB4BE63DE167348A1588E6551FD9CF2101B0B4CB61422655FBEB50D64CB9E87A23007A39821EC3ABA391485347624EFC3DFDA4A133C537D7CD8C3A549BB6BEF9A52D2EDF0A8892C6FC3EEC3EFC3C18741C85BF24CD3B36CA04EE77F654ED5595A0E4B9316CCFE4D2AA6B4A66B06F309337E363C9E39829C8838729F19811093DFBE962246473B7A19FAEDFDB0193F63EB85EF308CD3BE5831F35CED36D9448D0EA8306044F78946079210CF89FF78104BCB2964CE2AF9954D53885D7914E4FFA4AC7E9B3D103922FD1AD68C0A4592F885C5FEE51D52214E17035E8681086203B79B5EB176679EB3263B44EA7287262DD84BB98F6639B9657AC04E397D69C634A0C1181ECA485E467D62631AD2D9AFD5AC5B86ED4005FDBB7404B65BBB826F1A2334A481B9CD46E0CE9C414A162E84368089F24149D7D05EA6ADF40B25A708357AAA5A28801FF100F69252810188CFC6087507BB5BDE1CD43BF72B1B3207CE4F7E65A18E5276613D4BEDDAF21AF7B964FF69965C47CB03846F7CEDDD2C5133080FC632A4F0B3495B2D2751727CF7681F28675552DF2A0994E425A922BBFCF84189B8C9F43058D691DB3166C596F6BC480EFDE06BDAE7B9C2985A1F2F6441520620E193D7B94AB46DBA2A1ADE44E2B006734E6770F34B0E2122DD7F4EAF045164DEA8C2FECE7758630384C00A6B528A6ECF07045B2DC0281C936A540904733149BC65B0F57ACD9A5E41C2ADF83FD6A760B169BEEBF04644DB1314270ADF86D01CC2CD580C609E78BBCD9D2694A89F9CB6DD36B9AA2AA5581FF561B5417BE2B52F3EF2581E461CB0690782F33862C52590643BECE0A6141DC805D8F56C4F64C1BBC49A3ECF1E8827926796E5F9335DF47DA6D3E4C14795B547116FD1F3351FC55C28B543183FEAD8DF7DA4DFBCC38E224901FF7BD83B16631064CAC4A37FA632F53F004374AA19861FDCA515AF91E66186EF804366D5A1B3B4FAAA60A0C4B36B972A9579548B4CDACE7EB85F1F68A4E4255FD994C1786975E7F6F0BA87D0295DE72876BCE37146A09EDEBC0164B9C4911CE41EF4D48130A27651BD0DC315FD622CB6D03759D35756806332658B5B33E768860C1946569AA45130486AD49B
pk =
sk =
smlen =
sm =

count = 72
seed = F151196F55A9ED88F1663AF6BD24B2CB9DCAF3C9B313CD8F0A27639D3CDAE72EA90D60ED5C7C6AB697A06185E5A2E215
mlen = 2409
msg = EFC63DD588A7230CE08EFCFEEA534F5A0EB005480AD1D169C386E476715238526E936FEA7136E2D8AED60DE31CC91DAE4E764CE5F93624FA7F72B87562FB6AD8996B5E41FD478AF0AF8338A7FD9AA250EFD2F2D20364E8A88A8642E8E38F38583ABF8D3BE97F14C3EDE66EBF8EBC84385CAE646CDED8C5CE8F06910BA7FEC05D828446D558D6FED766FBA347DA2E84DA247C34266AA31C328804F4E3AAF6ACBB0AD50FEECCEC00D20B3610785B9F1BA06A0BADFB42A8F43DE3F7BAC36057EE0B4D2A15DB040A8903F767F7352995C8FC3E06ED1B1322587EEE5B31806192E04B09A7B433D08CB2A340942CB75C51E0F8409F907F69C5F8DC316A227942EDF7A458974FDA76C255FF4F1A85A352CD2CD2A21507E0F37451060D31D0847528B3ED5DA3E7168CBD0302F1B03842E63B3DEC6FB37357E37FC3CC26721F290726A47AB3D4DD8FD1778FE5133726C240E7B3E398F3D809C6C469680B9EFD25DBE890D6936B76A52F97AEF3F93872B76506A95685EECDCBCE203400D182252471B99B7F4C6CED4CAC8FACA7682D0DF07BC5904AAE042479855098CBC41534F0EF17F38F1BC8C272CF72C1AC4A5564DD132130EE676E7D7EC3CABB4E85AC81945C87DE08EC60CED3FA0AB3E83C18AE493A851434BFA2C4968B42ACCCF3609539C62A4E01F8BC159362E15EE91D8AA399D8BD8D67BA1E8FD646EEBB4583812293406B05BA5BE2B1DF9620E6FE3DAF8CEBD9652BB04494B899F407C7D9ED1C4E77FFADE24ABE56AD597BD438928E05B0363D6D2685D34D6B51D71012844415C46F13181B146A3AF25AE4E8853CC7C7EF6387306C45180A6EF9E97ABE1E7D5E10115752C3071B6A213367E8B1A3D1C3703CC1840735315623901D772C61D55EF8C47DB10F0EB7582D7A043018DC1363E93F315DD984B8002EA7BF5BED38D3F273276CA577CF99A635CB6ED9D6525520793405BE27C86E6EFFEABB1E5F84A0076BD151CAFC59853424DE4B3460C673B0820D76E15EE47B6505D2D5C179DB92A44042F3631C646D350EA9721B8984660A76018DCA5C6BB1223CD03CC844DC9371D32549D9D645F75D2683FDAD1DF6434BBE43200E506ED2A815FAB511172C70F99A85FA3970433E8955B2F9389F23C10141B5779A23B8671EAE8B91991B78F635FBE8E627D3E79D91FD1E6E90699640BA3AE8D7E4CF5145F1259CC76AE50B1FA150D8338A9450A5B6B90EEC9C94318BC78C9C7715A3EB215AEE6443540D211A0556813529023E5A581623CD6D19BEF0705A5F69AAD4833A57C308144E92899AC5683147CDBD279D5C3A55BBC5E8F8E26A158A3E42F8C5B858909B024B4BA4069E26DE66460FF4A7DC92BD54AC244007B6AC6CE07A31A2AF3323CB55F07B8F480D279308FE10F2DDB001DA6C4AA132B988AD03FB63E0EB06544571F5505CF377A81153D6FBD4FA2B7562074CFAF587CCF28DAC84AFA58809C0B296E0D2594D3582C28596F5AF7500E143BE7B49C63D04F49BBFBDF60B024DABA5533F945BA90659758E06984921EFEEF79604059EB808C9FE1BF9BC5351A406FBBA7F5D8FC9F891488E537DB14B216A0535C9FF7BF8D5C68A2453A8A48E58FA7BF6EB76448D6D0BD05BD4628C4B852A236A11BEC0F67118F1267CA42647F6F2303509094C9A7F3A07B2724ABD2D9B56B71FA7AC6CDDE456EC209BE76C419855A5151EC9EBF0E0CF1B86F4E8E81B8173960F8D1C8AFFED1AC7B818AF8E3BC092E2B209D693E80B11EC7DA39CA93223E1B47C6127E8AD40A78BDB0ECBFA1F39C84CB9ECDF960ABB39884627BC4105C53EE7BCA4802B92AF60241420CBB36C407F46CC2E953D7E3503CC82287A8D68D0E673E212173D80A12257ADD5256652188C00590DADCFB7DBB6B35507B853EA5FAD4F52E02230CB3D3BBDFC43EB74780583E8DBB851E0257117F4A39A6676586216220C1CA21DE16CDFE6E1CC99EA7C989916AD2FED4A8373CFCFF02207529BFFCB7B7601317450BF430BAC9CE111B0FBA8D7DE6627F863078D8E6286B2D34856426EA90FFD58705444D0DC12D4FEEAD0FFE543811E1EF306F40939922563832D06E6DEA7109087AC051A361EA9E755856FD4E51388BC7C40C63E0953C8413AB0CBFF70C466E15DE5B089D095E8EE8A64E929D26CA3B71EF0B2360AECDFA89284CCE08C666F4E0146362F0BB84B87A49FCF2324EBB96DD941F00E2586F7246436EB66B1E04AF84482D8ECD2BC8EF9955CBEC62AFDD754A7F235C7F3C41CD0B36A9024D426B7388D3C33A5A6E858846C0FB0D88BA5798C923F9B43D14A6661C65092D5C5EC0F97D84784FA336AE6EF57C7A5D04804B96D19849FF9074724A5FACA538E32C6EFAA5209317543159272CE50454FE1E7D068C8F5FF3797A66D5F87758627AB5D40EBE1FB7CE9D69287AE7A5F349A5DAABD8A8E7778BAA26DA0EB237034A3366448280237A165CBB303BE6B33C0F11C1E56C50A84384A0F6878F2A99B14CD3B6820ABD27D2011E0C37F8439BEDE65747038A5FF7F00DAEDA094331523CDB7E10F1063B64A584D3E9F0655268F89DBEF3EA3FA4C6E54FEEBF8F0046C6C811F0767CF6FCC9B3497DB05582774047A8DCFF6A0C1B5188076E64A9D5693195075F2A05E507A5A523EEE4537079F9E5E79210E4AF056D6624D45A0EBA553CA9BC92171451970102CAB57DCD89ACEBBD7025008325C61145264F42E4D14A76E5C2F1C129D4C054DA00501081617D1A27012A6E160750DBA73BECB5DC05105BFDE1F1D0CDC837355844B291B09015FD610628513C1C86EAD373730B99FCD4A552FBA07163CE9CF6A3D3AC0525593F0648256E8B33FBCF92AF58CE26D0F036E11230879DBB789507BCEEFD2960EA320236A224EA74DD2AAAC541664FA3EA9430D4FB09C878169A8AF1E7FD4BE5E7926CB0B6A352B25F452454474107286EDAA145C0A0573361522EACB618DD9C8B32BD1A8A5923F4C698CCA0139DC640C1D5D557CE889BB69CE32D85853DFBB0F34DA2CF18CC79472906B67F6BACBF287F31DE0B9E7A01A356EC9B64653CB922501EA1EDA940089BA0F293B667F482E92438805CD6851776CEA0920CDEFC4062C9B4E51F5AA1D7FF909CC2608B6F28CCF28D574BF67CE80D4DDCCE28F2ADE0162CB66894B5B2DA0EB975CD95EE7FE72FDA2736616C8B571FAC94BF8C64ACD1642D9431118F08A62328D99B2B9D90BBC915DB764C4935951A59C369C72060CD9F4273BDCA0C295294008C0AC3A149E8CA5E8BF21042F5F21C067147F3BB52B13975026A9DF7246AFB1D053670982AB316509F2850342913E1322758ED89DA02DD79126726B1C5566C1831CCB1D62B3E271875E62CDE0DF0715D404F95F580B63923F362D416F83FE5AD98EED584717FBC2CB7D1B00101200F4EB4CA5
pk =
sk =
smlen =
sm =

count = 73
seed = C7ECD1EC1A3D83F5116C0AA4345FB3ADB4D9F81BD79896BC4932EE2F9D2D1F179BAF7A002D88F4F69071A7931E7F7FAE
mlen = 2442
msg = ACB414EB55AE5E49107BD0AC5975544F83104F7264495AE0BF0A6D9594C422C16B99469ECCDFE8B8000875B469309891EA42586A615D146DE64FE59277A61631B2C7F7379CD52FAB3871BADE120EE9558D1479A91925634578CF14D35DF3B5672F8B5F9F956FA9F7489D6E37E207FE556017736F6B147A8CF664D0E0521D94737E18188A1B7C30296CCC9067E7B55D6E0F2FBD875F42FEFECAC49510E324968B07372DEB10A31C585457E0C48879CE44BC78898ECEFAC7BCEE90D0F8925DF2B52D5AC81692E0160F8FD5808645498428260F592E29BB90FCB07D0424EC79FB081840CB827CAA4A9D562183D10EE41D281E26CE3EC0069C83E1E446EF82E2E30DEBE3F409E0A9E6D1550E224DB15DBDDA44341E4ED6F8B8984716CA87233197528547D090058607CA141424A13145F1E896555288C5E2877AB3B51C7F9248D2D56A8521975BC4EAE3D009988CBD73C66931BADA0725FB8A3448D43E0C7364E9494FC4E295A700E79972E1FFD626D1CBE0199917851638B192EF9F5C03223F2BBD67EB59A5E8BAEC3DB40616938274201DEA1AE640F6EE7E047CC4C13F80DC65E3FCB5C62386015F4EF1BFEC561E121F9BFA9B2075BC1C4730503FDD5DEBCE8A535ECA01B9D5B021C290854B5F3D49EFFB263DDA34C4E96AEAE9E71A686C009B205994B46CFDF1F76727CA67D415B9D21D54312CDC6A8ED0AEAB96B580D0B419E2058E5D843C17C96D156549962F81C266233ED2B795FAC40B1992B626457F211F08106AD86F5702B9DEB9323A0970AD86125ECA836E0A3D6CCBC380D474049BD96EA246B8BD9542793A66E15B319AECE6BEE17ADBBA7DB337D25F8F642774030A2FF969CB5671F59901CB109E661E55FD5E75EB2A96DC37FEC76A82EB89D020B4916271CFB0CB3342494FDB62EA0D253FB8FF2E91357B33D96D41530B8B5E9550FE9B3F9F34FD5A2A1A6A8BEB93CCC322622F3B5E8487DE19AF57CBD1481ACE02779AD928B17A9B05CBEB722C783B088B5912C2D67CE5073F1801C23170DEB1EB6DDFFC4C33DD25F94F4FBE59D704E478FB49DD2142801C37ED8F539EC1782EBD2F3253BBE19C5A048B9EF41824A811119F3A6AD2A0D4B77338E001358C61A9794572B0C46EB1E0E575D4DA141A415829BA8712B791B625B1B0EA840EE745D9FFE1E99EFD782BA25859351F443654995102CBEFAD7E59D03C9A502ED7B77144D0566E4BFAC086A7DEA356CB9E5AC02DBF7E81D6CEED4A33DA8D801D61BAB5C01F259EE3A99FF7F6D7BF8F2160C4BC3F890736074B000C4C58FA4615880F93FAD43D5657C76045D7C414E6B85F63AAC91F04A616184E04FF9AAD513BA767215FB0331A369D36C0AE9B1EC1268F1D0B43C42B786DB23DD66465B3AF17FFC68C67964C2FC9E41EABC45DB68CD2C3D95B8BEC787D994BB8E9CF1DD7D4C563FCA5D80B3F1FE8E3C7BFB7D171F5B9023BFBCC0CF4371B63C856EDBDA154B4313C47983F4027F9E61E86DA1E8CD787E3E6B50E1DFC9201B9AB92059F8B6D1BF7856CD55C5B1D6C4E6EBF818D481C56F66C79444F5A6544A64A7D78EAD33EB805A6AC4310CD46A2331E707B9B0950CA12092402D68C1CC5C3F269DFDB13AB34B97EAB50B0745BE72BB0FD2D73BEA5DD37802393B635E42A0DEF8544A96E7F40A8D9D06B64E38DC406BD59AC5C4E218591D20B8DBA2125978096517EC5C03F9BC6F96CB255E216EF82D7C7C873029F9E1D98EBC0D8E1312B84B8D02E8D680AA56A506C8668B5B9C56D04CF68E37C7CB1B9377C867240CD42FC7FBDE0AC44E3DCCFD3F877C9923AE9CECE0CBDAB00CA530F434A33F1C939FB88ADEF4D12ACBD8B2B5A139A3FB776D8223A9846465C0372B8C3233FB5280E936BBE9FD49058961463A4419D939F4F1FEA705EB63114F0A3533638DC4D3EFD620147770AD877E2354299CEC6E5C18924E78DD661697ADF89A77C7365522D3E8FC0855187139F7E43E9A0629EE321B2CBD9F007B05C22EFF56FE48045686B36C5BAC2267F37A2E3D4E03E19B1E422ACEA31C2E9F3E7541976D4E2FA03119DF9C4CC2D5418F0FC7A467CD98E290695B9530B91D5DF8C626C7236A5C0FBA73578B9A47491CA0AD26A144B0F23EC23D2C5B2DAA03BF40130F14B9A427CDFF1F232C9CF02426228C570CF1FA7C00A773BC0D70858588542BBF8F581540870897BFAC8387CBBA3416A846CF9F4F5D3F9DCEDD080CC0DE9F71B93828B835430898E82896CD3F30FE2AF8349DB294FB2A8FFC0848692A0B9E8A66EBBFC0F896F8D03E3C6A0C27E0F2177B85A2F6FE31E8AAF14EA5C1FDC54E80CDE47AE27A161264680107023CFFA961E913C4E6AF96C0BE37AD859C334CDB8BBEECB5443662739D027EF1B9535A5A46E2169933E419454025623FD6779F54C622EF81AB9289B50758EA34F868EC85AEE589B08962B85CF537BC733F62AAFA95FD81A60D5C2E38D6EA0DF7D1390BC5050E2463E3E2E3A769DE2A94ABDEDFA0ED67CC0FFAFC5A05A3B0FD37BBE6967BED8DEBF02A42CDC80BDC62158E184FDB6672F7947505E2C0A6C7762B1145C4BAF30E3D32434D22707044DC99D2CF2D38F15C43ABC8632382BBBC9E0F106565906F7D4948D30FB19EDCC3748100397F71E1548E58A5A01876D0A12DCC80000224221C4ABD98A5022506D24BF4D9B9108991AD3421D4AB9CC393DCB8D744F97822F95CBB2640E73E401F044FE20253ACB8B32A75FEDA640E190454BAB695A23B14AE3EF60B00491AB22F622DAA89B6B2E6D18E735672FE0EB2DE269E4E386C926E23B865E1BA22DDA688293DE144102F7030FDE6DF653E4106C08C2467AD7C54D1DF0DC5981004876C6BAA8720F70942700A154A376C8D45DAE1BE74910148EE3F2733E591E1965FE763B58C8B28AF25E9B3C633ABD83F1C0A4F68DA2E0B85083BF97D4E919340C0437A604416C4F629B33039BBF2A1F561548321780411D2E8AC0EDAE76FC3A19F3C84C3BE902A1E84FDF69B11A12DC8B78EF257B5FBB5D923FFD548451A52C6A3AF31C70266AE8A957B2BD72A51A034A2921B8E19321108AC303B0D2E269D032C3DB13F21D558C82BA4158962F2210E1C5FDD96C98D6639AA844F34E40C1B9C909CC6AF1E97A8DC83B78C72B30B7AE400F44CA60AF37770B3D9147F7D6F5A327F34DF7CB8891E71D41D723CB18E0DD324E5CD22AE0D9F2B1D2BFCED0288B7AA73AF4FE0A8181BA1AA7EAE966D0A240E10FE5735D98326A106D16DC49F3FDB19D3A8449C56A74153655600E4C9E38D302C6D4080017D93C628388DF94860329BAA289EFA4587F079C6F03FA03C54540A0AB4B067EE46A5A346F2FBBFF6570ED0166A55C258EABD62AD90F060FADE84E8FAC799F7928285F58557A72E055B535D00BD9A4880D10C05C07CFE7A6FEADFCDED880521803E339F6EAE3FF28A0A471A003358F952320F41A0AEF9D28
pk =
sk =
smlen =
sm =

count = 74
seed = 5DE03CAB3CBD81B8805A17E0FFC2105C3BCDC8D782EAAB161A15AAA543FED59353C1FBE03E7F36B955FC51C9B30F0C93
mlen = 2475
msg = 5F7522CE6BD0CE6321C27B9EAA6F572616201F283C5EC171D0BA47662C2320897805E1551ED438F3FCBDAF9DE6F3A19DC16FE9C167A65B6E52BCF512C919561B548496A4A80AF7CE25458A62EAE92EBF677872482D8647C30C12BB1F080C6B9A56560D64FAB73DB17487BBB007C66661EA9DDA14601AB27A100EF4CF4B7447E51418651C03211F8FB884BE91F3980FE13E00EA4ECFE6D54882059A436C90BCAD80E4101CC6C0754417545F2D167629F80A3C5FFE45C00AB2BAF0494D6C065872B03A987A5EE818B3EF11E47FE1747F49E2DB6A14410F0B1F9610A2D6114395EF6EBB231FDF71D595CC1171DB9C89D6CF202E42D4FB968AB8105FDDB2AACB15FAB8014B534CF468D77ECDE2072623B7002620B7AC3E78B62AD673FEEF9F8E97E91ACDAB171FD415B2D15605DDE00D074A770E36F2218F7130F13E91FA4C88DEEA7E854BCAA01B8458D40625A33E982F0955B83080A926EC240E31F0D9BF477EE3A016E146A3909683410D4D09ECDF32EAEF580402F0D416DFC082CF1362E8B79158BD57739AEE56DC41A549E534C7CCF3620C7D7D95B92994A747D5EFB8EC43CFA8189BAA9B75FD54694E512FCA388B71A5B9EA591AE9CFA34183DE59D284AB16B2EFFA4B26A24A0E615B38B83088A9827EEB5C29B419BC061B033E0E3FC809AFDD3DE948412677E0BB5136854532639F3CCB176D54EA1961B5C527EF66F4B3286A583E86208AEEB8ED07D9E6BF1BEB33995F76CA480039A6130775895F19E3CD4873ABE3BF2FA9DE81BF0CB04575DD6AE282720B152CF0EC6A4A04016DB0F3543D8272AE56B1152B02EAF22131420CB194021F97060D5CE52EB21B57CC93964DD21344786E3888617152D2ABD829799CE47D20158AA93F7DA85CA6146C5BB94B512DA053C35BFA8840CA43F6509A1477603FD50F5E4F9A7CF8D2369156989AD638D35D345BDC859C52688211BF7EF3F4AD4944657289406BF01DCBB49D560A11840EF35DBC0C7F9C96DBEA76300CF61997A87D70F5FF8C51AECA2CF0680B6FE8C4025E1E25B62103D248CDEE335F4FCD67597103362003206C507970EA6D78CFF4B68B44244019152DBF812675CF667E5E13C8596EB6FEA3903BFB25ED08F902722A37F8E460E37A03A2D6ADBDF79DA20052DE658390484B83BBAB28D039A303D7376BF555181680B7966C798A1C6CB215257E37739DE7B9706CD1CF3AB031F68C82D6ECFA507C104115040744D74A40C49245215639D0CF4A5A7A10098E9CE3564AC3C44F0683AE9D3094784D354DB1AF439BDDF63D5CCA668D8180264EFECEEAC0BE1B8E1C6418E45F9ED6C779ECF169143B034CD9F332989D445C83A8786398C507B9171B4D95728575539CBB29C5B804268D88F2B39AF1F9572B8DAA9FEEEF69C4A77DC64BF2DBB5E57F8B33AB151769B2D00010D67A2D6F188D6D5B35E5E1873FE2B327E42AFB8885A842D26C246F7C18E6BCDD6FA49B300C65A3822121E95004928104017CBCE2AB95ACADB9802BF4BB049B8E96468353D649654C6F69D774380A5A387D6414DC3000540BAB6ECCBAA088C1068CCEF20036E5C8342FD512F55E6794BF85FE15721D99A1BFEEDC218617A940C8C25D4DFAFEC677D2A719B2CDDCD302294B7FA41AEAB5606F859CC0D638AC94B99AC3EA48C687D278EEBEB396DC5BF2D2E89E880F76B533FA54EFD30D8EE38B34DC5F8AE62C637E9A7E85D99E011F62D261AB4D3DCEB98A8972D3482CF817EFF476B873AC56963BD60183B359713385BA82F6E24BE2D6CFEA6DBB4AD2E1B5B790EE54D23F64E740502E887629B346FC8FCCC3338D0F2921131B84590B32C7CB82CBA8BB3B81EF7BC5CB12F0AA0B3C6A5B2878DC4F868057C68460C71D40D4263AC5C8B8317D2D0B63403C7549439A9EF227268372EC3A54CF8EE97714BC4B55007F92B1A32238659EC1EE27D6F2987AB06FEE84C3AFDFA73240963F076A955BF3C19410E1DA6A19B3EA3AE2DD8766082D3295D35436597783DAFDADB905465D05FC21FA8AC2737A52FA8AAEFBD2ED83F12545C1FA3198FF225D37070694C9392738E89467EDB2DA3CD1734CE398E32BCB1FEA2E4FE1260A2D9F9EDC3607A8AC8A51D5DA36E99B31903025E0CB157FD2FF5B51C9191CC16A9CCB870B4060CFB0FD900AEF62738A58C5726F5164417F084EF14FC0953E3C6036B818C21CA3476B8CC5F8EBAACE257A0315031A03E64E7F749B9DF99BB56CEEBBAA4333BC7270EDEE90FA2715BDDC38D44898A41998B2374B6EE3B8524D3A385C03868EE9479355092C4D20EC32DEB51497F4FF34AE7E7EA4828C288F46E5148DE28A8C660EE132E5B5489833DC66205EC968B60DAB96C2A4452A7019BBA9FE3D19D5829129E2A9C75C39416AC8695145F2B62EB9468198CBD48D7670DDC6AF2F99F77E7ACD01A34EA8E0E974206FBC22656867D09807B980563E06A559B0C3A7E6F43CF8DB75B18C0F90C12FF3BD43ABCE7DF75D17E631C08C974322010648FE2E2BC940E6510FB8835DF8384EFF3FE6A264687256C6BC0A5F9D2DDF208171DB55C4446B03CF27796BC77E3C68D8F1252BE21877D7C53747404420302CA5AE1AB57E43B158BE8B707360A2F59D6A473F98B816FDE2CCEDD92385202C419278E8B840DBA4C05E9BB65F68AE2A635A29110329E8C0C02F6FB5EEE41ED225051EE975F92DA52F93EB1FD7C0A098F6D1421701537298651313514AD31CB333E9C5DA719BBA95E73878BA41F9E2512862A80602AA2DE1E1D086576531330CC7BB8F0CEC38050B3CFAE5C8B1D6CB849A579F2294F8CE80FDE5405BFA3E6ECB01D5117203A4523591AC4030397DE9FF81D5CC91AF3002590F5854E852B88667638B2D052F2A7852425C8EC026E48D9EF5E73D1993D7F3FD7F704760562C36D2278C9CE131EC6AA444D7B2EACA3EE888D9B2AE122688DCB35455E7DE31562BA618F1183308B30D07A5C34020546218101AD42AC5054D4703587FF60E860A60375FAB12734912058D5B0B06430FABBFE0C0B43C22814F56DAE9E2713325A31C682C13F008B9A3D4FFA8A454F0F64A9213FF2D557A4CBC64EC6E4ECA0A976CD9F27497BA544DBAA3E2ECA0F54C2634C719B9C3A2CE37BCC8158A880BAA72780F8B1D3494F589E2AF3044B4FDD86F4DB2DF0843EBD9F3518870F55488F41E234CE94E907A69D28BD83347702750DB1AE2EB1454CDCA37A8B5FC90091F548BABF489E57C8919646E977274FC972088A522FFF9F9306D2F0ED6C01FF92CAE8440D7F3526B8C186D5B96942CB08032886051DA2A9FE77E38BEB18F4FB25F1152EDF9D61347A00A844929976A327BE46FFD3E2EE0B6AB1014294EC5D40CF7071C36B11127FF90720596C1B3065E7DE8010AEA469BB4F4AC5A6EFD20591CEFB7B94B2006D85CA475FEE556F24CC41237C631B75EB594F8342DEB4F976D73AA46563C1AA6D0B605A16152315626BA08807DAA6025CF62B29176F3A85E4BCA483EFFEA7E5939
pk =
sk =
smlen =
sm =

count = 75
seed = 63742CEFAE9868C3C0B31DDE0F9D378FD5D71BE7CC3F0B6ECD393DB55FB043CF00264852C45D1836CC12B9C872A20251
mlen = 2508
msg = 9FFA507328B2129C9F05A22B81A597FD1B8C27D554B36FD3EB150BC5FA0C6ED967EC5BE6F1E52D3BED1508DC3C841360020CFC2CA1B0713076251F2935EFA8500573CB4634C78A1D0F87D994E8E2B0BD265A877023B54D9A33282C12397DC74CAAB07AC2EFD140DF907651BCD1B37CAB2D03F77CC28872291F1CB28FD4BBB5331C2A18E02120BFD2D9EC0C8938A6D43681DC03527FC2BF59703B5160D8E25D08534EB5AA5CC9C10572257D9E4DB29235683BFE1776A2D9EDACFBA1ADAF66587BC451D32C524C7934556F94776F91CDDA96D2E5CAF91A39503D3A742DC5A0EFEF7C1A13666E200C5E3FD7652D200ADEF51FC5136281570B7832E0C6E7552972E43291F202E6F916C916DC3FA48858F3D92B1B7EFD42DE140D43648AEDD7C7379D7A4B71751A3348B6BBA3B0DB71B4C99C41E085E5536A3F0D2BDDAA88069249E21E2D9906191BBB5C8B45353DE72E00270431847AEB4FF6230CEBD1969A0FB68D6E302B78DA39ADF6C0E681117C8432E24820B9EBF38838545E95CF7AEFCF1E9436CF48E87B6C5181CB418132C7BC050B9498720D7D534792E0585F05DA2735B7E68FE35DEC358DA1BF1681F7F62329BEDFEA3D12BFB26AD9403F3AC1DB96D828050F39DCE4017B45C5DAE4D7DE9E9F687A9D7FAD1AE0E7197184142F6818A63D5617BE9D8D82334A12E68F2EEF88A0DA3A915DE63629550D8A64DF591EECDBD1B89EB40AE9F9D65815271693C85F2CA41BF45E4FA16EF8B17D945EC61E757C6C609D8AFAEE32B3CA628842DB255B619F6562E656F6125FB27195EC82FBEB9C14330DAB649CDB74F523F5A98244194581503356B5B7EC51E2B35AE889452D3457EAD713C0715AA7382DCC510B16E771B3A5A91949FAF5E29223C8F1F861BC3B4E77E095BB61ABA00EB29C065D6F9DA9B4413D61B2202547FB6E34671930EBCDCE4C541B3E2DC90073867A47197E08C96F74ED81DE5F10C37C062E8D82364D67EB185CD098CAC1BC3C522E4FABDF2FBEFB66B9EC6E848F732A737FA7B935EF2848C29B1FB94044996EEF006E251BCEB5BE356F286F0FC85E5CBA627B67398CBFD6C0F520C6F896353FE75BA323D8ECD9D3ED2997580E7E1E49EECD91982C5DA650D6B128068B8D3D72C1EC4BF1FBF121BA96E1CF5F247F9FDA7018CB609329B1C95E59E112C393C45EF7138905902227CD21A39CE30397FF017495BC98A968FB497E03DE5843E64923683F2E402DA63CC25AD0BA13B85E3E379B08DEB39542C06A268BBF44990447190A1F8ADF0D3ED9ED9917886210864CAD84E7C4D1282C4D3BFF9DC23E4FA68EF6B0480E76459D1B5E0A7CC0CFC17F59531C4C1CB1D416B7D009AB50173F706289DBB68201C305E39FEFAD87929EF933006598CE0F0242A2C60955AE487115B4C367A7E49488491A6F044FA8B7AFD81F6DA09D29D4BEFE1B3C9EAFDA4F17D22EAAE0B2D1646906D1CEE65614640B53479E23831C56EBE12B92997D5FEA725D78CA75F4509EEBD3DF4F741D6B2770521BE2AE63CA365FE1518CFDCD5088D58CDFB8D3DBA76731F74760A47C9D619A31B7E318E957194AC5ACC6867CF8C9C235043D5C09240F346FEA840AE0BB16094883FC801DA0BEFAC64A021F6F871413249E9C7F5CCA92F4EAB5713B0F2CD6C950F34BA6FB1CFAAD541BD5FAEA45EA5FB37258301A49D7BC4657E3E986D707213C0F836B030C21593F11518EAE3A8A95A2EFC8B9839E79CD8CB0E6DE59D5A43FF8F81FD35392F0C0659B7679542136782D559897FBCC0129C22F43A30CFB27E899A8CA52453F5459A281D0CC21F902403A596C7F69CBF9A64D97B935AB384FBEA5851D831E8420066826D7E11E34047D18CF08283BE8F29A8A79B0F477C27BC41B8EA4AA010ECF8ECE0D37389FF13E235A4526070F96F415D41AF2E053FD4440DDFFD69799456E7335CC6D9F4370008803F7BABB6C58B6996DC5A52649E25463B5267C188E2DC39B3258636ED8689E5C02E00574988B3AF881D30E9EB38AC51C1E00E1C0A411ECF37E314276221D7D8713F7A449E38371854EA26520ADDB58082287FAA1F77FC04095499A3C3A331A38852A287B24040C1CCC054086964FB1EE2B328F3DE21A986507CD20B4DE4898DFD15045324B93FDF85E5392DE0F32C3BADD04784012E97CB9BA19472B0C20EB0A71C89149EBB601ABAA4A853F2C75DD2622235AC30D97B9D7B1216089B9CC8E879660E40EBCD15203404A8DECADC42114715F4D8A6A10511BACC4DDC23520445A95FA3945BC95878BFF18728E64DE8B7767CFBBAA21F3EF2D92F3D7DFDA792BBE4E5B3381077658BFBEF8DB95B64F9F2A44917B38DF6F9391118978544369C882B218E7A7A31AFC3EB9A75A28095C4478DC81F9CFA127BB749CC53898409365170823D65A0B46BCFBA0E47CC0C5F6ECBEE09131F134EDD254F4F58B50C486DADA13195B1A35739420A45BE6558401F64C3B6AC94B73397925C20545621C7ECDC7DA9F71A755F84D27F2C6D8415D37F2BF1966A76845216E41764AB96DC2E14C12DF3684F7683FDAF5EC771DB7050F81A4B3E516C7D5C955201A18F436962476C1284531764A9397E0EDBFFA8C3699929DAEAF968B4524BD98EE62F9A0DB9CBF99FDA80CC6C57A5EE1099B1EB29799A5B5BF5593CDA26CE2C66DEA3D40545465C1D21F5B9373556B9ED0AE30E90B836003CA83F78E29BD8D49550286DC2DE6407860E9A9CC5EAF3E1B1C73FC2D248B81B1CC8F59DABFB5DAADE6F2A0B38E76D9E6D0125955D08DE7F334A56A8F362CC5D883D56BF7BABAE6D9E425376D34A05AB863A0D9ADF7C6FDA574FA8DC60965E021532C25ED4D568412D4143FBF2C4EC2F230D08337A4E546E01F7C1BFF4C97F2F27AF400CAA57BCF398AA5BFFE155B0F29A085D5053DFBEDC3423818DE8FC597EEAB2C1663D8C81C71CB876F73AC854286063A2E8BD8614D06B80F3BF56381179342143F4C89B8CEFE9168B6A96F416DC617B9F544F9DF65CA6F4F7A84A327909666B70CFFE889C86ACA706A0A1365E248D6B341A004A27D4EE344F03CE6E85D3573E272D48210DF7C3178EFB7BFBEF7765D24754673C9EEC14C7513FD8DE6386B0829EF0980B826EC9C77C81D1E3B8CAA65992DB9C2F8DD691C520FA6F233AFAAEDBF287A57A9A66D2330F4636F02EA3148C4BCD2C8B114D48A1027FB3BD5008D732C427ADEDEC9969AEAD451E166954FDC207C1A4EC409CAC60E42383385187AF44F136F91A8461E62EAFE6FCADD1E491162E46CFBBADDDB72E5B54B7C655CB9489E7F4F7E55C93D3AD50CF84E1F47A706FEDF818A5246BC755D6D18EF18702F5A90CE51812A67227C5E5A051133576E9EBC18AFA18C1B05C854D343727B25BB10E3B9A3645D789287858FA43734D66AD831E8646FE604286544238DC99ACFE3C8285230FC784BB73360F72ED34795B1C46EDBE32A346BFA7F534B500C6C9D3EC26AD7ED20D1500E3DEDF141DF3C2F92E981472F0010A48F25429329AE92CBBB918246F5A53212703C75DFA15D014801A830DEB75BAA36
pk =
sk =
smlen =
sm =

count = 76
seed = B887F07DB5358C3FDC2402947BBC87ABD064B02A859FE8DB37B5BCBB916020443DABA5534A0778FD0B1C05EF3ABE6269
mlen = 2541
msg = E7E845902E852B331EF9923416E492C1641236E4E72408D800FD70774BA32B6B4BE04B6E82237A247D26F9A33AFC4745C16CE0554774C68B33CFC6E67AE34E42038FC6C324972642338DAEA75982C71720F1EC9542DF94B38434DA34A2003FABD9DAEA1950B7751DA6C81AFF7D03390F5D63455D417F5D12A510337A16197EBAF921B6A7A9A9A58F9696418ECED6B27CB8EFC8ECBD9B68714F721561AF8553A0D84E30E009A8985D011CB994EEAAF88C76F7F3261B47FC174155C138DB2EADB09A06073B211FC0D27113E8FEA0DA56E181CF532BA8207F5D80D6A30D8BACBA540D49A81A0763A0467DBA7883766ED6358E809261AA3D8B757C839B532F272C5767671A3A8BF3391B14F5E97BF2668A4E98847F1ABFA21E2370870DDF24504F89B3DB71E210C46D66EA7296D65C926E2C955D899AC830CD9D06808A68E9B3722B86E878CF21A5E5D41D7F3CD95D23A6344C259859735AE1A953ADE13CA103692B33AF90ED0345C7B038D938F8F494D90CBD3933B2A80FEDC2BE57960DB23AD018BAC63017A04FCC510553226CD86C74AB90E13C72A1BE12E4D751DC670A98EC4F81E9F8954A693FC7175BA7E50D340FF7F15D568D0ABDED0BB1FC557B1E55971B4C4CE8CC1B4D9E239C73B1133C9E1672DEE36A2D9527F315C21764648643D866B0E2AB6D2DEE61D838BC5DAC183FC511C4501B6E535ECC54F3EDAD6E8EDBF0DE7CB70BEE861B2BFF0D41BB87FFC0EBCAEE9A6DFB98D31D35CFB6DC0442FC285AD0879E7B218B6E66453FE04207FE814C5F72E49406B48FCB1DB145753DC2A2D3E9793594F7EF1A1A6339619E1040CDE605648234A51B2F6774B31C7F9A77C2CE3B98819132BB725D288C65901F7001E05FE5326B6F701C337D41C8CF8748FF9C276ECD398C725C36C11857605F58C0B154DD9F3C1B4649AE677533EB0338B7475254E273B786C2FE7DB4C13468CAF0AA2AECD55DC1A5F868C8EDFFD8BE8DEEC20A9FAA621C4680F3EEF4DFE4A79794FCBC5F8C56EEDCC3E1963569A36525D4F6A5BDBBA5D12966FD8A0FCC70783FD9F61613842F80D000C9281CBDF28C01C6F6AEAC10DF1DDCD0322E00C4E3CC801EF091D9C1B01E84DCE725D57C800D38990251AA1D1206AD93A7DDA40F27726D6A03D973150F7A88703724E314C0953D56DA6EAC442A70C2A08BC66BFA2B0EE11E185131E352D10DD714DDE502097AF0AD155AEEEC2A6B93B149B75DBB898B2B3A7C5FEF2F48D9B12A580F54C4EEF3FF83A4F13F2F194AF551D4800AE86AAD6EFC82CE460D325CBCFEE3400AE939431AB4070D7A7CC005F270896051E32B1051E58941530E250F05AF19FF416E65CE40655FDA31D2E7A6158E07DA08FA61AFD5319B682DE44AFAE146129A8B769C1708A5D3479B6C910B2FF0FC872A4A41AA8BF3EE16F80011D163B599D18501335A2BE10CF117DDA094FE01596C404C14580A7075D04CEEF68BD8F813D7DE6599F478F3DE9CE60B294CB7CE5284A61E078939D08F3D4FD998ADD3B92532AA54E0C31087CF14BF4EC964EBAAD53BD15D04E37948E94917DDE181EE3BB2346335FFB403B000F5669019C5281D88A0E771176E49DD0BA22E719C0B731EC2AAE9C898E74B2967BCBDCE0D7D73057E004BD62269F4E7F3823DCC18CD6C551104B9B896B0AD138DDE7C3D761138641BD3EFF3DF1552659FD97BDADFC59A05CBC622A4492A1B22CFF72AC197D61A4C5A949AA9AC09D4C1112F4C1B1CAE353C70278A21663E11F27E9EC66ECD4AD56F2179A3FCEC37AC3A3F4B33C06BBBD4C8CE8E74825BBDA3E58A2E2D928C2C6E6D886274BC0E2175AB03D8721C664FBD6455DB2960E3AEF0BB25AFD3CB0BAFB71A2BD18A89ADAEE00AADBC7E4AE70ED4B534AEEAB88559194755F9656B43BC83E3952000D9E2295BF3391904218A015C786DE0144868EE4AED203B261FE743B7168788A0680F7484792A3F64782B2B1ED9217B09AE9845DD71ED363F18E8AAECD51A4F5913AAB33FEA3FC5F1E37E0CD6333D2A8347CF45EB7C4AD967FE6FCFFF3565743435EF09A646E75C7E968ECF4202A9B2C23AA8118A1683219B1155C2CABC95C696704F5B270C6D213332649363AE13EC811E9A1090D1603EFF745E2FA83379DFC6DA5EFECED556E46A8A5FF1F2A5C0D911B95C20EC2465AD0C96AE7E16FC36143762BBC0734CF4D6134DCB0D739F7822470E0ABF66A0AB15CE0D6096D3ABBA2CA4C81C1C68BDC252A8A4BA609B7C05CCD913EA56126F418FC0B06DE8F76EF651F8085604C16E5910F3B8651AB78296B56B78326E41AC15774E442017FE5B291E5227EF5A4B78CCFA96D6921C8542A8A984BC87E2678903869C52C2568FEE4E23EF3CC466CE270614E6472244A4294B31F9438F7E43437FC9C9C5F3EFB0F4F0AF2110A613661DC24A1C7F7A7F8CD14A943821F16F94BD874F1A32E305DB4776CDF6633446724CCBB2488B1B06F0177819D53885127E6EB717C0D6718366A8B8A089AA6AB17CB2581A75EC748123B7D0383F3900EFCFF77D2E022E90AA41491117758221A0B149C8EBC23CC01C17B9FD39118DAD413A391CFA0A5C614208060A61646C7CF1DFAD4ABC3A9CC5CD566DB2AC8FAF392C9D8E7DA0F84B941D792A8493FBEBAD30D0DAA0D683DCC1583F0C9019622EB6C92FBC475BABC8B626319BE2264ED873AC063F84B7F83688AC99D732A1E3FC12281BFB1E1E63D48BFBFCA619BF4B95F899C50AD0F5FE4673347DF2BBF2CA21BEF49C7F8440D95A83299960F1E42B457ADDCCCE236946DE80FD4862BAF36387E041DEAAC3C9751AE345512BB1F423A3B4CA8D3A5E3796D289641D3424FF22670A46552EC68D7D095E8636441D777DBE2E9DBF6B5FEDE5318516C3886B943F6ADF17D8B7CD40B20A48233C9FD981145B45A5CB8F6A88EAA36C270E93E1D876D7781BB92A1FD99727D8E0AE34C73398AB8781BB342F5AACF4081459EA5EC20C30CBB6122344C457F92B20448F78E1A2A291202003781EBDA1747061C6CE1F8BF882FEA4FB50BFE638685CD638EEC15BC24252567025FC5C16ED1F5D98DD90C76E720EF7B4E25A20D262E339C5E5BB5A9CF051BF5FD1F63E93452A179277B57956821CDD901F1C01E634AE18485708A6ED8F592AE2EF3A9D54C9734FFBADC6F0B86D0398AECE9374F9ACAFEF38D4B97BE9B932B9852F97AEEC435311A67AE344AC1985738C72F52B3D8B71F64A916240477FDDC5FAF02F8224EB35D310FEA03FD2C5933047355A438676D92EADF70DF662D97C2F5E00CB293053699D51D302B78145C77AB03F34EAF170EDA5215436FAF0238A4B0D41D29F36052A5278C7D8AF9A6FFC6E2B6FFC4C5D524F7640A7170957F3DE2451AC75589CE328B61EA7179FD990DA1698F5C73BB8639A4DA2AD67D364DB04771CA118C4055C25F1120A0643158C07CD22B375D5C1DFA26FFCDA44921F41D4A504B2279DFF03421CAD19960F87C6B6DD8C29981CB66C9731F931E43B0D97C6AC9862E2CF711DF0DED8E4D06F3957FFF9085A95D9FCC95610FDE22856B229A3121D8B81EE83DEE4A6A9FA3FE8C75351574CB000BF7F3746CA1CC5414AEB23A2
pk =
sk =
smlen =
sm =

count = 77
seed = D08A139CC7147ECAF4B1D1E434EB2EFA2B2607B0033D8BA989133E496DC9F3654944C7AF91CBB79866443E8C4E8217ED
mlen = 2574
msg = 34FCF4626248B979A7A8D306CB9ED69C4CCB5CC3729D2692E0BA679D5C2FEAAC54A4E06D4EFCEDF78E19357DAE263E1B5D107FB09618A9C34F54F19A738A66B95E6F88E20E01F879F53E8F4C371B571E1438FF70E0A8CD00D608976E24501B2DDD323EFE6C1302A318CAD821C6FFE641672BB80AC62286C69FCFFD93422911C46D43DC9A1F00A73E19EBE6CC09A9801F2A1DA708F0F1F98E7F1A18529010823230279F487911CEF1E784A229D9E311BCE5E2D368E6D613F791DDD617D0F37F604B786CA2BAB754E8BC4BD3DA37E66A54DF1D3B268A5A80379A30A52B1532E8CFABE24168D83CBFD61E2346F901C361F771E0BE3E03DAE8CC30614C10FB8DCCDCAA5B9A25DDD8D61E61F60F22308E12ADC137D3D8C53CF7B31984CB813758BAA19AC178F2F0CD2155ED674A7509A3CFA7FF66D2D9B1E60BE50FE7FB79591C500F66BB1D35EDB80263F4B696A3DDA0B9B2911D01E76E9070D99DB93D1D0C3874CFFA776BA24424A6B453526F7C44EAFABE13C0750F9DF33E82105930139E70B5CF1B09DC3913D6BF4A4859F67FE814FF038F0FDAB93522A35E7F81002A395989D68B8B7E4235A09837CC6402A5338DA08E7C73DC63C43BAC42054C694F4931B80140D6B104EDEC995CEBCC5629F85D09DED8257626F9FA4079ADEF81D044C18BF2277DAAA41931B62A6028F89F95F06D8A8FDEB95EB2EB1E90C0D8523E0B476B158E3040F212390AB2503021E8D6FC0733B963CC6188FB2532829925B59C8255D89F10B657053D0FA1D8E76C84826A4609284503D3A101EBFE7AF93EDC423EF5303CD946C8B570511E38EB04BEE0060E678D03E4134F84F279A570AAD0332417FB2099E3F1F279CE7D6DDB080C5D83064D107BB560B21183AE165CBB54CC75313DE72D40D1CF5173455AA55C5C356D7C40A2A7023DD95D3F89B515D7598F800DCB7BF68B707978ECAF55B794A17559BD1E913F4472B1830783BBBAB5F23A760C78C46157FD1B429C445494CDF92FEC8BF9FC217D3CE2697BB6C671BAA793CD0C1C84F579F0DAEC400BEADA799A9F417FE4744145F21C6F8559AFA7A514A0E951F03E5E68C17A8E5816F3FCF41774D26BE2EDC11FC3A42CFCF00F817C3D0FBF474FD7F30C9C3C6BE7F74FCC79FA6AB07CAB037EEA7D83866673A74C087B5F7542804071D53CE348D2E836749E35AF0FB884D5D53ABB195AE1EE6E9AE35DC91BE359BCD510A7801FC243C07DEE92373918AA4F8A89EDA3895A52456F7244D1FF007CC7B1A52CBEF4C1ADE1C2C0AC189AB24B3F260475E1D08E7C5BFA30A1CDD71DE5ACE80D5FBD1D0F17198B79C8EEA0365D139F2AE73CAB6FBC9A79786896DE0CE7FC747D68FA4ABAB662A09E0E409F7E652153352BB92F5DA1836B0E92B0B644C821B2DD2BD0AF193AC0F8CF5B8D88432F0248DAB09B46FBEF2EF1899B5981E9B33DE4E9927AE50890FEFC35F681E075D8B0169A2E16FEDA6392AB9858DB87ED18ACBA25575AFD1FEDA9FB3FD01ECAC13C245DF6972F65087513F505187C4E8EA54B6433FA092B6CD3AF13F4718693904435C55D273060FBB5FDA76074691269493E86F287922D074E54EFF04209B2FDD3417D8436D1395E638D57DB75D68F4F819141B6DAF4D13A9A18629CF5F84B0CD02E7A397715DDE5476BDC467218D11AACD6CE399D9D54645BB27CA43076B7E4E57FB4F7C4F4B8D0AA949719D731C3A927FDEF1533D773CF1BB562D5EA43817A5ACEFE9EB7E51029DEA143E8A1D5F76F9BFD74A26C6D38F54194319A1AAABC4DAF45EFBAE770B9E9D834C09FE45C15D4BBC0251D3DF2F2F23387DCABCE6CA7A59625E18FD997770D164C338D0692AF97C749FB746C0D3944CA4B2DA6D3AD7B8C3AA922FC029CF9AC5580CFEAFF50CB2E9044211EA522BB5769BEB7A7BBA0743F345FEEA9AA9DA6EC5F0579CF7A5AA4DEDC832FE3F65185A31FD49C0D259E3B7F8FA96E110D130F588CDEC30D0FD4860CA6673C46D961FC68A4020FB03AE24B1AE12967EC1ED19ABEC0808A7EF89521152033F70F406A7005819D28DFC556C79DE18584088F40BE40A555EAEFA78E3FA3D9360A7CEBD963555CF208DC408A07CCC1369F98BD840F5C940721064E6C7CB241ED0697AF0FACF36F05632A504870ABF90134A01AF00D340F7A5D548A8078C2049600EE454D15EB8CE58C26B3C8185CF9DFCDCA7D4B6DCDEB82230F993D51E701D8387B06BD45B4B61DC9DA6D3B4356F50C1D4AD2B467D36AC092442FA90D1DEB014475AC7CE90C974063459DC951DECFA30D2DE4C70FBA39A8B6931217D0924FFA783C8C3DAF048908E4AAEAAA3B7C98846278AFDD1753252F39CAED7D334D8575CE3ECFB2EDEC31AFEB2BBE67FA929A267376293C2B2F295CD8DBD66106E1D9518BE1798949F3315E0454D018C2B706FE836FB37AB908D9D698AF495BD285A74E4CFC7612D42121F43FDAA7DCF44DA82897B820514D66B92983A3EC819D2CE208D688B6F0AACADC0CDD619D815CD231AD8DD9B6DBAD9C47E16FAC098D0F4279AB52055D2FF765AF6E3618C4509FAE6AB00FA23980EFB19A26E0A6EA4C9A7DC699121388748449C429B28AD2779F5642F05FF58B68BA3E289F90EB27CE06392616C080D659338CAF274D46A90D58F2BFED25E8D4A8C62030A5E89F6B1A5F6112A38661E2F2B5A37BCBF050812DCDCE9C0A939ADF929C921E7DA0C30815DA318EB2F350F286441CC92060C970077623EEE68B8C6FEC9FFFE780A6FC85FD7AF90172951337AF57339E98049132A4CF58874A7418FB7ABA0628B6192BB2C43102EE6B1D7E824725D9C75D34A8B69DF4A6BCB1F96B57767046C99EC6352751E2FE1075BB4092672379B3518DDC884FEAD5BD062B0336EA88BCBE0D22E066566347FEB617A322BEC561E9AA9D2177EEF0DFEEAF6231AD56D0CD9E300709C9317B3D334D8D2AC97F96CF2F45B8582C4128D95DA8CA207AE34D3DAACCDB128C11694EEE6D3E8E6AB767B6886B1F7235D85A4D9C7C831C5DB8AD8323F63927A638E19497CFB308285A03CA2C1FE2AC4D919AD11511ECC6F28E7D0E0A614FE21B57BCCDF83535C7E2C40840BA0014247190C580378454751EB3F2361D7193E160B9516F7EE1D683B336B873C8BA22E97480A61F002A73844C78309C0A3B31BE30A192A62BDCC3D33A7A5BA1F6AE0404A8558740CAE46E5FD15971B41C0BC39665A9B92EEB3328C328B073ED5B3720D37A1C097AF8A6FDDC3B2B067680E6CAA760368B0E1C052E804E9F80F26B52596202FF2E0AF7215999EAF7D3EE3E8916744E40AA1154322DD068AA15960DC38671A4F5889FBE709CE1DECCFA80B9D33AD2FD963FE0581A2ED7718A27CA62819D05BAA3212EC7CC1C5472BCF579AD52D5E1B2BEE637D9827851C419A4CB91DB57B2A6CB4433C1BD209648F1FE170ABB964B272BCF0A263CE28CFA3A9D1449CFFDF643E37AD97182F0031CB334A1EEAD23D63A5C2D0A675D0ED000F37FD2153E1AFC4AC01692701014927601203ED2B8A477CCEC45C1F43190E4FBAF2295E32A9383FC7915AA76950A301ABE47BFFAA9C294292126934CCFC173115A6CA96F3945FD5F924A5017125AD5AAC705106EB852EF3190A24420196ECD37F7C67B57162CBEB97DFA
pk =
sk =
smlen =
sm =

count = 78
seed = A315BCF0E6835892ADFA07C034BFCD39F80B62925A95490B20170BD29378E11559C7F1CD296377FF1E01284EC727FFCD
mlen = 2607
msg = 96AD5FAEF409B8A4C21ACB1ACB596BADF387D26656BE3EB17987AF59737E324B7BF8412A306B0E706AEF73D79AF753D9B0064BA9CED8DCEA966543FE748E2611709ECD1CE6E4DD8FA812D485E91809A225936675369574B0D104A258E3353EE0E021683615CA5C7C531FB29A5025CC7F7323860443DC19C9858F741EB9D24A9F6F04FC839B67153214116E8B7FA982F338445830F915F7C85C88C23BA2A3CE8E2020A9D8DD7B18EFE95563E3924D2A341826AF51A8584CD026B1C433EF0221145BA8BDC8F73A467B33A9EB3E8CD2A4D671C17D7C28AAA539D1C5BF2F4138639AFB89CE791DAF0EF0281D52598F4C13D210974CFA1F099A0FC70B1DC120E5C00C33A2BD360BED57CCE069060D6380BE2204852D8BCFFF4918BA0B70B0BD1E1D55DC1D68DB1D20AE713B0093EAEFA1E33D40D9BD95CFF17568393E9BBF5CC1287325D2668F65DFCF44ACE2F6C6CEBB62F1433E69CD19E6C6532EA93682B22C4C4A62C6ABCFAED08EE64F32723E56205222E4AE0831AB8FCA8C265FEA0CFC66AAB1E367201752AEC11F752B963792C071E42A8A1AB80658A0C6960147ED740CD07F307CF6A644A98E1D2E56C625ACF458D0BDF6216A4F1B9C78EC3F14850C803A4207C894E61A8AA88840A27F2B439FA7CBAABBC789102A95323E06E2C324859DB92C6CEAEFDCA389F677082180FE3D6202FF60DAB9F87E3B84841C0A4EB5974D893333F7F1513E54EA4AE0731EC409F69B77089FAFB121300042880EA59B7927E9435EABFDCC1019A96E145D5D157998D620E7BC6945DBD6CD78E94C2D89589F8DC8A01CF1B295A26B091847F034937F764ADFD811F52B3AA187F3F49273EAE5949FF34B64BC86FF11EEFE378825D526509483E7191B33333E5465FFB025B269F898CE1F83EA549F1864B556C729F510118921B69594F67B8C229236AD3AEE55BD7082E027B5D342C976A549E01618288944DE0B2C77473A25201B61034B334968178AFAB7F8CD1FEB6A25CF8DCE3586FFAAA861471E2EE7F0C22538FB3C95D2145965C4673E6489764AE24B4F048DED77FE3487AE175F6D4898F69F9FFF276470A93DAF986A75F685919D98C9C609C795D4785AE941C782B551EF382F47209AADEA19066AE5D3EBA7BBD99E91943F1E62754A42FFC8048F7B87F128CCF6C96BD760B45F07F740E94491874B06CC3450AAF55BC664B407C57369CABD2708A9C478DFF64D292D96AB71EB997F8B71CDD6BA02F52C5035EC26E8111EBF8268CB00DF9ECD63BC0D557E2D2E77A6363B00DAF25237E77DAD03F929E5E9B39447A70D4E5F4B90958F312C80D594E1B1F3D0D23F2B0D9753BF3544061CF0C0F841C440319E74F9B9D15B91EBA1E680ED6AAB7D63A97B48C0A4AAF314E8E77E2EA6BE9DCFC7B5557FEC1B996A37C86CF6941325EC356EE75671726BCED7D2157BE8D4C62CF4BD0420BAF2C4223597C0EF75F7A7C9533D14BE0D21C37F06FAA53ED5EE0DDB025862417F98D2F188895395CF2FE72185ACBEA952F55CAD7EC2D684A5AB94B1257D7ABB565B8C07B88C6335FFB9D2FC6F6779CC24FC3CDF92BB3B12EC54360A7CF3579632A2A65C518E57015DF1C616C857F83F5F1AAFF693ACFF210DD1E95CE04CCA9A0BF385ED6EA2AED894E79D5133799393469B666209371E708D4D279E1AC5ACE28985D0DB2765D547C2902B715BAED5A4FA3E7AA42645F3BBE1E9F3CDB87B1DD8DBB5AAB08626591921CB49E552F8EBAFCBCF428470719AE40B9CA847F31848F39E4D42049C5D40B0BFF036E5409A6A12E7924148E60B64BB83386079B54486FFC8187302893B8BF826578D9CA03A1291983F21DE7F6E65458F8942DC1B135C6C8C1FEF4F3863A58DB17112419590AE57B9425592FF22E596191E5BA7C513EC315EC3476C95A149F6A5EC1CF24870400FDF46217A23F42E0B61157C3CEE23E7916B4475A94B96B917C171B1A34DB13AD98833E457343F94A76EE226FA5B9F3066C2FD69F14D3AAED1B31F5114780442EBBC88D0DE5F689CD910E7464D73423B9D4E03718C5C51871250D11E27E28DF1268166E3AF328A80D9D335F2D27D2E91DC61CDDC7F733E345D56C11B6130875D93D527F93542FB352407185E7AC07051AF7F642E34FA06B1376BA15A35D837C1BFE090BA67A89FC1E307DFF3F02A988ECD48FD229733F641F2609EC8DB14B1A5AC170B104F03C2509D2EE6844C716766D06A6A25D957530FD68A8DE6F1753F83EC19EA2DEB1A4F9C7986F20FF60A7508DED6547A85BABA70577062E8144BA0496777A5218595E021937FEBAD4BFDECAC29E3FFF2EFE7D598FCB86F93A734E4C573E1496A6282A3B40E817DD3C9D631939AAB350ADC703899EE3BCB1B5EAF6EA8420DD6EB2D4F64A1818AAFA97B73C75610B6005F1EDC1EC7D8F8DB1E5D3E9666C1292515105037D26F2C8D83FEE1F4EF5DEEB287CD7C1E11960218C1B8BB50453488BAB019435065AEDFECD8D218BD1E751FE736442E8D09CE7176A71C06415A30B070693A68BDAA5CDF62351AE665F37FEFDA9481E62EC181ED24F0D0649AD01C89AC422F1B7E27895E55DCC2FD817346D361FA559094B37894C0B478C68A1D7564D089D9D4417D5C7372A33BA475A81FC129F3259C5407BC7435825B415782CC84D85E69D9B44B32D78FA255A895CFD55319DAE677FF89D93A3884CE9401775563FF1788CF3AC11CF96DAA199E7F4579A0264378A323FDA64FAD2349C09465FB23BA09069C7FBC79E7288A82F9165268F6842E0AFF0E250C21BBAEEFB4347D4EF1CD51161DFD29BFAFFBEDF71DEC93F4157A5C18995379ADE8D15DB59EC4A8B308C2EADE1B7DDAB55CE2220F3B3AE8CBA7C8211CCCB3846A225B438F4B37DF54363A987C5C4E6B9D20EC3C0096317D11F982184B75D8EFFD168B7B41317D40F903A23A2649999DB36CAAE31BA5D91998A684D30AAADBD3B1EC154BB6C92513BFC0C47C673254F42B1FA36B995CB737668CBDC2A0D1BA838E74E0E50B22FC22DD048F48B6D1E89E1CCCE5A226F63AC7B8E6E9E8CE27050BF3DCD7D0F35F47BBEC1CAABD4D619CD77302AB4FF6F56DFBE9F5821AFF2D72EE6A628DAAAE4440EDCC070473BDAA54CCD775331AC2812FC5B9884915DA582EB36F85C7923F06D961594753802EFC5883CA484FC64FACE42DE6C3105E23CB90663A3B381D0C6A7265B740BFF0A1A017058F06E39A74BB07B63F883CF914FE675E7E5AD5AD44C9F90DDBE23A125D9BE02264EDC13972FF22BA48ECE8890A223EC13ADDBE055A8B4E03882677FC0D94C9053DA6CED34E132FD83810A793350446D60AE5DD0D174B534A3B6F5BC1B497F9406B5CDD414401B6DD881CEABAB12CC51425E88A81BD9E14BDA18273583CCE0849AA48DBA1CFC49CDF29242C73C99C87F063B8B739AA787570459C098405DCCEF78D6D97C21545F2959DF9CD62F9C38AD9A849507C23A51714565642DD76C9103154327985F7DCC701B795A7AF8625F06367ADC11A7FD7B6ABBDA5B2FF6A825DD43B64A48EDE4EFF8603A82159A6011F9E626171E4593C0E963595A6E068AD05FEB12378C71AE515A82C293EB7D2B01B333CBC7991B44685AA7513B3A58342BA5D094B773E6A27F8582F3DABF54DEF59974CB8A2499369B5B64C7AC08D32D75FE37371C578073DC83B82A828DFC325976FF282D3F6
pk =
sk =
smlen =
sm =

count = 79
seed = 8B47E0EBE786914C9A52D547106CEB4A3D3DE938B3244E02E5F9660954C4C95A23F2476FCCB487673AAD0513820905DF
mlen = 2640
msg = 2447D338BF1A375B66B77FB96CBE7742508B57DFF4D33A368EBB8451C2C67B980D3576E6588D8678B285EF288A8B5C9C2726C4A550E764E47FFFA2A128533A7653E480288447509E10013AE1944FFFAFBD9E2BACA0B3C7069C07A4186C056FD3857CADDADD5F891512DAEEB26865F5C89FFA63A64C85A08E41EBE7BD8786A8ADD571A4267D5A9E426840A0B988E197A09F3770B5B0D80D65515CD4D8390AF40E6150062DC4B8661A8238F232692C152C97B8CD5BFE7B5AD863DC92D99744D769087B3EDD81D2E475F5CF0224B10CDE6FAE8DFC3519EFDBE66805AD4468D84D3DD93430363677360DA8F56CB58A6B775FF6417C1F324380B15C9BA668EB0F25FC2A690B483E856F3327B2D79FA6259E30D7F76199CFD21152B7C6FFC3FC113F70D3930C08B3C1EB1BF25C100C5A930EEC2C52664F092B89614943D9D85ED86A2EF666A94F9826C3D116A2BBE49443E2C11748C977716381D9463DA8D09612B80A6760E5A6FC5F59425EAAAD6C8342C1EA4BEEDD5D73151CE213C0B155286FF22CD28E3BB88E0CEE39CB859900D1E0FC19F6A7237BDA8E51476F4844A316752FB347492A928EEB07AA39ABDCC0164D1921B61352ED4AC94B82C410A56505633BAD53A3E649ACAF64C43C1ACFCD4715FC594AF6FB9E85B0B7DDD6E8621BD12A2BEE48223A97EC8502C16B550B03087B6E87C1A860D36322064F8FEBC52F2B7C31DAE7430870259BDAA5889852E3AE6F61013F5AD0D38727CF9D90C67BD7BB3B82D303C6C35383ED86FD5B7DDEC824EA198EF780BE830A1F2679D24EA6E2FEEFB979563F511D188F409F0CFD0050FD418414D01E46DB3D23B3A90B24F4E96EDD4F863BFB333D6A826D29EED167738BBE22C516C59FDF81B032BB55473A5EA2A1DEFE71C95A1EEB5C028435AD0379896CBBC76877501B054CF1FD2F6D7A9DECCD70D0C07111147EF568DCE514DE96EED61600029C8D103B31C8B344A700DE630276BA2C5633419C59E66577659538A6381E45584C7E1D6ED978AB0AF89067AC83BB70DEB6F2C58E339A5A66176A54D985DA6E02002948C62BE6F12314240FE18B09AACBCE82EA462586B8316C3E0AEA00F9998922F8D956120E53B4178223F4D2934A20976FD5A72027C8F4CB33E9BBCC0ABD15395151266B6CD5B4A9E2FC1725D8E9AB2CBDA47B507BB25AC995EDD51EBDA5FD19CAF68FAD8EAC57CB5EF0C6FC861A73E64648EE3255DB4C3394438F49377CC4AC2FCE1B6BC812E5D282F122678713C6C6D452A33C632C0AA47686588752D72B0586FE5EC2464A6DB40662FD2106A19F67DCCC45692FCA03685251D512642B0CEE436C78D94C6F5F25BBCB41FC7E5B1AECD52B846A0B70EAC93579603E9870F942AD4C1CFC9D49B1132777C6F1C184C1537178E5029067257A2DA2827A2EC44D323D13DC6E4E1B9EDF5949D4324228687FD54F02CCC3C4DDA635FA546A5A6783959B1C48AA9D9C9F6381EBCCD979253460857D3CB1C70893EE6F04709E35923883EE3C71C7F33B8CC28B9136B3EBE5F52B9A76817F2F74FDC2F12B459DFF32D5A295BE374B3FE507A0995BCACF1E7B24F4501B29F1E8B4F2A8CB394B3E459A4296F6439BA59EC88305AB045FF40B1DAB4F672F878DE1F9E46B9326CB3E2F3457B83EAD8DEC28DD079AF0E984A69ED882E1CF21036578485DFC2DEBC9CFE82FCE0383B4039D147C4C7E31E315FB57B9093DAA811F4EE4568E32E5625ABE76C5A1AE42A03441DBE766D0EF4DF607406F7D489275E8C5D4470866F9049A4AD5C428B843DEC3702E86E177E4B60181D2B5F099BEBCB25F04C93D087C72436E87A9B3AFCE78FA31E2B892400B5C1071F8AE0F78EF6F7D71859A97C17EC0912D5EA27AFEACE739FCF66F489EC6355A3318F79649881CD6C7E96A881ECC4FF6934C3D10D99F1DFD00592CB037749B025BD4BC2832E206C1407E600FC2170C0BB57E5C7AF0756830C2A6913E2B9C60575CD4A394F2A65C50E40A43CF5EBCA6A8A32335707DDF4633BAC7375DD53E24DF20AF30203B514D3793392E38FA8429B050F58B28CAD0146F385809CC7FAEFF8B71B2BC93D2C6F72E31AE2D07CBB3CB7F43540894E01654EDC71CCF4F361A847EC5B1D23C2D4680E29F0E1F992EDA3AC41ECFE614FC010A2EED1BAD87A7D17468D6FA5356EDB25E9008A9BB328225F85202246816E1A542E1DD746A5FD3E064FAA1248579D31CD3D65F8FFF36F782622402DB328C7850D82D8D8A52B897353A2F8B95624D2D958FC1C3AE6466EACCA2A6A5E6ADD4A582D27E07633CCF697FA02E243A4FBB3DC727B718B5AC0FA6AAB217E241627E69CA46F05ED6B496A739A29EDAEEF76992A507130715BE555C68A7EEAD6E8FF3A378D8F4B7BAFDEE3EDB9EC094440E31BBA717A9C82A117D05EDCA2370003DFABFB2EFB29510466F74E76CECCFC41709FAC4CD8EAA998357170A7A293209EB0BB83DFE5E2F6D73C28D5409C55E95068D647BEC42DB8098F0089EF8A5FC5976BAC421C37DDA6C4227BC1AE5AE229F067515CEA3D794C8D85564AF208AE0FCF836B6C0AF41477F99C8773D9DD1923C5C07E1FD508C7436EA93383797F372EF3103546A5278A4F59614A5D182344F0431D065C35620D63D4D001D7F626993241362E67D1BF41419858EECC2626537D44E2E23619381E96CFA91B3D8054681D298509D9B99E7AA99CF8742E37637B24136F8E1B487E9571E4C24AE5DF307E4C7C62E55C47132AE404B33E5367C6F24D6680BE32D20BC58370145486FD5EACBCF98EB7E7FB6293044067AF11879E91444025FE52E24617269BE192BB71BD9F95356EDBED9DF352AB56A854F9F531889A88689D3F161FE6155C6C1E8011D60A46F59C7D08C477FA652B559A80567076B4EAC29A85D54C66B35D6960DFF75A696CDB17EC9A7B74DC6C3652DAE866E8758170D055C4BF60FA1238448CC9E29160DF50160C4B0DFB36BCA40AF0BC5F7D490E7DBCA49535742EECB90098A0A0FBBBBC7AF25C0CA9BC039DFB555DD8431AF188F7C1D0FF786D627C058A0B9A15F26B58AA2A5992BC8FC5AA14025FF95F294203B45EA081E28F094D0D4AD671C885E67B2E9E800F10048158698D56648F67BFA8CC73DD5AFA15C1E48936B2596DEE34459B484336C20CD77E58BF682479F9AEF2FCDA86E4F3A2FED7046E5A3828A9B3C0DBFFC25FE699F25629A2045A51242E310CB369B730A5E81167758D7FE843261A598E4541B02D0DB4BF5616BA07A440665F7FEA6213114B6B1B38BC033D70E845445DCD18E23D34D3D6F4A52F5F904AC5D8FECA5AF1123658D09613209EE19954174A1AC7A8C7F9EA288BBE5A0705F3CE38F30ED5EE69CF5208D461EFAD51C456507C3729EB338CE15C4C253BE21E81F082B0847C6871CA0FC8B3E80115FE2BB8CD8AFAE69A3C1429D21F149B7446888BB4DCB639819EFEE665B6D6F69E61452B9328B4887A7C04E9949390980A2609A667267035B11BF862C1131533DDAFA518221627E0EE7E4009CD48E4AA9D0753A9AE82AA0257B69D569B4C53F05A75A521B327322C60398DB0947D205D2A33AE51CF2CEA8C9162DD604F8EDBE91F5199D19EFBF9896A46389E7BCBA54B4AA57CBA0D4F9DA117F288133AD01A9A9B2A824D54F74D4172BE2B1E5F0D3DE60C13AA5B668EE6A45397C2E39573EBFABAABA48D1DDB2AB6453FBBAC8DCC05349404889C7DE23A16EAFAC8D5E541457C32CDCE80CBC
pk =
sk =
smlen =
sm =

count = 80
seed = 07CD8F8AB7CD12EA7CC94103B8623D6F0FEA2BAFD2325BF6089DF5351BDBB9A94525C3C6B72D3820F2E4D5F9E7C849F8
mlen = 2673
msg = AAFA792BFF719A3B794B2F8198EBD1556889C8C61EE6A51470AC9B274CB162AF44A26E2BA5EA7663C4C78B4B66B322ECACA8F2EBB6A610B51D7C4399F4A64A870C038797CAC80F709CA5C3C9FAFF7D797963E60983B584130C1B99328AADB2D261217CB95A535B8518A78A6D2F6CB8400C2AAA2DAF451391F7B8AB0277A3AF88E1CE6F1D3DBC386CBAFF15308F073D29838692E645F566D4B3DB4186C259BC84606855EA88938CEC4F7211BC9B461E39DFBB9E44CBC273E02D4314A037E0A26D60985EF5A35F069D8B51F86E9B6801CA067AB75565D73581EBBBBD98ECB5AF47509C8729D82EA0B35F0A376EBE6D90108CD61FBD0CEC966C17264F6A87864457F41162FF7210049E6CE2B5354F8F19161E0866D6BC3935815D9267C600DC529521FD092B126EC440D49B8E3A166587657B52AE9E2923644F72876EE94A61D2DB0EF4DAB33ABEC0C47A6A725D4CDABD06D4F6A30BD7C90DB3778C17B7D8CE82A5123B798D8B47C7F3E968C9E9F82A6EB3C2BDD8FC06D282F5CBF3050F6FF71E2EDF7A109F23AB47F427BD75163162C37722BF70A6BBEBEBE8FD9C39152AFEB78C37D718014F739F20BAAD1597B1F9C4E0B59FD82B834D83DAFFC935DE4A3272D7C2454508C07502943E90FDB56128D6E6009ED09CE80A9B60D51AA2E4E162F7F0C362F6886BBCABE29EF6C7F38B742000B9D152FF709082FAFE809C5DC9BCBC6F300B0A7840D0D36F39567D14D8227E7145F7CA670EFE917E0F18B0570DA3E05DDE56883FF12BC0C76C2A1E9FEFFBB728D991769B7D0B0D34853C76FC0655AE200501C28755F57934BB9F46A3C6AB1DD8E0161C698133F4F2D7CAF3392576B4BD2B6F8735D80BCF60656E132442BB7FCFDAE160A2DFE3F3FB8209B5C933201785A7E8206096B84A222A68E62501846273F6A9145820F87F450D12C64FF79A843E897C8394AD54AAF4F3B886FB00A6C37B2EFD0F6D4DD639C9989E7CA30E4F12EEF440946B61D7A28904E1D74009B6D1AEDF2FDA8B5991CB37795A8EE51BBDAAEA34A4C7040944761B9B4B4C12F455C536992A0852F7F07A9AEDA8E522591CB4831B0C79FA977AB6BC49C9730186855986035D2C6E5A6D93DA43E8825753721978AAEB433CE2F2A7D67C1FFEBFEA6F6059474D3022817A7329D9DD0E4A292302E4A57174B9C5346E4B6D75D65882CA7339A48C6E7AF776A8515014A20E4390F6B4F4A19990FA725F5A69B9C3BD4E8BBAEAE49979AC19600A3CEC6DE154985E236C3D0684269974BFC82301AC7196675F618182D7CF15EE5CE3B7ABEE0DEEA5C72F54CAFEF203D556B31327089A0C0DE94F74458CFECB481ADFE3CBB5DA422BD3626B00C4572B4C2BD7584ACD9129A76C616AAE51F944BECC4682AACAFB8E3BB1A42A6A8E5FE7BDEB43305A34A98308EF2D49EDE4F41361446A9AE4DFC1EE13D12821BE0B01E55B865B563633E5A19DFB6425CB60159C147B18A6419F5085C5D0882656ED533EEDF97674D0BABB6CF32F696DEC0F9921CB3DC9E6021FA198D554B1D83C42A0BF214FE4C0431547384F45AED9190CBCF98ED8278E8A03D551FA284C8A26218F0B0B58D99879DB98449CC99B6B399DDDAD9924E6A7EB20A0F1FDAD2F8138BDC7B445BC01503C509066B1603CDA76FE41727AB5E027DCB15032E8F66BFA84544D22C501AA6F62B02C0F8764387163CCADBF1ED7238E7F16C80E6C37AFEC2E10FFB95AB0A39784F9FCCD8AE263758ABE392727E9AD442A44738D77CB61A6B1540ADE751130489015AE5917C927232EED27BBF88481F3CA0C5ED2C31DFA943B2EAD4A8C80B4946E3C138A61BAF43A72C7A25E16874CBAE254D3F14C154F7C60CCF665B566799A01E0F769B60F73C17C840E0018C6FBC10EEDA3E35A77586B3A5936B363B2D5CB25C78A3E3AABBB84F1E64DF47F97AE1645650FE1751A724EA9BF80744D0F33DA6F313A3CC17D8F261585B62A75C167126D899219A26210DC55AB6DB2B94E6993849B4986F988EFB07478D6621CBF4B8ED772E61B0246A5582242FA20339B2D6CB89BA1B9210A318EB4697FD21EFCFD230DE9680514A442A13B29D8CB2627A6970BB97BF09C79C6ED7A27247662B25F39C8D675B0747F1A6D9EBBF7CFA7BC51A7EA3A7307EA4FA2A463BF53A645FE701FBF26628731CBC18636567AE633A49E59F6F049447803FA3D4F1F79F38026DE9B07D8610C9F01BEFB7054AA46E523E001C1EC3A4E7084DE0CCE596DC63D9C1F1DC03F35F9B1918E62ACB2640102E1D520E900969D53E83D2DBDDC80D1DC54BEE99531FAA5A8D2DBF8346C7ED123587353DD63823453DE350545C176446845BB3522A862F5D675419DA901CF7D2D1F7050ABFA3237D42753203BE251B0364379232D2D9D8642D52A60F6F4CB09EF29FA1E6069F97A1175F8447FE98A813CC182E33FFD8B8CAD93BF32A60F1A9E63A79A7F7FB9162783B89BB57F3E73155CED1D0084D5BA967F76C89C61C1A3E944F3B6F78D6CD3D1139A315C5276493481F3FFF9B6A6B40C920EEED9EFC74108C6BBA5A15DA736680A23DB5672C5A32ABDA24B49F2011F44FA8FF9C73609EC195025F0456D753C848DC6296920FC32DDE2174D37BFBCB86CF618AA0D486EE46C5E1EA14A3BAE4952AF5D4837F9B8122A19D1E59B909ACEBA6C849C8B452CD6CEF877A65FD83E6D0C6EE35886688F1D877612CB8E671D83216A1F76693D6A4D6A2EC13EB6CA2005328B3C91F51B352A707EF8180F320D6E1685C1EF4D87E3CB77FA549BC12727E59C11BDF8A9631CC272998253028CECEE8A2914182B90F586D80E7ECE370979BDE683F37123090012AB9243A4C145D6349C2791DC44E54956C5E9B59FAD017D3EA27D85B48A896671A0AC14A73B5AB9145D8BA6AEBF9EA25AC2E8E2C4D16C5009A83D0E84CEB80E95DF2CEC4CBEFC7F5B90A84D408E8C4855F9AA2987D9FC9D8A451F32B367BB1DE5271ED35EA153B5D400A6D8050EE82F519BD930245A96C9727FD24D8B94DC53D4B4F00D03172CD6B7F2BE163B6D16FD6247B01988A6EE6CE7BFEAFF78E983B8DDFBA4242730E52B57876E3719D1F9F6CBCC81620F848D23C31E3FFF7EBF2AFE5011E6466B1889E7EF6281FAF8B18A012CEB96796FCA9B28E78335DFCB85BBEAFAEBB0FA75EE2D0D391CA97E05F0FE43475135B13613206A0D88438F17EC8E604B007AFDCB9FA1378B7CB96675E0B19DC6FB02508E05A7FDAAF09297A3884AA051B6389A52F921F8FF31970FB082DF554226C2613B80CC1ADFF770024D6BF011C0F028A012597AE56F36EB6B3E864D79639810B8BA7258B18192B5CAA80DEA4B140D3C6F1D707ACD2256D676AE90980BA80E10B44109211ABA830EE96E1BBD248315C804D391A86AB7D4B3A4A37FED90D9867DA4B93FC32E79403E5D78AE99AF1CD2ACCE65D4F3384D9CEAB71B1E93B99704C64CAF17B999234361E378B9362D14BE3FD9E6C268013CB1FA2EA8361749D635C0429F796EB15A685E31DFE7A76AE870EBA120331AC830F8C486F6C0C4F07B658EBB9274A463E0EEA101481DD6B58835A303ACE802AE79EBEF51ADD98A67B7FF7968815ACF4504B9D360F7C0120A00ABA1FC558E6CBD8324EC35E0985294563A8D7ECCCCD9E3D1557A09885770836ECCC7AEE0F18B81E30F85D695440B5BCE29945CBF60FF402B281942D38EA33A4B03E9FCBBBEFAAC2C455E8A03FF3F35154132C538EA16F0605EFB788C3CA8435F6D595F776433585094ABC75BA581EC59AF701F66DD6091623E4676D167
pk =
sk =
smlen =
sm =

count = 81
seed = 3D598F7C498D8A1095C40945975380554BEF6142578638A7627E2C0A21C59C579F8E8CDA309348FC54C764C899FB93E9
mlen = 2706
msg = 63EC08B711DDF5C66036A13F574BB7BE76445A1D1F83C7732B9F4C25FB9E799D4AFA55817BCB39B974AF92F3730767CE7D863B6A3406450DCBC5E0145D10B7D532DA6E80196157C38D1B6D3C173F74D67AD8DF24ECAD4D9B59921418863A38270B982C4392225EDD1845AED2199E2C38B36C7E0E5D2F3CC7F6803926D977C59ECDAC67CA290658E72BAD633358FCDDE2A4B9C40169A0C7CCCFDD93E4DA3C3838E9308533BD468A9128C5A141C4842840E45BC8E4610A7C5E7535834C5EC73312A50197C76AE984B3521883F549BE04E27D97580E6D85D0EE84CD0B8C65BFB1AA005C607DE82DA70021F8F90B7912C67DC5657E1882CFA6DA3DE1BA4ED823789C052649DEBC9085C74528162243133A6AE5C1C6BCA3F730525B167D816485E40C208AFFA8706E3D74631EB4413032730A7647548B77579323EB03D36C2EC37D2389D4A17305F607C78F3073A2F4B4395BBC94AF163ACBE3C990306BA3F89AF9AFFE785C3F6D102FB2BD55F0C1044034D6A871293B31A1B38E383CB926BAF3AB4B5F79A47E9FA7B77BCD58AA35A7F16DDD11FF642069A8A327DFA800049BABAAB4AFBEEC9FA98ADB9796FBEE925BB70EE9E96540436E1473E3AE4C56D7099D8DBDDE755A7E101BCCEB596B9415F52374C8A3A73EC66B229DFD8CD7EE7D2CF1C5E7F490C7D9381D9321B15F84F640017851ECED1DC80D32DA3A0A57ADC3EF37E021031866E278C7D51FF5CA8E9ECEA1082423B41D772C5ADC61A8C71C3D4CAAAA3433928D7931EE715875BDE2BFACAA0A7F799B45241C21BD2ECE4A5944FB6890BF24908DE58DD3C76173373254A36B0B2AC7D67926948CC0136DD9A5079D776C297FB6A585C290D5DAE1C45E91153299EEDB731E527F0F62E83C1E93C75FC74F9C7E63311562B0A55459A0D41E034C3AF637EB29BC789E5920DAADF265F42F2707DD1AD490B5F8A8D24A9968BFF11A0C364A779EC385A9A33EDB9CFC7DBC672BA60CE5F421B40634270B982D619F8E7960D32E1B8A76CECD13A3B0214DD34214CB5BB7FD530058D5DE1FB9E4E88ADCA05926CE1F5597100F55DCBF64D47FC177FF87C4BD9F6ED7670FA7B7D339EDCCE6FC1EAE069E0C303138689DDFD23396C145B79AFCF68125989C8477BFC318CDBD69D1AA6D3EE41F4B1F9BE4BE9FA58A072412078CB9196556EE56FB7B2A2761DD04120FCD9AE9736F599C8B96BF8F964B305530A6DF1F94874F36F07962F87ACC0B285EDA64D2E4857E26BED40E9A5DC0327F1D91259292C608D6C6D59804DC23A34D1F9F1B69331D68771E41542FC5D669CBC3CD7F8310F87E8FE8F6201E57B475DE2318EA6EF9F7D32A728A44334CC9DF28DF77038C37CBA62EA8CC5EE80E571879AD111F35B6A154FDF8D40FC93360D547D02F0743A37EBC4AF178C6CE36C92CE6B80B6350202D2978621684A19AFE1474155BB962014587B1F5A477092F42BC446D7811C0EB439A6829E538077ABBBF03F515F1E6AC018EFB05AF79069C2569D2CD7140C4B1B47886064DAC695D59FDE2D8FDDB35318D33EDAD94AD4FD988095B1156FD59551F0658EE666186369BFA84E30672E4659BFBF7963C377F0039E08DE2C2D9803FC12D97B5E67CE9536AF12DAEB3B9903D8D95F336FF53286284BFE8D7AD13EC21C2A9BA93C9A97BD7F6148DE7C8CB41CA75A9ECC8F9CC68D888FAF6B3E75376B5B16F41E7E6B76A686EB365365E2074FB1D7EFB1B285A2357B020FD3E47B89943FBC1596F3FA8289AD844386A691F33DAED4B7A6A6729526160F2D32BA7F68AE6678564FCA05BD811F208A8FA62F6731F23D46027008246FD4BF3C454A39EE225245E74DA5910E7937B36661548A55A2270A9D27114DDC94DD9B9D4122289DF0A5700222A977F15FD8E36AFA1C4870BD3CE9B658E2D83882AAC5F3DB814346240FF8C8FBA3F36E52AC9B441C76B6F104A0931BC45E202ADDCACCFB93A486A7734A6D82B9F6CA911448F988626846D413D987C5AC860FCC0D5F734269AEF88D41A055794DCE832BABB7E306F622E5EAEFDBE1CF195E320A1ACEB4834B3E70061EC2D624C12EB35B16E5AAE73053A3290D4BB1F51FFDF48C1A7218D365DB7FEC15BF0F710954CDEC54917600014BDE3A901DAB1DEC0844D7FF148EDED9788CC85C0CFF26E5895D91C56BA6950C0BA8FC6C773AB4A6091A5DE3AC335DDC2110EB0144FD89B3D815EF4A26F718C1ACB5723AF1DA5515442A03CFB9D90623FB21D78DAF441000E285E9E7C235C0F31E258E6B3FEAC048DB652B83E07848D2E9357649372B1A55975B2EC7FCFED19D0B6613BFDBB4B5B01A9AA3128AE137BDC1D8FFC3A38B597578042CF183BA8383C289C3D92F6B70AA9B3364E9FC5D43F3CD3F310D229912E91D5806C2A11E0BDD208A2AF438BE77B43680E2DE67918FD414338A763910E1316965BF96BBF7DF639266D075E90EE9C073011F6783750764FBE4906ECDD94EE9FB7E4AEDB23EE88EBFB018C44FC8BAFC66E6B454A3D0E332C7A6B34C2E8D1D26416FF43D768CC36CA9D3168355F1A281A6B2EAAEAC7B64AABBAD2156A1D781A78A896248C56F3491A5DDA8C22C231AA7AE14BD558F66E6280FA65F20B246D815BFF1D3C6CEE6DF9B4AA7F750307A7BF73850E6BCD22CA0AD74B4AFC13CD4AA2FB7E7B588ADB3A46A23EC88A34F13214B261A283AE8FBCE8007C6EF6BE255C33218AEBECD3EC27EDAFD252994B70BD67407620D26E8567F4C7F6D636803B6A27EACC3B853706A8D57ADBF7F7E142FF149C35119A6172D5884EDE7C71E6C34D1B485A684DD56C9D670576B75CACB870A68EA7FF2BB461D9E2FDBF500B2F200110265A3CF24370A3F480DA66F98FB5327B4CD796EAF0E559A5519F3C643B59E3B89D05D2A9F9DA6732CDC2996408B7FAB5A734310FCD73FA3FA5CACAF31AB04EC0B9734407C6DC575350212239AC9092DA5812137BFC40F7735BFDF9827F768FC0363FC8C5739C7DF828075EA2BBE6321D5A8EA2EB7E397C3D58A953C7F0BAA69A96AC8110B125EE2E9701F43EEB87FDF58A6E6266BE1136437599E26E8E6E853DBB6ED9DF3931C5F402FD09B7E203AB36EAA6EEAE72E908BD2B9CFD379BC9B407F0C882807BBD2E91F920EB24137002A48F1AAA0CBDF89FDE5C51079F1D8CF7A014207F1B40773321AD952D77CE18EC7B48F2CA054E65420C1132AB67C832EE22FFD8672803CCE3DE7E9FD0690E55FA1AF5F11611E3E2C71CED55E3E347F4CBEB9C93BEC2B98E48495585392471AF0AE589257ED8D01792112C798BCA5107030F207CE567594B8433490D8FF1811F21B03A42AD0678927183321355E3D6908DC1125CDCE038CD0469D72458B6CC5E67EB0D78C20819C6F3C4518B15CC63754FF8679915E329DD46FEAEFDA5249ED7E754E7BD55C75CB764B6CC36BC06267B2479CAFBB3F0BAE32A93558190B65C85DCDC080CD56D51D4105C5B0717691D4DB1893EF8AD550F55855B4123A38D18FD67B588A3A4C2A6604E874D721359352B235C17AB1DA2758712AF8179FF433211B93078735F909F985F557D0DE52CB9203DDC67BF9DC8632ACD8D4F90196AF6BD2E79834371C5E9FDF5992ADB04AEA186AF36F56271F763ACFFBF94DF4B0512CA6B7CA8FF486504E565BDA367E044FCD0F25FBC2A6C720867F95BFD92109780D2E6DD60CE90A4CA8EEB8C4CAB289DCF99E687B017B37695C3B99B4FE97D7E5D52BB9813C04D03C9AD71770FE0986C7F3A3FFD3A261AC771DE88C7ACDEF253E5CE2B50BC5C576D132B68CCC694BA883770B80F5ED7D527CEE816527F69CA2C101747A0088879C3663037DB5B
pk =
sk =
smlen =
sm =

count = 82
seed = 6CDB757AD36DF99E52F535C2680431D5FF36C812D8EA19399F666F2FDD66D3A842A7A5AE1038359AB618FA58A0A6E840
mlen = 2739
msg = 7785A08A3892C97D5EBFE52475298BA444674086D63E17E1FAEC96F6B10723447FC1B8CC758D1724A33E26518798183A4B3C99A7DA54038B86473DFAB8E626EB3BF54DE5581E04450B2821F5020C466505990B173DB9F030CFCFA505AA04B37CF0A063876843A042F17AEB1728787187428F8D1010D532C94C7AB2E1193994BFF0CB56415FCD2A96BE7F7FC2C57C8313E795367A22B6A17CE3B803083A74FDBCF030D91C957128099D6199686F2BEA618CEE111AA9D55A6F9E8966C102D849ADE596A1B576924DE0E92DD91FBB01CD93E24AA71EEF219A78430D84965672FE6AF091D46DCFA9AB906F6240913C1286EE0A152666ECFE2C154CD3FB14DC0F9C173E30FC9958A75AA6DD74822AF7ACAD243FDFB743E47E48280990C2870904EF1C902261D0BD6BCFDA91412BDEE9A28C628F218E7648AA0027D918B48EF30A9B18390331805C6739BF6A2CB69A0DE8766A7B3A448910D181F6449565A363430BA1C0FA8B11E1A151F6CEFA3870C3B1D8CD800983EBD41B48C5624269EFB440DF23FF9BCB31A4B02F6505DC862B2103F76137FC6560F893577BC3FCE92ADA27F291305F2345AC82A846854F172131B042735D4B76C6AB2DCFD32BB6258B23AC790AF2AF7624451172FA7A29E0C5FDB3DC3B719B274B2838FF7A8B25F272AC8EA90FA3C8010AC7F65633EB43FF7A0A95CE99717F35D3C416B0E0DA30470B5AA20EB9E2B66315B9407A4753DF8BF505B8066C5D57EC4CCDD2236B9C58BD7337925191ED7B75B92C9CEE626F13EADDECB07173C8160540FB9F6A4D43A1E9AB263B300C08966C247514647DFAB3B420202529E963A51F8D23BD0F689BBC4D67D5A603B876E8CD3EC0770F0D9694DFC30083991CF3989DB1812B4AC5452358075534190F012F7C0E47734C3BA748E04910783C0B845484461DCEA67A1EC731354B902557486B484F67183FC711D10F906C68CD01F46481D040F084271DD784E5B958AE05B65BF5D207EFBB5FDEB25366D6FF4161CA3A1CB71B2B9F90F86A315D800935AC0086D85D907A036C4333EA347000A0755550B68FE3DD7686E416483781B563680146697D6FAE8333C24ADC8A2436852DDADF6061E2B16FD3829C0B55C2E9C2C89F64CB8DA02A6706498CF0330742083E9AC4593A1762D32DC4E6CC2D9F4310014FB15DEBBEA324EBC2EA1E1660782559B9B39FBCF34C85FDA9AD350D195AD7587AAB621EF7FFB63277CE35AB43B01977C9F8DD6C2AE7B34FA7B35D5FA37D8B3719E736F18734CB3A2468BE9CA0832DDE0B958925A377FE6751C4EB8FF1AD295355302F0A5ED4E8F8C33FD5162542B8ED7CD985DBE3C84401830F6A7EB9D955EC74C7F98B02388B4E1353317CDB5EADAAC9025038CC01F8655C7FB9AEE940FC4B282748B39D277A7FEF462038833A9A8EB50A8719F68B3E858825911F294A80FAEDE9D4C1815844C2632DD20387950003DAB80B1A58E541A5E6658AF7D4CDD91FD1C08735B584F5C69C5CA94F6B7F97A4761B127DB394AC72E902DB9EB4B3E0B884C448FF2763FF9ADD530753263688CF92BB746181C17294BFFC2A0B3969A7BBA429A481C425B24745CEAD66286F5DF04F1E4421C56ACAA668E87BA58E3B07A062D1DA60CC6B411667BDE6F466B72C9169965BC7781DA78A818F779A9B3D7A577F71A1DF49AAC865A0D6F2668CFD2C77CFA8D306A14DBBDE4D3A3818B07DC89D5F51E117F7BFD007D60F32BB1B6BB01E76862398371FB91E0A3D4B39FD9146C47F627A066618CF83C32E5C82592B418BD2F5DCD8D42234625974F988A6F729C60BA5EAF18C77B611DFB187A581E3A10268A965F650FE242CE2FE08AA71515B59A6EDFC9CBDAE22DF3AEB22E773CC2EB373619E9CDA23C236CA3F7845C2136E93849D9F6AA1477F4513358CD8CB4E21444C9E5709818801EADFCA23F2C23DDFD5B4EBB6089DAEDD14A21EBF3F7A8C1C80BBF7D37973BD156AC5C4462D29DCCB7EEFFA22A8B6CE433B600532F33999ADC39196F01230614767285089FB262D8469DC66D24AE0B77FD05C3EC02FBC5EE328319409B8E2D7B0AC6801C1C8BA86F793C2037C71E2A25F114E9EE0EDB3B83076EABFDAFEDEFA0548DAE91E62CB7C29C03413235B8C6EB9F46BE29DE8F5D30E8D97DB6F45687DC4719B1024E48B7DFFD0D2B474B2032B4E69B6382E603D4777F3450E2E467C6D9AB2782C0AE266C320D36BF67BD6B86EA9721B22741684D9C0CCC774335430071A5410C1E34B4BC1A823A93A38F5AB4781CC593B13A593867FB634C0C705107CD278C6CCEE6D842748BFBD2FFD205C6BDFB3AC87F693C25C832C86D96B00BBA0AF88DCFBC8CA4328765DE27FBF1389C4EDE28317BD0EE447F030990E957D223A5EC66CED9D16400AF6DA8663C4E4111B4584F8F0066CDF8258D90C5D7B439503E3AB3FCC55FDF933E06D704416187AAF86E6C39695DEA8B8189EC1299670BE03B6A636889CB7F10F04CCD67278E77886CF3F6E2A05BA8D25AB8664EA817642ACF5DB4D9B3EF80E169463EDB6BFDF67172E88D233609B091BBD085B970DB8AE0DAA5048CA42D6A54042F42445BAB03F9BF1ACCEF341B7349109BA0073D3715A9073AD9BED258268AEE9DD5202E0EDFA5720A317EA5CB41706C0D235465BECDC8E3FF0D628EE5EEA6AAF1BBD3E18FE9217516893DF115E979C4CFFEC494988B6F9B86026610898C44AB1547C5F8ED5CBF3C3A837DDB6A444BD3E803E1824E6AB931310FE86B36587F1B34B0B48D358F4B97E9774213DE7D92571380BE2199E703119C5B9836DADFC826B71D588250AC37DE0EC05C5823573C102BCE44C9F044507671C4E1723950A3C0E14968CBABBFEEB049EB723DB9B23CDF0273525C29CC5165530A1F1CF830D3551DD6BDED53954947D5C334DC9C71907CDBFA109EBC52D6305477C14159257AF8C51C6F09D76FC0085C3D969EC60FB09145E66A8A7489611DB3FDEFC35202B8AAE82D3CDF666034BEFF49FE49A45C5EC438F4118F338545532CED916DE78E3BF82B4E55907474386B9C172F393EFE895334F7323CBB2AA7CE7718BEF5E7A23AF734BD4963FBC7889AA5C50F3955B904B5E577D71B21A293D766865E3F8C212DE5EA084A9D22748A8009A7D1858328A1BDF7BA0F4E3B83BE9707629252B3339CEF796696855A574B4A4896CA68C3D6A6824E3F593069EC0A571E61282F8A29BEB8BD788F7B351A8939CDAD9E257587A77804F2704F49DB3305514B85B449AEE56EE40CB2A75D51690194284AACD0855B02893F8DCD3091629DC548705A1085E5CC33DE7726A0F521C149003DF380ABDAE96BCDA55C44BF9BFA1103150F049563E848A8750625DCFDD9BFE02E1E57489B5B3AA28BEAA80F4DAA562DEABB4BB6A27125369415885020D237A92CCC3A23593FE2183225BFA2FF39B0BEF9CB0425375E256BCD572175483F713BD38F937F2B3D4C1F686C5AF60061E0B05CC3EBAAB0AE8BA21E47A8318BEE4A01516046363D152936A1344E17A65E08030522EC667233145A56001B8D065DC2FED0D2A9F02C981A8962F984916314805DAB644A5112CAA1564895121D8B1FD046F547BE282CF979752883EC79AF70CF59A88D960F3336F0AE61357877AAAA34699A876144B65CA5B77A684D850D09B3D42CDBFC4539EA103F8377CFE5F9E5432403FAB416662C4C83226191EEB7F82B01E0819C081FC40E7B978669C7856067E8B582832DD0B92588103C2616BA2C7774C46840318CA2B1A3798FF7ED9FEC087F01798EA2445B92E67E2446126A7406E82FF8D3711311BE16E9171531A95C966E6BEFEA34938E6F5FA660F7C7CB533A119377F1D26AE6AE51D805AB96A64C8B80D6EE137F634B384C2E377
pk =
sk =
smlen =
sm =

count = 83
seed = A97269579EB70D268C58D94FF744329B197F722A8A407B788510DDCACA34C8CD4C72FFC14B76300C86AEA1E4CFA66BA4
mlen = 2772
msg = AE3DDE9E33719040345DF8EA7E4C0B5E2CBC5CB80B34FDDB959E2DA1D67D74D2FBE5AAB07C6357A9F3E5F6EF5379B4C75008E9077A1EB025F9023FE32FCD9076C8D2B291D0BECF2DC624F9E752B1EEA2CF0755FC9D4B2E4320DFD042C68577D58E61DAD075BC1C3931ABA78B473C0726ED495150D6A11A81DBBD1C840F5F1FAACD54E3470E0D994DEACA7E6E324A9FB4E581AB447A4EA026DA3DC3C7E6AD55E88CB841E069ECA63404CACE0E3D4C8B9CEC33BFF6AA6341AA1EB69AD799C6CCE358CA94555287D01B0192B1B49EB6F705E54FBC86465C4BA70134AFC9A53C1C3A732E21B010002B49B7CC6F5237B794BC1D1F1E30A7F1EB95D195D5F26B46A704F77F80B092117EDE1C340622FF32302DCA7E7E43C2A4D8852CB508403B1AA8ACA27A86936350264811550DFEF05D72542C74D6243AB9D259202295A63F54C836CBF610E40EB85E9704041A51BF68578B10F7985C752DC35788E7B7754358082AFEC9E4B271D36974EB90A46F7D703B0CCE941C3CD072A88F931A4FFD098634BE0921D089E46637F88F9625B7DF900A276B4BB75FC75921C8A8B6668DF9946290E11FCE4565A76D39D8FA55F324253FFBBF81536581621DEE664A9E9E4F4FCD3A9765706B8EA833125A825B1CB30314B7C6C78B301638EAD4311932FD4611D78572180EE441648F8BFAB869874611C153FEEFF88A45F7A98206D0B2D97CB7EC2144F045225AF5A9925AE7FD3DB017E37259B7A2FF6C66820DDAAC5651B2EC2E5767DDBBE18256B1D0D0F96CF5EE04266B8ADB29B0AC5D55B73E1ECA8FE724EE174B76EA1C0A54896E2BB565075F1669D3CCA171657B66F343A634F4250287F853B52182B9BE50DF29021673DB1841ACA45E7263DCE653F0DD84338E49FF5C6E3BB42F1A3C7164704A2A000149114D36BB9231606EDA06C712A904C1E323C4AA3EEE0BCE6062A9CB956E004407014ADB58EEABF486B38570955C30F2B5C28179F86CD5FFD603CD441A1FB06519368886BFF9C2C127ABD079346D762E51C311F196D5F825B45EDDD4A48C7C2123E10A3D369D772750987EDB96968C59441FB2F47F8E33FA4CED3006766C06BB6B339ED94B8FE57B20D96F1A27A61966289D8FF5072FD11D7EE53DEFE0014A11667D0A6C988BD16629FB53F269130B22A13AABA2E9F70DCC93D3BF6E611EFB006BA585FB8E8720357E25DF69C6DF388FAC792F87CCE801FA49A8CBEAD1698C11B82C4F85FDB4D52A2A808483DCA7334295BB3B2658AAC18857878730831622124F5A254A464DE459F3528C5194220E5BB1779C8F5E3866B0D60931A1A47502D99E2B186785658DEF57ABA676626F9CCAAAF449609B07AF7B57C78FA5BD06B2AD2927AB491EE461A94AC37A079D9BFA02203B09F7EF180C1C1C430518FF2D3F2A3582EAEB6668060A2B544E973E8A2B88733A902A0A80F8E4F30AC5D0223C1076482EB2CA5AE67039597514A4866061D5FBDD99694A060D0D0EE43A1B7290FFD7D796A9F1A2142DB6E0F154ABA8720396B6DE939E668447C81CC828FF9D2A014FE001CA718C1D6ACF4C08BC7796D344A29FD8913E4CE71E986C46BB66C2610FA797C9E1639DF423C338D7192638F621D83A6802E72E38BEE3AAB064FB606962329997FE908597E7407CEF098D4591E5E6011CACA701994E4ACF572F7C91057D3DA06058A7DFFD3248EE3333208BFF27473E6F1EA3914C5B2056AECD7AEE07F8DD26B3C2B8B9656EA4260D38E8D5F23C925A4476754240D0702C5859AEC2329E1CC3E426BD7665B2A4EE2E75B41B561FCE79690F64D1068DD35A294A8E8CB43A6AAA901109F0E09D985B6E323C30A017E75BF01D0AAA739102C1A6667ED48E60DD4499EAB862851558DFD17229878F5BEF0CC29FD19F59835579F3CDD4F85684E0D46D9618A205DE3B29B0BFA5FBB36745B989211E2BA711527D32CBB5E35830DF4549FEA652377EBBAC6D52787F9EBC3CB687EBB641BF51D3E22E98FCA48F99584FB1F3BED3F97F33EBF656C5795055268F49985CEA00819A07B8F4B0ECD7BEDA95EAF11E3498FA7AA414C54C38A08A841B012AE91763BE911DAEF803E2CA385C9D4CDC642A0B343DB6534C10D9E1755B7B2DE543AFE1D3C90981A7BD907E9CB14367243D9FDCAA8776AEE5F65ED6DC02F633BCF9F57DAE39E8E8261DC10029DF7B7124BEB67DD753B36892481EA7CC54DDC3A60EF8D4DCEC4D5796DDE0E7453BBF0FD93FCACE97CE5048D75ED1F34B69A392E1734E262B2B2A1E246331A373B5CF1FEE7BB46096C76349B0F19BE63FE539DCD33A8450BE894C2DC21BEFF0DE6A841A533F4C9949289037D161BB97DCE31CDFF4C1E0AE36B4192594DEC3B021E8F3D5B500C244CB122974F8CADF125DE0CF832A920DEC3A6F7150585D0209651B0FAAE0F74A36FC8779115B96136805DDD4F6F3A69C06AF472F369F481359FF834A0FD2F9AE899EA36B9B061B63D07C1D4ED7A373ACC40EAD808564B05FB0C6E656A80FA3865AABE483848D14D1DFD66D7AB1F353642EE3417869DA21622F6AF551659D07E6C827C18EA36E2C5E806A9571A7B05BBC1BA283A8984BFABC555AACAEAB2453573F782A4087F0F903AF34596E83282A2E54773AC33543BD353A3F855BC46810930C3635A9B70BA7FFBEEA95A129CCF9E9538EB11E119A072F806130D831AF7E57D332AC889D7D9E6BBD1C65D64E089722F6954F126E64EA939D98084D434EE74B55C549BED21D11264F8B5E023277DB52B03D7B8A8E75B12B11D62052E474E435707272D72D00D92288CEDDCD1ABF8E63A8A9963A48B54F492487B309F69CD90C9FF54B9C5A55CD2BAD4A2E0A6B00B188FD6C527A8184BB63670BF626A995815810CC0F280131F5F652EC20609C7D3B910E4168FE273626BF0E2CBF05BC9CCD178AD91BC25CDF178B387DFF0B6B40A46FDB6C975349B6CD8AD103CDC5DAB8D09D9A5B55622E74564C1E789C5C185CAC04FA0ED6065B9CCADB1D5DC80E90AB244CE1AAC516B346ADAEBAF7A030D66FB90FD070ED062A41E0B70BEE3B07F1C03887DE5F79D70F9955B25B8C8201602784EF8A60147260D1BDE8E152E8D3F992CB8255ADACE9D5DD2E9C856C47537742094190AA867459D20989DB11841AE44824979C0A2093D7EDCAA13C9DE25E6EECBC5124055F17466467E123E39034502BA966CEA873997EE25E52DE2DBBA874DC9AC222B49967B7BEDB5C81BE09827CAB782F458795B2903D72AB16F4423964F82DC69C138EEFA3273BC10376939E544964150D9DF09E14BE08CFCA06C10BB2C315B1B676C40762F8209C0EF13CFE5FAD76CFC17FE462D8330F78BAB072C5465F7A26D047FEC4BD3B918C9C761B91B02D820ED7EF345E79A66FBA61AE13D3050A27488CBDBE693B800F1E76C188EBD8118C9432EB9E7124D35A1A038D237918F1DB83304D10AB5DEDF58C6951A92AAB1A1A40E180254E730EB43B566A83CC71FB6B9749BFCD3A90B964966CAE90FAD7406A8A89B1E48C885BFE2DB41C1996F20DC9A8DFCBA1A6F2F307EF8FBA5EEAE9631C2D6328D90F17679DD9E8E9660D6BD4C8A1D79C47A5FD46BD2ACCACA2D5C6407B0F7F31D093CEEF0342C67DDE3F1BA5067ED1500DC45161B8636255924BF007C4C870990C5DCE098C5A26386AD84D0F0CE4860349A147A4E7AB80151FA63882590B91C6AD3E70A68E6FEC1A2CF65881A6DC38048FC14DE71C702C934C5D3C4CF4C474F906C3400364BC400A7DA087F94F1ACCB68439A9A6FFA8C6439B2CC5C0B17A7D649033798429F211D9DE12B24D117583E1C425C2C0348C625CC44E9B976D319E72D4E09D5D6F36EE243F5FBCB190E84DE56EB680DEC8566F5A2C7D5F595116C628CA09401D561BD78356C634419225FB01CB637C46A627F6026D39EC1C62E9A3E85FAE
pk =
sk =
smlen =
sm =

count = 84
seed = 483A81716F91A43ACA6764C4BD2A57C9156B762E9174EA49730A6BEB9CB19A0B3755E37BA47EC524BBE2FA25B9FEF687
mlen = 2805
msg = A7E941D3C14E2DDB4F971C9955868ACA753A73E8EC6845ED6E9D3B444C826480F03AC771F92E94380BCA7E50303FB79CBA608E351A1A67BF217B9816E2AF9F89BE8A79F661470CA16BFB2C99EFDE97859AD1D217848289EAF543005F5C231599FF74299EC2A7C737FF94B7465DE11F80E17D4FDA264DE568D8767CE822B3AB9642D95BC89533CE05FB331B86E3C5A296E4EA4C637EA458BCED1F89355C0270D083D4920E72112CA1ED486191748B4F730ED52F9803D05A0F2F065BE03B2603D6CDB154DD7765847D656B919B08969E41B23F9D376135BD5D924529410392ACEB004849550E6CF2903181C9A395FD469B7DE2C5060ED22922AA4D7C782A33330714A0AF206B29B4FCBE0F12C18948F6634FFD7F2710138020E273CB0DFA735BDCDE9BD6CEC898C5E564EC71AA7880D97CC711412F28603DE293CD5E904E9156D4F6BFE2BE15347B9FF7848EB51CD0785D6A649EA3514E02695C7E3C4F021A9992D67BEA1D68E5B17DB2E0DC061CCB5ABABA49D110055467F9DEE61ABA8F3E5C713E94A8A96C3A8AFB698887C1FA4ABC5157CED33A834DBF0F5AF9EECBB5F2AD7B63B4C2CA94A117C2B92F3D51900926E26B101FBE6207AB0884CBFCB15F9F98F95B0D08E29390977F4D3DC710EEA3AE7433D5EA87A5F710F1FCEAB26D516FC19FD272F6B0F01EE167F06E6C33273481F280CA64FDA0549C8DB884FDD467B93998360766D4CAC4C8DE783752FB6C6D7B1E47DF23CEECA572F2AD3E2B628E31984B9054448ED1D90658BC658A9CAEC0485512CE084A535E7C8196B8BBCA5D26C105C41E083F8D56F1530A8C1B36A7F3E41FCCBAC7F342B2D026064B304444192D4873FC57978E44151896EA6C0F13D017F683B203BA1DE677ED00F2B737C4C69E53ECF16AB918939E120E9FE14B2243EFF0116B24C6654BE09C582F1E62E75EFD8593E62E45AC36F717815B854B47A4DDCFC91FC533FA85BCECB6E560CF11E46D2F334B396D68B275E7404A70F2A805A64CD458A8E5F114A89124BA1866F917749FF32E59EE71948BD97F2D4128BEAB8BB0B6B06D84C6D466BFA30FD8100E48D951D0B3E787EF9611A56FFD64D970DBACFB1B4DF064B1CB5DA9918F5C58A10F0903B64286B1C1AE5CBD00EB8B363BDD7A7AAF2111C0C6E86E15ABF6C1E761FBF027425968CDC19522B44FF3F56335C59760FAE6D9028E76B284330F7510F2B55B6F46ADF90311CC785D35C2BB49272BE514CFBBD7A2B7B2E8C0B6DC28CB683D3D581F547F83BBD3B8C7B76925E44E6DA89D5EEF17AB0BF4213EF9C05B7B473901D483C647F416B98478C7100919C28515B617A27321841BAA174C1A2D3494395294CEBD48EEA14BC3106CA9C69D9F6485D6ABF1C2B1111A8BC602454685CA61AB4EE4DB9F413CAF8F0F204F04D40CD36FA5DAB629CB53876DB3E16372E626B6BC892C63C6B6C503C9D22EFE113927395206BDAA4B83D4FEF4FEB42FA7A71F7CE2197FE282A02D0FE50F96B1F917A67E50EB79CD3FFEF064542F7BEB51AB05B56AFD7AEA5F4164CC9BA37D8FDB35A3DEACF0CFB555161E7E41EB798160798BE9D01E3DE0C4288E0BAB19AE398E94353ADBE9A43524ACE35830B82FCFD4B1DC2800CA4C38A56B7CD28BC3E2F69A0AC4655CD79B5789A2B72EAF93B018D4D6F4C983D08932B22C85AF6FB07DF0A786D98820E1B06BC17F62D6E39739790A13049252F1B9102DC692CEB20C270FFE9B902AB7EC5A4EAAF47F7E2D31B2195F5F48AD18D099C33384141DA14E151BA57F6B1BB97901457202CDB83B5C713BD8A13F6E3E276C7D6C130AE287CA8931D9EECE06AB7CCA124D6D02D497D55EA9151A95E8A4DCCDA72D3F51A7DB3F2879918753683B01BA1B154DA83E6D84DDC9492F2DD8C128A30C75174ED1A6B8D93D08645270BDE247782E882418EA158B2A2153B2D8F75C09932F324EC199D26E9F3C4C4CECD807367E3981E137858B98BD1268D2C894541EC99BBBAD19A6856EA16A1E56B7B193BAF79AB89D4E76327405658C4ECB5A8626302B3A4618AEAC7E11A1199C4BB08C60AD78FEA4827B59CC883B2CA7038D7845106DE9174B2B8C17267273D23418AF560265000543ED9886884912B4160FBD372FCDF706EF642CF1829493884B6CFE946ECF6140106DCBE11B3746E33FBD4B5852B732230B9047004F4FAFA0D4BD7043C7D6595ACCD1B2771AAA76FE05A0C80B7B221DBEF79950FC69147816CAD0E52C05E72CECCF55FB4DABD81ECDB476417DBFDAF3B555CC90573CBED9474266C89FC55FF0BCC55602A51A1B5F91E425A1A58DCD4ABD09BBC63933FB4279B9E21298F9FE0CF1A93C4A19695240E8978D604047ABC7239F5053EA650D781307C50DEC4D5E2360ADEB9AA02C0F6FEC5784784A271169CE456E1C32BF984C3323656CCC588C97E0ECE5A40FC7B4DDBDDDB764EDC512DE63270F07891BD160F78B8ECD3A4D11EC4C68EA0A0FBD0F23AF9AB261A110F431F926C4995B05462E0DABF29D9660ABBC660C9A675628270CEA7EC5AE9B6F298B17B2392263700B8EAD9C845AD29CCF109A2ED66ED5BAF9C935754AAA1B84BE2B5339F9BF3CF5E80AF16967863FA8DCA64F5FE873DA4A6D33E39A592749B721FEC203C0CAC527CA96DE7A96CE9A540F5DA1902C97F960A05EBF0C32934F9B81244C945A60FD3F176DD8C261690D8EC98D19607129A50EDD51135FFBAEBC04A0961ACC5A32FD058FFDF2C6866BF90A3E177787E7061BD2011EC08EC118EF0451CAD010B53C68D0BDDC701D10920D697EA3439B1A0F96E6256B7712F59C746D1C74C20B17D461C3DF635EEC83E3B8E098034F119B9D9A79ADA735158EAC3F434E805444D5EA2EC85CC8ED8F5BCCAB7DBB6ECFC2E385781579AF1263D9FD32BEE32E01DB94703B5C756B894DEF19783B12BCE2A1A8D29D96F329CB0791D697BE7E0F05DD5C9DADA52E1B8C1E5F75A0FC90ED8C05BDFF86644B1EE61989CAAA271061D4222818C894AE9ECA2DA7326E5C24CA1EEEBE3720D2127BA997B0C572AE30615F8BC4278057F4762D46A39B934DDB2A0903FE1568C1BCC6C37E1F7C145EB7CB20A6A4B3466A7ABA58B48BE94F7E14CD20C87B2768358D06E3F607FE5E9DD1AAA8477975660F1E379B9EA26CC00CEA8CFD6420F2FDC7EE6393AA17CEF88645B821F8F42FC7DD97B0E16C04631F86ECF1CB76A6502FD1C13917CEB26A83596B117D5336387DDBEA56162E8A5BF2FA35E697245BC7210CEC13BFA694AE884582924168BF8EE2F61A734E37876F363225E5AE19B7C65CA6AFC31C8B37BCCB308A9C27F3E9902DE365E288E6CC46E329E78BE914B85EB980C0BAD932C164671ED395D5D8317C133E2E000A10E0D20D0F408019B33D9A87ED7725EA4C5ABAD67E0CAFBFF31DD236E59DEFAB7FF2CB40F479B56B261A32656F016DECA5302A336CA15D10E0AFCD168A4B922B79C11CB21881220374492D64DF21453B41346A85174A0A4A3C1E973845C856CA70D6D25BB854D0C6BD3C75CD73998C7F64E35A58DCF593C85C2440A6ABA4E470F87E6F9B4ABE127B30F8992D8AAD0BE38F008D9D937582EB3AAFC68F516D5AAF2503ACC96E59A151D2D4B072AB6B38C54928D6656441C709F1C1B770CE6EFCECE11F8B3602EAB63E0C629BBD8A79A96BE4CDB072780F3D287B091FC94FF2C0D347FE280BBAC308644BDB15A3C653863EDD945AF0AE725507507B82C283DC9909CCACBCF357D7A19703401B6E4474B94A6CBAE575B942501A281B8166FDC70E6B4B60C2F57A4D66FE1197D301D0E0C7BEC12CEDF9496BCA2183D04632711A79C8374B6DE35C2EECB0239391C2019C720894BC7A635DF18FCEEB9AAE16B3CE92717E2C56903D20D0712EF80131B8C48635163E97EFB1FABD1500D061C93AD935BE9A65A45A92E4A4E885268E712EFBE5337214701BAAD4C73E81E73BFF19AF131F0ABA105BAABE849F
pk =
sk =
smlen =
sm =

count = 85
seed = 30F0E117513AAF27AB2516BCEADD1188B4BBDE76E57DFAF43CBF2D70723D941E8F875C5EBF02BD7D67AE81ABCC54440A
mlen = 2838
msg = E43EEBE157E43D9F54130C668A153907D65BB19856A1B7C2FD5E2C770FD6BACB13BAEF951EB758485C128ECE4F3E9377A58A45EBA1C3A9CA5C94B50714088700D6FDA933ECE3A6989EE77A824A9E99674748A90B7F227B589250C9E156A8E50B74A7F49DE036FCED86CA0D4C02E217EEFCAEF7234F651CE4380B86389D7331C7657AC283F58C781F904405ACBB68661310EC6921C1FB7483E74116378086D4A0C9A52AF9847BB3CE0FE97F5A7C2CF588DB3B6FD725CA83391656CB38FCB6D79531E56F5D42FC0CC20D04AD7BBF57001BF2F8E6B335CC57CA2DB23C247EF9B75BBBA3159030975D65B9AA7C10E0FA4F615F77126D5271129D8839A3F8DA30C79174373C4BA643E4C4F0CB26BD5B8B9F7EA56DE459EDA15037D8772478FD9F7F7E06F3B422DF0B425DBF1E91D3893CE20F78CDF1910C5D4674EFADF122F41D6C7D6290DF59FA029BD82E792E758AD4388F9D352E9D2FBE3E58810C380D1CC5768865D24BDD92145DBD1EE0D4724C769EF5CEE12DB2AE2708B4C8C7865E70CA31386388D991D46C4DC4DAFC5CE66CB24D455BEE01488A7C764A308C7054572FCA0CC74A01A2B1F191C54146FB1AAF55B834F998B50909F3D003271E6504985DC836B5C44655B938769639799F2575BCFA92F13D32B283A5BDA11177CE1F66D6B30788415BEF598773E87B4C8C41F0CE6633B6C945A3B4C46B74F30945EFD99CF3709FDAFAEB4BD4C6BF605F89C7A9B4EEA1A6599F0A32CE3F2C58587EA8BB3FE6495D92F2FEEC52BEA3DE2047F5EEA7EA1453C762201FF1291AFA87923107F7FF586E00D07824EE021649ABD2D6E9EF11A1D31726EA9277134341EC57D790949590A963D25D6FADFA9CA21E43ACB7E5ED4CB6E8BB36377C2618997943CD100A927D395376871ACB9619BDE9B1FFD5E48E271952613875FA3ACD3E1F2E872F1D672AAE6E2A575A4FDC4FAE2DC6A7196E7EBA94AE5B49BE41E7295433ADF49A6D2D945F43699D444A726423CD9164B9E28B0AA4485B0C767A9398DF5DC5F23D27889C14B1ABE98880E7BD5DF9AB3D1321D5493A0A8B91EA4827627A9B59308CB0104CD8DA7D9DEF2D47B27074BA007401415E900DF03F251C8AA425F0FA59D74C41BA7A9288C8E280141CAAF6C6932DDC4184F81F5C33F0FDA005BF3FB6A0A9169A709875AE475302D57CE96D3DB332188202597FF29D1F9EBAD2B0FFA27C14CE9CCA58C923283BA10E9FA1689D6C2B8804225D706E09FF97AE9CEDC27D256E8736DAA54382040648F2F6BFBECD6C3A9BFAF5D1ED23EAD00EAB351F1E0BB4C719AE6A1F5D12E7F09ECEA62A2F554B18397FE1400DA1EB6694635D7C9C626E0FC82CF8DF6AA4CA88B69F78CD065C53F929BAA58507FD3E3D8124C4BF287D452AF47AF9F4D926DFDB529A8ABB8BB57C5C7611A97053A0CB0B01C754CB479C6CD3A3E867BAC33E45EA0BB6BF77E0B2EC2F136DAC0E259FA309FB5F6D8E7005E1696CE203C5D054E5927A87A1B4E81E73F22FAFE61D7D64CBFBE519D39E716BDCBB37657E71B9390FF04B3C01C6F6842684115CD7F5AAC208EEA48906890248E58D1615634CC1263CD3ADC14B67F1A1A8ED2626E7237AF5488F5D269973F11458E3E4FC2EE35A4BF49C2F5F2361939FA243FA8F33B54EEEBA9B0453701E367A7BF4D698C62DA64732652C68C20A956522826F8E29A764BA93DBC98FCC87E59A1423886694057E131333C5DCDFF3BE7A1F0D344A2DEBB90051721E0226178DEED353A136F69481F83651BE3281C562D6127914CD24C38FFB327786086B08EBE89D03A33BF7B5DCCF90DE9C4D907D308E08A616C5343C116A098786383009DC70787AAFB4529CD27CF85F946B8B238AD2F00DF109FC84CDB48BB52B73E1DE066636176E8C6C76216105486C553511DF1F0664EC1E04EE0B0BD74A08070207486B7F326C3EE73188AB5BB7F8F5643093916491D62F0DB18675BA4CE90B2AB310BBA4705B65A581FBC5E76842A99D4926AE5BF7B8EABCE5FA30CB98C1BCF0E0708DA970096234D47BFE23A4F9ADE29BE5A8B6BBB748EA1C13D00388AC90B65EE10BE6A9AC422EBDDAF5482422AECE19E702F6D26ED954D4E489CC48B2E39A6F168E98E11C1DFCB4A843354F1AFD447962E5090CCF51DDF6643CE0AFAFCF3E4363187E69C31AB796132EEB04F2D4976A576B9BC8D9B1D491B74613C1AF32E3D2DEF408ABEBCC27E4A915C983E10B6090FB2DE6FF9E60C96CF4F940B09AEC048E7A174711798FD76DB15DCAE0E570BE3AC147E2F8777A522555B0898BCD7B04ABBF060FA72B04604C9A583FEFD02B2AF9FA035F97DE4DAA4EE777F9D6985149DB6C2F0A33EE1A1436B38DFDFF87F831E83399C6A884273E612433EE3958F37C99A748DF151E3EA011F4DF5F0050597685E0230DA1B1C7095E1203EA7099BA5C43E58AB0EDA60AF65291C3CC9A07257D71CA6C9EAB93CEF41294853A67A5B11F9192C96A36C701F142DC36B046218BEBAD9904FB765550598F8E2F49F5F0AD2608117196751E7E4C5CC4C3EF425A921C1EE15F37A1F80DF1E24163CA145EDB0FC4D988B8C7167ACF9CD94F919AC96E5469859FDAEC54E1970007EB9699342A9AA044A8EE478A3ECF8B59B0109EA7640C218ECC1E8CBC5E2FB61A1748B7C038EFDADC2D096BC29D95B1BE770D097AFD8B0FE02173A1B3D7110F80D6C849F1AFD1B01A60894B16140F9B34D96071A753545159C4FFA4DBAA938BDEC287C6B83751C5E699724AB355D1FA0E081DB286EC83343877C520E856C4ADC65322AEB39CD87B7D8E4FF9222E085ED84C58B7FF513AD77F8A9EFF2760A03F69AE5DD14DD92DD3F2D3D98E97B1987086B3EEF2F2E822C851B7ADD83903786C050F30C4A4F4BA9361E49ACAD503E2A07EA119752E12D4FA09DC83F7A48EE3DCC1F09475960B6839CA736E498A128F78E58279063D839ABA88AC9E5BC24BC07BBD2DE1CF2E1CCC5987E63F83780D0ECF07EAE21C8C752529735B37C980EB320DC949468C69B17DA8AD612825A84D0529EB97FF8C4CD225FDFD1563BB6C5360ABDCB3339434A298DDCF5F36188F3AB501E505828E8D2FD6DDA062AD415C56414FD7557170F0F57BC5A401FA648699F3C7F7FD8F1F058849B817FADDDC24726DF851D3644414F55CADE30A5764914675D574EAD4D4DB8725866A6C51BF0EB23B12FBA1E101A6F3BDB98A2884D0F2B8DEB3F279E9C38EBD0209DD05C0FCC6EA715257355D0D6BE2C8BC7835187CDAEA43A8EF9C59E88AF6AA667A697A3DF8BDE250EAF4341A835B5EF93CFF97656133B49E13213949A3F368D985E0D6C793319F4284DFADA383137DC5B000B7FDD85F27865DC633562949BBE4FBFF75417AB109F03015BD0F67728969435EFAE791AC72C6AEF99A385A3E8B4C35F58380149C653FD78391A7C3B26A3550D37F9639164979288BEEE99E36AC6F44D0FCBAF0D210839D563A6249059A30CE6F047F5D541FC8A90A18610A8BEFB9493C5AC804D34D40881CA82E673788870705BCD585044B11F1D9BBD6B17D8B82B7CCC0554D1E3AA7F2762FE01385571C9FA7A103D07C1A209504876189DE4B3C5910C26C5F33EA725A7D57CC30A6EC8F3EECF2409F1234A094556C0F7941CFB30FE86F208FEB73C8E8EA8623640AFBDB1CC589768A714CF945731DEBF4519B70870FB3A50F1FB368ADA3FB217704A5D46D879CEFF9BB72667ACC673CB196AFAA0DB1160CC2CD7B260DEB791A94D0988ED54B7E45F33E7CDBA0FA105F3AF3CB1521EA382B1266DF304C900BF53E195CED03871A22C50DA166BB9441CEC83607083195D6CFA17297B678ABB5E03950160130B47E25713B0829F64D2552EFCF404F65798A86D5899B72150A91BA00F7DFBFFE82531497B60C31C28992377A2DFD5FAC8A9C16C835CE4DC24D0389277E6355C655C8A33C89BD48F55C13EDE24B9BB348DEC89612F0905719743C95C0E8B5653855676CE171F812ECA405B6F96F2212D1A5369A11379282AC0C5AC41D
pk =
sk =
smlen =
sm =

count = 86
seed = 070FFB907EE8AB7152A9D380DEA2C4C4796780FCFD80906C5E489B917A45D5E7EDFE6F37C4420E5480E8BB599FE36451
mlen = 2871
msg = C07185E0343DF2A4201649AD5DE4CFFA20BAF5DD43F5E4A6C81CD5143FE72865A7C036A2DFD617D96626995C12EFAD019FF44E0EDD7028F29E3657EE3C0D02E9CE83EF0A648FD7CF183A7BF7C15095E0F9278B14FDF6C983CDCF2987DD0CC085400906DCD0D14ABA60124F4B7494ADBBAE3A8D6052122575F99792F7240EB17864DC6D231721140E43F1110E73EB2E3C05049783B33AAC4E4CA0A248775BAF81FDB03D114508928BEC3169A810296B5A4DAC27E7C7F8D01CF5943CF4D8CF6EE6F9042BB300E50EEA3224D35C9628E38C368EC3B42393FC820371DB6557216A2C2D5A230FE3A7C6BCBDD89A2BE5CDBE7F783BA379B6A4237DB051E6256DCE14DCF641190A956E8E85EB2638736B899ED045636DDB7A351F5A4F4108D9D6E0413F92B9D392495299128A5F4ACCE8C7747C675EFE05ED7182DB51C515B345029440AB61A904D2A390122680C951ED4575515144C5CA80D6F14D1CFDBB5373B78E09D04D0544151CFA1240790CD31165048D1484DC4D11D05057071DB3433DF071B367E00FD38C386DAB689E4DFF6FB421B2A95FF54DC29375C9D1C18A76C79ACAE3D3F35D4CFC385199A4CCAF6C9F0421BCF58D296EC7E0D1B95A6C4BCBAC1271F94E438360A71A6440275591E41389B30CAF2626A865B9E59552CB198A1D4453EBA6D0F6FC491A8A7783B4A8BAEB81E54F9189CE493EFC1C5D830A4F637F2BF43CD86B91637611415C95685FE79966174312FDFBF33A646625F97521B5CB1F008135B824F1D6D8373006C7158E62B1F794AE34548A0C6DAC8B60C559D81580AC0D84034A501516EE36CB4082732918365A5AB787FACE591AB02BE6957AE4BB96B58E2B173DA019D3E0CABEBEBA0AF775779F14BFBA8F595697731522DF3C80CBDEC16F6ACC32659CF5DAF193178307887EF1BE1B48B5806D0FA9868A7FB853708B26873857786B974709C687D6597BCF6C7E476C1E47CAFDBF30B6311ED434C0F998C4065399C59073C1F2BAB1D46104E74EA6C976D416E58BDFD24CCD957CB431870DE5DA8763992EF68BB18075926B0E4E826095EB3B8CAE086FB1759C94B873A1F4DF477E0EE9EED8DFD7C77508B3F0C67F69BE04355ABA9344960639F6DD6B3A956DCD66370338617A365579C5993986B4F748CB7C990344B209785E22A40FDCF8F83061D37C9F1351B4473D6C74ABE6B3EB2A7D62CA0F0C88A0AA8A46973F781DF0126E8D55D3E9C41C2E3884F84FB0A06C484CFA0C9A0DFB8CFD573749C711C7C236B0F2F144E1BA4DB2525C093DEED29434FE43CB3040C5A374CFEF33214FDD2D660398E91BF070A4F5F9746C2F08C41256FD5E955891146FFD38B155987E6A0FC47AC2A5950509B9E2C86B9DD9929378F43EF3935F1562672498C5640A22315BE15B001D4B01418DF8EB41DFE5C570E850582D8916C2E7FC2B728048E24BB9D1E8283615E039C16A2FC61011631BBD8F2BEB24ADF9552CF5797CE05D9D1A7E7F3F5455017B127D9BACD32BAD0CDBD3991BBCAEA5FC988EE7AEC0B1003732F25489EDB0A1F9897247CBC40E60F1DD276259CE19DECCB90067F7293A68B683FB5232ACD2217B8929859109D6852A43892098630A67D72B1CF4BD5D58E20C5C18B85D69DF74EE8CC69BAAC7DA48EB71A160F03B68C6BE87A4919736F14363F004EA3F41DD37FD8E621BF433BCA71E17565E060F3C0F889515D0A8C17FE0D6D734FF756256B0A62058B95422257780DE000557DF289F47910CC272A14BEC737C0715F204C49F03150082DC904A5D170F7383F04F1E355F50F80D5461CBA53490BB2E9484806D369D61FD00ED1EE5BE518D04A24503B1C4C08C7CA084902A3942C04143807203287A985EB3FCAE3C5309410CD9B9A548F54DED44321CE8C2A04679841DAEF7FBB6AA11091D240AFBB467D9969C31C1CBF6B24F8CBFA20CB4CFA404B1310400271664763E9C1CD1B6FE5FF2A0FAE22AB14EFC016CCBB19C5DD5D047750DB4ADDEA3E7A193128A5F4D7BB6358F21B39A44259695904DE3440BB28CF9466B562065C387189EAC2F7522C9385DC2A607F6F9335FF8ADD47C7BA932659AFF69B1F26EC8655BEE4F97FBC846E48111CBE25524873D1DB2F2282D0472A2AAA3CF491C26DDC5E1BE77866A3B692E417E6717A4F4454C56F97F063B9E598865B6F71136D65DDB0F3CDEC57DECD5A57366BA96E4315A88B4EA3479321468FFFF508D23B0701A62CE0CBC0FA37C91CFF5C5A0433FD61AE11A922575F5BAA714DE46A58D6EFC79BDB10C9AF7E9950A61D44B3E17E3B5298501146485B562B1570FF5798B47641D67091CDF90902B2D762E3EFE94C540DE4A28269CC416EDBDDD4D43AC2FA82D638DD9BF11F3BF22FD81CC4BD4759D7D864EEA0E8E8AB71796254B278CF9B650D1FEF38B8437362B2D69ED84C54498331C6899E20C596FEE7CAD9ED8D83D86774AFA6E56A4ED34B0B0842B21CCB67035406DEDFF0CECB0CD089929ED5FFA0CE210822444808BAD99AF603082BFE5C98EE4653349F8A43DB64CF90190C96B0446CC9CD23E0D75B47F54A731E8BCB0A4C67401DEE87876011033D2A526067FB73786FBC1CE696130FCE5D5379CDAC6788875D27C04783B1E2EF41063D57E3D6560D1FF48882C39131C95BAE5A9C9392DAB6CD17EEFBCF61C464A4DBC08447443CBBF3FA80481F3BC1A5806042C07F7A7AD435875DDB1001565EB6B7B872CC6C853F771C1DD5D9C16BC27ACEB3C7690125C1907C7CE904852108CAFE76351269A3D3EA8812FAE4FAE35F0DAEC8E8B186F760005524998BB5DE475E4DF85209DA915BDC972218AE7DB7E2EFA05A7D752AE61CF2F3DC26CA2D282C8E32B4838524BE460971E077348290FA0043FB7616D821A71DDA3A5FB76BFCE0DC84AAEA432DF32B05133A26B46165297EBC45024777A868B8B1B0DD6F97658BE799BD366CFDF99861E916F7CF06C034E4F79594F1BB6ECD9B7347911488928E1E473C4B8C73297F7ED845B9EC59020373EDA57A436C1C9D1459C6114BB6258543D8F4F97B10AAEF5A2E082EA173EE69702D83711FEE6AEE8F6B260D03AB74C3B5D8FDDB81B208E16458511270DD1DA295F25CDE7E44A8349B60BF0C59D4B425C1FBA60D2BCBA47B906D2830D8D5C091DBA756E61620D78B2DFF28407FDC9DA9113CBE82219BB2CC05E11C70D040BDE821AA17B3E981558961CA571E5D5041F7DE047A1727D9C904DEEBE561DC6DBD8876BC77C27322F512D6171BC03871EB0FDECE70F119BACB41D1852220CFF26110EB0EB78E39AA1B2A4C2E78679F53683520C5A57FEA71A8E96E0AED33118DC4BDD035FD88F535B011D9C7DEB6F406A072AE6C091016ED10A5A4EE9827882EE27C535262D1D745AA5231736F2DEEC8A6017BF0DA36B416C98AB71C6824A6EEFF3564665007C9E850FD02A1F5E201B534627B92D21A493DF293DB9F24DE70C7B49A6E07ACF2DB6C90B448681666DCDA318C08AAD08D3E257AF7E774C75DEBE3B3C07AF683735E87F205B0FDE07351849C5AFD07D5722C6AA17B6AC2CC3551C305E6AC31E3601A236961F6618CD3A0F7DCF6F65B8EC82E27E44C8518CDC16ECF79374F796A3DAABE2D5005B25576B35B021497C5A8F9B98DA68D80E56A1CC1044C04DFB11D36CB147EABFDAAFBA0A93FCED8675D7D6A9F999785C0E7346F4C68EB17C0A2409E2F5BD4AC5551FF66A9857C66F642F2A385131377B6372884C417E01BFBBE1CA748AC8969BF2C0BD8944767746D1D57D862795E8ECF9E8A5CA122D0259FFBA822588C5ECCD14CC6FF4B7354CB572F5BD695ED9D85DE131FDD97DD5D6CE7844DDF9F3D112028B5125AE7A77A4AEB2EBB554682A26F457C43FE96D67C90BE7E49FF443478E82D3A48680D737D1260B8210BBE962EFAE6505E496B1B6D4F1042A7B971605E2DC50BE3BDFECC3010B9F5618D3A1B2C1F48888B859E4D6B63CA9D29990B6D502FC22B738B203A83D597B48D73C41860E4E99C57181F5B02F108CA193451025F3B368CF2741244F42B27CB9E57260D2E127CA166B32E0B9C927B247B31619B1D4
pk =
sk =
smlen =
sm =

count = 87
seed = EDBCC4F6AD0F30066947D678A368B960CCD164889D77730516B444ED2DF10B49C101902F5FA227377C3163A0045B34E4
mlen = 2904
msg = 836254422C7D13F1120012FB9CC7CDAA1D8B72F6FA3943AA7DE75263D3DF814BBF2E80C3A204BC0F9AE33E4FA82CE893D35C57E41C7147602BE12455B00B7949A3195264A3281CECC3FDE34802B28C6E1F2B505AB6087D453BD6AA067B2370124840BCAC4605EE4F14EDFC4B4FF19A4D7A828E60156B49B4027AC18DCCD20294F89CCF03D0CF47BB2F22D3749EEE69EE17AB5D8E4DFCCF36824D23E3F95E959D0494FFBC712CE3975E3A661B3F9E149A0234F691C2D820000DE97CC016C43EFE958DA469F740610FD22B64D4BD2E30075E22BCFD4AB41D952D2394FC629F016EE1CD61AAB4581F62A7B8648F8F8CF02462C81023CBE2755C91195A5917FE5A8B5058ECB8DAFF91DD3F73FE38665666DBF79CF6F203FAF94A5CA3F3AFFAA2C2BD5F5DBC011DAF46FD7CEB74B5875E4B5D80B6EDB9817106B91865267E78731662218C8EDE73E588256FB1AD57232AA5533D25BFC54452612F0C2AECAE6DE19355E1D508B888D18FF9F6D7D68199755CF5C210172F65342269ED96C77D80AF8A244B43A99DEB49B97A6F358AADFCFF6AFF72AB39540D375165185F31E0F1A6F97722EE365620BC5D642F8CDC59F7E84FD8615F4A336ED340BE6ED8451997D87B7904C1B9A3A0BD1F8A01AFD6A2D9F5B995E3FD0D44DF8FBC8389B6CBB5537816C91F0EFC3D2349F15EEE747B254C5BBF9418BB979294423DD6DE4D13484408362582A86D082350CC79EBCDCC05B70110A038736034CE4F3DC1D17E5D11C9C7620D40730B61437906933193D1272F7C89C701D495ED682F1335B7E1C42C994E090A67D932A8E825F4B9EDA8F2A94B9A1F11F10E91396908A9D436DD01BAE1D1DE2C6ACF458C0880E3F81ADC2240A99E6083C9C188982713DB243028AB07DF407218CA6B3C4C93989AC96D92375834B915B724F2A105D6240E52B9D7003C67FF76F7A325D84ABBC229266BB40D1DC8784CE1A4A6BD17972CDB26C274B06337D525F61B5BF952D23FA13757460B7B8A3B99EB023831F4FBEF72D62931348622041FFD12634947579BC6E16BD1EAA8E8B2DFD54D74EFCED79EF4FF31AD42036DEBD0FDA3B7F3F8E7A3F45955F82936A67122CD42E38AF646CF565E294F422FAC1E7D274185896F58E9D0FA1FCD3F4D379ECF5B566586246216556939BDF86D6A417C3BF77C64F95D7DE8197EE25B44EEF00209D33159710DF001372C3E3D09F24B9B08B8938C522690674A7588933E1CA37D2C14DF50777806EF6FD2285771A44F6DE90475C6CC314DF140C3962DD9D70C54E58CC5FA3302D69C80C6511D9D42A51B7CB7FD7FEA8D8BD65A66FDB2AC80D945FB7EC72E138F5566CEB570968D84B60068DF20C6CDA2AD48372DC97424793FEA8D2136923070C25F47C3D10839D1747B613B93530968D5E97A3FC0F563BFFCDE7B42C839EFE66C3A8655D0CEB5AF7A37D23DBBB52D05CF6FCBFFA7C7491703349819AD94CE218912557D6C87937B2E7B0473856EC78713C29A02CF7B2B38E0DFE16804AF6C2BA8607026892138011E06B4AF179D63DBD97CB917B6507B798E58D74F485D3F063C044211E428FBFFD5AF2D7941900299602D3B15D5D600B435D9A21948B8D87A35205A3AF9AA9BA491D56573A93C35AF6683655E04A7A17F1B9709ED83E70D82A3DF59A2FB7C051ABE508601F322FFEC089C49DC666BA04366C038AD59D397022F0F6344255F4D98BBB17120441CC75107005A74DB35459C63770547A4AFE59F2703894DEB67612448BA7C4F6FEADC1717F6ACE410C6BE62AC319CD33AF285D17D55F500E364A0ABE71D357AE0802AF464B6D2732F3FB94BDB3BAA497F2E44727BDCCA5A4B65AE9DF189FF1AC640940FF4D479A8072D34ECC523DC8FC7C87FC89A540485AE7BB3F29B041446CA427C0B48CA7515A1E31788E8B53E1122D372B6557F8D2A97CDE893B20E60283954E2934AF340A358A4376DD0CFCBFE305A2CE7B72DCFE2DE105CF44833F548D1BCE88D34B60BD29B69309DD87F4B91DE10EBDD7D7F87D6231307D0AC784E0496DB725AB97656C34E60B34B230F37E30FE326296C4E1BB88C0BAC261DF0E5F45E6E126103EED6B1CA146D58140A8893D847E92D9F3A0A883E8BF830147CEDBDC7DD42C1A58A826A8A827F9AB26ECCF64F68E9CA6B68261260B659B47E0DEDBF5B077982B24ED9B36E8466DCB21EE69B5E2BCCC49A163B4860EC2CCBD65032776DAE601E18ECDAB8E35C2760D5758592F6CC074298A97FC5E82E7DA84036FD10E0725A0E4E58CC4DB30499ABEC0C7D95D88BAC2C58EB093312779BC1B8619FF2762FD1FF009273456D829394664C31FF6D7848B27174B36E59FB65D6BEF6D974D5038A28F49AD465B28857CC12BAAFFABF3652C2E22B46B040E579FB040A0FB4B1DAF0C157D35407C0B78E305CEEB232E7B7426C95639B1CF7B079E80521FAA538E51E69255576650C3A16E143D0F815D2CC89EB00AA13AF20394AA23CC6AA99A9F297D886AB9AF2655D53816E066A02CF21C277DADDEF3D7D0825D094FD8FBD5386139757EFD0B7F8501829725A4B70FF1DABF2958E07ED21DB76266A88483EE7C51A7D215E1B41D2464911ABBB1DC71F9613ED5446E4B0C97BDD47F22B372FB7662956FDCF3B108E0107F74301A054FB004925B041AF354C04C20FD370CE1A014EBEBD8311F3265A2F78B48124521A4AAE240D3BA9F94FD33CA4A92D24A029E0754831869B58F670435A44DCDD7BF75ED9FF06DBA52980DCE49C1C26BA0965DE3623F459E36127AC6AFAD4D5598FC45A95173D039CBBE2CDC7DAB2865FB6BC0FA8DFD33C4A826CFC77BB7F45CB5AA73377A27271AE41630DD3D4E2722581537FCFB233E5AF8F04CA824012B5C429EA498F4AD44AFC249DE2229FD7266FE84173A5CE44632B3650D6E1F278625D564B374C10C1AFA3F17432CBE4B65327C6B6E0CD2F99B68AB043C5C6C99D7FE7FCF940F4887D309D7BC0FFAA5DC4B90C79266514F46CA2D5477F2B84B04E30DCAFD0224170FA6D4BA9AD2A6DFA8ED73DFF9D5D40D43F02610032719A7C5646CCD453CEF409B4325F3FB6D9B9201FB115E4DFAA0B4D29959A44518774E94B2D4D6D06C7F065973BECD203F5CF6CB59F869340EC6BAF0121049DB3E1146234CEE4657C1B821AF817DA27BD4C9B1103C81F5B5161E6A9329D83D6E4DAE1F3299858CD201222D34A85E2991BDCF32E9771F3E701897F647D62729C9805CBF118C9FA727B056A7271A23181B92F033DE1EF113A856A884AD527B8DEB92085AF3DB509FDB0265FBA3376B31BF753DFA477DD5E247D939109F31CD430A692BCEC4D9FC7C5B4630CAB90C64B75496BC7CA54D5621FE3315AD03EBF1AFD6D436BD2DBCBE707B35F916CFC147BBB5B8AD2E80ABD692834E42E0724C8B901F5924212C4129F7451B9DD860A85855D1AC59F0B6B87A66B6A395DD81990AA3DEBF64C91CEA6862B5793BAFFF81677FA2928E950D94A6333B0E77A15AE461E710BE70AFCB9FE6E0C21C5AD188E439A6E5138A2C5AD17126E759D48491E3F3F93F81EEB77B7B3A6ADD96917CF0BEEA202EEA5ADB3D5593A3DC9FF1F8F05DBF5A2707EDBB6640EFF5B65A0003CCED2EB480942A13C1F1CCDF9994F1D11DBEF0D3BA7C3801AA508C17BCF287A928B635F475195D88ADF9F4C1CA7D3D1462DFD0F6939B89E5ED95F177BBB12253391876492BC01AFF1C1DAAF0A1C7821C2A4E33F52BADF51987E010B391FC984328E020206EE98E9C8E6763120055F99725E48356FD800E11CE973D00C800C353A5DF8B028E1E42F817C7433084C440E47532FC639172533DF35F0FF43257841C3E4EC7DD7F601EAA81E9886FA3253844C195A62F89FA5D292536BE8CACD80C94BBCD1A83C985936353C9233E512431A8863D7D8340E89307547BD10B16BF2C7E0BB01AB8093C70E4F4C8FD30608FA14FF072D81048391C07DDD82475A280D4EDF81F739AD1A13BC6483C3C37BF52ED52CE8D568AA81864ACABE225BC6467C79FBF43781F29B0C508E6825D4E56D25E45A8C0C6298765069FDCC66B2C5492FDDFFF69D6F5975FCD81041F30FFD7813BA3219B3139583EB588DDC57851E581FBD5E20127EBD
pk =
sk =
smlen =
sm =

count = 88
seed = DEEE61A2FAC04E4D6B7A250124DFD91518D9B90A71FA02665E3088760BF69CB3CD7B6977F860A7026819D178623C9676
mlen = 2937
msg = BD2B4058218A15C008A4BBBA29592079583F684FEAD3E6B3F09ABFF0DBCA23670AE4496077D47945E5F1AC3CD4ADD5763581285D80DFB43BBA9C0730858293FF6A15915AB203FBE65C118B87EA37DFA1E06CBC0F24EBA3F43A8BE17FF1DAF4277CDA2CAE8AA924E852C9D60524B98306927746C4EB26DC9475E8A0D0F920F33E1AFF9D07EA5561E70865B2D8161B86FDD7638E7A72345DD72EE95BAE1EBD2C24D2A5510ABE3FC2CED397A067D215F6088D63FA63F2247427917E5C4FBA14F0A22A04FD0AC1D948507751F3523BE2B0A0CF2F96DC61F8187ADF646D6914667759D49A6DF9A327830EFFC9470CEC6C82EA127A8B0C6510203879FAAC4323145931E146D962846BB1A6E84CB2C31BC686E388C853413EA7D3EBF7C752C6AEC774637EE01F2817A5AF133928AF35F23FC3541FE7FA749A863A048EFED2F8CC2BA86520B97FDE0324C68D1DDDE1E430C30DED0B25664EA676AAC6B1F22925A40B319CAA37DD5DEDB99DE4D963630A6FB0E8B00AD8F2A2B9BCC497A00099A70A9DC190A2AB2A058930E63FD6DF342A625E9A095EE79137CAEB8885117C7A9FB8DF7A35D5A300D6F7EEE40578A7507EDC38A0D6522474E672F156FEDE7E1690C3BBDFF40342F1F3AD3C34325BCDBFF0A68249858C777551683A9F3AF225163C9323A4AD5E666E0A9F44C6496269038AAC5DC2767966C1560C5A09207406F3C47157D2FE5909346D8ACBFDDF3E3D19FE48B7C60E1C8CFB2EAAB19E736B2595D33A0AA034726CB6146A01EBF5CC72EB1182B9A4BCEF90A1AAF74079862CD775F8F773BCC490F6015B4D5469EE0BD95C1A32A1FBF283FCE1FBF6F8CDCFC1884F4D2A899F3E7A95414DE419D56462F502EE703CDBA007C3BB78F20243C35B882C90CB7DE3CAE3F0468079C546645977347BC183FB0A6CD24481391CBDF9372E2D6765B6CAF8EB0145BB269A47A1B4E2CDF9901D6AA284D919BA57163AB9929E715341BACD81F35BDBFF36D59A1EDABFF3CAD2C122386A6335348A3170337B94E4336B2B74E791981656CB5234A6F84DB4142D3F323000FA98BE61527F7548DAB6E83928E9DD2E461F08A5BB52F241BB42254E5746FCCE0F3620ABC69A6E275B5E06A333360F9B809562ED116AA6CC2334694AAA4169310ED6AF695678DE22D3E551DAF61C0A6C5F6C0F36FD3469A3B977F6D295E75ABB804A43E1E7AC4708208A94E8368DCA40856F1D43C9865D98F69F1C0BA9C8B33AC9CCD18D400D2559B1CDD82A0C875B5E136B97C02126C81A81EB5D1E421221564100450531DBD97BDA77C1B0186527ECF526CE6BCD0ADD5668382D984AF9277A21D40C06EB4BBBB0CCD6F64E90272FD632D47A388D301377EE745FBC9CB4C02E1F096DDF303BCA4E1FB4B6DF867676080CDFA6A29CEDD15003EE636DB8C74E7E293A087B1A5F62334585369D12D9876ED0F334C6711146643FD598F0D69BB3475D219D1F89066644897A9CC5630BC84C0CB5844087216038C8FB6750D0968D3D3E2D29D93639486C76DC045900AE1A13529E74BECEB3338684402BBC3EB36870E0B37584E9F309BFB0DD9B966F0BE1298DFE55D1A94A6767CAE5EB3120133B7D7B71C9F2A538A97F8548FB176B0E8923B14AF28AE26306214F1D392AE63C3736B9F9374CA10EBE93370C11BEBEB45D066477F374866C8A7208CE6DCEC404194BB1F833DE0AA4700CA29681FA0F72D98679DC3E1E142852347B01DAA08E5CBBFD242F7223600804E066FB5C98C8358370F5D390898FA44023A30F824F1C6A95B8E23308B4BE474D03E34CF72BE65F90D698DFE0D2828A797BBF8397EC87AB9EE00C76A1C7B3CED0100D3A1030136CAB9A69F05CBE58A4A56A9C700BC591B87783DE59369F2E62D5B885DA09F25835A6DC06F954C19B347724244FDA69E3356A4EF60F6A41CFF3BB7CB22ECB128415CD1B89A9AEC12B66F1EC23B14E7D7FD601EF7B000A0C96F386216F75710EB2C12817DABA1D1295E7535331CB90A9B0D8F7542E73DE2D93FE554063F57274DF27BFB39BC4B78B72A88473408086D8DF531E53B5BE018E076032D1F8EF86D7AFB8E8867B9D7728A25ACFB6856D83592CADA4494977678A9F4D134F49A8598A8E0F23D3B7A09B5308243410CA6F47E0BF8C43871600817460BDEB74E7D32C2FF7C40EA4BF924E795516FF7C7BC8E5FD5D64CC489F1894C6BCF0E9C312B1EE7E2BC68739372E7402E6AA2ECDCA39C18D7441F0FF373946559C475E37D4ADA64B98283E5A64BE7BC2D1A1C148D2CDB4EDA35F591D3A7E7CE15162F50FF1B025F87CBB82289FBE7F9C32DB8F23012CCCB87ACA7D758D42019B9A8C15F508CAC9284928F46F0DC1C1B6C6B4DA030DB9286FF8D3762EA4A83D096AE04F98E9416D3DAC59E04F9E4E4359AD76926BBD9570A3D5811F69A1C4345B646BD946D0168ED62A7A431D920D707D8CC7E840BB9CF13D8ABAE8196D9177E8C28CE0DD9EF647EAAF0D3C97E52CB31B560EA7067B45AEFB5EC2B7C7BDFA3996D1C7E467636BFA1BBE11D1CCF86B64ADE9FAF9287A23502E9FF711CA97D6CC09DE814A67BA6123A8E4E67CF6E8CB6F7B36621BC6192ECEE94D61860703AC8411B16E19644A6AB01813402629AF52301C9D76A94CEE22B1DCA49F13B130028991C8AB383C8461433383DA92AB34F1EBB4124B24C6C391EA44EE6E736BBC7A2D4660A878A600AE39B7DCCAA51ADBE90BD705EA51AD13C05E611749D43DE336D396352CB0673ABCE7473DECB0FC708EF28DCBE18C85EE0068FEF64685ACC3A7D0DA9A21DD0AFB10B95D81F6AE437022218B6094CE35D01248EA85A9EC6FB56A7A2A8453EB03E6CCBEA0F2EADB015D8BE3D09739EAC07AD9E3F17D13E5F71CADFA220ECAE90EA50BEA87B19CA6FC5DF31874D51723BECC80C8845C9EA718454D2817EF8AFD99B63090CBA6C8089AFA78770222FADEE3B3B829CF36A8153EFAF2CF28DC4651FF37A8921E402EF81A0F457FC1802AB06A759BF4071F082BFDC100AB612A4584B5AE19354854101AB0173D7D6A5A0637CCB58AE58978A8BEFD5A2C51D3D53150C336C0C0C2A27B442E2BCE120C4CCF8D97EA4584434A6F48C0245B63B2255BC52ADAD4EDA9279412D70BE457F7DCAC492FE53C06EDEED766B46EBC3419E6DA2A2847251F75C62A5FE7AE74F0DD5AF50A447DA6356DCC828C5F1A2C0C873E57041EB1158296C038B91F2E13D3D4B2887B284384A9ECB8BB378BB311F4ABB19E1B90EB3A399C03BFB4CCB29AAD80C55C1636559FC79A6C894B5BAD8D529BF680631541A45EB0E57BA5B458A05F456C60FBB593DAE90AE549416AF96642A486F10843482AFC3989BBD1E8E4DDF0791204F4B720ABD2D8995C87C8A388ECB14860CF83B7A4406FB6C8C9393475082D24E516C5F1AF91CEBA444D8E460D0695746BE057EA8D76F8C0C80358F3DB2AE5B996272737516EF5E4EF5A1FE5967304CB6D00090C9623D29F0D4BCE8CA3CBD54A30F9597E01E5845C1CDD8777E18C5D5D86492FDD0606F623D11A28DD9F02032E3A378C71B757B52021DCE6CEEC63792CEA24D6DD7150AC8FCFCA6554F7B08A5529D59628D0F35122504DD1542F6291BEDBEE09F81AA744A0F6C6DFCA6207FBFAB6B9E17E8A4040741F6508471E72D227D0FDC50C13F444310245AD17BF819FFBBC4E0485FA68CF1F0A4423F251538F25DA989ABCD008C803D368F626438432569F12D1612370E4C6C971079371081B37D8DF7EE709198AAA2FCBD443B96732AAA4E6924A461B60CA4F4CB13E88D539AAD709A3DB84D2D6D26671A9F3877125B7A358389BBEEA846A32E949DB9A7853DBC7D5ADD92729CE1B5C00680974F3DDC6A8235C7319B6CD1CE5E0B66FE7C2F1115206C42B4C02990D79EFA8BE94927543C19EE93D0EC8811F9330693696C878CFADAA2D56E877D42A3680AB2F6A576FDA7BF7957F781655CC664A0A4A0D16CE34D04D7C98A9E0C93D2E6D42870FE66864660B564ED4F881693D466BD68B6470AF03A5A6E703DBB40515AF5DCA7142C4C8D79F5BE4BB01A1B56BE9D0936396A7EED9A84DA86A4F00DCF676B4942D5DF6E1378EA26D9118A54E17FC623B83AADB417EC82F9AFCACEABBDCFE2F0B6AD4BC1601B4E24F547D61D1C1737ADBCB46D98287372C
pk =
sk =
smlen =
sm =

count = 89
seed = DAB6C05E29342106CC34769BF419ADCC88010C05B57E673A503E63AE7A4EE55B72AB2CA86C4EF57FC8C02D2E0C8694A1
mlen = 2970
msg = 4D83349DD620DC2CC0E9ADA524B9BE9B195973A839A042F4342D69E6B38918507A9747FCDD8B751D7C75ABCE2B482B3313D4C74EA4E7A4A91F2E08A059536B651508307B7F4C3AFF5CF1579F90F32BA1E847778673E3956713C14661AFA2D11CCF61FD8F9BC914D4B6E6D09C52AFF7FEFAE325C180147153C9AE1924C9A2B8DE4900BFBBC6797558B000C5ADB9A8DC4CAFB458AD328F19A2C55D5434BBFA7BE5057E56511529709992BD6527E913B46ABE38DBFF90D4AB3C024A66FC0F8FB34AFB96E22535A0EA8F313A087AA65355D7D5989C486E103FD526A7A6D812C0E4D8C081BCCE4DCFBC64B68436739451BE0C4B67BFCA71BE955BA9F9A23C223C7D0FFB1B2196C9C9845B6AF341A363951E2008BDC4F3296DD0E1E3F480F2E4B0EC77A002ECCFDABCC58D24CB0BAA26EACE96DECAA0F6BF1CDE0175AFA65AD5C23C5E71B50DF778208EDBE426AA6E876C12440D7C4FCCB42D039A14509092784BAAD37D9B8EDF186CD4FCB3D9F8B0397E951777D602B8AF613060FDAB6B358302B3FD28437A06694F36CE12A035F09D677E48D077CEFD1676D8FE51541BC19E3A6D6A5D879C4F9EB4713B7C0F3A652F3A05D74DABFF79A302FDAF147531FDD57924F49E52B298219B03D6DF166B481F232FC85C7CF52838969CED2DCFC18DD8C95891C498FB49289D1A982922A0FC02C849AC3BB7FA92CF43A64464D5BD919F75ADA287FE657BF61DC07B3808C0FD0D71EA24DE5353268B2C17C989C29465BA49111CC479F51A8CC623CFB6FF68149E52C77A7D85B5ECCE66C05900AB9957BC7ED39E03649A103B5B6BFEEB168B7C1F30DCA84AEA509FEC2B215DD95558A2708839396552F517A8FDA28C3ED61F84E1B2E0DCDFA708DE50D44BFC65BD4E70260C437C8B5B7158EC7E2301D9C7AAA68E0ADEF89FDB601711AD2998379145B29CE3681B513DC3BA9B2EB668C1B53697833670466E21E767361C0A4362E5B8DDC38EE6A9C4DC5205EB808B93C72FFAFB635B4254E4F4496BACC753C8ED0BCAA88DB683CE77C8165E8DDDE665392CCCD57BC07573D83CB3AA10648281EFB08F92AACD8AB6F9B5D7FC66D29526BD57E421220FFE375B26C61A0DDBD9807022EB3B4B681A43E7719F5EC255C1E19AE6C542D6DEEF3B94B6960C18D0D7C8110B88F995826073B874042FAF97F1FF034B8257418CA269F5CA588223393B0179F9817E08E7212D0D410EA259EA66BC4A00E7FB1190A732BFDBF7ADEA0E4550BE90C3E37BF33BAF436955742A2632AEDE259235702EA2E079D99A22C9755ED34C1E3CCBE746E728A932B1852F692B103112B303033AD3CE1172AA066860DF570D21EBBA51FAB72D5AFC4AE8995F532AE384CCCC3C4A295AF76A803FE076CCC920A80D82A9B614760EC43208579EF5DEE164356D62EA33953E55195EEE9B2E2018E6FD9D19A9F49258702DBAF6EDBFD093919917B1B6734F012E2BEB4F758DD481FB8A8D7796E755C6647501E28862B9F5B16FFA1C5D80DCB07141806FC348881A5A8891BB632A4AE4292A102D71504D0FC12C79D15BCD0799D30C7B9E72625A7DF7DBC7ECF9EACC627CA9AE5D71E264F2F2A9D5DB8593F3A90F3915CE480ADF800C99FC2C8692F2B57B492BF9D84171F8C29AF8D5549F82D3730927096CA18FF0B0C0C0B8B800508C44D5749B92D7D48F7FBD5C86E408ECE0EAE639AF475073DF5CA2CD5083BC4FF8852DDF5C399946A6B21B0841D137F583E0DDA3A6046F082872B783ECA3E14B21A2AF61BB150847026F2371812B1A2BE72024226F4613DA860AC2FFC578DCB171DC27B896EEFE49F885F9BE4CC8766F37038E01CF20DBB661F507B2ECF2B023203A6259B0A018FC00B2CA9B3107B605F04388D5493AE7CC4BDD093CE761A92847C2A167739E0750B427B2ACEB3ABC5FF751A5F32D36B589787D4DA509C85EAD751353AB2C68A9C14B8B2C8166AEB6F27C7F101221C306AAC74AAB6B4E795525FE12038725D7AF3D2A6D60E1EA85F2B94EA24F1B72FED9DDAD4C8E5DA484E80A2150DE22E6ADEF41153D7B4331E8F011A3CD48DAB02876B067312D0DC736E465F99AC3C9C56321507E79ACCF652E3857C749AD92DAD15350A6B4B67229A3905DB18AB2053E2D4F92F156A1D76D0AA891364002C991E632B53FA217AAC1709F37F3402F43B0753361EB2F595F9FAE3D7D96FF050DCA0B9657F4C3AB49EBDBFE8816051C4E0AFF32C5137749D53B062CB61F7201171B5DD716E9CCB38D00E50955596845DFF602200B30D375A854CA4E9A7276CA1A1D9EE92A04BCD78854BE251F7080ABA6D8325D40B37054596AD80211A50AFCC1DBC177600A70E648D8BEB4FCB8919214894CDDAA6D63B6F6C445469A6866721D4BF1117F25DFF9D65FC8FBE5B0ACC8B9039C7F94B2A5CC6068A0489E2E13A731DBE1094FA8558A601ADDB9E4DAB04FA744CD5B95A9D57C52C8124AD950A5944DEE2C55E5C8540DBEE5823DAA624F57FD5BE994BAB3AD4E74EA9443F8B6024BD6B49ADF3972442D88E61E04FE8478FF28916584CCB65FB15686991D5781CB7EDA067745258EA671E0A2665F94FEA1B5490669D1EE8711518BB911094957586C8075E3BBEDC47BE059053A7658ADFA0ACEABDD46E0DD9647B34EBA32E56B6305653ED386C50E79E15084F00F003B1D12504FDD8E47D03D9F7572276047BD22B82B8E81F87C86E6F20D2A756B16F291179A97B010F993C0F839C9A1238CFC9BDE8074405CF1B35DF423C7566CE965681F21C969E4F3F8FDCA72A18D5DAA80287F53B5F8429FEA81612CF63CCF1B7A13512DB4D1DD2678FE1189398032EAEB4368332972C728AD726B7290302C3C5ACAB6E73432E825B9046F846ADCA9D93780A36095AA5C51E354CC6E9A910CABBE59130E98F4ACB3CB6D4EFDA9E2F78748ED58465937FC81C548AD038FDC32AEC46B078CC5A7207658A9706F1C9653359DE6C4457DBFA71D300F98F9BC5DAA14DBDD5EF20DCEDE7E9D3F7DA5C932AC3338BA40E46B17D89FE38F725129991983D4A81321B394F2D7B20D66E3DEAAEB6FEFC8CFF0B68A766E27CCFBA66DEDDB1F541DEB3C1892ED2AD5D073162F0DD06B82E8878477BC96E03101C9B5D9D0ADA10EC060B45E144B31E6B4DE283FD43538B47178398FDD15B01ED421EE2C65847F7A4E9AECE2F1D13971FFC0157040782AD4B591DEA0906370820DDE1000490AB1C27C03D02A0F4B4BFAB0E56D7257288441CEA63175CD6BD11382E6C873154332E627CE82E37C63889EFBD8537AC35C21AD7A09C986CFEBF13B19D5677C1104B373F3B55198D075AAC608145FF9D0C4C12C83BB41036AB32227629EEB4922F172281A66C23C35B8A3E92DE0A10D5E8C18B9A54D6C30230F3A8263986AC535B6BF63EDDAF6A02C9100B712EC4BD49851A22AF0E647F259C2E19B9ACAEB6147C476C90745A353F6252ADE8212A9F7C215C0B3053BF2B4E0AD225E8B344EC14C1B839877349C3743E8337D9C1EB128B06939C5A08F60A46FA700723EB6652FC26440D9BDA3C99C10AD0742C2F039BE6B66749B77E14F8223509365053E87ED870FE3906A16DA6C62945DD2112C96A23942B1E14431AECA7DFCE3FD4D6633E0B661FB34B0BF05C4D21E689CAC9B6ABD9F507F08E4AAB94BBEF1C629C0E1CF344E66D3A3E100B615BF762DFF0CEFC5E4CCE0DD908F46C94E7411A151E713FE0C18ED33C4C03E55E12C0AC366DA5C757C7090E0F94E2C34D93EA3B226ADB2979D23E071F18C2EFF33BCF41BAAF52F4B44E38675DDDEC89C7BFE858BFD1AE70D96D0487972D70F8D8681982656FF734BB6323AA91EA14C6330C71783D235D9F094CB111ABC4990319BBF163891535AA5F870164DA65FFF395DB68B390084D4F2448B98CD56103E49CAAEB6CD040C3ABA8290284E9B2BC423117F4104D89B1B1607C6D34AC30AA9E79D8753B97CAE90ECADA6CAFC6100D3D6D91E20393E0DC95B981FE0EDBCF88E046F74184A96705AC226FD26089468E432D525643293BDA781B64BACBDFD6C7301AC42AED7DBBCE7ABB9D67AF315BCC3509CF03523FC887E27EDCBD7C74DADFD0F126CDB49E28ECAD38080F18A775E6D824C18359935D921744EA72FE293F299B530D9DC9285EF174EE60E2DDFFCCFFE89960BABA90D955CD2C96672513C758142D29A1AD79CA9291BC6782B64717F11A71E6D65A1A71D
pk =
sk =
smlen =
sm =

count = 90
seed = 0CAF47BD9AABD7D09FFAD404449BBAB2E1D48E80AC78550831A365BED8765420DBBE9A566EFDF20D4E5233D7848582E4
mlen = 3003
msg = E0F434DFA04EC225FF6B6DB802A047E221BC064E5BE89A5FC13937AE9D3F22B4439BB1C1BBA01547A64AB3E810BBB09706D01959E2E906A69FFDDF0C56726BDB58FB039D66AC5D77C7F0E9A8617B0C69176770DA328D38171F39B5220279186250139922C0DD0F7C3F96D48615FC66DB7568810931D257B230258FFE9CB35F87859E08139EBF7432E948EE3F962BB9015CACB8499BC69597ABAE4B841B606657E2E3C51FF5A8961AD42177A9E73950E3FA150439E2063B6555624A6D8E3AF4FD5710FBE722B8C6267BA5DF56846A085C56444573D692D5412CB70E443761751E58C41953BB9FAA3CE1F4564C825A02F0E1339CD659AB1480804DD2E90E3086AAA292DB39C6E2AAF1B001B47A21CC721C0C502C46EF0479BB7D8CBDF8E9C136397FEBC2D83C0FDBB3ED4FA6868068477206A26D2B7E0D20507AECB2756B888FCF5B446217DE14EE6A20CF7E7B732FAB22CA3ABBE81B2BE18463ACAA3132773ACD7476460536111CDCAC98B1CC9B2C36AEB3FB318340F7397B4B4AD6AA87EAC94AB7D98CC12EA5606162877465FA2CAD276CBB5D36C40A0B014C53D2D3A96825E237342DFEFAA6B9456B5FF1DCA859C5976F77C3D3CBC9DF355237EE9B4B4C90A9DD941294431DB76DBB539DC48669E7AAD21808332C8A4FE98B8F043FB756B526890452FA3C3527FCD584CD33E38FF9FF783538D39A184B7B3EB649E1C04C289FB65998F6CF5D5BBB0609FC3403D85C6DF269017032CD24AC540E1B294BDD3C3A0C7117CAB02B1A0063A174FF26FCDA687433A667322320C0DEC1EA3963F3B14375882B3478AED43C2C74DEBFE3A734F8B1A5CF92007F8FB627CC3AAD5C6AE4C31846B72E7573041270FF40E762C0F8DBCEB7512D44DC260A97D5CA7D60699981ED8476D8651C35C8ED498FC2961D1E38AF46F3653630773209A63838A9222B813C23DB0CF4196D6654126BA2B1840A7180E653B3D6E10C4C7AC3CEE93B0399D918A52E59F0215B09A119E634E6E8A9886C877F157BF7B7DD827ADEDBAF03C718AE037C0B262588171839E952721DE72180F8EED00B01F53E098B82165199C53129576036FC753A3D33AEC92060DD19AA078A496A2B214B1BFBB747A1EC64071B0A078D74D0212E6203C9698C7449326A42BCBBE8D9501DB916C64307D5F1083BCC36C0FFA18C0E4410B0B17D443481C3673D17BBD7A366A5FD1C3C5B3391A02EDA7596B4F869A91A32B5A02A05611371231BE035EDC716F534724B5225E1A72A2B2CD357F4C326F1DEE963FAB680721D40DD70B750A019E70885515F43946A0DD3DD042969139F61ECA0E9EE3107D3D28AC606AD53F236303E1FE986C38825318B7C4597B14E1A83B81295FEF49FD0F2C1E14A0B146540D853DB9706CD224B376343317BF7330B0C2721A409B856304FFFE60C24C441D5E2797D4696C0FE046D305AEE93CC6A2D89A81EB19643636A8B424B310034612105DF16516CE9607CC0A2BAC5835642C6FF9572191BC45E44D9B40DA36B607F570AE8C39D490342786F31CE6764F3F7A764665B6CB93E54922C6D89DB566F494E0EE069811AC82E8132F2F388D68490CB1C2172D2979FCE3659D7076B4F457232EB839172963F8C342E2CD18969F086F451D33BB774F3D00E6FA2BE02292F2E5CAD3ADF5DEC28932BD784801E69364962BF39E25455303E1F289052D2F0CD4964E0FFCDE29E7C074E5D57E43739DFA42AAD636C352D363E3A23BDD134BAABC7CD1621CA638DED7DB7051F0456641CA872ECDB4D3C2603DDBBCE16637010E782C4BD5230992E2EE7DD904F8A83EBAA7B4C3CEE15B10794ACE894118304BCDA9E9B1376331D2248B802557AABCF913E95F783715BB5E90A4436E4BDE7D651397A70A24257C39E0516BB1F548DA36C1F1F92A416DC1114107CD863F3BFCB360286E774B21296259756EA6040CB61738EEFE29A67895AC69797C640E03F0E9E731647C2DA93373920341FDFBD50EB6B737BB0D9FDA8EC8784920407D4F41486D8FC616430768D6431CCD789DEFF332B239FFD1900800CEDD9661A55D6D96089007E9089A117F03D7858EB4C3FE2D07E91D8CAB88D2BA5421846069FA6D4E5C9161A140CC3A288100BFBE61C3B0F0E820AB12D8FC54B054A0F4C777052495B45A7D1A883E67663DCF50C2230CA5319AB31CD76435DAE41CE1EE25ECD3FA0C7E83B0168852B2CAB674127CD7BC9DDF9DD4B57EB40128988C7C8994DC6A5FC939FF957F06C70A4056E63331F9AAD254EBF2B8FCCD580285BEA486D91A0C2DBD5823AC8F6846DDABCDE25A2252F8DA1AEB32E6969276BD2A7F94CD7DD3143F3181489272B1589FD385BA844F90E35982B53141DAEAED413054CDB935F3412E31D99C1147079CB487FEEE85E3906DAED18106B8C407BBCB7716EF9D4D34E2FF04709C7457997AD6FADC55A8FA70BC907815805578A11A012C521A1325754CAE2E3F7C9E1FFFDBD4BE31DC534961C318D1A894838E0C33806735DD11E408E500995B86B6ECD20D325347F792A3381D2A45587D9B6AE0AA27533732A6C421CA621AAC42335848D9C0DD89F14EADF2F92EC532756CD5697AD752B6260C598EC9F0E9976A950B22DAEA8B74FCC87F28B5E9ED83C0339E566259ECF06E5CE209065DE87FEEE5D1E9C466004B34583D6AE89B590EAD6A96CD2951705AC764F329E28C996AD6DB05F6C69AD2A39D3EE230F6501F1760AA41FFD936C9DBF20DE3996917322D32B946062A3C27D8BF35ECDA22403AB684CDC680DD166562D018D943369CAEFB9133A4BC4515CD5F9C08E7C22D153F0A7733EB4EB2CD8A74A4C85E40DADEF6858C5927B6EEB2B01E9B7AB02F7048C8869991068B00FC19B9545AB42181DD5CB5488222A402E827F60A8D87B09ECC88350032F998E3C10A88D4733227334812EC97C5E5FA85FAEE1A1E28A58641531B139AA58BEF49780DCEAA408986CF3C40E226C60531945A20F91E5DC31EC86C9F9A0545E5FCB79A13B9AFE9B133867BA7A38152ABC6D9F8EE10090BB71E6ADC6A6C2513B066F2565138BADA60B0BD339F9BE1AADDFC90DD272B4146D0F5830C6A53E295C849C15D001176E7774FCD7619D6EF1A30BA93CFE278AB4806BBF25CE4A4E94163F614E81DFF7EFCB015997F5138E22B80B2B00AD7579CD84DB5D1C7FB16E9E8C5D9A5BA0AD0E0A7DE79C18839D673632F3D2C7DA2062EAE844FACCAF23590B2FBF1861405AC347EB9D723ECBDE54CC96BC4D8EE2178F353310E5D69230C5DB2841D2A06A3A4E03E054D99DEFC6004A6E405FA89B198A901EA1AE9F3112A29F3AEC5698A42794E04D74D761E4AA5AD23DE271969BAF124450F4796DA1EB1C01480436AB0F5D0B1B2E6717DD87EEBF137420961F978896077E40B2D2EBB5664FD8AD89BB9333FDF46C33EF3BED21BCB5B4697451BDACF364F85462F5CB9F546657B4744EDF757DAAA4D3A9A2A6F281184C3576B1DB0B540F3B36310020BC6AC0C6454A7CC8EC1182422B17BDA202729C270194CD6044210D2B98731565812339EDFE5A0DAD79BA826D8C566C7D25DEA9BFF0BADF1E4E5DA2B884966E03FADC51C6D9BCFE877511157201DAB48AED1AB038999E5CC3FE58CCD37D40050DEE92E0BD5332413A7F0118724084EE5545FB51942DF1EF399F734FB9592555B5F32290C53D7E5017EFA2B61E29FDCE90CC3E7C1B0E545425B1D3E1ACB9089DAA786CB0122DB3FF27EA0367751A5462230F0F248147EBCCBA2E16D214E9A0BAEBE989BBA020F95B623CB14ACAF2BE6F157DFDB1E32627133F0D26C7B65A189F39955EE31D9B507B43126B06B9E4524732C8621D2274438DB7ECAF736AB7257CED950EB68BB868581649232793EC83379A16F40781E76F5CC57C48C3F5C2989BEA803E1B63768436D39AD19BB77DB46AAE6E8473ED5DFEC983F49E4B8E7CA6BF476AB2F0272C0C2DBEF1BCB064D7400BFE1B9ECCE13578A20B1D5B48133A74C5C59CAE0115BC3B50574580BFA99D58BCAD336EE2CCA5B7994C784BB90CC8F1B9A0E21B39D5EBA464DE34D46AC0BBE436C2F419D60D8AB13786F9A841B52710D1B49BEC290DE317B66B6855ABE156C07619A4B998CC582E3F54A7F457F1D2839BC3EBAC937AD3EBC6A9E6E845379CF1D66D7C59000E3F6CF6823B005728A95BFB0ACD044EB35D5ADBE8933A3637887CF91EE74BB910FDCBE797B0C6B1B056500542BD39781BDF13EBFBFE949D7BA0B7F31102E63BFC6E22693F97
pk =
sk =
smlen =
sm =

count = 91
seed = 9564E88F336C091EAD50C893F3EAA8351FA388682F433F7A72A34731020B9C96DFCF75EF5EAE47E12684AFA51EFB49B7
mlen = 3036
msg = 2601A39B6D7D91DE539EF11C3B67AE3EB1607716F587BAD5F60D311A9F4FE7F04350CA085EDA6D41C4BB6C6E13E376BF8A314DDF791AE18BE2EC0544AFD3CC27BDF270C4550E9E78D497B92349AC07755BF9167B2958BDE919123439D6F49C3408E8D88021E668A0A5FB6799330188E35EC5939B77097E3737C4F664D01D85FAAD0F583B3E95EDE125587E2A79991750D5CF804325C72DC8DDF3471EE8FDE02519D2D0CA7EDD651EEE30B3BE335CCF7FB02059BC3A47EE3C056D4929EAD4FCD82C8CF49625D5DA460DAA299718556BF0F77CC5CBADB99B64C8EAD4474601FD5C79309D4E63AAC392853072619EFD7B958F0EBDE5CBD40ACD57DF269A8810776D6DFF2E637EA57ADBFAA08DF8D2581C38CB262DBB4D1F3C65A4FA068539D2056E08DCF03BAFF006EDC688023A20728B227A99FED3B8F2BCBED2E3E6ECD8B8665A2E4D233B78D7C33F6E3BD9D0A24D13C8EACCCB53A21DDA9E7A34F9A0F031091E65F749C9EBCCF3DDC4097A121D8C68EB7883405EE34F6A8B0208EA8D5A3FAB53FE2CAD1110BFA6E094F78D5314880BB67BFDFBC2DF8AA250F1D7200FF9A3247C4976DBD1BBE99DF02A3F246E5D466F85ED2F68E0B2DE06B0F2448A7B98FBCBF5872BCAE71BF0DB4E70105B020FF130141E8DE86DBE05B7D2A234CE2EA83A38E23A262E46FFBC837E8A71F657E443052E9A49DEA4E344D497DD2DE2AFB4009D681F232BFF4FEEB173546CBCC4C80C9F85B1CE125BE678E5EC62EF04433D55D4B8829B01AC165A440FCD6594F2C0CB456C8A47444AB05A0F0717B8185930D9738E885D24DAB98E11ECFF7D7A48A4527F94FC4C9D1B9D71F5E6BB39CF92B1A6D0509FFFD42E77AC9AD6F50F8FC649B96B8AC08673F78AE8D0BA2B7243452B33AAC44B06A2B9BE1AD6A12583D3590A3F9AF0E0DC35DA88A257170D315F32F3A889601D6729433B7ADE0F719386723EB2A008634749F5253CB7D9B2FC99A1AE1BBBE7F00A536CD38F8A7237D3992C3897DF412F5B1D45E1EF5B5DC974D49CF8DBF785160BC527543458FD9378B3D4D3124214AE5676185794209AD0EE73B063CBD5B7830D00F817CA0D5CBB597C44D28E4885D935B7BF426C1339C500DAF4F2033FA6A27A4196F233256650472F205D2C5E00E7087FB73027B0C6C9AC5C1D928CCD190B8A6BB33F512CA8E2369DAE6111156DE47A24469683F4721A25652FF87474DFD92A028B3EC5BCFC244CE442752A7DA1DA6C33FC22573BF0B13E371CA9FCC86C76FCF7A1654EEF4442E47399835A06336E62952770C6E61C573CFD07B3AB631B8831FE3F5DD2C6DF68EBF2F8E02EC9F6B90A371ED5E62C8463780AC453AB6F72D38C8F5212C8B650F63B98E3C0886B6A85AE8E7256C1EFB30969532CDBF72184AECBDE2A17B9811DD4222D080049C5D36C532CC0E910779D64AF93D750EE96BDA87562EBD3830FEAD07A3960CD6DE7146603199563693392D3CCE1332DF35C2C8A2C251911D38E95815CE5A4CE5596E2D77711D87CDD54D22E8F0AB431BF8B24CE9C7BD6D077E436543C70B02F338841AF0FB86B5EA4B6A47E27C1D83E1AB06801044F546ADADA437F3CE7D788A1C92A74BA540664658E70D4F2711979153FF1589792859C3BF122628479C7C35EEE951DAB8CDB0D4D150C2DA338346988D34F8C5E589B231B5E00849611BA09711BD3A0516FD515E6C4AE1E8A3657C282C8120C97AA7A2E3BAA22B6EABB8D8212A9A48E7759A9DAAA51B538F662A05FB897067B7CF9D2CEB47A1897214CCFC225CE47CD60E86F7DEA49E220F7DDD6894B30B66460DECBBCB2E42B31F4ADF0AACDDE544B9124EA5ECB04B03C448B17E8094D489F516D23164D2317D3A1332E0500F1423136C8535D69065E880AF34CF7E36DB5FF2C18122E41880585B4D188411E86B370A024BD6E28143EA2EAE52EB46BE334A21A02E21C6755C0182B9A055A7D4C7B056E4930CE63EDC79C9FB4E2FBFFC58F776086F3487F02F8D1E7C8519C7F452E75CE5686A037B3642B95D7526ACD4A81A47112CF96A8DA7548016A22E9359198E871DBCC5852FBE14EECF3CCC5EB2FB5EC31D10474DF7D63482A03E11F4AAA2EAEDB714786E21D03AF1CD644D06BB05FF7B3959601580BF50E5F7F82FF42E9CF2FFCA0C67FFC52CEDC53C7A5C9EFB6C21092DDA374D1CCCBC78BBD9F5EE0FDF6DA6AC60C95F7C2E96F17E3C379A52D5DBD1A92DD76D1F5DFA19EA0408E0E7F7867445445CFA60BCEFC016E68872FBAC9098FD6A8E84731C285570B1BEACCA6F4728958E7924F7A7B7730B9BDC9AAEBD9E045F464071843C650D06C96D487CF8397286F81D93D0CC2008A62EE32421E5231998140909474F6D98541D899EA53714AEFE652A3D792E4C72533332C3133707A49293E3B2E06AE18F2F81D601AADDAF2FD09EC59350E0979A5AE2B721771682A1BFB5748D000F9736031CA971288F34993DF10FC06A16A6DBEED8CDAAA8127F3B71432E723558F0281459820A0F4A75A3B2716F976BDEB88BE9C73F31623050D7C1A96C84988B01D847309E1B6D7B815883F83C9BDB7FCDAEFA8BA69E25B824812B7D54530A3ECC96611897661158DAE1B4AAC112E9AC13D07FDC03DC7D5AF23C08C5E4BBFF737238FD3F1C06F94215BF2351DCE9CAE14B4DD4745AC0CD626054469C6A5286FF821BA192706D47CCEBC443DD67FDDB76797A8B78DD0DAF850CB5D181C82298616E1D3A92F7FC82FD256857915773C7AD97CBB9710373299AE8516B8A1D647A13C7BE848E0269ED6C8A91DC50D0CAD21430A3BC9E718A13D1966A0182D9A24FFF7ECBC7876C868AF2BAF2D8B782172C6719CF140E8CB877FE6D78779E1BB31C70C6C9A6A77529C51CF78A5E4FBD7FF6153B5195817F80603E5C5810C38CF43CA812ECA52F73F045E33DF4E3D04EC8C5F8B4A7399F6CBBF0D39DC951C476B9BCC002720CE89F09C3885673BBA9C90D20DCCCA4A82CE5BEB38BCD60AFE2BA65FCFB01C8793B7ECC0F0B17A9DA74F2E0FEF4C90B5132FD6BAF8C010FCB5E8E7FAEAD7F2E0DB29BFDD1811072623CEE274EF2EFB0F7D4191F332AAF20CF36FF89A2EDF15F7B284CABBBEF46901271D8C1B180F736125C8A44FE164AC7E687E9A58C3B1775238BF1A11F99BCB583D0E3C44BF4F76DCF9496A06F80CA52E24D55B54AB849D3040B4798BF5292B0574672E9F844016A52A4D4E4DAD2053207BC97215BCC1BB93271C03C9AD2DFC7485EE2ED399236AA06CF9A12972E21AFDC587A6334CD1D71A7539362D714BA26214664E3B4BC39CDB1DB847583DB8E002A2AAB451B4E5BD6FE200730BFB2745D03C82B640F4CCF58701708F724EFFDF98CB04C78DF36B7A866CFD596BF5EA18445EEA0E34ED514D0DC2625039049A0CC82711DBBEDCE339C77F9FA1DC60EDDD8D58C8F144B0F3D00227AFD8710BDC66D29809728D7FBE85F08AA38AEBE5605DA29A09CC0526FEE84691EAA54DC3744BF5A95275037FA2F600B1F91E502D5D81AF48F8EC4C1834FE625FCDF2364067048727559047E07062B4D8A7D3851853BF28BE9D2C511451E5FDD9459270328A2612DBFF42E1DD34005A3DA1226A023162F454923C0337E6C74B44BB27A3B1AC82DFD68B0A6DAF93473D97A9E4591EC01A51CB6B47E2C7A85C1FFA73C35E5CE3003BC4534A2D9B16EBF9FED6464CB1E0CC665A451616A62B6A8481E4506A73883198C144A06331224D358196C815C811B103959EDCA35B26BCF86F41D9C7638547496787885EE62B14AF431CAB2AD4E0224D33476C58B8B0833BF13B50BE2B1D682CA7DD194B793AD2C6E4EE25AAF95459302F0B4DAED907A317BCC6A5F8D76CA9AA0D799F8EA39F330D6244BFB9F35E6223A0F665A65F55EAB9BCBAB446D7FCD424DCE87F234864D2C27EE84600ED9193AFEFB6E7681BC94F514FE0748EB32D32262CAB880D79CD4FE5CC963A4F688D448F2DB2DCC5B0CA87AC26DD8506512C100273B8D4D902FC054D48D8BF9EE818AD9619F68A8904B613256DB78C881CEA3373F0CBBAC336A78CD91AD9D60126E05CB8C16E9AA8482CF1B806B2F9C57BC8D63BF008AB2E49EDE8E788BF96B9F1DB2918DC5063F3F1D5B9B1C0327141ACC0B4B248FFDCB8BCC127050D27C805E154A4825DEE6BE9C8D4E42B1F5EFC1EECC6A45DBC119AFB15CCAD19789EAAFA8B1715111AE32E2ACED2278803B60E2FD63A43317498244A7CF7342342B60462510E19D83240DFF5D58E762C093DF326EA503FD347D2A92A5A4680D5E13B305671C729179FA21BE83B0D83144E63
pk =
sk =
smlen =
sm =

count = 92
seed = 4D0788DE958A707899D5DCC02F756A10DEA2EFE0214F5E01B3281DF4E013CA75523ECEC64723D6C8BEC0B92C4F821D8F
mlen = 3069
msg = 9163116C86E64D90D35CB216FED71BDBE6A0797A48CB915F5A40FC8D31AD340767058B28CFF0C240720327E12E653C1F98B5755D8000BC01324DB2820781B94C4434FDA76223845E0613E2526A95F28FB4A768B1487AA34DADB28CBE8DF4FDB510DFFE672FF004F37C7AC32072A24C0F12A050BB396AD56346F4E0BA75C0EFAC162288A7EE8A63255DBA5CF451A0932FD56B05E40EDD491293E045A6081F6586BDCA10B41A6970D8F9A7B3B6B58AA772EEFA9ED22C9A24A384D6947770862BE4FE45C5E0E56FA4D116B79699ACE41E5D9F2E4C245059CD798DD986A3763F527E0C9D5A88A09C4D76D447348509FA7D9BFBF3DEA59EA57711A3B1A9352123D4A74DF273FA24A89BCAB42A6D455B5FE3C503F1FF638280F87C740B9E4C5FF20133CBDFB8D08CAEB7DE9F26811D437E6EC8C3143C0419C2F5135D25C7F40C7908C03F295FD26F1A03FBC7285196BE40ADC6FBDDDC912B3BC94B0BCE08DBC2185EE3CB766325068DB55C31FFEBE4B1F6848AD4FC201A5FD056916A397ABE6A66FF9BB03B037B50AC509E46CA441ED45812E3334FD7036D190A7991E55CB817EC2A63CD800F293277E7D15F086618B55AD395C614D168FCEDFB274FDF4FCD50CB976F68A266C5365E02A1ED0221BA4E13E70304824F94251249CA23C089B4D54E02EA03FB7C9841DD30404428AAB2519D68CF564D75D18530C7D062496C120A8F5305AAB23AE52255EC919EB0CD875422B144BF47F7472349558E746B0EB5493F1FC40ABDADD2ED84A8B31221A485052369FD0B552972C9FAEB1A78E826BA4DFB9E91E301DB589E9D7C256E7051692C48534C6A5E2BF0F45B78ACA66D5F53E549827E15D64E2F294F93D43B9F36BEDCE6CEBC05E56CED3F846635AE3C384C3FD55B969CA31E8C625103C2B24E7EE45E92984CA23A331C5B14281B20116069C619D82D6080C6FE35C3A3FB2E73B695CAD9C5D3300814FD65738DCC3EAFCEFCD24361AAD13A25B3570D2D509FA449612BDB5B49E0605D7EB78449D1DB40660AF0F3D8BCD4869B6F175CD28AD72FE2668C3DFC1D4963D0EAB309DD50B74B9D2947F86FBE9864AE5D0DC69B55B182AC1D914B11F631193F5F1F897CE52CEE97D7AE95631FC2F2A1AE9B672165432EB2E5633B55185AFA5E883268D8503AEC10774D25D39C800B74405414FB06C55B8C48835577884D6B4F2F128246563066F8F34D76213E0720E899FC1F11A3B0A591885D82C688E40D6B44B54D6C7C6973156E2DD50C40A28D2EBBA60F5117D64646CAEF72974F4B8362E4820EC04F2F373DA8D883AF27518567688146F16BF4E10969E70BE8ACE5D2FF6A135DB1DD738907EA355FB6D243904F6427D11592672060DA14443B55A9089167FC9D5EFB2C64B0069795C341F90DAFF684E566611EA87BC40A4C45F22C23AB6888A754B89E4C95BB54629CE74EC999889C82714B5AEC703DE7BC080B0D2E622ED53B645688CE164ECDFF4ED66C86049B2F9077F2A94CD685294F8EA9CBC1DE29A48D39F6B308288DFDB47731E39644B576A298646752F5C53D7943A5D0F7DBBC9604902B61B8EDEFEB5AB7E5BFDBC1E6723E6047894547E440E918038CC13B47424CCFE1A207E08A40524B553C750683F5F6C960F05836FB9B28C59E1B471FD5331F1811DDF3EAFF73798B7FFD6C9714978988C440CA906B4782A410372D70EE65A0A803061708003688F576E2D3A22580B706149A24B93A162BE9F1B546680A1DB2A8E54A576C28B4772C50A55161B2994514369C2192B2C90017CC8282F41D28099F38B2F1F0D2C0E46B444417A2078755591F00F01DF0CE72B1D1BD255A14D2BF67AB3E630F95A5DA9BD9E10F08EFBF6FE722CF000C32460FA3271F18B39EAA4487C1DDF828B6BEDF4523837BB3425BA1C1606E8D5D1E6182AA6A74F068F3E90B42641347CA755779216AFBC99603391FCEF4E8E5AA202BDCA24B83FF42F4F01232D3F2831CDA2DB76FB93A4CF6E9EFB71B5438A4B74C3190A8901D73566C50727559BA9BF6317D116E8F5536BACF064D3F86282E0F88DD40B63E75519C6A8E5664AF8E1029FAE87930F523E4DC7C2DD6DC3296A42A59F178D438866D929A70951BED05533EB1D818B7C7C595971C26B1D436D26897D6A6EB036A13511AC4A3BD724F2CA57FEF07D2C0730800D35683D745125F4237ADD64B538B7DAB0D0F258DAF7DE1A74F74A2FD010CDEE810F514FCF6045F0CC84E2054B5F4EC2772718FFB4CCA9C9BE77F8F007333860180D60EE4DD8CE976E63FF49AA11DD42FE6946515E59DA3E602B1861BD3F63C89362BCFE8438BC71959A617D8D63331A3D903BC5734B777FB14F7A2B063D79EA8637AC52C758EF88DF217B95FA8FDF1009AB28D8A4F318F78772568CC7AA9E3B3E001C0111B1751B698EF1B66383D6B3CA942FE4F66FC97613CFBBC03EEC9D0B7E08F80939D9A2EA1F72BDA7B0D655AC3A94B4C699D3EB1BBD6076E63EF5C1FE9CE258B55D21164CA7EE03BB53D8BA4306F695E648093542D769DA95A35FF3A2C071DD8ABD5A82E217D82317065D50A87B689AE3A2EC7887957BB243373CF986490961220EA61EBE12AC0287B185070E124FC518C300620B4B6D4F29402B18C2462A7985C00E2A87691053B1FDECB7AA264F33E27C6B201CA6065EF79E5266513AEA92E8D3E646453C089B5EBA66D14BC45844D0240D2E7737C16668FD53E38A93D6003146019777C03644C300D06927EF6994AC794914EFC5BE0CA81680CA8C9752908FBD2D56D7FD1FC1C76EED755408F1D7802F0D3D0F347D82B162EE6F0A2A890E083C20B822FA6C4AD627F4AB5D1526D83D897C244D6ED4A427B23B4A0C19F4E8889257C1373764AB7063B5DB8ED9C2443CB012381A2B3365EB568649D7CCD52271F25FD22FDC397E4C9C536EBB452CD2CD10DC5010BF433F88CB58D2B9EDF2BCBFA83B782FFD4388F1BCE3F8F9AF5AE6BE590BDCECB1BFEA846D2F0199ECCDB0C7E4D419F69B6A428EAEB462B67AA40340417BDFEBB6039AAB8242E39F6C11EC136D73FB315CF71414A2A1203AF08FDEE34ED0072C27462395815F7779012A41EC526BE53DA954E1F7A7EBBB68FEB15CBAEA8ADD6CD0F2FE3D3615991AB54F4C7884E8A80A9535F13BE2ED944B3BB315DE8AF2A70439294CD53F041F41D3562BE840C78EFCB08661B1731FEEC46A9091ECEDE3A9FBC2DAE42C72EBDD84308E95644373595DB62157DBA7DBF124BB45DE6C2837B0066673BFD215FF915A8D41637EEB029C345E444251ECBBCDF79E246A80AA4591976A00DA06C759C6160ED1986F8E15A562417DA55109174628E7B11D49586882851205755B4F99A875AB3599FDCC094E4A2164E1764D24DE805FD7B20EFEF2A8E23FEA4E206DFA1FD9C31D90C1FECF745D3EB886190827D952703AA6A99B5000D8EE9D51DE94A82DD053B6AA89CD7E94E92D4AA93A9224D3F688B5C834A53F2993638166A3DE78ABA7CB930CC5845F9915E6523683715A187E940FA2A978B5CA4C3B80DB62E96A600F1864BF0B1AAC23B1330B13EADD3A2F07CE7181D0A9497C455D228278E5CC3E4C00A2EA3EB8E5B9CE2799256302B0F8F1F829D3A3AE8AA7CC4EA229C5AF476C01B8D48A9F6987DF57C3469B6EF6DFCB488A3D5B91FE17B5798FE154AB8399A2E75F0D15B2A6AA91302056266B22A38A604EDC374E2D2155ABCA119C11DC6827A47E3CEE7032F6E0F59708DFACE221E47041CFFC59CE0334D9B7C5E91C2C320A70EC2F32906624128363C893909F47BD970DF652D5E6C2324033F32B1653A039F8C051D9DC8F839C50F5696E9E08F7F1CDAC4750B429AF03176FF6E643ECA1D8FC710C6CDB0D26074D85316F4C9084D5F453F6D36C1CEA0E389F3462E1478E2503C1DB99FC46F3F0627F173672C21F3CC3B483998192E81EFA689819D0007762ADBD141A058587E030A3568E412D25662C40ACDAFC3C6EE30C10CC23E3DDEDB6C73085C90C89B1218D67A328F06C3637A786D4715CB9F9D8B0B22D920B68B0557CC80A56FCE0B6E2D6627DE576E308757A8F37821898E96785AE323E413D3572205B0A5710143A2621C258C76C7C3FF7100A2FCAE99C84D1AB1CECF7FC5B1E4698BFA3BA2A0856A65F2D4F291A4A164C0381D70D1213F7E40FC4BA42C43EA8E70043E27C5AB0827559B7CF7F2587D0D2F93C6382CF54E92764D815280D68C554E5B6FBB351BD18635786299DDE39FCAF3EFA708A3F18701EDA1579BFB0BEE4FA1F1ED6E09D450D427E4B91F4552F87F31F06F109E74AF4BF301481452AAFA2146F6375DA467EA008BAFC3C8408AADD61B07C28C55249EC0C8BFDB00EA
pk =
sk =
smlen =
sm =

count = 93
seed = 55A9C7A0B49706090BC0702ECFC070AB060427FFC820C3FE05B499B59AEB125F2DB4787A5910B88C6F8FAF0A69BE0AE5
mlen = 3102
msg = 02C7C4451DA90503C43FDED1CCB3DEE468A6A8D9E56670CD8F6A58E7941F1BC5EFA6E2AFDC0141A2F7E8F781D79E70B4813263A9DBC8D8A67F89371CFBD90977EC96461B28BEE4C644F2C91E96257B1909B84ECB25CF438A3FD6B835E20D5CDA56A1FB7995FCAA0EE1B5327FB1288E3C57CBEF0554CA5AD6FCD1F1865C6AEC6CBDB24495700AB5AAF078D8516CA4FA3A231A97C77BD150B127CDBFB42C03702C9027B2A5F6594B022EF55B63BF3EEC27EB0E9529ECCDC82BC6AD1F011F167D602EF1F175DA5DB4028BF08A053AF2C728ADE93B37EDC2A75B7B6C6CF38CD1C07F359C73B131B13DF76139DEE6795F1D85B47F29AE97D0E40CF5DBB67360044F78940A1E80D9D99FD5AB0185210D8769911BC471650DF0FCB9C3AF038F7882F677790E146E612FCDD6FB89F90B7E5E46CD648F4BF8F736D69F8A91E4806346B4366FD48D1481C0B47ADD82003310B0A99B779D63EDE1771F50221651B2D8AF40F48B92EE1327C85A1D2EF2D86378076BEB58556FCAEC6029649A0EA5FDE517A85D87704210E071FCB6F63317AEAC3EB3E9746018E1028C50C790A45B1BEDA6EEA2D646DCE401AD5D7850A5F69CD85301920DE77AB0D01B1361EFA3E70AC05881BC02190720ACC75A691D6064F9D24C79DC72476309E58CDDF5FB2A253D857A79C8E898AB6ADC300EAAF208820CB02F5F2CD317F4052D40DE28E52C55A0349DD855D64E8DA8296D4F572281E221A3D27EF76FEE67FBE5484E6460C99950763B801FCE828E93D2A633A1CA5D7EC582D7C463DA5A9AA8056BB2173306F3820BD0A3273742789B61AF89CCC42B81CC68745800D2A59231D5D28E832F443A871DE5B6B10B58A8AA7CC9816014D7F3545DDF1F481B7F0C9DD41B4D96E5DB767B74776C2253FA230DF65F3E0B944B95ECD4138E2847418B084D9F9E0798CB5247238EC12B88C10A5C0C645E1D09D09059C72E33C28A472FDD8B88EAA93C63BE7D980A12195C2EC3105DF2BB81CC9C3009F7771B6B813CD12303E3A9961D6731AF55ECFE5127BAC68D06F835DD5F2D584FC0E648C3A4256E2A3D4B81966010964657F33D1FE0400724C488D5AACF9F2C0B802CD812C8452E5B8E2B17FF4A1289D33FC405F5DB4ECAB4A73FCA3634756DFBF9012C413B6F64788FD0F68F8AB7620477ACD3C14009377F3DD54B9EAF2784433D63341323F54D113FD63D7456AFEF885F13C13172A37A5DC82336B9515F8F7F4903EF6DBE9CB34930743B6ED11265CF94AAF406DEA9802D17BCB369AD0D9964792F74D338DAFE47EE88B3B74EBA8E70774EDC1F16FA876FD62B0BFF880CE252EE4435B1DEBF36F0A06A4FB406F01D618C135E6103E2A39F4C9CF41EC93702BA76BA753AB49B5836C20F67D05943EDDDF47AB8C5B81F4BC22D773305076F7E5B697A7B25B016190072F756F19F397884E0521595326CA591672684A3BE17C9F5CC8E8F4848F7136762178FBDCC7BC6A6C6A31345FEE687B0505F72BF1AB7EB87BFE5F896CFD42DD67A239C70648B39BC0C84DA33CA17838FB4213C38B68F22914FEC3DC50194E883720719E9B5F8D037DEBB726DBD899ABD97853C54B0BC347A322BFAF961C6CD6209C98AA81B8E2595FC151B1375BF4FCA2DFF49DF40A3D1C694EDFF6E9687E73EF62DD42AD7A05195A7F206F097196AA0E4D68F8132D4A00CEDED940C4F6AE02E6D3763073462C7A4BB11778290E744471EC554A05917E52C5263FF02C07BEE055234EEE10B79175DC164AB2051B03598DF1D4311E87ACF4AEC45C55B1A58B0F05EBDABE248A27C0187643CB8F9529D31FE0AC4A28D780196DA00DACFF5F2DD64FB04E7C159DBBCDD3343BCB7AE188DE15D923D2AC0AF232C5389DC9C949FCE554F7A0425D4F9B28DF2EE4B81740C2B5A5B93F0F7AB75EBD360CBC78B11C28608B5BAFC970CF3D4455A20A198392D876EDCF89E2639B50CD84AE21BD50FB077050EBFFB210BE711D8EA807CA66493650E909911FD3CAD99AB94B2AB2EDFF192D9D75257818272E147A9C54E06C53210FC091BF4175F2F44423669716FD9A6C4F96A0C4BE17839769A806453E55D7357FBFB3D7A458E70957D524C0E896398E135BFA68A0CC136FB93EE7D30AD463E32E152FC32CB8E7F0B05A30EB13C0DF98BC187EC0A54856D2EFCDA10A82B89DC8CD21C67D9B6DF3D7005EF3B2BC9DCD5D55B64DB40B74FD322CDF9D9911A00B5A02E1AD5CA9BF65D90DB709FC1E5FC84BE97574B09C83B49963A51228A667BBD84BFD8E0D90EC161FE5CA73BCB8D95FD7AFD982AB7EBAB51BD2B24CD6D356EB850D2C65593313D8EBB97E7DFA450AE982918582F86A356F538EB05AFD460566D79F040D36C93D3C645B636560007D51B121DE3FAFB3ED70B475AFF9617DA4B52937C628678B109C3B76BC15BD02B766A394893D8EC966DFD8033D12A8D98AC5BE201134325E32CB6786F4FAECD7DCD05AEF5F3739122B817824A672E71DEB312CB7DD6A77116B30715076384297B1962EFDFEE6D6D2B2ED2EA4DD802F4784872D825DB828557D4D927B7232682AD91CEC3E508854F529853A8797B7BF7BFF8E3C180980DDF4081E96A12A495ACDE0C73282AC78617C68A55A94573E5A37B859858D1E19ADC82821B316B9D346ECFC6DBFFB3779F692A62D20D1BC4E730FDE2AEE826E76638ADE3DFAA11057B0BC8A80E8905B15E41D9A4105109F18E7E1362149AE9C568D1D642D65B94253BE2B13E7230F8BCF34DC87241D1DE72A65BBA111C111CBF5BD618CD02E0A06E37F60B3736631073A6BE004C1AD5F0091A82C87B276F7C5AAF6938C886A6039DF23482E2064F6AF05636B4C6BA6B24A29AAF2174AF4BD959177203AE9B160F81CA6764948AFCDACF6BEC0B987C6DBE178DCF47C137C64809483019C5F2072D0301C19C500C60B5CA913C24A8F28F50E1578D806FF9F9B810CA14BF5F2268FA18DEC67D973EB1D975AAF871ABC980D06222493D900CEBD8811FA20D5DB8F8036430F8BD7F9554F7CB47F9EBF389F66C3CCF9F42DB57AFFEE074FFEE4EB3E11612FD8A8FE02CC4E9D2F8BB36C505CECE9DC87512AEB5D8EBE33328C5217CCAF2E1AF1E38BFA84C0035DECD8D8C250FB4D964E8F0AE448AAB740D9EE9D794390686FE9A95183F0D5166D479C51014F1F29D8FEC616E1A4E7A9C86E2AF790BC7BD7BB6F746A2266332E04AFFBE6B9512E6620681C3317DC846E4FD7974E8AE87E370ECF9DFED574E339CD7E8A663ECD1A7BF5842391913D98686F7F2145BBC420F2F58B89131D5F3BE41C85752E13504BCC549A8F690CD2B0E1E29E4DFA3CC76BD398BBF28F33A00C3915DD719F7CB985E9A0A7CC8190BFFC8BF47310C71418D7A6C629C491EB8E455148BD4438BA6B7014608B0CE6A1BC5B035BC174C9BFFD966D8305FE9E5619BCA3FE4B39E6732DC652531819AC828F86EA11360678E786EAA741382D713AE26A608D582A3E4583D45744ACEDD32670B5AD4A1310301B28A174DC9858A55F0C1B7486CD66CB0635083B0C63016E40DFC533AB80C9CFAF1378D00769DCBAD56B09DA3A4E6CDBFD8F3FCB951680020DCA58647665462E42F42DC14E7B20F262D3CEB0B1A2BA807B98D66232AD7D3839C298564BC36A134CC2447B1B9FE69271960459C0A6F897C1878140690DA7D41FD8AAA05A679FDC3037EB2885AD3C82374F4BB991745351292DFD8E54F565E0093776B7EA65DDCD500BEB4D15AF6029F2630A0062F2D4FB331B47B6A5E139D385016E1FA490EAA209636B1383B7D7DC1148F07ED2CC2C03FA7FEE09305F34C57B3CE899C18462B4F1EF88C1AC5259440AAB48C5849652AAD9D3CF3D31F36C7F64F918868182D36345BA5BB7A4EE088D8B081EB78FE977F5A5295177AA427215BB26D1DE33AD4B2D610A47F8C672EEDA703A04D0FAE4C5961F13AD6FCA81863D8A394135565D8B27904A511FD0621A532F84A47CCF4FCC2114D4C369B7A76822959F8CAA25A6495081CA9EC3AC3348A981618592C090B6439CDA2FBC932C8697B3709323E3388AF8EFA1B9CDBD65A65C8F0C302330DDBD10E0235F8030562452EDE447EE5A5A9A636AF6F615B1210AA7CBE69572B3467B643BC5F5EC3F9AD15B3AD918993355E209ACBD0F1393076DA3B0950803295B6571E476ACAA04D48A4627367CB7FAA83796C4178CA9071DCCB8D3EA70381B61F0C56D515E0A765E266DACB13056317AD8737A1AD541AACCEA1641946E331229F19BB54C20BD51E63D63BFFA13110A552FD0A95AB984EF53BD639EFA0568C6875B2798E3A0578C940C0C4197D3587BCB1CC45A99F5D37B1612DC1A4178A3E288FBD79DDACD049159D6A5416F9EF3F38C74449BFB2E6A894566C5C17B4555E154F29A93241463690
pk =
sk =
smlen =
sm =

count = 94
seed = CEECCCD3F7BB922650E3F6E8F20C47AF17C1C1053EA8FE08226F167D67C3B0781BD774C4C7AAD23C6AB0B9F3E3F96F97
mlen = 3135
msg = E13692E3CC06EBE8FF9A292D890F0A34DFE9A4F968F196B475AC4DF553A30E2FD5DF008DF4D7508302AAF6389B6A5A9135E9BC8A5ACCD2BD2DF98FF662B763101D31E24E8F182FA50840BE27F76BA5ED645BB4D3F7F2F6CE25179A47FD7B6441A9B3A28783CEEDB425B2912734A75D7D03811172188253BD8F0F52EAEE84A9FB025F95EA1B566C53297A6A090F7FD8B21639523E073ADAA750D63DA61631F933FEDFFB2819E0EB3074E9E11E10B102AC88E2C8D6CF408FD241AD301F9B8E18A88B74CB4B0DAC76347635DFBB3EECFDF84229BABCC003C6E4EFB7394E25667DD7FA47D36E027559F53E98789E6E732E6AA23A71607677FB975C2852367C5BA5E3D10B3017AD26F9A38CE803929D08A43646FFBC3980B359D8BC2E9615636D4E5DE8DE6FB2465A983EB1696E98DD33FAEB7AF8C2D30506B22390D7F9FC21C7A016FDF22D21ED2EA4175FE9F5F44598EC26452700DC9A495675431E1236865F2F4AA5BC9C9A10EEE9E29B1FC4FEFCF8F24BF94342FC7E19AA6534C3B771D910AA419EA2BF70E2C1915891CC630A3397551E4F34BD2192B70EB210EA67CF152A35A3F5D0878E153579B42AFAFE5068B2BE2B48127FFB54553B7A9B6F845E7D72C43938AE42BC03E33B836AB212909510AAE7DBE8EE6D0EB8AD84D60832F3151273A1E09C514C3AA4CACD15564643F4255F36059022B91BA4137ECD97B34BE3308D40EF06BCF4F45EC625B54C7347F52A21815508199C8B7A6212779CD171894DA9FC3DE2A6EF5D76BFE03B8199ED1DC92B2A403E4DA009CBC0FB597C5952BE32579EB8E781EB12D935848C051029C528CBB68CBC1DE0102B42561E21F48E72E028C2CD8816A9027914571B49D2F94C9189E1A7F18D7D3D0A09B3A36EDB8A084ACE5FCCC77E3E42EDA0FBAB8C81EAF170103CA757981839C9448362BCAAAA3F20C8DC653AEF36953559F3597E1915F02A8D33D0E46201FC794EE055E6D9955B91FC7ABA1F136C280367404725CB355FC2F129413581401F98236D2A6F8BED7FDD7EA99060DABE3F0E8CE20B0E98EA80994D1673E8CCC6A0BA4A9D544F3D31BD95C9D3847527A978C1F155EFD84B6A7BECFB749628CE82E80285FC7272EA05F953404E437AD557F38FD9BBF77A69B81E4441605B23F2AAEDB00C7519D8E9CB4CAE5F8C3FA74FAABF6C12595BA045F647ABA7168C65C8A6006733D1341435495C7088C3361B50C43787EC24C24F57323466B5C088E8097B44666453010DA38AD65B426E72140AF78A5448B2F93DF3820F013FB9DCAC49604C86F2B2E4EA565463917285F148E8BFA9E11943AD3B86B14ED59A190CAE097DB26DAF8FD2A642676A37DD90C23B52C82CE028B80A805D9BA05457F7B6CBAECBA4094822E16C14D6E2291B731D581B12FB16802653360AAA6A7989D61C80DEBFCCE81A36D9ECC84039C4F086A5579D36FF5D0CBE61292E4FC3D14277AF380A9C1DBF36C2D61F59CFC0D62524E042710BFF5BA719E56BA367FFE849D660B9F7F3B638E113BF2E1A4DB1B8F65A0FD680BB2A168A4FD5B4E0EDF3208AD47F1FF4AFBAA726E38763CB5C84C03DA3D1E32CBA873B9A0C750922CD3D0A10A4877EAFEF602F5C875FBF0EE2F4F0AF7F308EF934F7E8E74FDA62A860BB594FD061D1B2BB32BA613339042FD90E749ACEF450D204072ACF58B18C365E4F4B815F1E837453C4255D53BB68D50F3677E7173FCC23D2B592149A9F3DD615868AF91F705387547862D34553FD45B8DF643F596DFDB7ABA47BD5D91445826C86FD4D30365A2F9A3CC0913DE19707D072F27A09EAB906304008875B5BE3526210D6B8BC8663975A1F78EAB9CD7F7305CDD4C00D6277622E50606E1CADD639730101D088BC2BAB295AD86BA8E26F5EBCB3E9C7C543E533A7B3C20F0F89001775F714825DC8547BAB06F5B99C5305EF18372A184569323FE269D45B669B9A222C9DEFBB0B2C84F42A57EF343A5C12F5712EEC33985DF8F0C566D471A9403FC103A3EEED42829D8E3E5C517BDE29447841CE96C8AC587DF3E4B6227FAB386140DB0112ED0D2846355C4A45E94F3A0718CEEC13FD3CAAEEFDF0B7F89F502AACF8C9D96D01B5549157B7DF2BE65BC30C889E69971700286C561DF91C8CB923001E5F0E21D2C7A3DFE8D1AF07FECE1EDA20C031B29A4389F265D2C7BE64EC37B2884849EF30FC8A82D2F766ACE68C72F0A4B72F3B50884749814387893DB2370A3410F794C64CD24BF0D13E44AD500BA9816F9BAED72F7593F758592C2E974D1207A664B869130BAA1FA71DBC55875134E7CFA276E36568F79483886099A1070C14C6E4EB87523E04C0154A2250624261211723453CFAD185298DE06D08CC25FA18BC58B34ECDF5D9DBB02541BAB4A2AF110AE09130E12439F1CECC34F9AB5D7BE36C827A6F2F6708B543D4AD2E424805E2A74895742B0A5DA30CABE4AB45F40CBFCCBEEBDAB9B8EB8F78781168B5BC79E04EFFE1757AB0547B9BD0D2625673CE528D2B4874D46DF0E09C24FC413EF9AB4C3D2E803C1E316D77FF5DE3368BB925B2B1F6FFC340525663931F5595C8AAAF9FB0DCCDFA4793519A66D4FDE38BD2044C60FD1DE15D60BA878FDA570E7AEF6DB69D2527A1F1481A9D05FF2F6F621238939ACF5D2C37B2BC3A194A9E65E7441764A5EE37B1FEF3B8C9C425BE1B5FF0D05BCB6A3B91876EC04ED89A31749FD443C2B85F8F388E7070D77DEE37E2B666628CC9A961236DD24AF2769C1F613B4E77F8E82D1F410ED59F63F1DF19BC53A448106DE4F8EFB8CC37E40144B0F658A4135E25A3CF36D8692DEF2677E4BEA3A9770F19E44D55080625421D5BADEBEF3B39BE71C08650B5718A9B2FCEFC4BECB26C4B63C43F6557DD66517D103907F82F9C2B965B7C5E36059D2159183F5ACB8B5FF5E6B92E94D53AB25AE955424E80EDEC4650BE293E836DA6148392C500FF4B7672932E90E068569B81AE335B2E5013CCC95F571948D58127EB1269A08D6E897D2D9B60F3E49847C05D0B3AC230A67EB6D38FFDBD4B8D82D7B9EC803429C701F080BE86FAA165C0111131712DB4957FD84A8936AB55558C69D33D5890CADD08D7F0D4962CF9E2F69C7517E79DB14B76E6E188F5ED95169A2A7E4C0EBC2175EC2DD44ABCF239CEB3E22F955ED25DA41768CA5FD9A9AE15FAAAFEB431958A679249AB8BF879185E8FBF9986B96A92972153B4CD0D1BE001E5AFAE3AD1F0B1191F1483738E728D4AD240538E5EF7BC9BA4D5903929D74CB64241306FDBAAAE17B1C3134AED2CC394D3EF9653CC62A29C4B0B9BE04E95E072EC98F7A80A7B575DED4A1993AA884C1EDFFE056EC475D934B4EB0EBF418975728C6E9CB3919B2B67D2C71228A4DF1FE2C8388E3A2BDD75549417FE795F1947F857B1C0C9CA021515FD4D79E691493B988080943C394BF29E4190082A94F224AFDE5853323EA51C06B41547EEC0DA5CC202A048D77C7B91E794C51E72B02EA7C14578C11D9DF48E099465783E496029EBB6D42D9CAA52902A4694355DB01DD7F5D7C113AE06E3F712FA577E937CD4FB817659F93964E194FE7D509A81C258C69C3415A8F11D35B414339FD1CC1D4F50665D9111592D1C3A3D69FCF6A971C285A94F5FFBFE8D2FD2746DCEB3B218D970D670D10135126E479D92000D41EABDEEA4C04D1748A4908DD39C60A52AA5FE29C8ACED50DC1295B5C2C4A98E3C62EE4F370F4D3E500FE27B66F65BAE604FD558D66B7F09CE36C36C8B5B4FED193EF56D1D8DF0FE6FE0031466A1C633203966FE83D6BFF843657DC0AF176AA8D5CB7312CB4E072BCFF24D5F3828E29B2037E8D1FB63537C70C27011E9A97E3F04895F4E84AC69C55D450B46D5792A5D790557BE64F765FA243AFA98527B976783E7ACDF76A7E1DCBDA72431FC30D7B05197478D8D74077626FF7409F95B24A1F1BB6B803B9F1B9AD5B06883FAE6C4B587C309A63F3B2FC9619032157B98C1DA9608107E87F4FEE0DAE995AB86AC9869446CDE92441F0B9F8240E6F7F7AA9189D92B7FAA3280FA749BA8C7729F8974049C5CBCB8C6650CF1C16B8194C7AE1A82B40B8B04488FCC69E674362FE4821D4C1846CD9BC49234BCC464013F5F9A082FB83D63098C331D4B1C9129F52259CCAF4A9237F8EC5BCCF06F230C08DDAF1D0C21C5930F55D3D5F60CBFC447E7FCBC75CD199733F8D17BD043B67B0C138CB0C9C8F2E477728F27DEE573796F71B013689B537AEAD4991E67F2F5EB94BFAD9509D7C235C9E55F68F26B9CE8AA90834D170F8B700A40AE9A817D5D17B1644D25BCF1172A5CF0C755A6EC04FAFC39DB06AAA05F5988E187B9E110EEDEA9C84B99AD29A4B31950F2C870A1F91DAA6A5817FAEAE516FA42660FCF56000F7365D8C6CC11D4784C6FC02E4D0C727806E9D43B957BBA124C980C31F81FACC6D46F6C38D227EEF8F0
pk =
sk =
smlen =
sm =

count = 95
seed = 2489C04BA57D149A60F446670C13C29998B52F3BAD548A751D7134B694DB25ABFA034FB4BA45E105AE27D575CBD02B99
mlen = 3168
msg = 1F7AB96E8C14D1A5094672D7034FA8F81703A2CC18983C972CC66736CD98B031AC8A479CED21A1F634938DF85F3E83161646DB81B9AC3EA22F80980B8E2EBA4E9975714E5A98985817F426C41F3968349686B69AF917564A2648401B8FA127FC3200DC16A9E663D1D345EA83131E21229DD39E70D7270DE7577A7E9635602FD2C30EFAF204A9234F0A73D21375658B0B0B04927E67F3F5534614EDF5137BADFED914A49AA301000092DA93B3FA4A0FF592CC3A53F4A75B54FEE775EFA421EEFCD6E0D32FB5CDC096886076DA940B26C6E07F12F6E08FA7B3E2DC42055308E5607A2732717AE592A6909C6E084252A5B08685FE8C6C1DA387B0AA9800B67CDB3EE2FB21B9BE5E6B79AB545563068441C0C9C1E68CEF6028A5CEDF27D3CA47D95094C9E1E68B8449758BE3FF8FDE148ABC420295DC76E3EBA8E11433217FDC3136551A5A41C1C7E7D6EF43601946897FDA54842D8F73FAA7EB7ED0DE544FEF2A95C6FECB13C8C0F14B5B22493F54374184B73D5BD47383BBC5DD7BC1BEAC0CB8E66D2F413A9DCEB7E1D0EE2D63B9EB28DB232C33A95B792AE67D2591F5AF59DDC45771A0E7195C4D25E7F4079359597678B0C0A87DF3D66A686A9215DD566D4722C212AD05A23E1377E37E18A6AB3AB8BF5CD47BF1BAF06EB05E4C150CA67D7E52BD297A08CFC97B575752E686B83575F425F3A450BB0F596A60E41F7183F463007FD019EE255BDEF1D98B7A0A12EC33B3E2BC9BF0CC8F4860DEBCFBBD5E40B2ADC2CD10EC35A341BE7A49F8D204FDAE86921B7DE5BA700A61E2B041A8EA7040ACEE844892E5CF025FFEC5322FF6D765BFF1107C967A12ECCB0489F64F8C13BD7057DF76485446641AA7A560C7E73008C46572628E1A225A8D3F6D68DDC9759A952FC07CD43DE4434BD3391089E900275E9EBC92563AC1403BB7DFDD182092130E3E6AEB7B666F4BA66C38BBE1F726F40A07DF6C42079A6054399519E26D765CA065F4DDFD27A29CBA292699CD826FA9D3E7EE31B0D76813879DB5EC5C7F454095DC3BD27323DABD2DFF949AC760D6137334507816330FA67D886021661ADC69AEBD882A07E01B4B6E5492399ECDEA99222EE785C810B30409DFAF2A3CE5A05D699C2368249C9588D86FEAA778B4860D6DD442088A21D2D9D0B49B15EC579776812AF8AD582F1C44BB6432D7472300B5440A382ED87AB64B20373A0ABDBCE391D0BFFC9C543EC686449FCA9D04B7141836A416720BDFF250A06D7651A1F98EABE4B340B2303591D0847AED6FFE423B6DD8C0C03459C381DB506F531343F82C116323899DF1E5D8DB8997BEC12EB70103F0BF2B3D53C4D4694052606EE32BE4F5B35450358D7D85062DCF7F0BDB51364700BAF92CD6ACE4E2C10E6CD9A332716F5F4BF7598466A99238357798A499C9B8BE77690635C57E7D87A904B3F2278C0B1B23E5860B0532F152E1626C86FD855F656B5D070BC81CE4634A87C8EA6D6A433C02DD2E6D6561B25968B149A6F3BBA40B749F188B84314B5778A000CAE91A53D59860EE6F7DF38CA0935CD64C08A34BF19981C17951B9C39A847D0637441452E38CE5E1D9B99BED51B86705CEBB8D3244C40BB8D70F846936A2BE29C21604A7E6BD3E655022B929954F6C9A5743F5FC2127B49956D80128DD582CEAA06FC174813E5F5E6A0A4D7D26756FB28A6588E9410722591CCE2A6C6ED0976B98E1FB0C642D5DF8F08E96BAE1FE10375FA1D7C70806101570FEF1EBC8F58664281E2B61DF2081B655013AEF54616308504F5F4A1E8F156680163489D3FE7BB0A514F1D2D57EE6302853D7D03C767C7BDFB79E2B8C80403F26F6EDBDD6A890A0A0B9B76D334E0F729FF9C47BFE960A1C3FAF77E81B9AC156367423DBB4D766A1F3B1E67595EFFD76287F22BC37DA4F0204633E804002EB7C1AD0836FA4D01E2FCDEAB8457DFC3D8B7F1151BEF3574F8F4653AA3780003787B8891901ABC8250A974C15F2DDDF9E1BE6798647EED710D06CC3FB4C276BFFA585680FC632D8EFD1614745BC3C72B82C53FEAE935EA5014E2B321F69BADF570FAD878C9590FD20FB7BF1B31E373DA93D1A8C63EA45E698CE060FE70ABA0FA84F37E836F2AD2998F07101D3FC7CA2B08B1398E1687ED5A8CE860EF9B4889FF436B74D13281D1F6A7EDF1DBE8989BFAEEFE6A475E65217643E757006871E664099F5B3846553603CD9EEF8FC195807361FBFDEB8DEE6A0B79F009C10DF397FFB865F4EBD0473D458D553358029C6B5A95D6FFEE9B645311D10A8F479B7E5249AA87E3DED08311B4DDF3A458FE61AE294A22643861826ACBBC9B0EA8B73157CE15D1FF35098AE67159B07CA7499398C26776DD9884B5D3786C87D48E864D8BBE2B73E2890F217E135BFDFC4DC5E805D9CEFEF5268E33DB611ABA6A5D57EC82B7246A63DCF3EAF3A51CF503D65C206D2362421DE774158AEAFFEE45A6B5AD5CC0B1DE0E2EA74E97913729A69E9C00A309DDCEB7738BAF4757EA9CC96E055BBDF692B12D8B01B92CE5ECF3D52187402CB7FD961A2672DC1875B6EA22AD7F5F42B1B52BA2D780F2E6C5B25FC7E30B1B663E3A09C8FF0B5C302E0E7F984DDCC62DDA65FD996E17DA72F02A16C354BBDAD44C5B5044759BD53789B98BC58CC25FCDF10A9CBBF0FD6ABD58A4CEDD92C5D85EF22B3C5EE5D9440CE42995517D2F7352CE997F51A36B9FA5703B4C6491AD01F406FD1B5BF85321026D28B51354DADEDF057B37743499A986469F908A01F3C1B74DEF5D8E2F57ED25A80720B540333109A0A65E7984B557F65429F3D3BD7EC3732A10D7AF36DD5D2414A09949A0F57F37BD9021D2C482E61437CC15E9DFDD92D4C212C4FC6C22C54591E5AFD48210FDC88040135E433F50E45874E0D5EE2BBC857F2C80E2FA4FC7ACFEC8EEC0CAB351F677C790787C715945C21BF923EDC0A58878AE09ACF5FB5A003C9C0B6E30A450CE6DAD4B626108B88E89F1E6A7BB3843E1EC8AEE35AF69E81773CFF71190F819CCF24142D60AC51B80B61019EC7ED2EFB6C5F18B499FC9727BED2E3324F8B94A522092E0A98241E29F8F14C6561DF3FEA0824F9CB0FE10BB497E427EE62085E7AABB2900FA47BF27C1638BD116C5555C076DEEFE9754E8ED333D72CE9423E27EF640FD5199C0CAFBCF2DA1C5C34121A69E7E0DEB3C268FE60C6797056383DA43E6F472D225116F63124498271D3D43AADCC5871F2349CE040BE068D72EB57B7827A7D9AA01405BA0AB07E684B91EF05418948F6713AEF1F4948399E0E6130740CAE3E481A6366295422BE3EE2E892AA9FEE86A6E23E2EBCBE654989FD93D1C4E7D62910E1223BD66B7C54F8DD7D373986E5D4141BF0BDE98DD13AAB7D598D698660F11FA4BFB0AD09D5C27B65386C8673E6C4AE9E8E30F8DD1A5A3FE557A3C29DCF99A7C376200AB595C49445E740E3DAEC07BC047FD6EA4FC6CFDC23D7449F9D1170FE635CA36D3DE5B57F1CFB182DE240CD4C1E480600C449D1A8596D8315906A53954201929E7665DD2E27D590D481DD394CF2E8AE19217F1FF0CB511DEF7460DC9E49C21607247857BA744B1384344B4C2D8CE987512376F66F1A279509281242A7A2A58ED500395418138ABDB9C5572A258D157F4D3E88ED216BBE9CEE3BD054FE61F94C59A4AD19AA62E456B86CADE61622A6FEA877575EEAEA20C76AE8A89E7B44396BAE0EEEAB1C23F221A3DF2B2CC683256A4E5C8207EDA0B235562AD3B510F9D3FBE0B51CD8F238A0ABD2EC182681606C8FD111D8CE1EC1CDA6DB4572303DDEB925AC1FFFD75E321468266790DEE6BC0E85070CEE749D9E46795936324DD1388E1B11AA617500534B8DAF2DE12B035F73111B770F5F56F5C6A4152C45CE0E112E650FAA9F3C7E59E3410745C29FA59CAE5CC37FE4C6594990E50DF1576B69B2B292AFC58A804743F49DD7C98C1768FD19AB4213AE4FB197492AF5BF7FBC6C8B507673539D8515DD527FAFDD8CA3EFF629CAA720AA11E65922678447AD4DDF5FF943873DF5203AFEA4130CA5F633E104AB083EC690CF092D208A98006E91BC7E33731D18E592869E564E6D3FF8BBBBB9837FFC1F1B92DE0F5DD4A029C51E3F64592CAC3DE1B4CA5414F894B7B0B7D73D6BF1DA4B908ACEAB47771DA56A8B0536301FC5FD270CAA55CE171332F7DB2EB4619C4B2C1971EBC0AB8B0B11FD54C24285DA8428AB9E0150D8897216B133ED554DE8CEE532024DF8B8D9314D7C9A3EC60464F9C7BCA8C3D4FBA23A7B543AC111ABA8C8F1BD54A243D565DC062F84CCCEDB0A03375FDFBCEF8AD8CAFC440D3E6F988DC607ECB947673DEC4AD48724C91A6BE22A0027E42AF6D94D26D188D0B7B3A5AF012880FC0105DD2F11171742321DD41A0401415C58AD4DC445642A2CBB466788F54D270BD8DF25602B298B62B6D0FA3ADA97008A99B73A807092F8957F17EEAD9D53B1128FBEF1DEFCBC607EA92AFBD353E95F52D33AB7C1EBE2
pk =
sk =
smlen =
sm =

count = 96
seed = 26CF860726D4DFA38AE07399838BB336F1BEE59E9F23AE4C81E73D49964997EF21CB5F5412F9A70A1EC39FC6228C36CA
mlen = 3201
msg = DE897F02AE7292ABAFA6A0CAD52929113410F2BA972B4184E894C4D31081420751560956F49CE2B772635625AFC3CA6698FBFDE4D0A05EF243DF190BA1CE780EB572590E01E6E283E1963F2B0722B0CEB365552F65BD405F1A284DDBED07BA61C4453D30CC28C83E41590E09D7BB6932D231285205D61332FA9263B8A2D3D7F7FA20F521CA4B49F249896780E08C2DC41669BF0777278F87BB1F72CDDF4B998062B1642791F81AD474D6D8F963DCB4458CE11108544C41CDF19145B77038C7E8ADCD6501508C53B25BE6E787313018620D1BA647CCA4A5A8399E11815EAECEC6AE66DBC576699BB0AB44DE111AB6F252256389EFDC0546E641DE87FD6A3A724716257A9174F39542539A593864441EB79D499FCDF2F1D053CEBB3A1FCC09419D2C553C2265B3DC3943E0341BB49130E9981EC59945FA0B23E9DBDBF352ABA0D925C4333F2EE1F2C83C847EFA78BB13263B893D7CAE029BF08CEA2A5D1B5B997E403A489C6D9A124FB8386FE58C2476894E7754B8E5A162102A119482B5E59F8D89C8B1DEA70B6C80641C77BFD12D45C5B3CE0021EE500A1665ABCF740794E0D3E7E8CB5804A1E0D0C81A107DEE80BF63BFF8CE2EE2DD602DF279DE39C579B417A758356D2B48B41E83495DEE9ADFE4506E03F19DD096E81405264D408B2FBCDBF41DB5CED6FBDC2645DBEFE5BD038382993970C7686DBA3FEDC24E1F91BA4B6CF70B2E832B97BE24B6393273A519DB0B4446E98D77E86CCACFBECCB18939013C66F7A29B10DE2E88FCFAEF656B858B7DFACC4F21EF5F328C0EF604FEDD993510BA40530B79525FE8D336DEF0E5C303539E664A9360EDAD7268F70DF4DE199AB3F70EB2BA65E2752BF5FDB1E853E6F4EFCAFBB31D8CC23155413BE31082DA958B01682894A9057CAB66D4D64A6F3B1D81C5B75815A3E0CAF6486B17339174276A84E11C117B060302DC2EE06A03C0E15395C0DD32661638F059A385578C1B792349A41C511D12AC7185B060A831EE296E6626459C2750FAF3AFB579F6F6836D566C00C979B5130E8E50431E914834CBB3D26F6E5BA50BCF05D50F699FAF10767AA2831C3557A53AF14BFD9F23C00F76C2680C7DBF4A9B2A425E34C943228C3EBE55A0960ACC757D7878F7943E2E8A1CBC8C0D2139A6A6459D3492A1A7757F71E90A58A78E0FF9B04D059C5D131F6E3C30742FDE5506AE7860045A4C903DE96DC43AC6A69273BF8EDAB7E7FAFBAAD9EFA8FA609961502EFACCDE63A6D98D8D017075487C608FF701A7E3381D7A2ACB134B198950ECC6970A75AF5625FAA4EAF968CCE48FFB673F4F365802A984C609C33BA312140A60A6F0924E945D11BAACFCD643C874D352A90367EA4C59B63665364832B1A9A9A01EDA92C64F393C357158973FA7C6047B8B5E27EEDB28E26359402B63032F8B230F5AA968272819CA486A8BAFD3D66799AE951CABF04EA81E1E7E4632B915D4E8387C7D1F4FAFE1C1FC8666FE0318403EA0027487E947D844A7FA28C0523A64EBD95D2A8ABF6A71FEFB5BC059B2CBEECD4375F3A3F109DEAD98539244DDCFEE9E42DB3ABDAF943C445712EBF19508A1FFA6133C5078C1DA69A32CBE729A8876C4C73CB232024A87D87FD5F9456D3D4A936CB4CE2E00EF415406D66D344000A4A95CC9651425A16021336C4BEFF310210324C754BBE13CD0066C507413671C80CF492B4655D898A18A2F4DB5A393400C6AD821580B0712D6C919C62E87FE212260EAEF6876C409FCA1047A67B223E0766144F3F676F051FBE912C4CE4A9F7B85459DA031EC47C621F6EF06CD1621421FA52B047B51C944DFA94807083B4ED40D533B19813477193D1E4E96C8D76A5AF3100FA44A985A6513060B08A7F3848159B3CC551D43370B223037753B824A099A7C7DF59305BE09E2E79618C83818BD542F39380126A927190EA5536DFA63B664AA7601C6D82CDDF4CE4006E1AF2601EC453971828CD09C29D2F3EA6392B58D38BCF40BF6B6497F6B848CB853B187610CD23880CB09787C76087356C66565C0399BE746A81753442E4AAA54E84F1D8C2CCB2D00A551E960203D61E71A72E131ED1967DD06E72C99264EF2EE5BD156FC869B5031BA23A6D354D7CEC58F339F6BC2DD1C547F07AA733994860197DCE5BCE6024A74668ED89A2C9CAFE1F78B31638C3225D96009C260FBD28C1F0423E75C9C01A0F9E62B7F265FA3817F441F56AE79BA54A0C107FD7946A2DDDA60D0EAE428715FE2B4FF93BEF83CD10E5E17760FE028F1AAC8084A43EDCC12BFD3265D13FA94D9704809A50881D48F0080A976C5BF31B353B9043C0F0B69AE6F2B8BADD056752F2FC9E90C4B35850C2D45B9F354B41ED7826B976528875547A0C389B83725E26C006CC8240E380E3EB554DBF2133A131743539B1D174CCA6B135C59F81D499631BDA4CF90DED836E8C24C074A0BCD83271309FFEF320791C9030FC2B1F53FD2DE870E54EBA20CE9930C279B48B39CB481737F012F65933650374BA39E2222191B0E3C7DB9632CE9CB077322CEF97ED832DDD8AAEE53C52C03D2AAF8EB5597D8D6467A406BF428E2F16462E0C0D486A1C1C7348CBBF92633EC4FFA75945025A3C92095317E32290D4CBAA6CA40F3F201975F3FC8B733D1467C094E075E8415352E3AE51A6C5169A4AA430BCD66FF39B184F5B7174042DFCC6840EEF60CCDCAC12D012AE4F24F7184A038D8D9964AB405366740600B98CFE2E4737C8D846FD4E9B22B5047110D85B37BDB9E7E3BAF5298BBDC1050AA20F14E34DEC283830F5FA9C570C22CA659C1276BE8FFBC0AC3551DB8488855AE7EC21E239E88A0F68227D17DD87FFA3B3D0535F9E57807755DE56A65C0DE9F4A79F8746B20908BF9416A86F62EE2C2545BCA2D55CD4D45DCDF06DC879E1B6270A80778D0274AA658395D800EAEF367DF4F4D838EEE0A66093E0F419B9EDC5F003E31CF0EB7E1CEE9ACCDA7A2DFC920A4B5222389DBF12AD17392850C434A9B3C260159B0F52E78E7A66D28DD5B3C77662CFED2CB3DD5BC3CC26A34293EBF1FB3A9BC59BB0C104C5A9387F3893A65D145D424CE741A375F9C65E733A024E78FE274B29FF4B0EB6F21FAFC31453EAF7E48FABEC5711D3898B876F59952C73123281A8E85148CEF5A166BF45DF36053D57AE6F29D3E334BB2395FA236D4DAA8A4FDF99D80A9BCDBED36154BF4FA3D463D51974032D7B88B2504317E14165B1C3FE3D8FE366FC8284321D80F9CF512F418C63F73B7C29C07870332387BBD1A870AC39485F64086006CFD68C8299347615A423736C01FAEF2DA56CFB6FC966948649324E22D4551B9F50654EE505547F7D0B8481ADF6AAC3977F49D7E6AE5C4248DF7B43BDA7F082AACFCDCF1C1BC04F2D45F5E028498ECBCA47EC4D1DDEB03A2AB27BE9E4B80585145676F8AE7A5017BC5EFA317A576ED6E423D5A0495B8DC619712A2C3E6162B04B9BBC7DE4BE6532F6C1C019E702C014C60189A2612594BCB18317804C630264D07B7396DB562777BC305B885E00706FF6D0208737BD229BC7AEEFF5FB770A4C057B347601F1F6C16F60D4A53A0B32631AD2D41FA307F6630228E1807D22475D5E331A50A680896DC606F3941AC08F8BA46DE5A49F5ED6A94965334FDFD69C4A6C7973D9615B3FE576B15AACB9B98D9E498D2A3A89B4F8EEE715ED5F29F13DDE7629BB386F7CC800F16F3B5BA8BD0E14CD8D9BB0F0AA615BE9D7557F6EFD00F7BBEF9989E7F463279408E6AD77E100AE4457D57424F2B1CAEF43052C5B25C896BAA1C2FE67D1D6F669311F17D39460F0B176A7727F53257A36FAACBF3DFE623D8F882F8EE41BA1CE387E1D1860F4BABE26ED678395B9979D84DEA5C7B38905D4C7FD867ED7722D066BFF3A833D3282BB40D1CD310DC8DAC9270A49B65B5181EB30F166CAF0832A8DC56B9D135550B506D98D036BE7876836AAE669507990DE6D03E78A38139CF64F65FB410F192E30B045C93FE259C10E0C5B56A2B5F0605DA0851104C4BEEB4E3B30135CAE5A6C68403C63121B0993832834A3B5EBDD345C41B26DD219560B624024B8B945A10D385B3CE4E0BD54E10A64ACA59D283302028A9592120D142CCEB1CC30E1F96AD041F1E17BCDC3C68C2EA2E0D65D6BA3696166CB365CC461ABC4D67D504E8290EB452ECB77F6D5FAA5053D01317646242384C5C510BD43C5780BBD01EBC3AF33D29D8A09EF39AC85E70398D2A64DFFA72B3EFD8D6D57AA2F9DAC0CC6EEAB27B69FDF2403A5FEDE0BFAF441619BE03FDE44C49FF0A34E9C37D2B9AEB726D56EB646A67BF349323F397DB056D71DE72A2597D780942554C8F8273E307DBA6BD02E944E0559509E1F28B511BD709D03EA2451EF234DF6F077E06AA01E2806D5BDF89DF29F1B3D8C6D8014496AD83857F7465F1072E88709D0194733E1FC8C9F092DF5B9802FD2DDDA8B142217B9532D8604E2F32D06F6400025930DA2BE9B25529788E6BF4EB7F84C272DF455CE2ADA291CFDB5FE815129E4AED59625C879E99B3E3C1B6C5D7
pk =
sk =
smlen =
sm =

count = 97
seed = 13F1F446D9AA5AC853278BF74C9E6447A6CE4294C037867F43DF554370EE261D05C7260EEBF46D6694D0850B8343FBE5
mlen = 3234
msg = 525E8B98C55864849FFC71EBC953F7A0ECA6298F6AA15A83BF6923BD5921B1C86DBBFC544A39C364EF6D9281481E946C994F96829D6639727A5345560D8641E9A510F913F7FE5592C2A40CB278F5AFD8D4504B5387C20945654F08168247A98F56A43A5020955F882D2D93781F4A83676B08F50341E953A5D1B67DE7F6D1BE3D78D5D060AA85B5EE4271763C437CCD595890DBC8FCFAF2754AE9349BA2FDF89847A15188716C0EC672887A4B9A15176AE0C5138819CA232D012BE1DCFFD29F677442083087C127CBD80B0D9CC0962BC8318E734910D1E2653BBF700C84BB0919E12DF331CCDC7128B41F0666F6419AFBADAF673BE16C9177D3CF113C6488504DE088149BFB83EACBBC400309B7AD753F7B2F5AA89F070C9D14C084C32DF91C5F7CB6A7D869D64F4A05AF80A98BE7517ED784C17B0D7DF96B9987B7EA7A398CE018AE6E13E1C0F7AA040AC3FFD273BB9687AD6FEFDB211061A6228967E9DFEF69BCC1C5D02EE56D49A93C8AAD46D08322A2CA246AE8C3EDC071D063AD605A97B8AE94D58E897A4A6310BCBF55B0CAE1AA81769D30B46F883EAF29D4B5FEA32F2DBDE49360CB6235754BDC305ABB5E5395360097378656E2BACE675448889B0149D6086C51E9C3AF07A76563164864F131CF9C0CD475CD4A58726AD237CFB76ACA68032351FB24711DA635871386B4BFC94B0DB6D35F07D0196F75CEDB92EFBE7D653E0FF9326A596F9166FF6CAB73125DAD27F361D6122CA531D86910187E75F849EDB52DB26C96FDF05925DCCA232480D3F979EAB07CCA68FC9069965D12BB666A180989AD1FBEE3FE65E746C5A8F64DAB2E370F0487D001121EDD0D0D760531AF46DA65C75DE11688EBF31DD2AC95C188BCFA07EA798609F3EA8E6364A43742A2825144FAFC05ABD17476480812EB2483734B13D075B3EE3AD510B67CF7057014351B2CE5357E3F12F43BA74CED614BE3A9AC0E26763E9AC596F87AE98F72ABE0DE213A81A9A03E2B82F2312C1A186DFCFC3DB346FEB132931C793ECF837F57D8E326101F59705B77A3083E712CE347C2C29C23468B0C5857EFA410197833987C61ECBC2A855EF78B3D7B1B697AB9844AAD07C4B8EF666BD80DABA5FCAC900C5D358A11676FFC89DFF4F36F29F14D9F9B854DCED41FFC4B36381449D22801C19BF8E8BA1F07A1B38FFB527A34D009C4064A1E606FF2AB90AB2E05C156150EC14D7DC792578A16F46650D0ABB61175D1817E2C38F109EBC01A3ABB358673561691185DA32EEEF566C1BA1C72C1F08CD1B427B552425501B8783116F2EB0CFF73C5D2DEF18D291C106980135821A77428FAB20A935AC8B6DD8EDD1A936225344EB103DE0D5879CCA09359B5B882291C0FB1FCCF167C30DBECFC324AC315713CD10F35B72F0D4871A7CBAA2B4CC2BC2598F23DA607C94A063C9E2013B0EDA5F3BD5AADB2C429177A4BFD7B6181ED5F9A55C1F043DA8155C9E7BEBDA7EA07DEA49938FE07743DF2295C220EB53348310842B1000B7A02AC025C3A94FA82D46ED7E2712DE71B149742731EBE62E225D21A7F29D5F3A8A62B71FE16258570DA412C07CECF82B2064AB5D98761C69FC5E899A8E174875B3179DEAA0BF4A0261DA9BF39148440DCBEB0C887E41FDF751505DE79AA1F8593F45482B659F5B5F4CC3E7BFEE59DEF49458DB195A1A692B8AF4AA44CCFB00B753AC761181B8AAB39DB82385AE776CFC585F7873613B62DE55BB10A6B2F27E631CE41436C3FE390163E6F4EBD6B501519C96C06FADCAC8F75920FE1435542FDF535EAD6C0E3F41345996063B95A208DEFB6F110CC861580979BF4422ED395CA218CFC3B22C0BA8B31CB9EEEB51C3DF35FECE92795CAFB8440F522B44E21B3A18D5CDBC296B887A4B927F36715E4AC2CAB043D8B69A8704D6BE24C725B0C2E814BCA7B040C27FE8F4C14911051039AF13F44E0485EB767F5404CFB6FD19DA24D82FE24B53033C83DD8634E2E28AA330A81F14BAC1C57DEAD7FFE39994D9D094383E14322E146A3DF27A776E2F09A11EC9014C809F8E543594D6B4814918A129B36FD25015A044E04D3F081D4D201DF86A0FCAFBBFC695088170B8246776B6A28E59449C646D1E706CEA96B12683CD3A7C60459D42989CA46694B0089CF88E9AEC5E110F69FE0E3FE20D18309D1BA72A83A34813B771484505B08548FE5D376AAA0C414260EA4BCE5EB81F6545CD5203026264938905BE1E252574F4B4E71C6E12F99F6EFD35EFFD64183CD0665FE89D6A357B1908E083511DCE2CDF792A608044C31418C433F86719E156AF3FF98D0F54EBEB9F9FBF24588A5557D310EF9D7CF5DD8A68512D8CB15114773C69D7B40C927858AFC049F7C6A89841020E1C313C5C38B988EF505EBE6C15FC1D6CCD8B472F90ED64DA895D06AC01BB99F455A195A670D22DBD5E3F03AC84A08831E9842A566E9785A0FD4C460C5CAC154D705DCE1E7FD1C45BAEB23976AF881CF5628F3CD92AB19BAE8D45A03A859518E4A1E558FAC2B48A432E46CF274E6496B63874CA4E4571132568AA43EEC3D2A3948F40D327976A6D28CD816CFBEAF8FE126913384061D219F51179F679081503371EA0B6BD7E9524B0ECE2573304ECB4A16EB471CA0817C0C6EDE751F283ACEEC5A60C2796C6261FFC6226E4813241619F465DCE67B38E1D5A647B079503144907307C7D6EB6E6EC1936B5C94FCC08A882B4555B19B33A9BF22384DB38473A313966D157DAF8AAD41EF67D3A5FE723559096AB1768FF69773EB9D5C88D6F35F00DFA4473DF71C7E9E35393638DED05D05C105CBF37711D38E3EEE35E8CC0029B3761241FD1E56969E09E949690D4FE25735D774E777A2CA17FE058E14AE6806F611FB1E9FCD516E20499A704B67990716703A4287B50AB45D155D40EDC0AAF97F5B87551C236CEBE9CADD562B27957EAD251F79CAAC6433F228B50167FB1A753306FFF08B53A8A3CECC226857A321700EBE23AB4D6C35415CA79B682D6CFEF6B1341E7CE00CB9870F432B63A2D9A9A43C87D28A95C514582812DA37738BDA6CC76142E08F69EBAA5ACD0403100C2343E2FA088441E9A55C720BB509BC3600C27C1D39157E049650D1749751EFE55A72349E2A5B714556CE2188CE972287BE2152C7E58D3FCAD43A214A4095DE55CAE9F627D8B9018DAA01547842FA1AD14D67327CD47EB9B90CD94AFDF5244DE57E527F17894A410FB4210E06632E88A398400B0AA48CB3FEB9A90ACC668615D193D5A98158092FBB59AD2D6D4FFEE433A2A6A971A228685AE5BBAFB3AB28242C630AF4656C5071C545618A0A765FCE41B19970C2152D44C349D0CDFB29673D1A42FFEC139D1C9958B0962F7B57F80CB8FE6331553B0DF93DA9BFC722B1C001F48FF9C0FEF032610A1118AC9EBAF9202DFFEA605272A50A90768F031C72D570C0AA5B0D4FEE4AD568895274388104C0BF88D03FADC3159D6CF28AC6A7E3E5CF6FE5C6658128CBF81456DB8C29A76F9C75230F3837F1A94CB83C3AAABDF4B29C9045B45AB9552BBB6C0844BF2926267C0D74D3337249D5C9610E0F6FFD0278F12F39C48650C048D61A3FDB8E1A2E08CCCA68803A55B39BD39160B0420CBEAC7D8A55F571F490F694A7AA8B725BA84238EE1E711864AA1F74AFF252C088E36B79B09C80278DD442EAEA8C7D5833CD1BAA18BDD866689E663EADD0EAA6E0C78A3E09DFFE5F6F1F4003DE24336586B25DC5EE45D56F31D8BB2DE31B24E87172F3F1B26D400B08D50FF624E456183F269CBF06B3707260383174FDA152E4D0C528A90C54114C4F278D0FB35B74DD3ECDA14EE89D38E3227A7E18B068F134B22154348867A61719C926EA3320D1BE0B9ED78466B2DED728CA04C15AC144185FB2F5084511A38CFD765659351AC1AC3E5F327D9F3DE9B2B003758DA78DFD08FAEF3625CEDD87C8A55A3CD0257AA71B3788FD2449EFD1F48948CB304468E3CA07EA7044FA185A2B91F9761C6532B9273DB74C66B2DE95AB19E5102CB90C719EC85671E2829B182BB6D09323248D6584F0CA67D422BCDA65A0146D8DF27AB4AE651706D5FA33B5BB88ADC2A1A95105D55CCA8439A5060D110760DEE8B855D0839053BE595278EAE66542736D25C93D8544C6E55ED51AD6E7029C2E6D32CFA8844BC14972809E31754AF84BB479C504EE77CB65CEDDB6BDA613FEAA2AE6598D1F4975D0FCF9D9DC787EEB5C03F8B0BF438E83C38E2195EF1D35D40F5A14E194BC1BCC64D02CA722E7DA28334E91FB6654D708C5B07946CDF58747086EB3CA59D095EB27F1B7E6806D3A35335B2265031A1120F28EED8B4C5D9AF268502727C5D23152149C98E6970D4DCC4B9D0FECFA6A79FEF82CB233E71FC8AA999DF66EBF5A1DB2ED1583C65803FA8958F49890D13BC05C6A991F26C31766BDEF9BAC601A47C8C3C5E395FD8F47E56F04439E9BC8E9B1901A529395F2D57495D70D0712881D298A60E3E013326CD56BF9F1319EA8D6A6511EEFF373F081478A51E14F0AA4A33C6C5EA7816380C8984F7A5DA45B0C4B6B550644E65A5B2DF059ED050936FE6F073B4E8056ACCD3EB65A0B
pk =
sk =
smlen =
sm =

count = 98
seed = 6F6E47E8336ADEE99B2C52CF2DC8D461E0A54C3DF2F08199A9F0816AF8455381054CE47A7766726D3AFC2E2F2BEAF8E8
mlen = 3267
msg = 00769683FE7BFD74B3ACD21AF3898B74CA73DD126C8315538937CAC4EF0AD4588765A26DCCE1C90C559CE691E7EB3E0A497D357E1AB583C761439C0A66D1164518F01B6894067925753CC2866A91552FCD0EF029C2284C620CAF364DE6C56EB41EE0E4431D9BE22B76451D132A3F9AD91A53449BE820A7ACF56F6ADBC7107C7C729EC8A64FFF6A24B4CF83FF4E945DEF336DBFEA6067FCCBD1CD6B5698ADB1AD6DF03FD0A553457B8E9FEB4A1243FEEFC2DF7F66AE3ECA5BF169F7891ADAEA8D5C59012C7AA00A5A86B0A33D0006F8AD5A01C60ABBDA6D249D3FAC7EBFB85103A3A747A45D0ADB7DEF52ED3A5F1A620EE383A9C0CCE1900E413FC74A7A97646111D54783928B15BCA783D01EFC67F49CE6F781E82D25D3F30561F507E3831CB4EA5B4A08D5489830017270B63D8298BEEBF48EB56BDA5685D5E1E06404EB9A6C3790E9B29C99168B10BADF8FDB03F3C568672773EEC96428149CA272EA5A8083F8208BDCE361E7D40BC4DA75029D4A18B0B6AD615DBF849935D4755CFFD270A52FA290811CD55BDCA38ED89F0066ADB9BA7F58366379FFE1CAF3A9127E147C3AF3DC27279391E0C09537E81E20E7B9FE4FE3DA970FE50BFC96555233CC9E61D3C356AAA8EED5A8AEA2327D7036EE03E7EE40AA35E9DA4544B121514C261EC1CB0B2D75B1D5CE129E47F89825F69BA8254163179FC1331A917AE9C5A18556A10C5F983871B1258CB6FC8AD207F97A220C5598860B6C56F1EFF09DE6000241E901A89E107FEEC15833D34D6EB12DB6B188FAA0B858A5B9E32F84F783B43B6F8A3B2E4B044CFF8902E1EB0C527BB4E29C92ACC9DC7E0D9AC6B3A021415768B21DD9695983EE89C871C0EADE0BCE4FB72E682DFB5A2BB7498BF4D2C01240F67D1B62BAA4E587069C16E3032114B14A1C4288FEBAEBB4C75C3C05924A358C4BB7DF95ECF81D67147FAE3F605EDE61B7BA164EBA1AB36ECE97DB0ECB32A673E899B24557D8987AF3ADC57A9DA609914C9B2D6D8AC58E5954E0DB5AA9E75B444700B8F704E15A6A7BBA81809FA8801C6CEB5747A44CEB8F99CFE6D8A2A03C03451E5F3D392725207F3DD28B2C00004425B7AE05FA3769183AB60857B27AB08BCC4321D293C93D1D850D4E7A81B14564D7B15AC0E3BC1BFE0561622C6AA06923EEFE163629EDE8BA1732DBFCAD52D3BAA6E11E569EA790B36A8472B2CA37BD5C0EDD37D8F164B874952D00D592FB705C6B3110A12B03829C157191D33C579593E7828CDA5C24A284BA2F5A42F0BFA601A8F6D3DB1CA6D703ECBD261629C9F96EBC0458737B9951219E5B1F86192E2A85B47D80610A0ACC8B1A70DB2916F89CDB2C7F8943471DDBABD2A3536C5DC8A73CDEDDEAAEDC86FA148D2EE479F8465558852FCBEA0DD8017F1B976281A5014319C2C3CACCBF571D9550215B24134F6DAEF32716802E7945CB3F97AFC1AB1DA17D0C41B545A750EF345A6F88AD5FF52D512AFA6558335B5EB8979D8E6DC1DA562BB997E7D152D9FA3EAA09119C3474E11218230D8A56C19AD87FDE483FBD6DDDE9ACBA813BEBC8505A323C601E5B5251650DAE9334562E3DCC38A28BD7DED6942D0CC2014235C1B66CF4A57BA3010B83CC7050309F57A27207512D195D070DB3D10FFCBACDB47E4231142BAE588F92C5B0A71ABD67CA9390C2E05FD2CF7A1FABB14C5A7AE3773C66DB1F055214479E388B5E6ABF0DF8FD1B0E4F90828ACC397643CBC274143FB4331262A20634877BE4C7489C1AE9EAF90BB2A177A6B5AC15CBDA27DA0616E5F87461554F5686A7BD6D047AD0B98C8CDEA3DB78DD2970C78FB861F2A92DDC277876791C4A30F525659557831F4377065D19ACB384CC68340152A6DE6D84CDB58F433923D1FB8CC6B10BACD95B9AB1B45563998620D192032269FA8301C09A29C4B5B20CA0A3D63A4F5984B7DB0F5B17417DC7B939B9B177BF423E2F3D57DFF296E6E4FF0FB1744B13731206EAD54EF0AA1DA09BEA8B0AC0EF71B73D009D30531DE9FDE90D86BF5F20D8E5A9E324E657A98F8C0031ADAC4385157BA4E28B48AED957A5B36C3B49057F8ECA7F56808F794014DAD170601070607010E004F42D01CC63B2A1761126BA045F1165E25FDD05901FAC6B76E777FAAAEE6F5ED94302E2DA28046B4BC60228E1B9E194F364E377F84681B3011583554B76FBF8D7456DBDEA665ADAD6AA0556C8CC714F217A518A98615C4C1CFC8ADBBD4D12C5BC23AD7A0F849E32FE2005334B55D7BCB43D1C95D4793E7C3882740CDE8DD24B367294496A3E2F3251A66CDAECE9E0A73D853F8D4E3A4637836DED68CB28BA4FCAB02D61FB5CFA581792E636217F3238D78912EA0863816FFB2F388823174B19433C2B14BAB69E12C3B791FE683744D4519455A52555AF0D7E12749F6094AFDBA00FC6A609C7578C531FC4C3C3065EBF78414F112014726EC2230F9BCD9C15E36283144CCBE0D1785B65CF49BA8FEFE92EB6907C0330BC98AC172EA9E8DD4DF8974DD6B6772BBC6CA8E8562C5EC0B6592DE7440AC915C35E0AC8087F22EBA110CA3037B469B1D5BC92636D81881E38D8BBED01A29B3EBCF0C19EB95BF999EB848022592AEAAB649CE19824ED9D3A32D75FBA556EE07606A306D1FCEC2E24B38274C361B7BC96CE37B7F4FE434EBA17AC2A097051A92E4EC32E4C678F7762E8B96EBFD2600C0F224B04B2CD7E9F4AD327D53603828015E9CF45969800F02FA5E0BA26B8C844BA1FDFFDE44303AD0389C1B31D582877CA6BFAD4973BA35FBB90ECDD95F430078BC39AA89434130A5FB8321E51F9624090D0277A9F112EE8FF65D3DBA999C7C08727D0F08DCF00CE22F62C955D6A822F247C8065AB94AC442E1CB5F31254816794CC2556891A523B8AEF09D3B9E07AA8B67B3B87567ADEBDBDFB93BA9A082F72052572C97E73AF16CFC42D2A51A3683F84748A338AAB56264753BA4083D356A27C71F47221ED8340C50AFD46CD207C4F9634AB5A44888A4234770C46232C35EFF83FA950B0A6879137DCE209D5A1F26809B411F046F51FF084F15BFE03292EE845D3044235ADBC299925235462E67F803DAA1426F0E116B93F4532DD2784F7F87AE360281CE21F70D230C242E1A98DE8FE1D6147AD71EDEC89E24A5980C45FD91E23516758AF71DF8E0DD96929D4DA61A3BAEABB96C9378986DEB4C9101175E3AF1E102B52A8DA27D916EE4A28263CA485CFE87EE5436249C1A2F933669F6E3274E9BD93092F4A798AE85D6592EBB54DC65C28BA08582E275972B0A12C22A7792CCFD4A398E504C6FB2CF5EF1F9C268540B4FD7D07D59C49A559D86A56A009C4C18A3FCECA109FC7A45C6E842ABC22053E84878C4805D96AC96BA00FA40FC3B50407141105845055447CA94BD27F234183C2B8BF37F5CD249ED0705AFAEAE59C8BE8F6B38069D67FB23F74284E8185C176B58B482900A3E09774383C7ECACF4FE5E580DF99DB102AD4018DB73C73A635D3FCDC833B000C948D846AACC92ED54FFB3ACAE1BFE205D6B2312658F15DECFA085D13BC3757C754C5704D8089563E0CCF52B04A49DF293CAFBBC2FED5D9551B5A3897EC7BEAA56A4034BEDCEB4840A9BDFBB8BF47D66DD3A4E3EB1666372C6B2C39A48D52761BD36403CB130A087685E2EABB8711C11005EA09F90AC49665415C56CAB6FD2719C45B6800DF914F8FF327EED29D9B9A5BBD6B80B8BB31AD1522803B2C8D89166D5C6B2ED47BC5BBBC4ABE6709D46B856AB81DDF15F098A9AB76A8257E7E5C2E7DAE53FBD691736F0D6BAFE0BB939172614E99C7D7E37754AF6C3C637D076A43DBD70E5EAE910C8170CECFF1621E382D2977635B67F4FAC555419F8A0BB76CCAEAEF4C7385D293C9595AE10E5201C4A31B4C3ECB9F3B304EFB1886F9C58A4EF04E73341B95D9BDB85D706B2A8D3FDD153743A8BB7B3289D0FE79F6A3B9E0FE160DD6700FD64FC87D9AC96858A6D395FEF6F3D2193EBAE7C3A92E18746A7F12B244FBC5B1DF0086CC7045036519D9D7BF8E92B850EA0D3D1E775DEA362362462DEA2D3501D39203E2879070D1F7AC92FA1576F6D12886D5B979E3C788C09A769EF4EE45E14CD8E7553EBEEFCD31FF3D43D4988DB08F6630BA8AE8C7250AC42A3D78EDB967D59310A4A224567D8797C42370CBD2302A3F49ABEAF85FAD9455F98B61EF2B5E34A5C552583872145E191BBFFCAA526F5E38E497A1A1E1220A0F283A935ECD366A9069D5A2A80BABA3A22FA85A2557DB72D7E29EB4E33E8ED8BB4EC2EC7C2E9CEDEF46EA955834ACF8C9AB23B78052446FD73C9D61683D7FA0088DB97D07CC350AF0B6B2AD7E66A493AF814C11F8C0F2FDF0DF40AAFD0D218C00319C367E98D7F10C74EA06D31276F3F216E1CB2F12033915008CC83B00AC60FC9C2FB7F97D6E8CD79650D0F9D82BFD9CAFEF668021D3D165F3FE84221998BC8C29AEA0B5B7E0F1F25A0D7447E806CC3FC39E6038BE3DF9AC01F46222D3A609F8A026744AB4F58A734E3782BEC301EA91F2D8E2242D04A11E82474002143223F29656B1A7675AA5AD181004C4F1381DF6A0F95A0186E82C04B4DE881209E9CCCA3EE5B1DEF0B02353738D92A07314403A1A2721C256121FBA8B8CE9B460
pk =
sk =
smlen =
sm =

count = 99
seed = CB2E6226615393FC3BD4AB3A412AAA030AAD40E8648EE6B56D2C1591D8B97915D88F2D22F7221377B4B04CF2AE9ECC4E
mlen = 3300
msg = D21A6BB3A2356805E678673C45FB055FC5266E3F692AF9935AEA307F14A5C41B979966A5DFE42EBFED1487E4822B74AB5AF28995E085EC8007ECA4977C63EE5299FEC63DCCBC42EEACAB488E574249E9D856146750AD97C8A443485EC1C5820BEB0964640010F6407140791E74684DBB91052E2D8BEF7BDCD78B2EC03C97A53295D683BDBE32A70DC19A2F75B8613AEA9616AE0E280179492820F73FB7FA4121E673FB5C328F41B67FF8FFA7AEE6564ADABA046D6E1D6AA13FB24965390F829246DFA8763851405075F76CF94C66FFC3308214DF0960C649AAEDC22926CE9357D3875F8B71D68D75999AA3663C30A9EDF07228BF7DFF49EC1E6C7A33D2053597003B82392E826EBD701B4C981AAAC9951C79E08F592C2C0637C8E5A7F9DCDA599E859C317D4888B4098992E0E2D979E41C703686D577E5BA6001EC4F587140711293D664963632F87EA0461E0E0C5E9D8D292FB409F9F9AB172EE17FC8AFABAD06E42B437CE22924EB5DBD3A80A06962F3B37946259F9C75A233CB2B4ABDC5CD1B648FAEB1BE8630DB40D151B8FBA693DF2C5BDCAA14DC4783F450B6BC407515CEEBC5C9A47BD1A141384F0B596CAB1135C075651CBA989C190F3171DC1D72330EDAA01656813C4B7811715060B023FC426745C301B2A91E0D08ED3BDED438C4CE6799C35F3981C882A0BDE4A2FEEB1A52CAFA47B0C48558FC43F98FE08F03A71128362BB6FB9DA6A22249F4D4352AE7D3DAE85DE497E2411EADCFE5BF1A3C075C45811E0097ECEA255FE15BD8321FE8B546A8CACFB899EECF5419DB363C7567C2FE7360B36DE14674F500A31D3EEC71451A7C0D5576A8939C0F6D4D9F2F03F3C516CE25CE73ABB35C73AA94F6AEFAE6AD87052D6B195FA43586817F5BB974AAE7F1B8608922411AA5B0D7D574016CBD3DED13395623470A108FA0E1D3F9FAA7E1E5031843F2A23DBCE8B196315290DEA5795E4115D53DC570A444064CFA3C9457DBF3EE323B1966ECD2270C32910F8F430522471258A1F1955A6E1DD8C84ED9A566499BF85628615351ABE84B401421DA2CFAF575E2644C9304C075ECFC374066CEC713FA4C0D89043689FBC59FF54B8F97EE0A3B0989BC5E4EF83CC9833E75BC8B67BB5EE3C06EA156611CDA95A6702416807530EA206ED89835D20805EA988B1958569CDF7F809996214DADAB4E20BD44917E3410EC6BEAC98FEA07F764E85B66AED5E17CF675D2ED8E63DB728FE75158CB31779E31379648B43D68CCFF3780854CF03535C57122019456E73CF06769BF1FBF558542241CE665BD10F921828553585E0CF664CDC6160F9C47FA5330591B74194F4716056CA83993EFEC4A52DB9A1FBD3B2F504AC19667325167407375B6D7DE739F07947B511C8D475744E5C29D6E286A37F1FF8317BD0178F0E306A38FA6E75F4A80427FEB2C91235D3E7F20D8101CFC03BB73F44EF59AF3526E9AFC580027A1DADE37654238B8EC7AF0105248FE30784A88B72E11FC1BD807E47A349BD29075BEFBB29730EF8E85E3ABD5105559BACEE74AA27D90D360A8D629DBEC95EB34C7F7CA20096FF7B521E40D3944A975436896F372EEAB6B8615EB91697965BBF955779DD3047F7E3BF029E3509A5780247445D6223D085AFB4291D976EFADC41E42DC2C0728D18F6155654A332FEC72EB6AEF8B92C1D177E3DC28C31971BCAFF76DDEBFD9588BC244B116D409E58DC5ADA1648663D603C47FAEB814AAA7EB9B6264356F926C18B9357BF426B89DDC8EB9177ECEB5C6CDC64DD8FEB7B326BC1BA89BD9035235DA0E644EF959C58DD97B88D5C749B36931AC2694C67151DB0894652E99254222D37CEFE9E27B3DD663A152DBE29A3639AFE42F4578937076180563AAD6AD739255EA012A17D2A56627D84C44FBAB261D392A966CFE19278799CF1634D42384323C496190D4B9FB662694E3887EA66AB9E8B195488C8DCA47C8BC0424247759137CFBF86DEDC3641904CB6FACBB30A9FA84ACF69A67B4AFDF4C2AA420FC0D90CEFA0DFBBCD3072D9F772FD6058E2BF0E251BE93B00DC43765B53DB51B22F12D3ED0CC5655E4AEBD9D923F99A43E4461DCF5992030E66A1CDC3A65558D9BB3A39788D92328387D144850DD3706FD7A079E3D2398F542F91A8AAABF0C5068DBAF1FCC5160398ABECF74884BEB04F3A3EA38BBB80D798F5981B3F2DB6C7B33F867B7DC06A4417E30F94CDB4F523AEEA0BE12BD75AAED57520DB0D4B4F013BE3A1DC7AE5C58FD1DE9637F7D82F697B7E92DA427A78FEEC6A5C0255EB57A43DEA6CEBC8805BC04E04FE789E222B1E2642D26EDC14FB36ECC6092B3060E45EED6C5B35DE8741F72933930ECBD7338CF39474122357365700CB50C5EB176FB92814FA7F4032570CCEE6B859236AD5DA5F1730129EDC7BE218BA9874620F6F0EBC45E0BD622F8FD1AE6974994AF95C6519EC1C46650C073D194FA6EBC62F405F63A3416782A47872C7D77D648D0A1C802FFDFDE5FDC112C94CFC68F401889EFC522FE488FDB5384C0D93147AB6587659D936F98ECFBCDCFBF8B352D605F18C855E2559743ED97991C5D50DF44A7B929303835654A3955ABC5BEE6327400A7CCCE460B318D8B5ECE5B12F606ADB3D7B5ED59563B8E675E78029AABC234442C2463256FE02B04F556DA35C4615D14A9F4EFF17DB0DB81DE4BDD894F6628A120BE2D4CF3E1F46D53817899657035A76137E23C0B0E8DDD29465D7F15628FD435E6CAACA4194FDBF85FDCC31D5DAFCB52568B7C0CFBE713BC85FA424BA3ABE149E4035FC86807A8B876D2163B447CAD5EC0E6EF38A1D591AFB46267F9DBF142CAB1CAC1F73BEBA212992FC6D4647EC17848D1ADBB1901277A5078DD72D9C9184E893C0806E9B4AFF0A824670D438620F2A7E8D2965B619D291E5824C014FC888A36FBBE17356431F0039038F9B497902AED969F9C488390B7087763638E976801127BAF1F53803C4DC9649F0EE85D67B239E2BDAFB2BD75F1D1DA22A56FB3AF10A9DDE7AD306C4AF8681029316C0E1949228E6BF5ADF942F1C0EF92B2BCBC0C70D49E5808851444240A78B14D21B54F66271482F49B85F5180B268050327368496CFA8B54ECB97EE6D28EB74A3742F68583DA046809002C22F7B31FBC0566969F9A15CDCA892C4BEB101A2AC3526C76E9D30982C9B4893450FDEC4001D2431828D24D8B1A67DF80E2E10ED2EA8D723227055C48006665F7DA8E032EFDC70BC7EEB2B369B551FAC542AD6DF1A23107E2B3C0E3CCACC25F26404C085CBF56E52D35D7948DB9FDA6DFC24709994719D8CED41A2CC9B3C4B2BEF0967CB71861CF0E6AEA9BEC9395726AA0E2F1A7247ED0F6038E3DF4BF566786073590DCF97F8F0A99658D8F630A2D130C46CF4D26C669360D0F70B75F904C9F923AB285D5DB129F6C25AD21F9E26AC844D07A8EED86C4E224EBFC5B3F720D6F94B0A01B1433C46B40CF84E80F7A6AFA7BB8F9ACF818AD3CAB2DDD6904C067BEA4F1FE79B83CB0AA8FC75B6B096BAD6FE94ABFD48F8EFC0F2B9A02EBDA8FDBDBE1C77F1854EDBA18AAE7F31CED9CD34C1B355108DF18A8953932F7554AF05B203A96A9BB93E0EFF51D7F93B56E351562CF85A2D35EAE2C2427B89A8662A1C723D4F14E6EAFDBD636C2BB7ADE29C1A6BC8A463734C808BEC68B1E9A31AF6E29B412F1CB8C90A9911AC5C3EA71E46113D2D7B1AE2D8802B06A770FD0E9E4652895E42181AD09BB541E9493F258711BB7BEDD3E7CA8B8CE875669CF80A6880ECA3F13800DE7011EA67F443E505C4FB455608AE586F922B3C83FD33B306BDEDB86223C33E3AA65EDC93CBCF3A03ADAF9F328997951D59A9200C0BA2618E3596AF176B43122CEDC52B1E006EA6D12DC236A6FCD7CC46825F2EF7ED71683A731D746FFF2FE54E0B392A8CBFA38873196BB2B835DCA7CB7C3ED9A004C7A329B9734A111744BDACDB669E69E9DF1E52F07C513E3752A0CCD81D7DDC4A64868B7BB2BBBD2095373480522BE10615248A179DCB61DAC90F7FA5FA9B84F190A9C62B5FF9CD473A940F03E7107157D7EB60AF1E3E384FFE8A67DCB2389B3B0FAB7C789CF100CA95CD6A85442CB9A2C243FB9D454B20BAE5762D72B8FE79B4DF81163D61DE4578CF976992D8B9989FC68089F811F53DB1E1092B60220552876B818BEA981571898CD6AB7B5F13C46B0A076526E3241D65014F855EFD7BDE08AD91F259DCB64E94EC3DAD97811EB024EE1D341521DC92AE5E93C73422088976F2D27D64E1D193B955E6736AD2BCCF3C1A53D590576434ACBC0B687F27F255FEF354E68ACA47160EFA7126F908E08E4548C11546D9C412D685FA84D2EB4DCB2BDFC48E2FA8023548198EBB072A48044F4391143E3BEF4FF9066A4B0D03ADC826819D67588BA84F99DA27424103652ACC039DDD3B567851CD78E4117A8B93AFE01FC8EEBDAA1ACB8BA9D095789E76B9D5AB9EE177A15D666EF171FE1D4BDCCFE2E58CE669B561F63028C6CE26DB5C8182FE048680B175C7AB407215FF3A7801C950D509867AB1B0BEF89B3E38A387915225EDE76F91AAD15A85D8C46EFD588BB3BAACBC52C036211512473420F3F061F5F53E9353DE0780425745A76439B3811511C86CA503251F24113384E1A24A9367536E796CE08B896F572489A2339E82A856C
pk =
sk =
smlen =
sm =
