# Supplementary material for: Research on blockchain smart contract technology based on resistance to quantum computing attacks
Source: PLoS One. 2024 May 23;19(5):e0302325. doi: 10.1371/journal.pone.0302325 (PMC11115269; doi:10.1371/journal.pone.0302325)
Supplement: S1 File — (ZIP) [file pone.0302325.s001.zip › data/ntru2/pqntrusign-nist-submission-rev/reference implementation/Gaussian-1024/PQCsignKAT_2604.rsp]

# Gaussian1024

count = 0
seed = 061550234D158C5EC95595FE04EF7A25767F2E24CC2BC479D09D86DC9ABCFDE7056A8C266F9EF97ED08541DBD2E1FFA1
mlen = 33
msg = D81C4D8D734FCBFBEADE3D3F8A039FAA2A2C9957E835AD55B22E75BF57BB556AC8
pk = 04EDF3824C9CEB95C674990EC37468C44B1C7485F2D87BD36B4D178D1B832BB6D7FBD7261D3BC26182496AD6198B47CC3DCD0CFE6AA019D1CCE484A4AFB80C0D784C97FA7C06E5476C7E1075CABFB5122B68CA744EB62599B3300376678B89B61F8F4ADA6A50B167DA800E9F66ADE8DA3C91178F987E155773DCAFA55C7683448AF0C4574A1C41FCA478A108E1A1E8D7A3F19E1BD3B91C561E6E83E36F88D2D03C5FFBE01E60B0D53A46C87FDC83918795716894C674231DAA59CA14E8888A81A40507AEEADEACC33D69DE6E15D89CDCBE3AF79621ECCA8B27668646AE1404F7DD6B34B3941072A13CBAA2A46E2CDDB2C287903E71C41D73393A0801C80F1BA7442346146A48F3BDD25C09503861F451C874BDD59D0606582C00825E9DBA9808646AF6C90722D45522F21494183E552A65354EFC17586939467460F4B4DE51A5A32A892ABC939724AE3377F864E69A0C53F99A1964697A2C45130EB5D0566F63853877B3FF756119E8EF39470E4674966C2CB8FE0BEA36154A84969BF9A4BBA1A407B87B631CBB5434604C9D83CF7A5A8996E32DF663A5F00A3F0C71A18B2D7238B3F679E12C938D8E63D010EEF8954BA9F721D0FCD4CB9FE6C850CAD87DD8D27034A46A901499C1D5207124429458294C1C1B559D3172FFF44B4B6609BFBD1E90E387F62A6D5781698D5A253188EB9E27175226431803D053AC00515AD65259E5F7FB39495B5F05017392B26CFD21894FEC57BDE1E4DF6D44207A2DD8A6D611848B51A3AF2A99F33F05BC268983B8D83242A681B2136220CB739478C02CF3F08F30556C282B2FEBD003AE7110A280E5EEAB8143A5FC2D657A89EFF47690733A1C8765543C643BBD0192C5536D4F77B8759421B99343035BF0A9225D6AB89DE287A623DB51A8243EFBB6A5A4BAE5038213D06FEDE8A8E5355AAB9E076C69B11DDBACEDC3D17CEE20E44BE5402002DEBC7F5662004FD0DFC6B82364DA25662428C599F6C746BDCC68761A4F51DFC5E6F7E83DDFEB42CED8BB54A929070FC51D29C7FC817FE47D76FEAE0847C414B311AF2B879A308029D09C2550A61A8B11D9EB9B133CCFAA1C1A30378D23C5082C6780D0319FCC13C7DE64CBA6D0FD4C68258F4438F5FBE4D5D3419B05917E44D52DB92B947B93E6F15ABFB5FA093344139F3200B19029E0DC390A18E80E1A6D811F9D150D0DE7787E926AAE6D817BDD7351F51B90CE4A5812F57C95B8B11CACBF42B7D490D215531F310E335EDACBEAAB3BC1EAE6600A76FD2DCCF570B19669367A00D26041CA9850D05662DA87EE0BAD96826373DBFC884CB5377E6D2019FB6AD369724EE2EA1C7DEEC9D6FEF6E355B5F242631C512A62FEC07DA06D5468D276912BF1590F1ABD0C185A4E225683B83DF0C3C47134609A69ABD0D37573DA43A099997ED32C6EB3DE8253E04FCC2A837EC1B90EC9755D6C8A73E0B97F9905E6AF8E21D746A3207F62E848CCB142021C97646A90E83399126EC96ABF1D3142A77FD14D13D699936A2861E40B28485577015AA35AB7A2B9F3997C31827BB244BBCF7C07703C69A550BC7DC2BD72AF0615DA17209C08DEA871DBC9B5A907823C628F7BEBE8B577CFFAACD90833483FE766778620CABCC906EC1DA484DF9E8E9E6B0A7F549326ADD44E02253089CE500B3ADA3B6AB95239ABB86CD317C4CD2232B98D3A3379B1F10EB65661F3814A143C809956CE27198279AD224A335DBF55E197DDB3931775CB5C5C5E7668971FA77571B73590C751DB7CF8A3C69FBF8DF147CB8B2A571A0F33BE1449FFC7BCF8AFB11151306D227A0BA7134F3102BD5562987D2925D0E1091E4DFB74B3863FDD6069978C6B2E040BE24A9F926B9A0CC5388C10ECDECEF7F4C27E9BE7A3310C0D246C2B14DF6AB4ECE746DAD7D855292E7180704725983A832C5FDD9D213DCC8B9EDCA58DD1A4C3A86651FE5A964CBBBE7A91D1F9DB88227C8D4CE349994AC7A552A9459FEE8E5EFD7622B0FD8842DE035FF1A9ABC44799123BF22A215E85DCE136B8FD0CBC38CF375BA5B3A8EA7FF43CB2347DB10415B03A68541B900D2998DEC856F3A24E3DAD13B453CB13EBFD37B36502D5EE15F53C1736BBE6046C5F8C210A1CF89F143CF40DDD0D56A76585E3EC3F9E98254822723D74CB650A646C2140D278258278AD093C6F817AC2AEE2F0E847D4B82A393371627792ED464AF1211553A363D912CC29DA623D077EF21761266B8717B869321B05DF1C0FE3CCA77AEC234BE208B66461F5C0C6F64D8ED0DF8D96B9D4F2063A87A94D7820BD1C8332BA5138DFB5636A1FA0C0238E72399849C2041DABE15E44FC80046E1F0C8E277E18DBB8469B7B2633148E186CD19C8CB6896EA05FF10F9A07FB4B06AFFF0D08866C12AA5B1D6E1C0D285A372C0C0BEB1E76C8340058DB2DD16FC5C5C9589E92A2B3C05BC4BB82E900B865A2156D11A07A8892AEB4CBD235817EB95F000B5ADB0F38CB31FB8BFDE5025E77CE37F898906598A4F1D2065FC2D1E4E42DDF6175AC81A52B8A83BAB6FDA12A0064DDE3370D4406BA01A36AE7097AFE59A83B4BA51C25C22B1C8BCDAFC6D1EFBCB8E381742E66A6E4C80F7FCC476B64D8A491A49DBD9C8414859162D2B8A6B13FE5E64B5E5F1A7B6379A82789FF9041FD6362F3F9E4733E1AA698C8C65651E7BD1F0690DB8B74A82E22483C1C2B681CB2B6915F275AF407B63EC0D3D60BEE92640664BE9785376B92EF54D5BCB34598B368EEFB96B57AA49829122A3340CF1B829554459E8558ED38B223EB700E7DEAB921C3BFB680ABAAD854BCFFCAECC6AB9C19DC2091A9DCEBFB15D071BFE9034E0A9DD45F9C5710912E43AE7370FF7EF07683D3EDE4C5CB2D4C5D66CB268787123435FF1D7B4401C90FCA955B283B3100040004000400040004000400040004
sk = 04A8024A0951BD26040812131BDE0309DB8DA2C9155C060600B1685B4500A3032D361B004F6CF0AA160C36027537080D0102B4593E1B3C127E5F37ABEAA2C9000BD7A5A2630024395604031CF03F521409C201A40324E626120000C3000139073988A20739005212ACE3393C096A38241EA401A9155772022B006223B172E0516000120054AB08A266090F251C9A490C1E000C12CFA57E2AED04C300002D48021D6CA80426A9068951390052C0CF09368ECC0AA6BAA2A53F3F0157510253374B1B1210061D1C0103211D0F01872CB41B3354BD005D000A0C36000663041C481CA200B1B903BDA95A03811236B1062F4C00513630518752A208C2875348B3A20CAB6606A5A206078A01301DB437080739B7407A39C0B4001E8C69435D35518AC4009908528EAE0537063808AD0300041206510052001600150401BC1C3D5F3C3C000D361CE358D82436063E123618518CEBA5A4131E3CD8212200BD022E361E3601AC528A56E21BA8A8022D3C1C06032289B5512A37383704003207B2B418210D3600AB085A0321127E2151095C04245A3CA1530365016308A45209201F63ED36A2A1BC1313AC6659AA80394CD378DFF536A3DC3511DBEF9F30CC90FC78417A8B701B51F4EE8DB175BBAA09B55897B062057D89F568B7CD5560D9DE4E319F21D4D36447A081BF75644B72C14748754A176D9EE23C6456760A7C6AF069107BEFD8EF210110E6110633FA115CAAD49B932674D45ABCA4372AAFEB3EBC00EDF3824C9CEB95C674990EC37468C44B1C7485F2D87BD36B4D178D1B832BB6D7FBD7261D3BC26182496AD6198B47CC3DCD0CFE6AA019D1CCE484A4AFB80C0D784C97FA7C06E5476C7E1075CABFB5122B68CA744EB62599B3300376678B89B61F8F4ADA6A50B167DA800E9F66ADE8DA3C91178F987E155773DCAFA55C7683448AF0C4574A1C41FCA478A108E1A1E8D7A3F19E1BD3B91C561E6E83E36F88D2D03C5FFBE01E60B0D53A46C87FDC83918795716894C674231DAA59CA14E8888A81A40507AEEADEACC33D69DE6E15D89CDCBE3AF79621ECCA8B27668646AE1404F7DD6B34B3941072A13CBAA2A46E2CDDB2C287903E71C41D73393A0801C80F1BA7442346146A48F3BDD25C09503861F451C874BDD59D0606582C00825E9DBA9808646AF6C90722D45522F21494183E552A65354EFC17586939467460F4B4DE51A5A32A892ABC939724AE3377F864E69A0C53F99A1964697A2C45130EB5D0566F63853877B3FF756119E8EF39470E4674966C2CB8FE0BEA36154A84969BF9A4BBA1A407B87B631CBB5434604C9D83CF7A5A8996E32DF663A5F00A3F0C71A18B2D7238B3F679E12C938D8E63D010EEF8954BA9F721D0FCD4CB9FE6C850CAD87DD8D27034A46A901499C1D5207124429458294C1C1B559D3172FFF44B4B6609BFBD1E90E387F62A6D5781698D5A253188EB9E27175226431803D053AC00515AD65259E5F7FB39495B5F05017392B26CFD21894FEC57BDE1E4DF6D44207A2DD8A6D611848B51A3AF2A99F33F05BC268983B8D83242A681B2136220CB739478C02CF3F08F30556C282B2FEBD003AE7110A280E5EEAB8143A5FC2D657A89EFF47690733A1C8765543C643BBD0192C5536D4F77B8759421B99343035BF0A9225D6AB89DE287A623DB51A8243EFBB6A5A4BAE5038213D06FEDE8A8E5355AAB9E076C69B11DDBACEDC3D17CEE20E44BE5402002DEBC7F5662004FD0DFC6B82364DA25662428C599F6C746BDCC68761A4F51DFC5E6F7E83DDFEB42CED8BB54A929070FC51D29C7FC817FE47D76FEAE0847C414B311AF2B879A308029D09C2550A61A8B11D9EB9B133CCFAA1C1A30378D23C5082C6780D0319FCC13C7DE64CBA6D0FD4C68258F4438F5FBE4D5D3419B05917E44D52DB92B947B93E6F15ABFB5FA093344139F3200B19029E0DC390A18E80E1A6D811F9D150D0DE7787E926AAE6D817BDD7351F51B90CE4A5812F57C95B8B11CACBF42B7D490D215531F310E335EDACBEAAB3BC1EAE6600A76FD2DCCF570B19669367A00D26041CA9850D05662DA87EE0BAD96826373DBFC884CB5377E6D2019FB6AD369724EE2EA1C7DEEC9D6FEF6E355B5F242631C512A62FEC07DA06D5468D276912BF1590F1ABD0C185A4E225683B83DF0C3C47134609A69ABD0D37573DA43A099997ED32C6EB3DE8253E04FCC2A837EC1B90EC9755D6C8A73E0B97F9905E6AF8E21D746A3207F62E848CCB142021C97646A90E83399126EC96ABF1D3142A77FD14D13D699936A2861E40B28485577015AA35AB7A2B9F3997C31827BB244BBCF7C07703C69A550BC7DC2BD72AF0615DA17209C08DEA871DBC9B5A907823C628F7BEBE8B577CFFAACD90833483FE766778620CABCC906EC1DA484DF9E8E9E6B0A7F549326ADD44E02253089CE500B3ADA3B6AB95239ABB86CD317C4CD2232B98D3A3379B1F10EB65661F3814A143C809956CE27198279AD224A335DBF55E197DDB3931775CB5C5C5E7668971FA77571B73590C751DB7CF8A3C69FBF8DF147CB8B2A571A0F33BE1449FFC7BCF8AFB11151306D227A0BA7134F3102BD5562987D2925D0E1091E4DFB74B3863FDD6069978C6B2E040BE24A9F926B9A0CC5388C10ECDECEF7F4C27E9BE7A3310C0D246C2B14DF6AB4ECE746DAD7D855292E7180704725983A832C5FDD9D213DCC8B9EDCA58DD1A4C3A86651FE5A964CBBBE7A91D1F9DB88227C8D4CE349994AC7A552A9459FEE8E5EFD7622B0FD8842DE035FF1A9ABC44799123BF22A215E85DCE136B8FD0CBC38CF375BA5B3A8EA7FF43CB2347DB10415B03A68541B900D2998DEC856F3A24E3DAD13B453CB13EBFD37B36502D5EE15F53C1736BBE6046C5F8C210A1CF89F143CF40DDD0D56A76585E3EC3F9E98254822723D74CB650A646C2140D278258278AD093C6F817AC2AEE2F0E847D4B82A393371627792ED464AF1211553A363D912CC29DA623D077EF21761266B8717B869321B05DF1C0FE3CCA77AEC234BE208B66461F5C0C6F64D8ED0DF8D96B9D4F2063A87A94D7820BD1C8332BA5138DFB5636A1FA0C0238E72399849C2041DABE15E44FC80046E1F0C8E277E18DBB8469B7B2633148E186CD19C8CB6896EA05FF10F9A07FB4B06AFFF0D08866C12AA5B1D6E1C0D285A372C0C0BEB1E76C8340058DB2DD16FC5C5C9589E92A2B3C05BC4BB82E900B865A2156D11A07A8892AEB4CBD235817EB95F000B5ADB0F38CB31FB8BFDE5025E77CE37F898906598A4F1D2065FC2D1E4E42DDF6175AC81A52B8A83BAB6FDA12A0064DDE3370D4406BA01A36AE7097AFE59A83B4BA51C25C22B1C8BCDAFC6D1EFBCB8E381742E66A6E4C80F7FCC476B64D8A491A49DBD9C8414859162D2B8A6B13FE5E64B5E5F1A7B6379A82789FF9041FD6362F3F9E4733E1AA698C8C65651E7BD1F0690DB8B74A82E22483C1C2B681CB2B6915F275AF407B63EC0D3D60BEE92640664BE9785376B92EF54D5BCB34598B368EEFB96B57AA49829122A3340CF1B829554459E8558ED38B223EB700E7DEAB921C3BFB680ABAAD854BCFFCAECC6AB9C19DC2091A9DCEBFB15D071BFE9034E0A9DD45F9C5710912E43AE7370FF7EF07683D3EDE4C5CB2D4C5D66CB268787123435FF1D7B4401C90FCA955B283B3100040004000400040004000400040004
smlen = 2098
sm = D81C4D8D734FCBFBEADE3D3F8A039FAA2A2C9957E835AD55B22E75BF57BB556AC804BAFFC30174FF65FF6201DDFF26010B0017007201F7FF3C01B6FE4AFFB4FF77FF6F00C6FFFD00AF0040FE5C00D0FEBFFF650096FF4EFF55006EFE47FE4201F6FF81FFE6FF9F00C5FFD1FF5201060139FF2AFFD6FF9BFF2B0013FF30016AFF5200C5FFC6FEE8FED800C5FF56FF0CFF4700F00072006CFF98FF7FFE80005E01D6FF92FFFFFED4009400F2FF740104FF72FF43FF590088FFC1FE5E008DFF7A00C6FFBD00F2FEC3FF690261FE50FF7E01D2FFE6FEDBFFE8FF8AFE55006601F2FF6BFF9900D7FE2800EBFF3CFFBE00E9FE4500EB00C301DD006100F300FCFF610059005301C4004700170149FF86FFF4FF5E003B02B4FFB8FFB700CBFE53014C002C00A2000F00CC0060FF3601F8FF2FFF2601D6FF66FFDBFE1A0003FF0100AD009CFE2BFFA900B1FE5E0178FFBF00860033016401AAFE0C01D7FF92FED0FF91FFCA009700800058FF0801D3FEAE00E4FE1E005A005C010602C500B9FF62009101D60013005EFE81FFF1FFC2FF42FFF80108000E005B01C5FF72FF8C006400D60004FFB90067FFE1FEA9FE5300EB0015FF36009D0157000800E5FF43009500A6FF66FF78011DFF600066004401DFFF31FF0A001D006AFFF8FFD400ACFE23006A00CA0093FF4500B0FF760051FF7E00DCFEFEFF1EFF54FFFEFF1100C7FE0401DBFF4AFF31009DFE64FF5B009E0029FF54025FFF2E015A0158003C01AAFFD2FF700153FF9BFF81FF1F00A10055FF6D01F0FFDAFFB6003D00F0FF9FFF0601AD00F9FE5AFFE3000B0089FED4FFE5005A0080FF01FE7C00790049FE1501FFFE050199022CFE9900BD00330197FFC7FFF2FE3E009500F9FF0AFFA8FFF4FE4B019101A700EDFF8FFFF7FF5900A2FFD6FFA5016F0071FFDD00CFFE3C0077005A008401D1016BFFB8FF4D001700EF0079FFDFFE94009C013C00BCFF45FFADFF3102F8004E001C017DFF480120FFBAFEE2FED2002E00900005FF9500C3007EFFEAFE400107FFFFFF8901C7FF91FFBCFD9800EFFF670078009CFE8B008D00BA00FDFD3C01D101CBFFD1FE8BFF0AFE0A00A8FFD70064007BFD2102AFFE4000A2FFC201CBFF0FFF53002DFE08004C006F01C2FFA100A600D2FFE1FF180049FF1201A3FFE7FF580034FFC2009D004100F40185004D0022FFD6FF650070005D001B00B9FEA3FFB7FE7BFFDFFFDBFFD3FE420015015D006F00BCFEB2FF7100AA0128FE8501F7FF61FE9EFF39FF8E00C2FEEAFCFD00E900C9FF4D0193FF4B01DAFF37FF3500280132FEE0009100EAFD11FFC6FECCFF66015FFFAEFE3E01D000A2FFEAFE79FFBFFF710051FFA8FFE6FE9C001D019C0170012300F1004E0183FF0CFFE6FF5800C9FFAB00A1FF3FFED5FFA7FFCEFF6DFFF3FF20009AFF3DFFDBFFE7FE1E0022006B00AD0158FFE0FECBFF470066009B0117FF4800F00069009CFFBAFFE5FF4D01BE00C4FFF9002500FCFE77FF5BFFB2FF8C01F6005601720065FFD4FFB1FF4F00FBFF37FF13002AFFED00EF01DEFF00FE8FFFAF009AFFFEFF66FF0BFFC0FF2200D3FFD2FFC2FE310017FF52FF40002400B7FFC8FE3001C2FF88FFEBFFA5FF7A00DFFE1B0198FED5FE64005D00A4FE1400B4FFAE007BFFF7FFF3FEBBFFF2FE3300F6FF0E00B4FF58FFF0FEB0FF0B0033016FFF25FF0E0265FF5DFF58FFC0FEFAFF13FFE8FFF5FDCFFFE1FFBB00C900FDFFBCFE93FFCE002901FBFF6CFF51FF06FFDFFE6601EAFD2E00A5FFCF01DF0019FE1B00CBFF1D00F4016F01420159FF86FF5CFD23018F003001A6019E00CDFEBF0067FE27FEE1001901680111004CFF5900A8FEBFFF5600C5FFFCFF36FF2CFF4B0189FE8E003801A3FFCBFD09019CFF1E0197FF1D007700A0FEC201F3FE4AFFB3FE2901E8FE07006301C000D40171FFBEFEE8FEE5FF210006FE7200F4FFF0FFBBFFCF004300810024FF1801B2FFA0007AFFC401B70044001800CD00700089001000520216002C0046FF8B00B6FF6500AAFF810042FEC9FF2300FDFEB1FE6D005300EEFE58FF490046FF8800B9FF0BFF55FF5EFF47FFC800E8FF93FFDCFE4300390196FFC7FF5600A5FEC6FFC7001100B9FE37FF59FF6C00C4FFE2FFA4FF9A009AFE40019DFFFBFE0900D2FE57FFF5FFCCFF20FF6000DD008EFF4A008101F6FF47FF5200F0FFE0001A00CEFF52003BFF1B003FFFEE00F1FF9A0137FE7300040113FE0C00D3FF3D0201FEC0001B00B3000100D8FE99FF20011B01F2FE430008020700EF002A029100FE00CC004200B1006E0055016001C1004F00C9FEEBFEA3FEDFFD13003A0093013500B0FFD6FF9EFEDB01E100F800EEFED4FF060269006DFFE9FE25017000EFFFE80099005AFFEE00360061FF8900FBFF39FFFFFF16FF69FFFE000501F300790152011301B8FFEEFEE0008100830054FF6A008801B8010C000702C900D4FFB2FF60007200BBFEAAFF9EFFB80022FF62FFDDFF5700F6002EFF9DFFBF0117FF3A01FFFF08FE2200FFFFE1FE75002BFFE5FEB3FF7EFE890184FF300164FFC00040FF50004001A3FF91FE0D00FF00D70092FF1900BAFD1EFF2EFFDBFE9BFF99FE69FF1DFEC7FF250003FF44FF0C0073005AFF00007B00B8FE5FFF02009FFEE3FE97FEEFFF8DFE530149FF12FF56FF62008100BEFFE500D6FFA1FF67FF37FFF9FDC3FF97FFF8FF3B025C01DB01E800A5FF69015C00DEFE770013FF0601080186FF5300AA0088FFFC01EB001F008FFFEEFF41FF73019000CCFD02002DFF250219FFFAFEA800C4FEC1FE8EFF3F0098FF2500890018004200100142FECCFF12007700E700F7FE6CFF39FFD6FE960077004000A7FE5E0025FF56016200350089FF07008B009A00F3FFCDFEF300DDFF45FEC900D50069FFDC0009FE0C005F00E6FEBAFFEF014A01D500F9FF64FF3F00A2FD4D00E3FE00040004000400040004000400040004

count = 1
seed = 64335BF29E5DE62842C941766BA129B0643B5E7121CA26CFC190EC7DC3543830557FDD5C03CF123A456D48EFEA43C868
mlen = 66
msg = 225D5CE2CEAC61930A07503FB59F7C2F936A3E075481DA3CA299A80F8C5DF9223A073E7B90E02EBF98CA2227EBA38C1AB2568209E46DBA961869C6F83983B17DCD49
pk = 043A0328EB19A52B8F02385FF088742A7EA3077ADF3D9F4B30BE85D2DCF69B19D2700D06BB34C56CDBBCA89C5923CF8DA1A00B7663220E897709AC4744B8B6AF5012999783823BAC7D973DD74D1193A11E47DDAF8B431F0CF5F95383936D7D811596D88903ED99BB7A0CC1D0BD0B1EBF94EA29136A0A7231AF8723F370891DDBB7FBF3BF3CF94A642EEDF28E7B894C213DA398581686DFF4CE4883E0CF5EA958668E7B03257FBF34816CB0B9F67AED757B3EF96A246142CDB74B33EE56819B491534B5A6756BAC7B35A25FB01FFFAFC1F808B686DE8F9828F5889146D0B6BBA1EBA8ADDB4002857D07F178AD6D065C1EC0FE76623F9328AB6BEE1CECB43BD5D76AAF9B19A82B536C28DC57626FD3057C7081B351049D7D773A532CCA60EB31DF57D3D3E85071402294F612A31F1986A0132C4D6B3A0DCB645C7F903EE57711596935F39B955B912DCB36DFB6E2E4FB8CC0D30EF554B424FD3F28B26F3D8A8C57F0BF3F3F4FC5D45980F94E6DB9C44238EB82605E6FCE99065A0CE95B896F4A5E652A45EBAEE98875517018FD783A2E4954DB5733D172F3FBA59DB81462F37C4EF3CC200CF692C59A14BAEFA96A74C97CB5EC123E30012A235CB06FE4117438553D86883C6DEEDA8C9BD86CF6B8974D34C7B83BC4CE21562758C5D872935BD17C94F72CFC8D3CF3D90C4A29C26E072878E5D6836FA4FCCEF868C651B6C8D0F6EFE82D64863DAD682CC7FC05588E565BEC3A03075DD008EB04FC2EF667B7532DC79CBE86BEAFC806BE3B32946A3DC4D6DC5F1D90B449155EFF76C4A3C4DEA23A76D43ABFD38AE7270C1D2BA4A288278CEF341E95813815F1B1E4EF9DBD82B244D46A88F879CD041DB7754451EE6342CD697FA65515B40260FF1E485ABDCC5E280469CDFB759AB97F28CF01FEE9321A8DCCAEAB4BF862795A0D5734ACCF1B701ADF7273EAA0F6AE4DC80C1B489270D0A664755D0D6B50CD7A9D4C250808C45C26FEBD5112B5BCCD2434B430F504069D2F6904A7B112E3561A4ADC31AEC0EC592A37775E833C55AF65C3245F93605C69231CC3D8376585EE7EAD014A5D4068801EBCE213C9640F5D0B6470927F79E27F916EB6C0E25D5F4238793EFCE049DCD3A51E1FD16CB7D60AD23919E8A0F6F60123CA4B8FF5B1444893DE453DB6787B523F4422C482FCD89F801C6C287A93ADB638A0044C011CD813D39D4C0BDADF013B47894E3DDA6B9F77BFA878063BF185AE7CC5BB51C3EFA61378348A31B41BC5A610D76A510BB3711F22D5C5C1ADB90179C30AC03B9C9C3D4E0D6E6AF9848577C56EB994B0B3C635548CFAF4E9335ECFFFA121D7BEDD055D3B61649AD097FC52877020EFEEB04DE9AD4A40A02FDAC9CA70CFCF7512720525FC66129D33976340084D23137C0560C8B1ACD85A69CDEBFA38D04FEC0D58F75E279F4167443B167242A67EDFE4081CF8E2CE2AB55015941322019ACB9E6EFCBB43E4ED473E113D7CE70B3592EC3E873EA3953AE06094FEAC8DC30E0B41240AA15CAB6ACD408830DE86E1EE021B19ADDB95295FB91B478B4B913E998320EF4C9F0AA2087A7E5E089F1962017F5A5C82D1215BFD13F258D1EC5705AE110D4DC5C94C0E64A52F8502623A8A82C4923B31170D44B85F316A8B7CF774ABE7BE25C66089333AABCD2F157B43817EC6CC7A097C0BC14AC88DA85CDA428F2561EB88900A3A178A1B948D4D6EEC1633831B633BD76CF99502BC63D668DE2462D7400F66A16ECBD25865874ADD690F9EE1C77C17203A6891D15BB344DE88CEB3A5631F9E99D0A65B44C10F39F857B2028E08C6A45D55E9126C9C312C0A1A1F198491CD23B92EB03C5423AF475B875FBB3B19B8A61FAC2FE1365399BCD91902A4FB2CF9133CD9BE97E5CC43366AC3E5661A42F7C48D3D815231EDBFA85AA0283E7D13BCADA0CEF63539941658FBCF03F65DA39B5E8F271DAC9239B931D012B21E1577B90B01297B8BDC2B7AAAD8250869A61BFCFFCD1D05F5A52B5A085DFB4ECF8882896292DC1F0DFCAD7FAD299CB72358FA412115C0FC3F5B9762D69DC38CB2836ADD2529C367478C219BB533658ED212A9A3CD612AC3EFCAF54ADF5C4F1F61B30E5A9D8D6DBF1EA5AB62D618842F1A647317FAE2E1DAFFA8465F7DBB646EFB1EFF5548AAE10C284CA565C7004472DCF00FDD8A37F9D3CF48041F4BDDF4A3F02E5EC13750D6E58525C17D882576AB8F7F7AF4212CC224EAC667FCB23A4D7BE49E2D8E2020B098AAA4EC74E382F726C02A9D81AC4B0A41754D74F9EDAEE1988EE8BB4458B4F435E3BE4A2BA1C8DF1DBF6027562547192BC6D023D50301349BB2649A1B977547FA7375BF02CA761475DE68B9E89E308D3985D74810526CFF6F8103332EB04B3DB144DC6F301E820272BB431379EF77DEC0E4537D3E8D49DD76F5A69C6EA97A93207C54ED1C9DE59410B749865C2AA1B9C4506544A8F8819FF038A937B905E11B332B3CAE55219A2FD8154230EDF912EB5C1C03F059BDD3AFECF133F8C22DAE6129C9AABA047D34A5FCDF532F7BB409BAB842FB3E9429FFF0F0F902882475BDA270DEB4594783347F09C23D3AC8C46D825AACBC6186EEAC018A5C7D39F6B20B72A54C4A3E7BE42FB8DD36803DE160CA4DB7C466454219F82BEB886915AF9E19211E053E889057774B431ECD5F8945D86B8D13C06F1FFEE4AA5F25E68CEB2168E3A86CE9E2CA1C61E2DFF646A24A40DCBA7C68A9A141F939359EEDC35A45F7ED91B156A79D68F919E19316DE85E916F510A278E1331CEB1A92AE35A196C860C9775B716E935E621DD09EA21467FC9C02920574A5636CA9720B8F738ABE067548137A5656DBEDEA87643A041CF1721FD928861EECA0A571425B4A9DFE795D85D592543491C8A50BBF57D3725000040004000400040004000400040004
sk = 046C0363E101A2381411EB1D5103080125241203723601A3A8DA1B60193C002D2E401E2A5512380655011B263BE1DAA3E2088C6F1C06DE020C54027152065B607250000100360500BD190436000909BD18BEEA008D5B167E0660D8009D37097E88493636035213A245387213A2726BA86D6CB4A57439A8041C1287A5000909381DAB120800270602A22151030987128901C367015A051811000700ACBD89BF02AA9F3F28602D0D380009C3030105A24D2136481F1D073CDB1B01301336529A5AA2088A13EBA90921DA630E003C04878736915F511C2707B45102010936B400001D632D03A2523F0312F16C000B1500000633F0041448552F000312015B51120806215AA202000172001BBD8D0357EC0F024E09517075B4DF12A25E3C0A8A00391E60B449593AB4B403551B531209895300B47587604B3D2102215106034AAB0005201D2EBD691D0BE5A7027EAC09A20BA81976A64E121BC6234E2E070802D8A7A26708527617160703BD02787C020075A348B72406BDEA022214C6004B02120148AC510200B1AF020142366022330E3711A41DA2032DB40EC664573B32BFD70B914113F80A06297771D8D384142DDA66C5081795056952D679A943981C9E1AF00EC7F840C754C02D36A90EBD62AE37503CC5524E30A626F25435CEECA47A972CA436929D8BA12F12791BFAC62A21181DE396C2367BDE55EFAAE52DDFCFAA40C233AEC1F09FC030ECAECBFC50951319C4B46CC7AEC074354ABC4C37003A0328EB19A52B8F02385FF088742A7EA3077ADF3D9F4B30BE85D2DCF69B19D2700D06BB34C56CDBBCA89C5923CF8DA1A00B7663220E897709AC4744B8B6AF5012999783823BAC7D973DD74D1193A11E47DDAF8B431F0CF5F95383936D7D811596D88903ED99BB7A0CC1D0BD0B1EBF94EA29136A0A7231AF8723F370891DDBB7FBF3BF3CF94A642EEDF28E7B894C213DA398581686DFF4CE4883E0CF5EA958668E7B03257FBF34816CB0B9F67AED757B3EF96A246142CDB74B33EE56819B491534B5A6756BAC7B35A25FB01FFFAFC1F808B686DE8F9828F5889146D0B6BBA1EBA8ADDB4002857D07F178AD6D065C1EC0FE76623F9328AB6BEE1CECB43BD5D76AAF9B19A82B536C28DC57626FD3057C7081B351049D7D773A532CCA60EB31DF57D3D3E85071402294F612A31F1986A0132C4D6B3A0DCB645C7F903EE57711596935F39B955B912DCB36DFB6E2E4FB8CC0D30EF554B424FD3F28B26F3D8A8C57F0BF3F3F4FC5D45980F94E6DB9C44238EB82605E6FCE99065A0CE95B896F4A5E652A45EBAEE98875517018FD783A2E4954DB5733D172F3FBA59DB81462F37C4EF3CC200CF692C59A14BAEFA96A74C97CB5EC123E30012A235CB06FE4117438553D86883C6DEEDA8C9BD86CF6B8974D34C7B83BC4CE21562758C5D872935BD17C94F72CFC8D3CF3D90C4A29C26E072878E5D6836FA4FCCEF868C651B6C8D0F6EFE82D64863DAD682CC7FC05588E565BEC3A03075DD008EB04FC2EF667B7532DC79CBE86BEAFC806BE3B32946A3DC4D6DC5F1D90B449155EFF76C4A3C4DEA23A76D43ABFD38AE7270C1D2BA4A288278CEF341E95813815F1B1E4EF9DBD82B244D46A88F879CD041DB7754451EE6342CD697FA65515B40260FF1E485ABDCC5E280469CDFB759AB97F28CF01FEE9321A8DCCAEAB4BF862795A0D5734ACCF1B701ADF7273EAA0F6AE4DC80C1B489270D0A664755D0D6B50CD7A9D4C250808C45C26FEBD5112B5BCCD2434B430F504069D2F6904A7B112E3561A4ADC31AEC0EC592A37775E833C55AF65C3245F93605C69231CC3D8376585EE7EAD014A5D4068801EBCE213C9640F5D0B6470927F79E27F916EB6C0E25D5F4238793EFCE049DCD3A51E1FD16CB7D60AD23919E8A0F6F60123CA4B8FF5B1444893DE453DB6787B523F4422C482FCD89F801C6C287A93ADB638A0044C011CD813D39D4C0BDADF013B47894E3DDA6B9F77BFA878063BF185AE7CC5BB51C3EFA61378348A31B41BC5A610D76A510BB3711F22D5C5C1ADB90179C30AC03B9C9C3D4E0D6E6AF9848577C56EB994B0B3C635548CFAF4E9335ECFFFA121D7BEDD055D3B61649AD097FC52877020EFEEB04DE9AD4A40A02FDAC9CA70CFCF7512720525FC66129D33976340084D23137C0560C8B1ACD85A69CDEBFA38D04FEC0D58F75E279F4167443B167242A67EDFE4081CF8E2CE2AB55015941322019ACB9E6EFCBB43E4ED473E113D7CE70B3592EC3E873EA3953AE06094FEAC8DC30E0B41240AA15CAB6ACD408830DE86E1EE021B19ADDB95295FB91B478B4B913E998320EF4C9F0AA2087A7E5E089F1962017F5A5C82D1215BFD13F258D1EC5705AE110D4DC5C94C0E64A52F8502623A8A82C4923B31170D44B85F316A8B7CF774ABE7BE25C66089333AABCD2F157B43817EC6CC7A097C0BC14AC88DA85CDA428F2561EB88900A3A178A1B948D4D6EEC1633831B633BD76CF99502BC63D668DE2462D7400F66A16ECBD25865874ADD690F9EE1C77C17203A6891D15BB344DE88CEB3A5631F9E99D0A65B44C10F39F857B2028E08C6A45D55E9126C9C312C0A1A1F198491CD23B92EB03C5423AF475B875FBB3B19B8A61FAC2FE1365399BCD91902A4FB2CF9133CD9BE97E5CC43366AC3E5661A42F7C48D3D815231EDBFA85AA0283E7D13BCADA0CEF63539941658FBCF03F65DA39B5E8F271DAC9239B931D012B21E1577B90B01297B8BDC2B7AAAD8250869A61BFCFFCD1D05F5A52B5A085DFB4ECF8882896292DC1F0DFCAD7FAD299CB72358FA412115C0FC3F5B9762D69DC38CB2836ADD2529C367478C219BB533658ED212A9A3CD612AC3EFCAF54ADF5C4F1F61B30E5A9D8D6DBF1EA5AB62D618842F1A647317FAE2E1DAFFA8465F7DBB646EFB1EFF5548AAE10C284CA565C7004472DCF00FDD8A37F9D3CF48041F4BDDF4A3F02E5EC13750D6E58525C17D882576AB8F7F7AF4212CC224EAC667FCB23A4D7BE49E2D8E2020B098AAA4EC74E382F726C02A9D81AC4B0A41754D74F9EDAEE1988EE8BB4458B4F435E3BE4A2BA1C8DF1DBF6027562547192BC6D023D50301349BB2649A1B977547FA7375BF02CA761475DE68B9E89E308D3985D74810526CFF6F8103332EB04B3DB144DC6F301E820272BB431379EF77DEC0E4537D3E8D49DD76F5A69C6EA97A93207C54ED1C9DE59410B749865C2AA1B9C4506544A8F8819FF038A937B905E11B332B3CAE55219A2FD8154230EDF912EB5C1C03F059BDD3AFECF133F8C22DAE6129C9AABA047D34A5FCDF532F7BB409BAB842FB3E9429FFF0F0F902882475BDA270DEB4594783347F09C23D3AC8C46D825AACBC6186EEAC018A5C7D39F6B20B72A54C4A3E7BE42FB8DD36803DE160CA4DB7C466454219F82BEB886915AF9E19211E053E889057774B431ECD5F8945D86B8D13C06F1FFEE4AA5F25E68CEB2168E3A86CE9E2CA1C61E2DFF646A24A40DCBA7C68A9A141F939359EEDC35A45F7ED91B156A79D68F919E19316DE85E916F510A278E1331CEB1A92AE35A196C860C9775B716E935E621DD09EA21467FC9C02920574A5636CA9720B8F738ABE067548137A5656DBEDEA87643A041CF1721FD928861EECA0A571425B4A9DFE795D85D592543491C8A50BBF57D3725000040004000400040004000400040004
smlen = 2131
sm = 225D5CE2CEAC61930A07503FB59F7C2F936A3E075481DA3CA299A80F8C5DF9223A073E7B90E02EBF98CA2227EBA38C1AB2568209E46DBA961869C6F83983B17DCD4904B40051001002D9006A019E00E0FE31006F009CFF65FF15FF3B00A10036001EFE35FF880054FF7600FF00C6004D01D8FF97FF45FF5AFF86FEA4FF7B0001012100E2FF3600ABFF1FFFAD001900A400080093FF8700300138FFD000E5008EFF94FFE60107004A0118FFEF00AD0205004BFFEEFEACFE4F01E1FE83FE5AFF290142FFFB007500E8FF6701F7FE2C00F7FF99FE95003D0006016A003F0148FF5E0136010401700092FF73016100F5007DFF1C003C0041FF90FFEBFD9FFF4A0100FF55007D00B50093FE01FFCDFE5200AAFF0A0080FF36FFEFFE2F009E016CFF130170005C014AFFAEFD7B0048FD3BFFDAFFD0FF2DFE300011020B0138FE6400AD0101FE4700FBFFE6FE35FFFAFEF6004900B7013100E4FE0A0105FF1300E70032FF8EFDEAFE30016F005EFF8200C101010165FD89FF85007B011EFF3300AEFF18FF85FF89FF06FF44FF7601A80063004EFF1A01BCFEF800A60037003E0152FF21FFCF013700F1FF91FFCBFEA7019A003E011D013E014A01E1FF4AFF81FFD30048FFB9FF05006BFFE60022006A006CFF72011300CD015800A4FE5000FFFF5F00CEFF1F013FFFA7002E01FAFF1B007BFE60FFE4FF44FF6D003F00400018004B00710030FF0900490044FED00060009AFFFF00F7FE7D01CDFD90FE4D0164008DFECDFF8000B4018200D4FFBAFE7200FBFF4800BB0069FE6300EAFEE2FFAF00C4FE1400D800A5004E007F015E000B01C7001001E0FD76FF6200BB008A00EDFE08010F012900E6FF1DFEEBFF0A00150098FF780105000300430058FF6B0122016DFF37013E00DCFE93FEEDFFA30021FF1CFFB801DA005DFFFF0096001CFE9FFFE1FF8B009EFF3900AE00330058FF80FFE200F7FF9D0161008100560199FF45FF5E014900210171FFF4FEE700EAFE57014D00C6FEEBFE1CFF300170FF79FE00FFFF0090FEE4FCF3FF0EFF2AFFDA0006014400E70068FFC2FF9300D80039FED200CCFEB0FE560047FFB5FF4BFF47000D00D2FFC5FE7CFF90FE64FF34FFEA00D9FF78FFCBFFB0FF55FED40104FF6D0151FFE9FEA401730184FFC4FE02FFC9FF0D01C1010DFFA4001E002DFFF700E8FE5500B8FF07FF1900360004FF3100C2000AFDC3FFF10031FF7A01A9FFFDFD4A002100CEFE02FF17000DFFE1FF30009500C1FFA5FFB500B5FFA701C9FD2F00330070FF540096FF42FFD7FD2F00FFFEE90012FF8100EBFF23013A01B5FFB4FF2BFFC0FE5C004AFF720089FF80004CFFABFF9201DBFF1B006B006BFF15006E002CFF14FFE700B9FFFDFFBCFE8FFF61FE3C008400A7000E00B2FFEEFDBBFE45FF18008DFEB3FF67022DFF6B00A8006D00AB01360188FFC0FF5500DBFFE8FDD0FFB2002002CDFF4EFF8E0113FFDE006900010036FE18FE9B00C0FF4D0028006E00EDFF6DFFD9FF7700D9FED2FF6801E8FF7FFF7E01740072FF32FFB2FF1900A9FEF0001AFF0A01790086004DFF920048FE8600CAFFAEFF31FF97FFE1FE47FF98FFD0FF640156006CFEB5FFE2007AFDC3FF4C01910117FF4FFF19008900DA00A2FEEDFFB7FE5101C0FF0D00AEFF83FFADFE550027FF2F004A0065FF650122009EFE98FF61FE4600CCFF330076FF62FE5A00C9FF91000C01A6FEE1FEBDFFAEFEFF0087009BFF0F0197FF18FEF500F40086FF6DFF31FFA3FF5800B0FFDAFFEC01FDFFCE00F0005E006FFF5101E3FF570036FFF6FD7900BCFE1EFFED018901390027000CFF1E000A018EFEAE00C0FE1A00C0009CFF1AFFED003DFE3C00F7FF5AFF6C00D801DBFE22025E018800F500FAFF6400370183FFD500C30020017700460042FF72FF16016C00F3FF28004DFF57006E00DD0075FED1FFBBFF0701CEFF46013D02600106FFBAFE8CFF6CFE5A01B3FF9AFF43006B00300060019D00CDFF31001E0067FF1D026AFFEDFF290043FFD4FF6BFFB10285FF3CFEAB00E6FF5F003F00E00177FEDF0006014000E1008F003A00970011013B01B001E0FF060023FF5900D20014019F004501C4FF630033FF5E00ED00B4FEB3FF3B003DFFF8FE2300880091FE490095FF6800D4FE0301CCFFE100C9008A000F0121FFFF00CDFF74004E012A002D0090FF27022C00DCFFF3FE99FEFDFF8400C9FFCC002900D9FF300043001801CF005D00600079FF64002101C1000200F2003101EFFD0B01150004FF9CFF9500EAFF0E0081FDB1FF15002B00CAFE20017BFF5300F500F7FEBA005B00D3FF3701D5001A000BFFE8FF52015A00500189FFAAFE8C01D3010C0134FFE70198FDE10013FF37FE3A017500DEFF38FFF0FF99FFAD00ECFF70005F00D8000FFF9D00FFFF2C00DBFF3D003600E800D900D3FF04015F0059012A00C6FF7801A1009EFF9BFEADFF44FF98FE9C00C1FEFDFFECFF7E00A40052FF29FFA2009BFFBBFF60FF71FFCB008BFEDEFF8BFE4F02BDFE4D00B9FF380175FF5A0012FE140084FFED015C01B2FF00FF300037FE5BFFE2FE58FFC2FF7300FCFF72003D0055025601010085FEC2FFD7FF4F017400B3FF2B0087FF3301E400C4FFF100D9FFF600DDFF19FF58008AFF3500BDFEAC00B6FE430241007CFE5EFEC4009000DEFEB000C2FF6A009D005B002200B4FEA90037FFB70001FFF7FFBF02A2FE67009FFF84FF210016FFE4FE7A0052FF2DFEC30024010902A50116019DFF79FE580194000000C8FEFFFFAF010C00F1003A0165FF6FFE8600350091FFC3FECAFF180131FF8DFEA8017FFF81FF13000DFFCFFE9E002200F3FFC5FF64018FFFFCFF83000EFF9E0006FE33FFF300DEFE86FDB1FF860083FFAFFF43FE29FF35005DFE06002500CAFD40FFD8FDDFFFE6FF8CFF85FFF20053000800DDFF1B01AEFF780170FFE6FE7600E600ED0076FF67FF77FDFCFFC5009BFF76011F00F20040FE51002BFF6400E30000040004000400040004000400040004

count = 2
seed = BFF58FDA9DB4C2D8BD02E4647868D4A2FA12500A65CA4C9F918B505707FA775951018D9149C97D443EA16B07DD68435B
mlen = 99
msg = 2B8C4B0F29363EAEE469A7E33524538AA066AE98980EAA19D1F10593203DA2143B9E9E1973F7FF0E6C6AAA3C0B900E50D003412EFE96DEECE3046D8C46BC7709228789775ABDF56AED6416C90033780CB7A4984815DA1B14660DCF34AA34BF82CEBBCF
pk = 04FD68C98DD24D4B886D81090ABAF638B7F0A6898417CA5154E2D4E54F772EF6B4FAAF0E404A42BC624A9890E7E13FB27560008C2C2183FF7F668A2BF6C94981CDA29BAE46FE7AE04171602F8E770E6C8F7F9E790EF1D79F2DE1A44FA83D960A0EC43DAE681337C6554A91F64DD2A11D8CB2346DFC5804838BD338536C19788F4BE4DEC46D33D5735DF5DCF6C05084DF9C699BE13A26E82E8C7E7387CC33E82C80BC3A40171314E7588A1BAA86FE610C0EE40405E0DDB03BC981A6766B52154A9C1D0EAAED941E1D1CB06AF5F5E455F39C8BC86689BC835C219A9B9F653644E933ACC8198182303F4D94BAE020832B698FFD0895814121D3174AA783801F97C70DB090E2284C48947BB7985F172BE4C089965011E0F5BAB0C1CA5F264E3168E205E231444C2F2FEE2B0B1B8C1B0160C33C118F09E5187A449A810EB092CB5580AF4F9A4517086368F721C8C9833DC832F80ED945B570A2FCBCD1AD752ABB250832834F52BB9DF84E9DF8E2F1BEEE30843714AEC0C85B12B9D73D0DAC2CAD75AEF5A2652FB5ED6FB44C39BE712AD8DE6C11B32DF509BB9E83228536ECE318F971CF6ECEF4F2EC13F9952CA484601CD7E57BD34C6813D5E5F168B3025F365527613089A154979236FF077FD4137C6C0D8479209DC54A4130F344889742AE5C96382E5C51BF9DA1F03BC704D01CF0069A2C9F24B51B3F24369F02F7038412C4AFA605901A76611CF93C47D1BDC05B3014FA6F09B8D553EF22337FD47C113DF7CF44E24624122C749C7FB4AE879703360D7B444CF5F40001E9EA975A4C614BC77D8AC46DBD7A143C02B01A0F0989979735EA7FDA2560EDEDBA0B4CF944A62BED3D07451BB88699FED5231E3C1EBE917B1DEC94F2B705097EEC29407157C244401A9B8C2497A0D7CCA7EA368CB0D68BE07F74BD93B414EC43A2E3766311069EC7C431D2CE9055226DBB2534E8C784590E6EB0C845D97D0F3E746CA75AB9AB6F9D2BABC5D25181DF15F4CD191EC63149CB7BC72ED2C83A9B85EAF3E55E43B137DDFD5ED52AB95CE62FB63E19B5752254B65D852064D19B946DF5F39387623EDC7CC4A943667159415837B44E94868045AB511362C7FDEA1564BACA8386AB86016C39DF2779DD0DC79377DAEED9A0DF6C2ED247F0E010543221C5AE6152295353AA6ACA36D67FA9654D0B844915BFC179ED276131D4C8CE9568092D0274C899C643037B025F65DAD686370C07B60E3A4F04BEB45404852ACB14F5ACBDD02F4954E0358404D3B076C9B78A82C907F12BCA67FC1B4CA1DE4D46D7CF0318709B40FCBFA869EAC6F7602CED692D248FA18DAC21064AE0C519C7512ACDDF44CCE3444946709A041061CCA5CF18F56FA27FD642AE72DA2B56DF57468A98D51102EE8C6371B221706A16F51C30FCC297A2081359EA55D68A0354B86BF71BB6666C56815A7C4DA0B1079DF77AB44BC29689E15BFA609889D0677FDDA41B98B6BDA0A1F2FF0EC7DD8B9BEFBAEDDB07DDECCA642BE05C29D9B7C1D51FA33D04F4749BA82F1049B4BF351F140AC808BDA65631B6910869DC9FB4BB3CF25C72589B3E3EE0C46E728766B4997D3FB800BDB390081E16CCE97364F3E7F8ABEC314365F35F28E38F83C526526C591114C32EED83FEDAC9C48192DD82CA0DEF7C6806F1BE12D75163FE14C842689362B40A2F29D10BC33F85D5D41D725D7FC40535577D39D4BEDC936840A57EF596073E774E7A8F5B6197E410805FB322ADC36D1047BACA62D4FA7CC4E3EF818DC8E16666F714632F81DF9EF09E18CB3D68C902331EB743AA8AFF5B0166371C1107C616703D580848D3498AAC74E86DE61404D0E67531D1DA2D24822A811B31DD77656D8A298760B6CD56402536BC9B9F3FD977B03F63D44AB253A2D5353C11C945EC4635C94E376505B445E2971D86C6C605252A1DD64BDAB3007E44491CED6B1DB6FD6B38ADF7AC7E7BFD7A5CC87A0E918287F1324BA831F794481EA37B82D0536BBD5AF402E3F89D894EFC6C7B7C4274C004F6F0E8C8E03C767B02795D46ACAD75268F45BA9BCFC1B3700001C25675C11E6272A0BD10EB2D270C1D12CBCBC3486B89728E9C05C189624B2C8CCBD9ACF001FF694BA133AC4606034F770B307A14572268AE276B68551A7B56A298E0BE11A4714251E424896B317293C7D5D43D4C5E7932B6B8A61DCE96FDE3336F2640B66115EB370672468380608B13B333B0DBA84DBA5A323A7E1631FEFDF1C4A5F0C2AB37EEEE5548D7FBA23DE83566A464913754B9ABA6A051D36317AE8B696416BD5A08A5783DF10CB89309202100F49A0F1A85584C75012FD0C94E6A4BBC3E17786A426A3EC9D1FBC008825B2E54FFE04534156B813E554954F7A155759DCEE65CB88ED824C69356EB956373DE1C1F5FADD2F41C8D636655CD01E0B49F084F39CD5C872B1525704286D3A8D831727D7C9811931EB71C984D8F402EA62FBA61EB40FCAA5C50E92DF70C6D2858F229F8925AA756FA090A2B2761E9B51F3AD2DFFB5D89BB0B1D2B59C4E955C84818305E2B0A569DEA37ECD7EFE4B6FA8179EBAE9EE97C996856475E89B17344D3AA6916524E7B924A2AF69DEDD7EA130352F90F2EA3002E9FD04EE1D3D36A571D81CF073BFF59760B883F8B816D171F5003167D4466C12B0C88D523EAE757B64B7D2D26290CF4F9C8C252F3B6A8091724AF24BA7E5D9F046C24F80F0557000DAC4706FE9D90AD6371DC3A0594DC246FAEE025A2F65FD89022C7A9EE23EEF90DA59BA0BE1C867F84480B7430234D016677C10495884FFC4D8E7964AB56958CEFAB163501EE98BDC4823602876DE7C1E73731EABD0052ACFA117A803942264D54CD3CBA787E9DADC41F32C227EE4D93F237583B653280CF032908864DAEFEB87A12A8A19600040004000400040004000400040004
sk = 040206000095091536120009DB36D91E3951AB1B51A421873703093D393D54792151044E1BBC3751060AAB31AA2A15390B15EB0508381B0C04C00304EC60545700050AA41B7E09395702090F19011D0336CE6B003A120011020102A8030351578A1E18016EED080016512CB70BDCC71D0002D60EB5BA011B034836518715000B37A200A24E5601B40C526C54EC1B893A36803CE3D9CA1408011D1B2D4B3A050B52A504029F03A824A95116602F4809097E060652230A620F08871CD95B06101238052CA23C8951B557A2155A510035001E9C156C375401011B5DA2A51F1B8D603A079BBE1B146C385200151B2141A205000ADA881B001B376912D215B5D3182D02039D72363903210237011BB61221C902080544AE12A8BAC6BD001F576300001B06030184AFEB2F52B1009F0FA82A30D803578000553BA21D1B09BD5AD8221453021D03C850395BA236C40749575107BB0906ABDEDA39025138120019ABAC4108A351001B02AE1EA36C51A873D91D87AC8737AE87A2023A281BA2635145A61212BA09AD240F5175AB00490024A3A80626120A6500AD4239004A01FAE2C4734FC4084406189AEFCA7087DE03019B8CAF792124D7A6D541B47AE81AA20DFAB0CA7709E017FCF37363228BB300EB209A886CFEF00E9C3A0A3C95A4C8BD02B565D412F0FB7E2E5B0106380D85D8570A726B235805B038B12D7915DA37EA4591EF15A328FA3D22AB07E18731E574486DCDA485BB9C517D537CCAEF3C4A00FD68C98DD24D4B886D81090ABAF638B7F0A6898417CA5154E2D4E54F772EF6B4FAAF0E404A42BC624A9890E7E13FB27560008C2C2183FF7F668A2BF6C94981CDA29BAE46FE7AE04171602F8E770E6C8F7F9E790EF1D79F2DE1A44FA83D960A0EC43DAE681337C6554A91F64DD2A11D8CB2346DFC5804838BD338536C19788F4BE4DEC46D33D5735DF5DCF6C05084DF9C699BE13A26E82E8C7E7387CC33E82C80BC3A40171314E7588A1BAA86FE610C0EE40405E0DDB03BC981A6766B52154A9C1D0EAAED941E1D1CB06AF5F5E455F39C8BC86689BC835C219A9B9F653644E933ACC8198182303F4D94BAE020832B698FFD0895814121D3174AA783801F97C70DB090E2284C48947BB7985F172BE4C089965011E0F5BAB0C1CA5F264E3168E205E231444C2F2FEE2B0B1B8C1B0160C33C118F09E5187A449A810EB092CB5580AF4F9A4517086368F721C8C9833DC832F80ED945B570A2FCBCD1AD752ABB250832834F52BB9DF84E9DF8E2F1BEEE30843714AEC0C85B12B9D73D0DAC2CAD75AEF5A2652FB5ED6FB44C39BE712AD8DE6C11B32DF509BB9E83228536ECE318F971CF6ECEF4F2EC13F9952CA484601CD7E57BD34C6813D5E5F168B3025F365527613089A154979236FF077FD4137C6C0D8479209DC54A4130F344889742AE5C96382E5C51BF9DA1F03BC704D01CF0069A2C9F24B51B3F24369F02F7038412C4AFA605901A76611CF93C47D1BDC05B3014FA6F09B8D553EF22337FD47C113DF7CF44E24624122C749C7FB4AE879703360D7B444CF5F40001E9EA975A4C614BC77D8AC46DBD7A143C02B01A0F0989979735EA7FDA2560EDEDBA0B4CF944A62BED3D07451BB88699FED5231E3C1EBE917B1DEC94F2B705097EEC29407157C244401A9B8C2497A0D7CCA7EA368CB0D68BE07F74BD93B414EC43A2E3766311069EC7C431D2CE9055226DBB2534E8C784590E6EB0C845D97D0F3E746CA75AB9AB6F9D2BABC5D25181DF15F4CD191EC63149CB7BC72ED2C83A9B85EAF3E55E43B137DDFD5ED52AB95CE62FB63E19B5752254B65D852064D19B946DF5F39387623EDC7CC4A943667159415837B44E94868045AB511362C7FDEA1564BACA8386AB86016C39DF2779DD0DC79377DAEED9A0DF6C2ED247F0E010543221C5AE6152295353AA6ACA36D67FA9654D0B844915BFC179ED276131D4C8CE9568092D0274C899C643037B025F65DAD686370C07B60E3A4F04BEB45404852ACB14F5ACBDD02F4954E0358404D3B076C9B78A82C907F12BCA67FC1B4CA1DE4D46D7CF0318709B40FCBFA869EAC6F7602CED692D248FA18DAC21064AE0C519C7512ACDDF44CCE3444946709A041061CCA5CF18F56FA27FD642AE72DA2B56DF57468A98D51102EE8C6371B221706A16F51C30FCC297A2081359EA55D68A0354B86BF71BB6666C56815A7C4DA0B1079DF77AB44BC29689E15BFA609889D0677FDDA41B98B6BDA0A1F2FF0EC7DD8B9BEFBAEDDB07DDECCA642BE05C29D9B7C1D51FA33D04F4749BA82F1049B4BF351F140AC808BDA65631B6910869DC9FB4BB3CF25C72589B3E3EE0C46E728766B4997D3FB800BDB390081E16CCE97364F3E7F8ABEC314365F35F28E38F83C526526C591114C32EED83FEDAC9C48192DD82CA0DEF7C6806F1BE12D75163FE14C842689362B40A2F29D10BC33F85D5D41D725D7FC40535577D39D4BEDC936840A57EF596073E774E7A8F5B6197E410805FB322ADC36D1047BACA62D4FA7CC4E3EF818DC8E16666F714632F81DF9EF09E18CB3D68C902331EB743AA8AFF5B0166371C1107C616703D580848D3498AAC74E86DE61404D0E67531D1DA2D24822A811B31DD77656D8A298760B6CD56402536BC9B9F3FD977B03F63D44AB253A2D5353C11C945EC4635C94E376505B445E2971D86C6C605252A1DD64BDAB3007E44491CED6B1DB6FD6B38ADF7AC7E7BFD7A5CC87A0E918287F1324BA831F794481EA37B82D0536BBD5AF402E3F89D894EFC6C7B7C4274C004F6F0E8C8E03C767B02795D46ACAD75268F45BA9BCFC1B3700001C25675C11E6272A0BD10EB2D270C1D12CBCBC3486B89728E9C05C189624B2C8CCBD9ACF001FF694BA133AC4606034F770B307A14572268AE276B68551A7B56A298E0BE11A4714251E424896B317293C7D5D43D4C5E7932B6B8A61DCE96FDE3336F2640B66115EB370672468380608B13B333B0DBA84DBA5A323A7E1631FEFDF1C4A5F0C2AB37EEEE5548D7FBA23DE83566A464913754B9ABA6A051D36317AE8B696416BD5A08A5783DF10CB89309202100F49A0F1A85584C75012FD0C94E6A4BBC3E17786A426A3EC9D1FBC008825B2E54FFE04534156B813E554954F7A155759DCEE65CB88ED824C69356EB956373DE1C1F5FADD2F41C8D636655CD01E0B49F084F39CD5C872B1525704286D3A8D831727D7C9811931EB71C984D8F402EA62FBA61EB40FCAA5C50E92DF70C6D2858F229F8925AA756FA090A2B2761E9B51F3AD2DFFB5D89BB0B1D2B59C4E955C84818305E2B0A569DEA37ECD7EFE4B6FA8179EBAE9EE97C996856475E89B17344D3AA6916524E7B924A2AF69DEDD7EA130352F90F2EA3002E9FD04EE1D3D36A571D81CF073BFF59760B883F8B816D171F5003167D4466C12B0C88D523EAE757B64B7D2D26290CF4F9C8C252F3B6A8091724AF24BA7E5D9F046C24F80F0557000DAC4706FE9D90AD6371DC3A0594DC246FAEE025A2F65FD89022C7A9EE23EEF90DA59BA0BE1C867F84480B7430234D016677C10495884FFC4D8E7964AB56958CEFAB163501EE98BDC4823602876DE7C1E73731EABD0052ACFA117A803942264D54CD3CBA787E9DADC41F32C227EE4D93F237583B653280CF032908864DAEFEB87A12A8A19600040004000400040004000400040004
smlen = 2164
sm = 2B8C4B0F29363EAEE469A7E33524538AA066AE98980EAA19D1F10593203DA2143B9E9E1973F7FF0E6C6AAA3C0B900E50D003412EFE96DEECE3046D8C46BC7709228789775ABDF56AED6416C90033780CB7A4984815DA1B14660DCF34AA34BF82CEBBCF0462FE2EFFA2FE65FFB3FF7BFFF3FF5BFE3F015BFF4901B00171009900060104FF290053FFC00016016DFF17008600A2000C01240076FF0900E2FFDBFF4701CDFFB300B2008C00D3008E0021022A00EBFF9FFF75010700B3FD1700C3FFFBFD3E01D5FFF501D9015AFFC9FF02FFC8FFEEFE7D00100007000EFE7200BBFF48FE800151FFABFF90FF090007FF14011B00840123010800210167FF92FF08FE08004001F1FEB2FFE1FF1E003B01C10073FEFEFDBBFF04FF0600F400E6FE63FF81FF6800FDFE12FF7DFF81FFE30074FF60003102ECFF05018AFF55FF2402A1FE6300790026FF31018A007800FBFF9EFFCAFFC3FFA300A1FF4D001102A3FE9DFFD4FF80005EFFB700F000B8FEAF00640000003F00FCFF4600D9FD1A004A01C5FE780084FF26008AFFD4FE48FF9600C6FE5E002901BB0081FF0DFFF5FE5401C1019B00E8FF400007006EFD9EFFF5FE36003F0287FE98FF5C015DFF880144FF95FF39FFCB00A2FE32017DFE35FF1900D402B8FF86000E008C002C018EFF10FF42007C00AFFE68FE19FED6FFBCFF65004D00C50279FFE9FFBF000A002CFF8F0158FE0AFF2BFFA3FF9200C6FFC200EA00D8FE52009FFEE7FFC0FF1CFF5B017F0088FE2C003B002901EC011FFFDDFE70FF160064003A002A003C0078002FFF4E005A00CDFEB500000119FF2500C4FF030097FEB5FF450048FEDDFFBCFFA80000025C001F006E01B4FFF8FF44FFE0FF5F00520114013FFF6900F500EE000F01B6FF77002EFF2FFE63014AFF94FFF6FF63FE7BFF5B006B008600A8002DFDB2FE12FFF5FE1AFFD8FFBB0081FFB200EC00E1FF99FE46FFBF006EFF07009200C100EB003400DE00230048FF1801B9FFC2FF0E015AFEC3004901AC0031007B02E100CC0076FEB80153FEAAFF6E00A3FFDDFF13FF70FEB9004200A5FFDDFF860043FF050069FF65005E01170072FF39FF59005F014300350076011E0008010F00EFFFECFFC5FF54FF51FF8102650043FF7C01D0FE28005E000400EB0021001301E3FE46025B00A0004600FAFE35005A0165FE59FFA001D4FE3D0046008000E4FFFBFD5C0180FF7AFF1CFED0FEA3FF99FEB0FE0400FBFE82008E00C1FF150081FFF2FEF4FE0EFFF3000000E1FF12010000BDFE4CFF46007F000DFFCA015F0068FFD4013FFF2000A900B200B80108004BFE2FFFBAFFDCFE930008010B01E40046018500A00158FF78FEB1FFAEFEED0024FFA0FF030017FF07FFF4FE600092015D0115FEF70024FF08009A009C011DFFFB0050FE25001F01E0FF3F0048FFC20089FEE4FFCDFF5A00EC007D00B700E1FF3900000153001100E5FFF8FF9300BBFF72FF5300BAFF0FFF4100300002FF70FF5801410048006700E6FFD2FFD7FF82FF4AFE1C015DFDF600F3004B015EFE86FEBB013F000B00CBFFB6FED700B3FE5E00BF001EFFE1FDDFFD5C019C00FDFE1400E7FE62FF30FFA5FF4101E5FF9EFEA2016501C9011701DD0057FF82005D004D016B000800E2FD57002A0032FEA900F1FE81016DFF3FFF8B0073FEE90012FF3A0189FF78FF5E0040000EFFE8FDC30076FF0B00ABFF1C017300D6FF43FFB7004500E70189000400EDFE62009FFF460062FFB90023FF01FFBCFE42003600A4FE25FEA3FFCDFFD4FF5500050114FFE0FF77FFD8FDF2FEDB0014FF9100CCFF85011AFFC9FFD5FF9B014100AA00FDFE7702E90029FFDF00E2FF91FE7CFF9100F1FEB000C4004F0065003B001BFD86011500F1FF090009FE7AFF9200110007003AFF9000E0FFFEFFF7FD7101CF01700161FF0200010031FDB3FE060066017CFE19FF2E00DD000F01C3FEDFFF76FF8501E40196FEC7006E00E7FF76FE4601870167FFD1005C00D600C100730097FFC800740066002E0091FF7C0117FF41FF00009BFF5E00B5FFECFFFEFE8B00AAFE8F0168003FFE6B00190009FF9301B7FF3A01B700D50004FE64FF46FF9A018FFF7F00F2FE38003EFEE4FEEAFE66FE090195FFC6FDC5FEF5018CFF1000C0FE5201F3FE10FF3BFF44FF1FFF63FF4CFEA502E2FD740189FF10010DFE1D00BB001D01C0015200C6FF7F0096FFB1007D00270030010801C7FEA2FFCD002201A500CCFF730033FF6B0087005CFFACFFB7FE3BFF2A0153FE3DFF46FF89FF8601D4FEC600EFFE4E0125FF7C0090FFC6FF76001100BFFD19FFD2FD140250009E00BFFF60FFE4000C0013005500E9FF190095FEBFFEB2FFADFFFBFF8AFF240184FF20FFFAFDD200380082FF5D018400520048FF23007CFF170114FE34025301BAFD0200EAFF7500A5002F01050199009700BCFF4300CBFF8E0070FF4F00FEFFA2002801DBFECF00ADFF4BFF3901C3006D009EFF4AFF35007A00B200120084002B01F100490171FDA40082004A017D003401AB01B4FF270038FF3DFFCBFD14FE7FFF2F0216017BFF57FF63FE6600EEFFBD001B0019004B002FFD36003EFFCBFD76FF5501B6FF24010400FEFFE7FDEA00E00141FF1EFF28FF8C0044FFA4FF3B00E1FE26009EFF9E01DD00D7002B008900B0FFE9018900C4FF7CFE650172FE10FF91006600B301CBFD770128FFF8FF00FF10005C00FE006E0080FDEDFF020014FE7400F800A4FE2C00120134FF5A0096FFF7FF34FF4DFFFFFFAAFF02007B01EBFEBDFF5300B900DBFFE8FFF4FED4FF57FF51FF4400070055FF41FFAA01100003FED3FFC50077FF7A0041FEB3FF74FF070047010800D6002A02630095FDD9FE70000E0181025E0080FF26FFDEFFC1FF0BFF590097024600E6FF9AFFE9FFF4FF92FFB300E1FE79003C002600ACFE99007F00140001FFCCFFD9FF0C0065FFA402EA014500FDFE7AFF9000ADFFFDFFCCFFE7001800CCFEDCFFCC0003FF91005C00D1FFC50051FF32FF7EFF45FF22008D0045FFB3000E024001DFFF00040004000400040004000400040004

count = 3
seed = 58C094D217BC13EDFDBEA57EDBF3A536F8F69FED1D54648CE3D0CCB4847A5C9917C2E2BC4D5F620E937F0D329FCF8A16
mlen = 132
msg = 2F7AF5B52A046471EFCD720C9384919BE05A61CDE8E8B01251C5AB885E820FD36ED9FF6FDF45783EC81A86728CBB74B426ADFF96123C08FAC2BC6C58A9C0DD71761292262C65F20DF47751F0831770A6BB7B3760BB7F5EFFFB6E11AC35F353A6F24400B80B287834E92C9CF0D3C949D6DCA31B0B94E0E3312E8BD02174B170C2CA9355FE
pk = 04793D01A7F2407ED84ACD8CEE4FC959077EB88802246F299FB5E7009DA06C7C38E48E716FD13373C4DD70F6EEBA327AFA4FD3375E42833CFF92B2EA06A7398B70013BB1A702B0D90CC07F15F24DDD15014078C0102A1EF8BF122618F3BBA2EA6ED801C13B8705C50B85E16D3CB280BE351C00F78154C1E1A452B0DC2A5E37CB46AC51A1B32A62D0F08B221CC0A87A0CC1EFC3B9FE56D0FA2E773D2CE23E2E94C7FD376C3F293FB3B7760FE6CF3F30CBA1BE5CA433F4BF73FF9650B9AAFF0E502C791E65FAF4B4D8963CDC8DF552B51A4E7BBF5ADE48D684E0505D2975AF8DE381B9B14A69A2B929838EFCD9E3A29B9B7464D5825EC23A9A9BEBC2A48C0CBCE6FB6717A6447DD1F20BA13258DF8E81879DB275D508AA57FA1DBC356CF941FE42120D6873D5110CA013C1E94DD6200934A4902476035C242CF6ACE1CF9344BE341912A1306EB3D267D3DE85F31E7A77D2ACA37C7BA9565AC4990709255B6B73403BA0025E8DEBACC7066F4B6FEC0711E2232069201E6DF68CC391CE1EB2A21C4DB23D6A311C6B5A02DBBCF2797C8D82DC0DFF5CC88475481D7FDFF93C16640C5DB3220CBAA8B4CFC153D0A71FCF5B95A065895FE4AC95A323578A217240BFAE5E524E5C047966D6AABA9079CC87C3AA54406749E997A3E58A92B44ED8B708D9A47D766A7CAEA28D7E6232E88EE7BAB0653378418BD58C1E5685D0BCBDED645F7B4F7592BDC1D67908FB0CA26BB0590FA1AE45300804D5831D11C48F7FC6F349C894CA10FF4A16303E6CE6C2F14BB4E9480E6690C5CC21D1A9A1C30303A77A78B29D1DCF437B9D0CF824E30B9E84C2C5DFA3766B7F9795B9A6273958FA9EE89088A73729D133C3933FF0EAC3147DF3D38AE3704C6C78D04D99EAB1F122AD32E40A26FFAF2C2D8EE2BAD59AF88FC792CF3A0F308F72DC84840B5662EEC41805D7FF8B698E985F7345B2E318ABAA1BC2E12244B51B67C29FF3D15B1D26DF2A619F9503C0ADEE7717B35AF56AE72332C822B70353F8D8A1D7D2E0D3A2CDFB52B86BF788F0C5FCA3B50E88C12FD8FBE7320E2D880DAB04053BE3EE8ACF92FAEA0FD81D18707AD168201D9E5D29FB952FE99267B96CFEBAA9C2AD595A880065708A09411C3330C8DB4C2524E2511DDC9383BD06CB8F8AAA0829CC172C6E51EA87227E33742E5A4C171918B5FC833D2CE2092446229A9554A96085897A15EC6A2BB747E8EDFAB71F0C77D9E8CEB761457E5C101938FDADDEA0467C272A175738D66C5DAE0D9320309D9C11A2916507F2CA980B8ECBFCD8DD44A3AEFEBBFD99B66AE519A7E03F5D67290908014C2726483C58088F91F0A9BDAEEEA31CDB3458AC06A04DB1C480FB56790FF531C5260625CA9F885D7DBA01DBFBDFD5435B9D1CE2BEC097D709FF21CBC4E957BCDF5D048620CA56E5E1FB7C54486A107B39F24071D53993D5E4C44AD6FAA18262F7DE3A73DA5D42E4ECB66A13AE141488E1115A94048C39AF2C04E01DA8EE8EFFED9C39FA1DA30E82C5D310CAC2378183E5634DF20D5BAD3D2345A33CBE307F650D0697B381D27ED9A09E21FAAB40405E13A3493E3D61CB626994160FEDE4DD586FC6892B4545F5DD158FCA0A240BBE583FE96C3706866649E1A14C91F046CE690B56DF7E25220E8A87BFB30CF20CC0D3F7BE378A83B217C3862BD423FAADAD387A71CB86491DC16A623FE7160BA0DFA44781FFC708017256F5A597513345B3DF786FEBC48C61F184A2D775D3BECD2324F671B3BB8CC91E0E29E5E3F6E4AC85F9A9C9131B482F4602685D07002763DBD7A95765FADCAE8670A82DBE1908F59D87896B5336A94A9883036C1D56AB9E554E963C8922472292ED91D5C9D14B830D64AE9AAE33095ECE30E961A47758E355E9ADFCE250ED8AF8B64FFB2926ACD35F553FE6F5A40476D82E18095942EC7FC60BE426B0309E67C9F629E01726F8CF4C76F41EB4A9C1B5EC4EB8D1AF28CB5E9D946A171AECD950EAE46811B761D733E156E392DE680A9317C6211937E58E9C3BDE9D1F0C14C70980A8166762E468C6A27B68716D68CD808F264A1AE2E57B63689EC87F24D2ABDE3830B00B48D90C9FB2039493DFD4E6E9A1AD33D7620077ECD48BB5415DF1039D875A579A980072D4749C3686971A251257B72CB0097B0B1465523207B8ED1977A2CC006B35354395B85AFD8DC68D5725AACAB3B5AB8DDD5FD6D21324C7F7D9FAE3FF911369E3A93BEB63AFF00D11A5058EA1CE7CCE018F3D7408F924FA6089AE57657A0A7B0C26641A983289538870CC40F5E66734AA11FDD9FCE10E09727D44472CC9767FFD60F44183F11F0340F5034DECC31357186840346D27B56F2773EBE88BD542AF6BF225930B35E57D9CABF61AEFE793B72EB679A46701EFE49DFE46537881D6A4896D47415E581589D99D11FE4089E894EDE64FF292A3121E95E9DE77E7BD34CCDC5951B58E01CD39EE1CEA82B09D2637ECC398B75A15E8D99268EB796AE969AA34FD4AB3DDB909EDCCAB030195BC01DB44AF56063C59F8A1BA6520D9F68B44BD35376C51F6C30D700315C0FD2C1F78B64B682CA2D442E15F794D360DCCFA51D688231B2FB6386D2FB243C362FBE78A7F4F91876EB8F377F7874FF03EC3C7F6CFAC3FDCFCC962576E6BB699AA166732B1BDE832606D9126822E2237AB0CFA98B03EC1BDDD2E5D98BA21A04101922CA51E8A9F6EE4042025577912A80C16B9F715CB4A2BB0D2CF2AE4FE347630AE49EF1003F68C723B79AE3F8E610291FD32DC250D32C4A7950AAAF6C486DA94E9FADF9B2B9F0C952BDAA20770DF58EE3BA4958436EB0D3D1721C8D001C5A8F867CC1D639C1EE5D5CA27D0D7382D5A3D82F998E6A2E3F6AB3C0E03F827BA3938B878E8737C324F741B6A79510464D7837F0E00040004000400040004000400040004
sk = 04000000BF5A36B600200D51AB5252018907181801B451A81B095ADE9FDE010006600203D8891902530663011E120F036C254700A71B16103F1D8A576E123F5315BD45516C36370309005448060D0000365C004248013B711315DE5AB81870703C57DAA536520874D83F21BE550626630071D806BD6D13171BA8599B3653000716156A03D5A554481E2D061A56817E03960C3FA4A2A2BDBD080147554B063F530809BB8754035D028108DB07AB190200AA002D0F3F0901001B58532D89090193B2D8B73638515221E13906058A41A212AB89760F09A22D265A065600D951BD13011B62382A148C465BAEA8D80F360051700492126E38A51B001D001033043827A7879A3613D80A36A21439361C1E398ABF3C021B0212EA2D3715B124423994B6243D1F428707DED2BD1E0C286300080052511D213653E10001A23E46090854AE8709650652141DA3360123DE011E6438486021A26C004B650918512BEC0009E40000D8893B4A0901380F0A07CB1D1400681B51341E1BBD36081BCF36A800000637BD005A1D331B17783E53001B0002B11E25162E2D379A1235A2005EDE95815C683297B93AA6D9252B332BB57F3865EE5C12790285D825606B3AA713E981A22860EAC869D6BDB03494E8C99334DDAF01A515650332F78324F52B50386A076208EAF2B1AF4A61FE55D125B015FC3CEF7114764095C2CB7AAC925FF979B706535D305525D41CA856FF831FDB0DA15CDB405E9A026D79AE4D0F27D6EA00793D01A7F2407ED84ACD8CEE4FC959077EB88802246F299FB5E7009DA06C7C38E48E716FD13373C4DD70F6EEBA327AFA4FD3375E42833CFF92B2EA06A7398B70013BB1A702B0D90CC07F15F24DDD15014078C0102A1EF8BF122618F3BBA2EA6ED801C13B8705C50B85E16D3CB280BE351C00F78154C1E1A452B0DC2A5E37CB46AC51A1B32A62D0F08B221CC0A87A0CC1EFC3B9FE56D0FA2E773D2CE23E2E94C7FD376C3F293FB3B7760FE6CF3F30CBA1BE5CA433F4BF73FF9650B9AAFF0E502C791E65FAF4B4D8963CDC8DF552B51A4E7BBF5ADE48D684E0505D2975AF8DE381B9B14A69A2B929838EFCD9E3A29B9B7464D5825EC23A9A9BEBC2A48C0CBCE6FB6717A6447DD1F20BA13258DF8E81879DB275D508AA57FA1DBC356CF941FE42120D6873D5110CA013C1E94DD6200934A4902476035C242CF6ACE1CF9344BE341912A1306EB3D267D3DE85F31E7A77D2ACA37C7BA9565AC4990709255B6B73403BA0025E8DEBACC7066F4B6FEC0711E2232069201E6DF68CC391CE1EB2A21C4DB23D6A311C6B5A02DBBCF2797C8D82DC0DFF5CC88475481D7FDFF93C16640C5DB3220CBAA8B4CFC153D0A71FCF5B95A065895FE4AC95A323578A217240BFAE5E524E5C047966D6AABA9079CC87C3AA54406749E997A3E58A92B44ED8B708D9A47D766A7CAEA28D7E6232E88EE7BAB0653378418BD58C1E5685D0BCBDED645F7B4F7592BDC1D67908FB0CA26BB0590FA1AE45300804D5831D11C48F7FC6F349C894CA10FF4A16303E6CE6C2F14BB4E9480E6690C5CC21D1A9A1C30303A77A78B29D1DCF437B9D0CF824E30B9E84C2C5DFA3766B7F9795B9A6273958FA9EE89088A73729D133C3933FF0EAC3147DF3D38AE3704C6C78D04D99EAB1F122AD32E40A26FFAF2C2D8EE2BAD59AF88FC792CF3A0F308F72DC84840B5662EEC41805D7FF8B698E985F7345B2E318ABAA1BC2E12244B51B67C29FF3D15B1D26DF2A619F9503C0ADEE7717B35AF56AE72332C822B70353F8D8A1D7D2E0D3A2CDFB52B86BF788F0C5FCA3B50E88C12FD8FBE7320E2D880DAB04053BE3EE8ACF92FAEA0FD81D18707AD168201D9E5D29FB952FE99267B96CFEBAA9C2AD595A880065708A09411C3330C8DB4C2524E2511DDC9383BD06CB8F8AAA0829CC172C6E51EA87227E33742E5A4C171918B5FC833D2CE2092446229A9554A96085897A15EC6A2BB747E8EDFAB71F0C77D9E8CEB761457E5C101938FDADDEA0467C272A175738D66C5DAE0D9320309D9C11A2916507F2CA980B8ECBFCD8DD44A3AEFEBBFD99B66AE519A7E03F5D67290908014C2726483C58088F91F0A9BDAEEEA31CDB3458AC06A04DB1C480FB56790FF531C5260625CA9F885D7DBA01DBFBDFD5435B9D1CE2BEC097D709FF21CBC4E957BCDF5D048620CA56E5E1FB7C54486A107B39F24071D53993D5E4C44AD6FAA18262F7DE3A73DA5D42E4ECB66A13AE141488E1115A94048C39AF2C04E01DA8EE8EFFED9C39FA1DA30E82C5D310CAC2378183E5634DF20D5BAD3D2345A33CBE307F650D0697B381D27ED9A09E21FAAB40405E13A3493E3D61CB626994160FEDE4DD586FC6892B4545F5DD158FCA0A240BBE583FE96C3706866649E1A14C91F046CE690B56DF7E25220E8A87BFB30CF20CC0D3F7BE378A83B217C3862BD423FAADAD387A71CB86491DC16A623FE7160BA0DFA44781FFC708017256F5A597513345B3DF786FEBC48C61F184A2D775D3BECD2324F671B3BB8CC91E0E29E5E3F6E4AC85F9A9C9131B482F4602685D07002763DBD7A95765FADCAE8670A82DBE1908F59D87896B5336A94A9883036C1D56AB9E554E963C8922472292ED91D5C9D14B830D64AE9AAE33095ECE30E961A47758E355E9ADFCE250ED8AF8B64FFB2926ACD35F553FE6F5A40476D82E18095942EC7FC60BE426B0309E67C9F629E01726F8CF4C76F41EB4A9C1B5EC4EB8D1AF28CB5E9D946A171AECD950EAE46811B761D733E156E392DE680A9317C6211937E58E9C3BDE9D1F0C14C70980A8166762E468C6A27B68716D68CD808F264A1AE2E57B63689EC87F24D2ABDE3830B00B48D90C9FB2039493DFD4E6E9A1AD33D7620077ECD48BB5415DF1039D875A579A980072D4749C3686971A251257B72CB0097B0B1465523207B8ED1977A2CC006B35354395B85AFD8DC68D5725AACAB3B5AB8DDD5FD6D21324C7F7D9FAE3FF911369E3A93BEB63AFF00D11A5058EA1CE7CCE018F3D7408F924FA6089AE57657A0A7B0C26641A983289538870CC40F5E66734AA11FDD9FCE10E09727D44472CC9767FFD60F44183F11F0340F5034DECC31357186840346D27B56F2773EBE88BD542AF6BF225930B35E57D9CABF61AEFE793B72EB679A46701EFE49DFE46537881D6A4896D47415E581589D99D11FE4089E894EDE64FF292A3121E95E9DE77E7BD34CCDC5951B58E01CD39EE1CEA82B09D2637ECC398B75A15E8D99268EB796AE969AA34FD4AB3DDB909EDCCAB030195BC01DB44AF56063C59F8A1BA6520D9F68B44BD35376C51F6C30D700315C0FD2C1F78B64B682CA2D442E15F794D360DCCFA51D688231B2FB6386D2FB243C362FBE78A7F4F91876EB8F377F7874FF03EC3C7F6CFAC3FDCFCC962576E6BB699AA166732B1BDE832606D9126822E2237AB0CFA98B03EC1BDDD2E5D98BA21A04101922CA51E8A9F6EE4042025577912A80C16B9F715CB4A2BB0D2CF2AE4FE347630AE49EF1003F68C723B79AE3F8E610291FD32DC250D32C4A7950AAAF6C486DA94E9FADF9B2B9F0C952BDAA20770DF58EE3BA4958436EB0D3D1721C8D001C5A8F867CC1D639C1EE5D5CA27D0D7382D5A3D82F998E6A2E3F6AB3C0E03F827BA3938B878E8737C324F741B6A79510464D7837F0E00040004000400040004000400040004
smlen = 2197
sm = 2F7AF5B52A046471EFCD720C9384919BE05A61CDE8E8B01251C5AB885E820FD36ED9FF6FDF45783EC81A86728CBB74B426ADFF96123C08FAC2BC6C58A9C0DD71761292262C65F20DF47751F0831770A6BB7B3760BB7F5EFFFB6E11AC35F353A6F24400B80B287834E92C9CF0D3C949D6DCA31B0B94E0E3312E8BD02174B170C2CA9355FE04BCFF5100DCFF9AFE0E027D002A00CFFF0600F0FE5CFFC5001401AEFEBD00BF00C8000C0095FFC1FEBB00F1FEFCFF82FF7900D2FF7E0032FFB3FEAE00F1FFD2FD94FF9FFDE5FEBF01D4FFAE0010017FFF05FFA9019600A601C8FF92007001A1011EFFA6FE2F0036FF080073FEC50086FFDEFE75FDFBFF56FFB3007DFFBA00E8FF9700AD000C008A00280080FFFEFF34FF0E009E019DFEACFF2500D7014FFF4DFFC9FFB1FFD8010D0093FFE2FFA2FF3A01AAFED0FF35007B00A2FFA0FF35FFDCFFC6FF75FD2200FEFE78FFC8FFA900CFFDE1FEF20285017E0055FF7DFF04FFEF00390065006AFE6AFF78FF78FF7400110113003BFF98003800B2FF08009DFFF3FF73FEE4FDFDFF4301A701860087FF62005A0060FF72FFEE0026FF4001B6FF70FF330040FF9900660142FFB8FF8D00FEFE1AFFFDFFEBFFA300A6FEAA0010006300D9FC7DFF6700D4FF0601CB0017013A00870044FFDAFFB5FD820082010600A2FF35FF90FE6700F0FFFD0086FF44FF4B02E1FE84FE06FE1A0002001FFF94FD98FF0F0169FE4C01150182FFD40035FF31FF55001F0178FFC3FF1CFFFF00E4FECDFE59014E01C300C700CCFEE2000B002800FDFE0101600057FFC5009B015E002E0091FF94FF16FF01FE0EFF9A001FFF15FF18FF65FED00079FF370054011600F3FD0901BF00A6FFAD0012FE5D01C6FFCDFFEFFF74FFAEFF51FFC900D4FF29001700C3007B01E800FAFDC900EC0041FFB70084FE2BFFBBFF9DFE7100FCFF61FF65010FFEF9FF650050009E007E0017014AFF76FEBBFEC100A0006BFF13002601B9FF27009FFFA6FEEBFDF0FED1FE92FF8BFFF5FF1B002EFF31FF72FF3BFFCDFF26FF3902BC01DEFF4DFE7E0167FDD8FF5BFF8500BD016100D900D1FF00FF8CFF4001E2FF3FFFB0FFC4FF830082FFE6FF490266FF3CFFC1FF6E0144006EFF4900AEFE10001A02D6FF9EFFDBFFCBFFC0FE52FF20011C003F014C00E20001FFD4003201FA000401DCFF6B00B000CEFD0500550078FFEAFD7400910118FFCCFEBCFE17003A00F1001EFFDDFEE6FF50002500D3FFF4007EFF1300E000340188003801E6FF39002901EFFE95FE94FE3EFFA900AB01F1FF4A00140136FF2301BFFF9BFF4C004800DDFFA5FF39FFF3003CFF9300260090FF7FFFB200370003006D000F0045012300C2FFC801A5FEF7FF61001E012C0088003FFFE0005B003900E6FF30FF99FFD80086FF120017009EFFA7005700EAFF7EFF72FF0701EDFF170090FF54FFFCFE6601D60050FEE1004700C6000AFF6201AC00B9FF3EFFC3FFF3FE08FFD4FE60FF200184FFE4FE4F005000C0FF3EFF6000AA007FFF6EFF7BFF10010B01B3FF490026FF98008D0035FF0B009BFE2B002F00C8019200E300860033FFDEFEA2004E00920090FE5000A0FE2E00CA00660174017DFF3E007D009200E30067FE0800770171FF7200E2FF95FFABFE4800030056008BFFD9FE4D002301E4001002A8015001CDFF1A0036FFD100130246004801E9FDBA00BFFE0000F6FF9D002100A100F5FF3EFFA900B0FE73007F00E1FFBAFF13FF3CFFFBFF59FF6F00E5015BFFF2FD6900E0FFADFF240066FF25FD53003301F6FF44FF6CFE5900DA001F01F5FFF00067FF1AFFB5007A00C2FFF1FF7E00200022FEFBFD74FFD9FFA0FEE8FFB6FF2B004400F2FF490093012DFF5F004D00B7FF4301EDFD20FFB400D2FD9EFF59FE64FFDEFD70FE4BFF2CFF9CFF4F002AFF1AFF88FF4F016F0153FF5001F7FF98FE5FFFABFFB5FFA2FFFFFF8F01A9FF97FF5B003B011601AB00C7FD7D01AA00B9FF4EFFE7FD4FFF4F011A01AEFF6400A0FFB301E3FE7B0124FF0400ACFEB3FF28FF99FE4100FDFE1A00C0FD270053FF4BFE4EFF4CFFCAFFDCFE13FFFDFEA0FF26FEB4FFBCFD1C0142FFD701A200D800C5FFC302A6001AFEB8008D008FFE34007BFD71FEEDFE9000E1FF3DFF63FE8D0082FFA50034004800AD0041FFE10013FFDD00E5FF4DFFB301D900280078FFEEFE36FE0D026800AA00920034010600CDFFDDFF4101DE00CEFF6201F5FF840072FF07021DFFD5FFF3FEF9FED4001E011F00D7001D014F00B700460071FF8FFFB3012C028D00CCFF68FF6400B00140FF64009500310102027BFF7E0162005FFF1A0156FFA3FFB5FFFAFE97FF4E01FCFFE1FED9000C021B0001013E00F1FE89FFDBFF63FF9FFF5D00DDFD73FF92014000CBFF730035019F013C0157FFA5FF2EFFDBFFDC008B007300A000320082FF62018EFE43FFB800C3FFE800C0FF89000B0039FF33FEB0FE5D004E00CD022FFF91FF4902DBFFE000D2FFF900AFFFF0FFC70111FF24FFB801230042FE1700D2FF6F006DFF60005DFF38FFD0FF7B01CBFE40FFAAFFE1FE8000C6FF2000F6FE7FFF92006702F4000400E600D7FFCEFF6C01B8004100A0FF28FF90FFB701A3FF49FE410012FFB9FFB90055FF17004D00AA008BFF3C0030014BFF76FE2EFFDB00AA00EBFFCB014CFF4801CC00CD007000470191FE77FE4B009A00C9FE3000F3FF210058FF3EFF1CFF1F00730087FE6BFFA7FF76FFADFF9BFF0BFF7E002BFF280020018FFE5B003E01DF004AFFF700EF01F401B000B6006CFF7D009F0075001C01E800B7FF970047FDBBFE1F00410063FFC0FD81FF0800D0003D0251017200C2FEE1018BFE44010D0139020700ECFF020147002B014300E0FECBFE3F005AFF1800E3001800180143005AFF75019000B4FFA3001A01CBFF10FFBBFF060061001701B2FF1EFD2E007FFE8B01A5FF34FF88FDB40098FFE9FF07005BFF66FFDEFF2201B4FF2E00ACFF6DFF69FECF0146001CFF270097FE8400DEFF16014E0073000A016EFDCFFF3A000501AFFDD400A0FFD3FE6500BC00F7FF81006400CA00CDFFC7FE53012900DCFFC502D200C0FF00040004000400040004000400040004

count = 4
seed = F1902A7815F37BC7F5802D8CBCE5B48D82EB85691718062BFB84D8C06AA41D6E9039B0A107245DAFA4EC109A57332914
mlen = 165
msg = 1CDF0AE1124780A8FF00318F779A3B86B3504D059CA7AB3FE4D6EAE9FD46428D1DABB704C0735A8FE8708F409741017B723D9A304E54FDC5789A7B0748C2464B7308AC9665115644C569AE253D5205751342574C03346DDDC1950A6273546616B96D0C5ECE0A044AF0EDEFBE445F9AE37DA5AFB8D22A56D9FD1801425A0A276F48431D7AF039521E549551481391FE5F4EBFB7644D9F9782D83A95137E84EA3AEB3C2F8099
pk = 04D270C6B9429E7ED8A1235448D7DD03372EF4A274B4C1DC2595246C204C34B37FB5A29E144510FBDFA06403B46C2A2A0393C49042B0D521B25CB0BAACAF9608749296892F0B332367F852371873C727A0935408183252A50D645C28A827867F7E6C4631BE2AA79C22B96DD602A7BA7C046914F91CE7F31999B285917CE45A2CAECF503D5333FC1B1C864D06FE8E2CD69DFACA0457C5D1D2763EAA1CEF2495AAC143669BDF47E3CB2D70C44C98E528E4FB444E4A034323413D00CDBA37345E71B24F959244766A3F2888678062620EEF3F87007C0CB82FA919073FB54FCAA0E72368392900FBEE80E76BAF52E73CDC5FBAFE00F7EF73248048E5B4AA3DCEBCA563ADC531E17C282F0E45B2FBE2496E96508AB9D7B4D4A8582D94EAC3A7A002F4C76BBBE368F88568DA8E776DAA833638E5942ABD350C8529F22C53C27EC3259C395F919AC9FD05F84F9F226520B70328945EE64068AA1E1807154CBA131DB3319D4D9B09636AE128C50570A266ADAE6AF97D0C98AD65C1F645B305D5125182F5262A698A346269EB0E40B24AA46FA42CA5E1CC1A9A280889765F3C9AD38D33BCE73DCA2139B92ACAA80628A0325C57C2545E6C6E3B9010AAFC8B2F14F3591D92DC3036E334CC28C12BEECB22B8F53E6B813D7496AEB6CC691A2FA3AF5FC5A8E077A398E86598BD3A9D28895DB3185ED2A0BF0090EF85C011AC628CBA690F366633B6CFD9C279DAC5F6A002C6FCB08C95B6C00867DAD32DFFEC9B3E86C394A3D922CD0A29FE63818D17C88B839F4A4291C19A65A5B036869F97998936AC2D3EE2F1FC71E1D81E60EF72461D66FB92D3322CE0E37A2FBCDBFF839F3DD923577E1CD7FEE6E310D821E266CEE027021D9CCB479D9FCE4AC0CB7CB254B3DF9BBF4CC7176F5797A492B2F972CC62A7E7BBD031DEB0FBD385E4711D22A0F25D2E592A473B156F8917060B5DC7BFAB6B4082E949FEEAA0DCA04D902A19362F1057D391972A3D187EC4191461A1859AC638CDA8FCF655A833F3E377EA8565E09EE4E621F91BB25E9CADDAC962271636CA75E312D2A4E7861B01ACC6918E8DADDF09BBDA96CC242F18898EEC7AF05CAAB7FFDBC8072F081942AA5BD515E97A5FDF6CE43310ED950975D3B6D443D8E7756DD1BB95D59A26C0D4D08DE7D49E2906F264F502F2BFDF2EBE005902AFF4E692C4A9FF643813C08BF0983F59DE94963DA12DF460DDA5AA468B514F5BA2738D4947BF6C80B509F86DC6C76047DC7BDBD480C36C16280737D947386470C7AFC6CBED9140238A651459630705D2FA7316FF984EE33AFB490C4420A7927EF3184B9D1E81AF959E80FA3DEF2BB28694C312DB5FF80BF9E59B870AE54AA1B39D4A299A32BA375C671765C5116FE15E77E1E7B65426645AD9242D0E07DC5C71941F457FBC091DB82E64583C318F2C020C99E315D4F72437248FEF9BEABD1E2B05C1A98851F7288BAC81FB0F64EF512CB40EECAADA29F08E7370E741B021C2EAA2B9B495C7F398ACF35E7443819AF07CD34E675F73FE323CF8202091D4CFF7562681348BC6853CF7C19E1839B9DA1A7EE99F72FD99D2D30BDE6AB0AA72823AE35B6E8C3FDF267B2ADB378FE6B1CA32495D04E0242AC5DAC9895523C57680CE014E3615AB169F01F56C29C972058485659A9DD2963076673D504B51205214EFBDE02C64D339E4C8260C6293F229B6F0AA29D0165B2A2ED6F0881C056944542E724EAA51FD9719ED09E4F6B25BD354207100DC79FA7049ADE93FD39836E522C5A962E6DB0AA9F31D5FD084B6A89BBE63B0C196D41F24EB13F329E82B7DF462CF1FAD1CF45B125ED28A0DDDCEE686E639586561C4B49AB3BB3CB999F42AB863F10A276C4130E550CA7D058C60E641F05067A4E62B704935E004602D38289D8086998A40EFEC6ABBF7E13607D75DC60E66E577DCFECEBAB1095A280DAA3061090279CD4F4C2B2FFAAA989E36E15DE46186294C31472BF6248ECA3788B577B2B50E52D5C6D618907CC86797DB42926F16606442300A7648AAA8FDF1F245AA3CF8B5ADBEBE88D2B7F43A2FAD482B9D4753CEB5DE2C4898C45B5D2640D6D3257E5E51390AC0B6370D8287D500CC9C2D6FC2312C31CA9250251B60D07C18674CFB9E2DB12AFAF3D94EBDDF8096DD3BF3B7A4C9BE852B11712BDB1671377A9FA69F8411294F35DF291EF652DD372169C84A572143650F98E646794C5A68C8DD756DE156B98853A3211AD94B2F7D978E638095ED0CF2D4AE79793058C7D0F6BA349DD8B198ECB3140BF24CECBBB22E61C50B0D0D48B5EE468F0CA4294B879F17083C15E81EC233FA1BE7BCF2116D4D56756A5E35E9784FB259A78F537033CDCD9035998CDEF7DAAC7EB8174D5BE121CA145EB4BE4E18C64A9D5C1D21C1D474332573832C76753D968B252A74463E37C2DD9CC453640CBDDD6E756A0193EEEF8C610DC90A9876F6E4D35A4A6DC0E25E0692FB8318FCF7321AED467B49FC7FE7B3BFC742FAA15DE3BC5021D6593C6872F895A18C6A9155C168353D35230F70DE241016E9A07E79B836BB8D0680AA8352E59175C716842C17949BF19833393088505DEBA65AE3307478BDEC5B9B7D6793C764037B5C8B0E590F06AE6B19664242D0C4AE69E46E9E63AFA378BEC5086D4290A6E51055D77694516F1456CC0894223D45A1CCFB36A131FF454F5C5243B9939052B74E6F28E234B2B3372175338CF06B97182D6BE3057720EF07D0FBCB52408A598D153D6D9F48E32C4A10A1CB02C72C1D5A8A9F4B7B652AFC62E7B843B860B18211D8E56E5483EBFA2B9DEA71BC2E064F2B6127C171CA51A75B9196BB1D3A0A9E97CC979A535EBD2079A04FF1A92B8080A5E82081EAA1B276C7BECE4C11DF27740436F34211D9EC1F0DA19106CCCD00040004000400040004000400040004
sk = 0445120462AD02141E026C06D8DB4B0001483BA2033C54BB151E01E01A08543F03A2D806C3121F0407031E4240540F6D9909383F0360520006AC100088360049B20203A4A21B36EB511221536C516C13BF0038360C8D4053630145381BC0AB0EA8ED0000A60A149C0001602E8A02007500591DA5B7036E7ED81B632236E160B71B09396A1B0048A82209241D1B00240302D118424E880665061E0638A2AEA72ED0B47F365A25CF6FC703BA131B8906071500AAA91F0B41001BA8C8AF0C12075DB1AB53370CB602A31BB4061F0036130B0237416E511E120F1B37371B00BDD80AC63703565856125DD812E1121E03D86D6051BC5D037E003548517FA2B20026161C2FB6B501643C3F009F810012A809ED52000945A338A40A1B4E0403631B0206B10953A448121B6FA7B500C74E3521B4891500B22E0AA27E375903001BB1C2EA09A284A6364F1B12030237541505005F38D5C7530957422F21011E00231B0F2087D8266C13C0A209BF02A2021B1B36572CA312130D011C01011CB603030F1263160300D9063E04AAA81D1B8DBD18161BB5379DEA5101571E24A8078FD869EAC08D3E69DE1E4C109E0E1EC101B8912F690D75FB4709A219D2731C5843383D57D9E8E74B7E04CD6AA096B97C1A11A6F96649C19E54EE913693DCA9DD94841A906C42C5A1BC25423191C941C68920FEAFBE8FA7F523AB9E1EF260262AD07815CAF9215C4AB48281C9D2D72042B95EE56E02B3704154B9308BD5C4E61200D270C6B9429E7ED8A1235448D7DD03372EF4A274B4C1DC2595246C204C34B37FB5A29E144510FBDFA06403B46C2A2A0393C49042B0D521B25CB0BAACAF9608749296892F0B332367F852371873C727A0935408183252A50D645C28A827867F7E6C4631BE2AA79C22B96DD602A7BA7C046914F91CE7F31999B285917CE45A2CAECF503D5333FC1B1C864D06FE8E2CD69DFACA0457C5D1D2763EAA1CEF2495AAC143669BDF47E3CB2D70C44C98E528E4FB444E4A034323413D00CDBA37345E71B24F959244766A3F2888678062620EEF3F87007C0CB82FA919073FB54FCAA0E72368392900FBEE80E76BAF52E73CDC5FBAFE00F7EF73248048E5B4AA3DCEBCA563ADC531E17C282F0E45B2FBE2496E96508AB9D7B4D4A8582D94EAC3A7A002F4C76BBBE368F88568DA8E776DAA833638E5942ABD350C8529F22C53C27EC3259C395F919AC9FD05F84F9F226520B70328945EE64068AA1E1807154CBA131DB3319D4D9B09636AE128C50570A266ADAE6AF97D0C98AD65C1F645B305D5125182F5262A698A346269EB0E40B24AA46FA42CA5E1CC1A9A280889765F3C9AD38D33BCE73DCA2139B92ACAA80628A0325C57C2545E6C6E3B9010AAFC8B2F14F3591D92DC3036E334CC28C12BEECB22B8F53E6B813D7496AEB6CC691A2FA3AF5FC5A8E077A398E86598BD3A9D28895DB3185ED2A0BF0090EF85C011AC628CBA690F366633B6CFD9C279DAC5F6A002C6FCB08C95B6C00867DAD32DFFEC9B3E86C394A3D922CD0A29FE63818D17C88B839F4A4291C19A65A5B036869F97998936AC2D3EE2F1FC71E1D81E60EF72461D66FB92D3322CE0E37A2FBCDBFF839F3DD923577E1CD7FEE6E310D821E266CEE027021D9CCB479D9FCE4AC0CB7CB254B3DF9BBF4CC7176F5797A492B2F972CC62A7E7BBD031DEB0FBD385E4711D22A0F25D2E592A473B156F8917060B5DC7BFAB6B4082E949FEEAA0DCA04D902A19362F1057D391972A3D187EC4191461A1859AC638CDA8FCF655A833F3E377EA8565E09EE4E621F91BB25E9CADDAC962271636CA75E312D2A4E7861B01ACC6918E8DADDF09BBDA96CC242F18898EEC7AF05CAAB7FFDBC8072F081942AA5BD515E97A5FDF6CE43310ED950975D3B6D443D8E7756DD1BB95D59A26C0D4D08DE7D49E2906F264F502F2BFDF2EBE005902AFF4E692C4A9FF643813C08BF0983F59DE94963DA12DF460DDA5AA468B514F5BA2738D4947BF6C80B509F86DC6C76047DC7BDBD480C36C16280737D947386470C7AFC6CBED9140238A651459630705D2FA7316FF984EE33AFB490C4420A7927EF3184B9D1E81AF959E80FA3DEF2BB28694C312DB5FF80BF9E59B870AE54AA1B39D4A299A32BA375C671765C5116FE15E77E1E7B65426645AD9242D0E07DC5C71941F457FBC091DB82E64583C318F2C020C99E315D4F72437248FEF9BEABD1E2B05C1A98851F7288BAC81FB0F64EF512CB40EECAADA29F08E7370E741B021C2EAA2B9B495C7F398ACF35E7443819AF07CD34E675F73FE323CF8202091D4CFF7562681348BC6853CF7C19E1839B9DA1A7EE99F72FD99D2D30BDE6AB0AA72823AE35B6E8C3FDF267B2ADB378FE6B1CA32495D04E0242AC5DAC9895523C57680CE014E3615AB169F01F56C29C972058485659A9DD2963076673D504B51205214EFBDE02C64D339E4C8260C6293F229B6F0AA29D0165B2A2ED6F0881C056944542E724EAA51FD9719ED09E4F6B25BD354207100DC79FA7049ADE93FD39836E522C5A962E6DB0AA9F31D5FD084B6A89BBE63B0C196D41F24EB13F329E82B7DF462CF1FAD1CF45B125ED28A0DDDCEE686E639586561C4B49AB3BB3CB999F42AB863F10A276C4130E550CA7D058C60E641F05067A4E62B704935E004602D38289D8086998A40EFEC6ABBF7E13607D75DC60E66E577DCFECEBAB1095A280DAA3061090279CD4F4C2B2FFAAA989E36E15DE46186294C31472BF6248ECA3788B577B2B50E52D5C6D618907CC86797DB42926F16606442300A7648AAA8FDF1F245AA3CF8B5ADBEBE88D2B7F43A2FAD482B9D4753CEB5DE2C4898C45B5D2640D6D3257E5E51390AC0B6370D8287D500CC9C2D6FC2312C31CA9250251B60D07C18674CFB9E2DB12AFAF3D94EBDDF8096DD3BF3B7A4C9BE852B11712BDB1671377A9FA69F8411294F35DF291EF652DD372169C84A572143650F98E646794C5A68C8DD756DE156B98853A3211AD94B2F7D978E638095ED0CF2D4AE79793058C7D0F6BA349DD8B198ECB3140BF24CECBBB22E61C50B0D0D48B5EE468F0CA4294B879F17083C15E81EC233FA1BE7BCF2116D4D56756A5E35E9784FB259A78F537033CDCD9035998CDEF7DAAC7EB8174D5BE121CA145EB4BE4E18C64A9D5C1D21C1D474332573832C76753D968B252A74463E37C2DD9CC453640CBDDD6E756A0193EEEF8C610DC90A9876F6E4D35A4A6DC0E25E0692FB8318FCF7321AED467B49FC7FE7B3BFC742FAA15DE3BC5021D6593C6872F895A18C6A9155C168353D35230F70DE241016E9A07E79B836BB8D0680AA8352E59175C716842C17949BF19833393088505DEBA65AE3307478BDEC5B9B7D6793C764037B5C8B0E590F06AE6B19664242D0C4AE69E46E9E63AFA378BEC5086D4290A6E51055D77694516F1456CC0894223D45A1CCFB36A131FF454F5C5243B9939052B74E6F28E234B2B3372175338CF06B97182D6BE3057720EF07D0FBCB52408A598D153D6D9F48E32C4A10A1CB02C72C1D5A8A9F4B7B652AFC62E7B843B860B18211D8E56E5483EBFA2B9DEA71BC2E064F2B6127C171CA51A75B9196BB1D3A0A9E97CC979A535EBD2079A04FF1A92B8080A5E82081EAA1B276C7BECE4C11DF27740436F34211D9EC1F0DA19106CCCD00040004000400040004000400040004
smlen = 2230
sm = 1CDF0AE1124780A8FF00318F779A3B86B3504D059CA7AB3FE4D6EAE9FD46428D1DABB704C0735A8FE8708F409741017B723D9A304E54FDC5789A7B0748C2464B7308AC9665115644C569AE253D5205751342574C03346DDDC1950A6273546616B96D0C5ECE0A044AF0EDEFBE445F9AE37DA5AFB8D22A56D9FD1801425A0A276F48431D7AF039521E549551481391FE5F4EBFB7644D9F9782D83A95137E84EA3AEB3C2F809904980046FFA8FFEFFF01FF3EFF8700BCFEABFF0A0080FF92FFB400A50141017C016C01AFFD460032012E00E6FE9EFF27FF170096002F00ADFEB5FF750025028A01E2FFEDFE16FEF6FEEDFF4EFF5D01B40017FF0FFF4200C700F6FE5BFF80013C018BFD2D003CFF36FFBDFF05020B002D00E5FFF0FEB5FFB6FE790093006DFFACFF56FFCAFF050024FE8800F1FE2901A2FE35FF7E00AEFD8DFF64FF62FF060063FF550034009FFF58FFBD0096FFC5FEB8FF5E00E6FF4D020A005FFE2CFF1B005BFF84FFBDFF94FFAF0070000201ACFF42FF6700970098019DFE720093FF7DFF33016DFF2900FAFF5A00E1FD70FF7500C60024FF0A008CFE9A005A01BCFF56FFB3FF7EFEE8FEDAFE36FF94FF22FFA201FBFF83FF02010CFFC3FFB9011C00E3FF9AFF850100014200B6FFD401F40299FFB9004BFFDEFF1801200034FFE801D4FE53FF4EFF16FF7600E3FF3FFFD90050006C015BFF2AFF4400540167FFF700AEFEECFFE0001A01D6FE9AFFBAFEC5FEB10042002002B2FFEDFFE1017F029F0080FF8F0145013DFDCF0105FFD800F2FE8700BBFF0CFF4FFF2D00020032FF7C004801DBFE9E0028FF3600CFFF42FFACFFDAFF6400EBFF1FFF1B00BE007AFFFCFFC3FF64000801DDFF210091FF2E00C4FEAAFFA500DBFEE900B3FEF5FFA7FED2FF4FFFBA00D8FD85003EFFBD00F101C3FE12009F00E6008F00FDFCA601AEFEE6FFBC00A40084FF1A025CFF400000FFB300890036007E01160072FF2B0020FFFAFE8D006001A1FFE300B8FF3700C0FE35FF50006AFE04018EFFCC001000B50127FF8F02A800D6FF44FE28FF72FF0D00D4006200E2FFBDFECCFE1EFF8000B900E4FF0D00340073FFDDFF02018200FFFEBDFE6B00EDFF530051FFF7FEA9FF6FFF22FF1BFE9F016201A3FF20002BFFCFFE180106019A010CFF800120FF83FFB1FF41FF8BFF4F009100270171019AFF8101470040FF9FFEFEFE84FFA70013FFCD008EFFAFFE31FF28FF8A0025FF5E0135008DFE420051006AFE0C00C8FFE9FFF6FF33FE4CFF24FFA3003A026000630196FE1800CFFF99FEC0FFE6FFB2FEE6FF02FF2EFFF000800028009CFF56FF1CFF0A024BFFE1FE2EFF64FFF9FD94009EFF52FFF9FF6F00D6FF38FEC2FE64004AFFE2FF1A0228FEF5FE02FF3F0077FF3E0160FFC4FFB8FE80FFEFFE2BFF7A002B0144FFBAFE84FF75FE48004D01C6FE7AFECEFF1700F0FF41FFB2FE0D0095FE05FFF1FD6AFED6FE8AFF4D009BFEDD00BE0014022501B3FECAFE73019D00BF000501DFFF1D00A6FE32FFBCFEC6FFC10183FF0401D1FF5E00AAFFB6008E0044FE5F0116FF9101060174FE6B008EFE28001700BCFFFAFFFEFF1A00A5FFF8FF27FFB2013000C70093FE34009FFF3EFFE8FED001270042FF01001F00EBFEEBFFC2FF63FFAFFFD6FFA100F9FFBF0195FFF3FFC5FEF2FFC8017BFF4A002501E8FFC7FF2C00F7FED0003600DFFF26FE56FED2FEE0FF530156FF01009A0050FFB8FE6001A5FF3E000FFDFEFE8400F8FEDEFEA70081FF7EFF5E00C7FF85FF5D01F1FD1202BAFEA000B0FFF7FE19FE1AFF04FE1BFF2502EEFD9CFF44029B006AFF16016500A8FE02FFBB01E1FFF4FEF9009400D3FE2800ECFF10FF4601580152FFAAFD65FF96FF18010101A70018FF85FE76FF6E009F00F70039FE77004BFE590055009601CEFFAA00A2FD63FEB500DA00D10099007100B9FE0F003D01860260FF90FE2A01DCFE1301F4FF4100F5FC6DFEDAFFFCFF4600B9FF0E00F8FF8AFE3EFE7601DCFFC0FE59FFFA0043001F018800F900B9FE73FFDF00C8004E02A6FE1801A800CC001601170059003AFE02007F00FAFFAEFF650177001A01BDFF8DFF13FF6500C00019FF23FF8F01EB006000170041FFFFFF3EFF1AFF67FFC1FFE3008B00EEFFC6FF5E00ADFF5700DE00A6FFE00098FFE1FECC004C0003001F01B300B701FCFF1C0007FF9B003D01DCFF4800AEFEF20187FEAD008FFF9C007DFFFC00AEFE7FFFE400E7FED7FF45FEE2FE5A01CE0034007801EFFE89011D0171007A00D2FF2C01280064FF0A003BFFBEFFF7FFD1FF64FFA9FFFCFF0CFF650177FFD2FFD6FFE0009D01A70196FF6F00A3FE9A001D00E0FF6AFFD9FFBE00DCFFAEFE6F00A0FF50009F0055008A0045FFF8FE5A00810060FE2C0027FF71FFEFFEF40009FFFDFE6D0121FE77FF3BFE99008BFF810048FF57FF1D007BFE86FFE9FFEDFF9800F3FE4700A300EEFF8E004500F1FEEF009E0139FF27002B00C8FF03FFF5FC2201A900C9FE93FFF1FF1D0149FF85018200F7FE49FF28FEC6FEE601D7FF58003CFE53FF1800F7FF04009BFF01018C001D0018016AFF460093FFE4FF47001BFF72FEFEFF17FF45FF230135001A00ECFFA9FE540072003600E1FE06FF3EFED7FE81009800AD004802FBFE9600C100BB00ED00EA00B2FEEBFD2B004C0130FFFCFD97FF12FFAAFFB000410089FF73FF8E017DFF61FF52FE05008A00AEFF0E006BFE8B02D400420159FE15FF400089FF6EFFDB00FAFE04000400EDFE89009E0051FF8AFE1300AC0183FF0101AD0069009BFFB4FFD0001C02EDFFAC020F0113FF38005400040088FFA0FF130030FE6C01A6FF3A003A001A01D6004EFF5DFFE5FF0EFF2AFF1B006A0069FF4CFFE5FE81FFD900410092FF8CFF11005300A7FF830171FFD00048FF4C0088002BFF36007AFE0EFF2700AD00F800F700A801750015004000500094016300C1000A00CBFFD1FFB0FF96001FFF25FE6401CF002EFFFBFF82FFDFFEAFFFD1FF30FFFFFE480006FFF100D2FD86FF6BFF17FFC90066FF35FFD8FFA500E0FE66FF69FFECFE36015EFF2DFF69FF88002A0088FF9DFF9F00DFFF70FFB7FEBEFEF6FF9600AFFEC9FF2CFFBFFE40027EFFD20041003301BA0011FF24FF01FF00040004000400040004000400040004

count = 5
seed = 75224ECC026C18159FF92256844D0ADF953F0A4DD8D74D4EBF1DC5EE8F5630B011A447FD4DC34A2404D620CA0E1F273E
mlen = 198
msg = DBE5B6C299B44F8D60FA972A336DF789EF4534EC9BA90DF92AD401D1907951EB6285EDA8F134277AB0A1145001C34E392187122506AA2DBB8617D7943A129EB5C07DF133D7CCDE94A7CB7F1795C62493ED375353D1F044257DA799F7D112C174FBC35687E2F87FEFBE2D83D29D7314B30A749FE41B1B81095638F112BC4563420AF235280E466FFBE7050C4937C60FC18D1A6025BCBD489F0C538E088E906ABE8597E2C8EBB64F01D225C847AAE4B77BAE6EBA9269962C4B94A9732CEAA2CB4093D442FFBCDD
pk = 0421AEDEBF7C0602884BD068F82F116100EA5647323F6ED3CCC6C92972DCB7F9D10D8B2CF1BFA1178D1CA263102997CB3D8400EAF861A299B332E2AB1945510373E61F92FBDBD6A624FF3486FE2A2C1BA5532893C9E306AE6FBC6BBABF4A6F7D1E8768E4F913F5A027E61879668A8AB55A2A81A3877C4F3E61E37C1C125594818329A9034CE7A208777499912B877331205EBFA1D5A2FB6A49BAE6B41A659ADBBAA5866479058A9C9C2533B57FAD6B00ADFB69F6EFE0923F0DF9547F781FDBE305B678F0B949246CF7CA02ECDA49E23FBA687593D8FD300BCABFEB7445D8F659C4AAAEF9BD872FF61DF08108A9EB457A288EEEDE0D9F1CDAE203D63138329BDBCAED76ED3B7D962B39E1CD94CCA4CE1DD2C0684A7DE5ABF7F87ED1E59EEEECE8472E24218661976074FFD3F366542E4AD0845E161D6474F912975D4B761C04BDCB38AA4A8FAC2E705CD8F752D8EEC66B210B1D6DAECF832BA82D069DD01F02858FEB9DB78025D3850E6EDAB3664CC054EB2A93A45AD1812B12962CCB832AC4C5D9DE96A25E73D893854AF2CCE4B3B115E8AC829D12E9AFC070A47907CE17847C94C6EE83F7827BF786228AA3905144BF6A1F2642D4EFE285CA791B978C22024A43C499C6DFB7611D763A1349776666A07E2467E6879E268B1E276F15EA23F6476CAC0D7E75AF0C07145CE62DDD45CE97DF642001A028854B3870D991D8B0ACDA5307FD8362507CBD3045ED6B3EAE12C8283C0A34CF0CB5C793DED80F2DE503C32346447B319CE34A4652E2033F0E86AABA470922D1A50367821B3D6F45B16F368FEAF2E7EE0B88F336AFFEF3828011C1F21B486D5498595571881AEA1C51427523EB09ECEE01D12CA6844F9C628EBAE72B43B5134C51E087FF8A6B93AC0784C92F425AF36225B0E1D4B918CCC0522AEEF0E11D49DCC1F194B25570FCF2EF11BE11D809FDFF14AA42EA7BA610787C42E26F4B2F641B0FBA3A237F6F3C3512D20F6C25F564A83C100BA4BABFA7AC25D2818B32869DB18AD6098A913B730E8A52AEAA92B0E9323C92FE2B9EC9F2B9197335BA02D79BD770C075F3FAD76E8D626506C3CD198AF28620CB1B60995E12AE535C248B02A6E72DAA4CD87298EFDF945E4DD6C761D059A247B2F7C2B0511B38197A00D350E8463F3BD7B98CB7849171909D0A260079EF22914A550927CFF0B3201F3831398648335A78F452D12CD5B8FC1140AE4719EE54CEFD9D9130A54E74920BDFEF045E3A16D7484F1D56A10C830262CC0EEFA6C53FE87E6F3C29EC3AD43E5DE842AA22EDAB299A43A7C7F24FBD63ABE875248684A01295ED2F62BF68C2CB86183831C5666A16F776E104C85B44A7BF4A97DDD28F33E46E3052FC10FB4242CAD1FD1967EC0E5A4D9796882E49966695193582B12649E88448B09DD2A242F0F9F7E31D392ABCB143145D5F652BB6991444565101123C205A2A41464EC0753F54BA411DFD4209B22FA47A2412D301630BCB770117EEF1D0874703EF448ED3CB2E3910C629FAB7B94BB61F6BF0EF4B33F75A8BF9367CBB10BD92F1E8C20FED26B6EDABB6BEB214ED14BB4A6AE89D654336A014E0F5F5212EC3ECD23EA3FF50CE5D3954771D7387E39681FFFC1EEFDD0AB35D643445B4AC62DE7B8EF765248D0308D93B02650641C302ADD4F46D81DDAB642856ED9EF2C3503234D69459DD72124A8DDA4878A74F64DF548C9028094DC11D78E4A049FEB37F8501F682FC1A6BAFD98CD6D01BE660EE225E0F3711396D6FDF1A33BF7A40BD990E3DFA5ACDD1C307E6538604A7194031030DE2F3D02485AF8FA84004C60AB58FEF71C3FE4AAF7662B1E3972F1A1C66CF75BC6CD1ACFD821E9D4B04B734E7950E7139628561A7A25DA1ECF21978094DE8851B928FB10C476C311311850E2F8F17C8E83357F2993AA0209BE7BA80C9E205DC9E6BC58DF9BE7647347EA08FABB53568937492D97EDBA54CF85F57617CD7D6561042DDFEAF0947079A09934FE023CCC47B41920E74DE7D22B81610DF61767AB3854C7064B2C55D269D6DA2F83483F65D9660CDCCF64ED39E8E562D1646BB6C7476DAD0F8FA11D1E5A559FCF619BE8FC550A9A372A8A697845E55FC2389314475F1BB9F30FDC6CAE4C77914CB278064A66C83B1A9AE9D9DC8F235EC25D808C29B2E408A3671498DEBC357F6ECFFDD19FB9687F4428E8952DF4578CF307C33FB275AEB3FEAF47D877553F71EE1DCDC745599489D85555ECEE14D5FF6B9B01DCBB506402DDB1BFFFBA2AD8688AE541C6F95DAB7F78544030864EAF2D54372FFF62A1AC0BF35BBC6F49891BE436737989F3D9B85E06AC5C2F1FA46D38A46F393E0CA4F1140D67CEF67FF3335970CAACEBA877B17D7B5C4578F991C98F1C4A912A7FAA3DEFBFCE770E2181F64AABD332EFBE9CF9AB4D74ABEFFB1125A13A91862FF7EB13C5D0B43E2322669A6E01E1E4287C25D58E90843AE83A6F327BD9AD09DCD778A39AF94E104AF7BF637BD1CDFC314994D65909C7B5962953CBE2CD8E3BF3B7D5A74B7B8A4AE86EFA4E9FFF4E067693D5E0A45B97E560C33EAF7E1F30F696FAD7B32F907C0DAF2EDF614674BE490D3423CA7506F352FB8BD9FACCC91D32040B6B118918D331D8ECA08F9E3705BA2599D7B525B60C1CE61266F29B9675544989A1A42B71C733C22AC6EFA10558F4AFCC55F41B218ED049F9719988D3B7BD0B1F0D5F84A5969E657BBC3A71CBFB3808E36F5DCCB681B8C3AB49B92EF1421A4A75B805F32803AC371B741750C0F3973D5FFCAA3E23841F1C9532F40982082C072076BBEBC2CFD8AE001B2FC10354AB00ECF9E25ED16C52B23326DF3AC24752500FDFDB3D247F16B3A3559F80A7A5B4605FE69B448DF4BDA6D2436E1D41BAB3B7306530C9EECD721B1C53C00040004000400040004000400040004
sk = 047E1BA51D3F221B00512D0658BD0F54EA020007889B0012BD515A3702876CA5412EA2021B361F0BEC6704018A2D14093B06121232E4D902BD69ED5A1500AB59517C00525454061475360B1C14037FA2B921A2751B6C513700043900A2024E3209A70B5199211D011514991B5F09A5021E03AB064601B8CC00B4A6036089A83C00B6272312D948060E513E17D818C655067E0B52011203005941570007ABB61C511324D8141615061B54DB04C00B0006D2126053CFA24D02B1A4543F541BDF090D3F0015A506C81EA54E891051DF87000C2200180687459B875A580151240FAFB4AE883C59148951533EB1486E5352011F4A199BA25615708A07012100093EAE6321360303B518D80B04035539A803510351D8030C12554A4A1FA7380CAB220FAA3EB40A000087A209A802000CB4A55209020A1BCF0AA49058123D030102003F011204182AA3245A63200B010221D83619AD004402370A09434B095912A712A22E08EAA336000409A824260255006F980487A400D00BA2056F023102B4B51AE23F5A0941301B5612102263001205ABE2A3101C0200A8DF2D00B56A8CE7D441C3F088A336E4C0F0EABAAEF9B23EE3D9CB235306E41846919957E3253717F4DF162846C35127D759BA0DD7B02345782A02C9AE06677D9CC3289B4C4C0D254D31DAFCB57379F3B461BBD490A101606C514B888D57D7A381EE788704CD96060E7717CE28858DE1F956D0F8028A3D2B22C5C7F957F4394D965D7395323D0021AEDEBF7C0602884BD068F82F116100EA5647323F6ED3CCC6C92972DCB7F9D10D8B2CF1BFA1178D1CA263102997CB3D8400EAF861A299B332E2AB1945510373E61F92FBDBD6A624FF3486FE2A2C1BA5532893C9E306AE6FBC6BBABF4A6F7D1E8768E4F913F5A027E61879668A8AB55A2A81A3877C4F3E61E37C1C125594818329A9034CE7A208777499912B877331205EBFA1D5A2FB6A49BAE6B41A659ADBBAA5866479058A9C9C2533B57FAD6B00ADFB69F6EFE0923F0DF9547F781FDBE305B678F0B949246CF7CA02ECDA49E23FBA687593D8FD300BCABFEB7445D8F659C4AAAEF9BD872FF61DF08108A9EB457A288EEEDE0D9F1CDAE203D63138329BDBCAED76ED3B7D962B39E1CD94CCA4CE1DD2C0684A7DE5ABF7F87ED1E59EEEECE8472E24218661976074FFD3F366542E4AD0845E161D6474F912975D4B761C04BDCB38AA4A8FAC2E705CD8F752D8EEC66B210B1D6DAECF832BA82D069DD01F02858FEB9DB78025D3850E6EDAB3664CC054EB2A93A45AD1812B12962CCB832AC4C5D9DE96A25E73D893854AF2CCE4B3B115E8AC829D12E9AFC070A47907CE17847C94C6EE83F7827BF786228AA3905144BF6A1F2642D4EFE285CA791B978C22024A43C499C6DFB7611D763A1349776666A07E2467E6879E268B1E276F15EA23F6476CAC0D7E75AF0C07145CE62DDD45CE97DF642001A028854B3870D991D8B0ACDA5307FD8362507CBD3045ED6B3EAE12C8283C0A34CF0CB5C793DED80F2DE503C32346447B319CE34A4652E2033F0E86AABA470922D1A50367821B3D6F45B16F368FEAF2E7EE0B88F336AFFEF3828011C1F21B486D5498595571881AEA1C51427523EB09ECEE01D12CA6844F9C628EBAE72B43B5134C51E087FF8A6B93AC0784C92F425AF36225B0E1D4B918CCC0522AEEF0E11D49DCC1F194B25570FCF2EF11BE11D809FDFF14AA42EA7BA610787C42E26F4B2F641B0FBA3A237F6F3C3512D20F6C25F564A83C100BA4BABFA7AC25D2818B32869DB18AD6098A913B730E8A52AEAA92B0E9323C92FE2B9EC9F2B9197335BA02D79BD770C075F3FAD76E8D626506C3CD198AF28620CB1B60995E12AE535C248B02A6E72DAA4CD87298EFDF945E4DD6C761D059A247B2F7C2B0511B38197A00D350E8463F3BD7B98CB7849171909D0A260079EF22914A550927CFF0B3201F3831398648335A78F452D12CD5B8FC1140AE4719EE54CEFD9D9130A54E74920BDFEF045E3A16D7484F1D56A10C830262CC0EEFA6C53FE87E6F3C29EC3AD43E5DE842AA22EDAB299A43A7C7F24FBD63ABE875248684A01295ED2F62BF68C2CB86183831C5666A16F776E104C85B44A7BF4A97DDD28F33E46E3052FC10FB4242CAD1FD1967EC0E5A4D9796882E49966695193582B12649E88448B09DD2A242F0F9F7E31D392ABCB143145D5F652BB6991444565101123C205A2A41464EC0753F54BA411DFD4209B22FA47A2412D301630BCB770117EEF1D0874703EF448ED3CB2E3910C629FAB7B94BB61F6BF0EF4B33F75A8BF9367CBB10BD92F1E8C20FED26B6EDABB6BEB214ED14BB4A6AE89D654336A014E0F5F5212EC3ECD23EA3FF50CE5D3954771D7387E39681FFFC1EEFDD0AB35D643445B4AC62DE7B8EF765248D0308D93B02650641C302ADD4F46D81DDAB642856ED9EF2C3503234D69459DD72124A8DDA4878A74F64DF548C9028094DC11D78E4A049FEB37F8501F682FC1A6BAFD98CD6D01BE660EE225E0F3711396D6FDF1A33BF7A40BD990E3DFA5ACDD1C307E6538604A7194031030DE2F3D02485AF8FA84004C60AB58FEF71C3FE4AAF7662B1E3972F1A1C66CF75BC6CD1ACFD821E9D4B04B734E7950E7139628561A7A25DA1ECF21978094DE8851B928FB10C476C311311850E2F8F17C8E83357F2993AA0209BE7BA80C9E205DC9E6BC58DF9BE7647347EA08FABB53568937492D97EDBA54CF85F57617CD7D6561042DDFEAF0947079A09934FE023CCC47B41920E74DE7D22B81610DF61767AB3854C7064B2C55D269D6DA2F83483F65D9660CDCCF64ED39E8E562D1646BB6C7476DAD0F8FA11D1E5A559FCF619BE8FC550A9A372A8A697845E55FC2389314475F1BB9F30FDC6CAE4C77914CB278064A66C83B1A9AE9D9DC8F235EC25D808C29B2E408A3671498DEBC357F6ECFFDD19FB9687F4428E8952DF4578CF307C33FB275AEB3FEAF47D877553F71EE1DCDC745599489D85555ECEE14D5FF6B9B01DCBB506402DDB1BFFFBA2AD8688AE541C6F95DAB7F78544030864EAF2D54372FFF62A1AC0BF35BBC6F49891BE436737989F3D9B85E06AC5C2F1FA46D38A46F393E0CA4F1140D67CEF67FF3335970CAACEBA877B17D7B5C4578F991C98F1C4A912A7FAA3DEFBFCE770E2181F64AABD332EFBE9CF9AB4D74ABEFFB1125A13A91862FF7EB13C5D0B43E2322669A6E01E1E4287C25D58E90843AE83A6F327BD9AD09DCD778A39AF94E104AF7BF637BD1CDFC314994D65909C7B5962953CBE2CD8E3BF3B7D5A74B7B8A4AE86EFA4E9FFF4E067693D5E0A45B97E560C33EAF7E1F30F696FAD7B32F907C0DAF2EDF614674BE490D3423CA7506F352FB8BD9FACCC91D32040B6B118918D331D8ECA08F9E3705BA2599D7B525B60C1CE61266F29B9675544989A1A42B71C733C22AC6EFA10558F4AFCC55F41B218ED049F9719988D3B7BD0B1F0D5F84A5969E657BBC3A71CBFB3808E36F5DCCB681B8C3AB49B92EF1421A4A75B805F32803AC371B741750C0F3973D5FFCAA3E23841F1C9532F40982082C072076BBEBC2CFD8AE001B2FC10354AB00ECF9E25ED16C52B23326DF3AC24752500FDFDB3D247F16B3A3559F80A7A5B4605FE69B448DF4BDA6D2436E1D41BAB3B7306530C9EECD721B1C53C00040004000400040004000400040004
smlen = 2263
sm = DBE5B6C299B44F8D60FA972A336DF789EF4534EC9BA90DF92AD401D1907951EB6285EDA8F134277AB0A1145001C34E392187122506AA2DBB8617D7943A129EB5C07DF133D7CCDE94A7CB7F1795C62493ED375353D1F044257DA799F7D112C174FBC35687E2F87FEFBE2D83D29D7314B30A749FE41B1B81095638F112BC4563420AF235280E466FFBE7050C4937C60FC18D1A6025BCBD489F0C538E088E906ABE8597E2C8EBB64F01D225C847AAE4B77BAE6EBA9269962C4B94A9732CEAA2CB4093D442FFBCDD04F6FE5AFFA8FF930056FF87FF04FFE9FF4301C300CD005600C000E9FEE3009600B3FFEBFE870049FF0500D10145000F012CFFB2FE94FEF8FFA0FF22FF5AFFF8FE2A012001F60023FF1C010FFFC90021FE8E010FFF65FECC00E2FE760157FFACFEB7FE27FFDDFE14FE5EFFD2FFFC0038FFA20093FF3CFF53FEFB019DFF740105019AFF6A00CEFEC00173FF9B005100A1FFF8005F0061FE480029FFA700AE008100D6FFD7FD9DFF42004CFE6D00AA0038FF4E005AFF37FF78003600DFFE3C000B00B5FFEDFFECFEFFFD24FF3F01E1FE7E009C004300A501BCFE30005F00CFFF68FD33FFBE004300F4FD4B001500ECFF1301C6001BFF58FE2900C8002100CDFF5900D2FF1BFF8A0157004BFF51008E00D2FFFFFFFC0184FFC20077FE00017FFFA5017FFFBBFF6800E7FF70FEC0FF15FF5A0005019D0062FF150055000BFFD4FF4BFFFCFFF3FDEDFE42FF2B0045FFEE00B9FE9F009700EBFF5000BFFFA2FFBEFF89FFF2FE6400E8FE0500CF0144012001B0FF4F00C3FE5EFF3D002000180084FFAC01AF00ADFED2FE520084005701DF01DFFFD5FEFC010B0093000501880120FEBB003CFF780050FF2C00AD009800130080020700E30025FF1F00D8004FFF2F010B01520183FF96002BFEDBFFF10061FF4B009AFF1AFF88FE62FF7001DEFF4B018BFFBFFF4D0099FE0D00F1FF72FE3CFFB8FF4D018D000F0004FF0C0164005A01CDFF61FF7B00E3FFCCFF3001C6FE890084FFEBFE9E00D7FF9BFE1F009DFF6A00AA00ECFEE3FFF6FF74FF8800C7FD9400C5FE2BFF30FEBFFFB2FFED00250099006FFF53002FFF110030006FFFC7005B015BFE68FE39019DFDA1008F00E7FFD4FF8EFF920024FFCCFF440027FF22FF6001D2FDFEFFC6005AFE5300C2FE0B0091FF7A007E00310183010800FCFF82FF0802A500ABFE5200EEFF3000DB016A0030FF04004001C3002600E4FF91FF890002025E0033FFC9FF08017600D8FE6AFFD7008E00D000F50069007C00430002FF19002E00CEFE3A0164FFC7FE4D0119FF4B01CE002BFFE8FEBA00E2005E018E010201F3FF3101E3FF98006200570005FF9A02E2FF35FE3B020A02C9FF3F01E4FFDFFF38010C0146FF3E00E3FF0400FB0093009F01CC00A7004EFF800071FE8300EE00BFFFE4FFACFFBFFF31FFA0001200F7FE35FFBDFEED00DFFF40FECDFEEBFDDAFF1AFF4CFFE7FF8201E600B2FF5A006BFF5AFEFCFFCA001BFFF8FF6F000A00CAFF3E001EFFF200F5FE890084016502DEFF50015E0065FFB2FECFFFF7FF56FFE1FE65FFA90094FE8E00EAFF0A018400A800A602EA011501E2FFA900C500AEFF200034014200DFFF02FFCBFE8F00590154FF7A017600ABFF63FF7BFFE3FFDAFEFCFFF1FEF20157FF14005DFE5101EA00AD00ABFF9FFF3DFFC0FF9EFE20003D015D00950070002F0119FFCDFED7FECC0092FF2D0069FE2CFF55FF17FF66FF9DFFC2FFB1FF56FF140189FE9AFE6DFF2200C100D20265FF53FFB20133FEF8FE84FE7F00ACFF5BFF58FE5901380210014DFEC200ADFFADFFA5FFB20017FF0C00DCFF780024FF71FF56FFBDFF7F008400DAFE6300F9002DFF4C006500CFFF11014700D9FF9FFF58002F01FCFDAEFF20FF67FF90FEA4FFACFFB9FE29004FFE07002E017EFE630004FFDE0035001EFE7A000C00EB0006FF3000F8FDE4FF4BFF3B0018FFDCFF92FF97FE02017101AF01AFFE060177FFB5FF4E00B400E2FFCF01CB01E6FE6AFF2700D0FF9200ACFE72005E00C4FFA1FE08003B007BFF6AFEC3FF8F01B20068FF5F00370064003800ED0014FF32010BFF150027FF0FFF82FE4BFF70FF8AFFA6001D02B901CEFF4200A9FF50FF2100C6FFDFFF9F0059004101CEFF76FF560110000FFEB8003B01B101F5000F009FFF55005F00ACFF2D011D002FFF6C003C0173015F005DFE2AFF0A0045001A01DBFF3EFF3001DDFFE7002800C6FEBBFE57FFBFFE5501F3FD7C002FFF46001B019700B6FF0D003F01BEFFDBFEC9009DFE26FFE9FED1FE4000F000B1FF1F00AC001C0052FF8400A8FF27008BFFB1FF20FF1DFF44007301D0FE21FF95FFB4FF3FFFEAFF10FF3A007F016C00A5FE8BFF1F0022FF1800080270FF74FFC500D400F3001601650028019E00BBFFF8FE72FF5BFEB40041FF5500E9FF4D017D00910090001301EF018A00CDFE80FE2900010125FF48000A001000640046FDA2007EFE5300A2FFB3FF9400EAFDBB009C006301F80146FE58004100E9005300DFFE69FEBEFE4000BE017B007AFF0DFF1400ADFDEEFE1EFFE8FE65005AFF04000D01420073FDAB008A0147013800B2006FFEE9FF17009D0074FFDB00380089FE81FFE8FE8BFF97FFAB010A014101DFFFF8018F0064000700E9FEBAFF4BFE99FF8AFE1DFFD0FEE3FD72FF48FFB500BBFE62002DFE1E0051FF9AFF0D011BFF54FF3300C5FF510073FFD50096FFB3002200FAFE73000E01DC0032FFDDFE0F00F6FE8A0031FF5C009B0063FF6D00C5FF62014700CFFFE8FFB600A9FE7B0036FFF4FE1300C8FFCE00A9FF0A000D008BFF1C01CDFF51FF2801AEFEBA00E7003400E5FF68FF070045FF73033DFF370003018EFFB8FF17004900ED00DFFFE5FF8CFF5F01DB002F0135018E00030180000FFF41FECD0085014B00BEFD68001200C0005D0015FF5DFF71025403D1FFC4FF6D00ED00DAFE33FF8FFF3B0029FF400023FE7AFF74007E01CB001B01EAFE39019EFF7A01B300340110FF320159FF40008700A7007C00B0FF0901B5009A00D2FFF8FF3602AD005A014500FBFECEFE1D002500B000B400FBFFD2FE75001FFF94FE67FF65FE4B01A30117FF6901BEFFBE0056FF980098FF09FF94003B01F30028FE4F00F402BB001A001502A5002F002C003200FD01B6FE59010600DDFF2DFF4B0100040004000400040004000400040004

count = 6
seed = 447F03C8CD27EDAA1FA0436DA492812F57AC946479A9F1F90EC4F5E913A05F8AB0DD7645026A96510F6D40AF05D85B07
mlen = 231
msg = 0073BEE97FC97C0FBC750D474AEB93189F061E1A5CF6600C04FB0464338EC7E85252F94FCBC7B2BD00E438480D9AF3ADD92A92E3E2E8ACB55077C3278FC7503988A76E9B6062996B20889AA55B343D5A003C8A8852D738F955799FA3426BE5CCD3AA6B6EDA04D4884941FFC0B69C5ACF12B347A74D0580CC3335BA816200F87674A4C1D98097C70F2F27C74E94A661850610ECF4847AB5B58344F958C5719E06BA396225BBE21ACB0FDC512B885D391E11B0C0ED5CE6B5DD8FAFF91F50025C69D43072F7706D80D9FD786E1104125D79A5F4B5FD838815D44FC8B1AB678078CC174DDE970D448B
pk = 0446BA2323D48FB2EF4FE5686358C4E63559EFB325214706E7FCE437EECE907625F1AD9CA0A147204DB9F7F6FE79A7194A7ABB59B3578B4F6E8D16A5ECEBB65AE8D83D9767F8733A44FC83AAD6230AB132FE872A553D0DD9AFF7760A2A8D2986F5D699612B349F70E401A921FAF9A4EA57BCF3CB0F2227C7F4E2F5536F44E690571CECA9C684D695B8C5C58A82EDB2B1500446344D5D7CC34AF45EE0A7F09756EF7ADB4141BE9E807055FFCB0BACC42E94DEC69BAFE5D16B9F22F2CD9874E28F9AE02A2F5B2427302B162BD6E393CE71EC2AFE0AC305EFBFD60F1D9FECFBC8A2465F05BDBE9C3B916194416C43F99BDA75F23A4C8D2872ADC21E55F6A1F92AC41613288118FD739FA9B194934B9565C7430A1D159CE433B4C1A664ED9DD995C718C721E08E8E7516AE83C611F7F1FA0169AB1AC42EFE9BBBA50A9498A15ADEB59AFA50FDCC60693C901B62E67A96608167A0DEE8C645A08D114D4D4C613AC565C435D8F33C82C1D55E8D2543115D939F733A4BA910491AE4AC4818280F4D976E6F5CD0B0D50276EB5D62CC991C9F9E96E657C71551FAF02A4BCE56B8DF219ACC16D86BBB0F0C7FDADFF491F93DFE3022BA8EA10EF5FD6422E9BC2905D71E446F8E393AD642DF302AD8B2B3F8BE781A8F37F421F23E8DC2AE130BB239213729457CBC86D0F6CC7D32B2D6AEF83F1E80306517633EC92D56997F5247713777F757450383F1C47E26032009C551C834F59D73C316C166731F1B2E467D6645AF663578E2B83A5ED6B0FA7751D60877D06FBA6F8A2C89378C2853138AF1B1914AD22F6266DF6184BFDAD7F53AD944C0B89A1D56C8BB02191FC7D1169CB4ACAA5366787F1E4FED0763BC3DFC37C1440BAE7F81C66910BB89425D91DE11383EB8D96A7369ABD5676D6D93F027C813101CD9A99B32290CA9FC640AE4F232B67E85FA3B7C4764DA755642547C7120000EDEC6EC40BD1FE1602DE15C7D1EF285D5346E5FA5FB23A423DC100081BA831D9574343E9E327C5696FC10202D35563C1E5A5EFE565D64BCD2D24F6BF105428181B648DDE10BFCC780C42D3C4A6CEDDB93D5C63E22B685D38DF803B99D72D8D885218A01717791D190A710A3EB2B22D5C489230EFEA0EDD2D50906F56322487B58A50F42EF6CCB942CF2C348AE49DDCF353AD41B8506070C97BE3F9280CF2BADBE138EC2625A4664CF6A1A12294A88AA287DABC27B061A0E6B4ADEBEACA9EE5F9EC5F1F0CC26BF8E1AFC55490530A3E2F02C873818C1C04A240BC8AD2030B0020A099B3C62BCE0E569C03C99E6BD0C877BD0B0770DC07F184F0A6E6B3D08D43976A8064ED63088D07B0848BB62C42827F13ADFB5F6EFE3E82A4F70BEC8E4646E8AA0982D385D6AFD5196D07F0CCE9CB7FD0917601D03E8E6B89498A11F3C53BD4970F02C427CF5B152AFED9E7DFCBBC7629B2DF7A1ECE16C35096E855E0EF22BCE28D7A86CD31C3EA2828E8614DE636AB72DCDF68C5691BFF5143F74A87BBB1F5F00AA4AD92B0C9C12DECF62C1DA6C77ADD36CE03EC1203DCE4ADA86058465A4EA2C6B4D20FDC8CCDC0890B07BDF4BDB86B8F45908B5B98EBEE0D488C8C394D9CB148FFBFFA2873963CD8C197653727BC7070AB8D967AF28AF272BE923663DFB52395A1BADC80FA893B2C72DF3476AAF02690188F3F3B598CE75A48E919769C32237B07BA3B8017B1EB32C2F64B6CEA4B12FCBDB54470F2C6F4A3F9C15503B185E391EF2F3F6F29BF68F1AD8907584FD1D2BE693DB226D30D8055A9AC1EAD14E501B6A25E3A5101D8FA6506C23EB43066B734F89014C198201D8F93EF5968EFDF71A35F69E997574A4BEA7A0CFFE2B9CEA1E46F0075052E744194BDA27CE863757B2D7268EC7711E56259B765CA5BA36D54291AA4F9DD28D6110869FF823A61CB8F89FF4C4D2424D4F5A76EC8FA7C9C6EC3C792D34BD13D4BB697A70D7C5C43AD5E97D8D444784F1282B873EAB5346EC0287E899D402FD3AF60586897FA1572FE48F6CB6D53D1517861E0B07F9E3FB092ED6BEEFA2E321CA01459AB440DC500117A13F31A391E4295ED58D81360208A83736F2D269BD8CAC0CE4B7854844A9B67ECE9C0527A1FB51D5101DF385910A98AE5BCFA4CD174CABF74725909E7DD1CA8BF7393B277D7F51230F790D856A886ECFCFCA088FAAE4B52AF3F786450F2F4E50743520055389406837DBBE4B5500521F1B0225FC173421DD3A14330BBEC2F5C0AFCE6F0435FE561969C53D5393DA3E35FB00DB23B0C72D402FA114370F3FF52F72927FD0C1D1412C830B80CB52F54F758D62647216F636417C0C6AED50FBE44CA6534A21F59432643DC44A6F12B001FE1CB3B4A8835C25769AD27C4418E00C04543A0E3348B52C13B3C21D2A2B5C5C8690A46A1F6DB94B4C936E8AE8DE5A915A0BBDB5B0A1B7C7FB8F04E8AE921B387E1462E3C77AD4FAA79A83DA2E37BD207499914CC92DC0ED0827666090A3943711BBD90B65EDEC3716482BACCD0FC74AB55A965EF53568B7F3693983B829C9E04BC6AD2665369ED34BFDD7BBF8BFA8671DD15378C6E3BFCB898279E13810D86F265E73118601A6E24DF6678D8B4093736ABC16470FB9A42007E9288BD5454FD01F7247386C30AB93B2381FE5D4D13DFDC8C8368D4F3E3C89DC8658D4FDBF346D0715CBF3DE1F16C8E05EE01DD97850951BAF0916556A2C81F88F868718A74FC7613737AE2DDFAB26B6780315EB2008F99C28D3F30732D63BB0C10454B30B2152B9764F0575DDF9821B6167D30F4861274F2C8103EEF0BFAE170539F4C93A267BB9F219F0EAEFE70CE10EF9D1147D68EAFFCE540265929589A1755192B5125D1B69344C1C0647587CD6612D175125B46918C33DCCFA86D6F1DC36297F9600FD2C9150F02985E900040004000400040004000400040004
sk = 0424065151A7B00E1E1E148B025713BE6D363603081BDA93802F911E0A3606D95A130023203D09540F66147E00B3090114380651741200AA0B5A0D01000F36C663000E261CBD1B4807694051B42F1B00143A250B0100680E8D2314070036064112D356095C0F3BB42D1CA41C51C42E1200512012A321C372082AC9BDA4001739374501180138EC004157ABBDA7026E093651143652A252143C00A20C0E3C1B248D0002B49009003F30001287C5040452371B6CD940A9011836121FA3013F042D021C0603C80264AA400C4E47B6483D0060A35B6C3713032D87A237136308BE63001B050ADC52BDADBDCC070B016B53ABA2080DBD87B43F5700C02DB251013A031B8812421E00BD41A2991F55033E30A8159D1B3C1302053803060A8D591A90A31C080A09A8A21C0A0414600C3B480924BD058AB706006E0063720865A2510002A231D80287060B3606CE5AA29D36C08D0A1D09BC003924AB027EA30B5D9B1C1B87030020A2B484000000A6000656BD5305138700CC02E1093653125183133CC7B45A0211AB21113969A3063699360206A405B15C60630BBA5C1B6616B9C09B8B9EA59166496A23BEB7175528E994E0C283E3B1803A9548EB7D890949108DE033541DFB634D6F34F0CE6EC4BDF5F878F20CD828E0F5E9EB4206C8D3AC42B0F94F594398E48DE425C29C51CFF72AF111383AADD1D0FAFA6B5519E1D4A5F0B2B6C410A7EBFB709C4B85915D638F07300A7C4106D13A3DC8A4E4C9A83F0046BA2323D48FB2EF4FE5686358C4E63559EFB325214706E7FCE437EECE907625F1AD9CA0A147204DB9F7F6FE79A7194A7ABB59B3578B4F6E8D16A5ECEBB65AE8D83D9767F8733A44FC83AAD6230AB132FE872A553D0DD9AFF7760A2A8D2986F5D699612B349F70E401A921FAF9A4EA57BCF3CB0F2227C7F4E2F5536F44E690571CECA9C684D695B8C5C58A82EDB2B1500446344D5D7CC34AF45EE0A7F09756EF7ADB4141BE9E807055FFCB0BACC42E94DEC69BAFE5D16B9F22F2CD9874E28F9AE02A2F5B2427302B162BD6E393CE71EC2AFE0AC305EFBFD60F1D9FECFBC8A2465F05BDBE9C3B916194416C43F99BDA75F23A4C8D2872ADC21E55F6A1F92AC41613288118FD739FA9B194934B9565C7430A1D159CE433B4C1A664ED9DD995C718C721E08E8E7516AE83C611F7F1FA0169AB1AC42EFE9BBBA50A9498A15ADEB59AFA50FDCC60693C901B62E67A96608167A0DEE8C645A08D114D4D4C613AC565C435D8F33C82C1D55E8D2543115D939F733A4BA910491AE4AC4818280F4D976E6F5CD0B0D50276EB5D62CC991C9F9E96E657C71551FAF02A4BCE56B8DF219ACC16D86BBB0F0C7FDADFF491F93DFE3022BA8EA10EF5FD6422E9BC2905D71E446F8E393AD642DF302AD8B2B3F8BE781A8F37F421F23E8DC2AE130BB239213729457CBC86D0F6CC7D32B2D6AEF83F1E80306517633EC92D56997F5247713777F757450383F1C47E26032009C551C834F59D73C316C166731F1B2E467D6645AF663578E2B83A5ED6B0FA7751D60877D06FBA6F8A2C89378C2853138AF1B1914AD22F6266DF6184BFDAD7F53AD944C0B89A1D56C8BB02191FC7D1169CB4ACAA5366787F1E4FED0763BC3DFC37C1440BAE7F81C66910BB89425D91DE11383EB8D96A7369ABD5676D6D93F027C813101CD9A99B32290CA9FC640AE4F232B67E85FA3B7C4764DA755642547C7120000EDEC6EC40BD1FE1602DE15C7D1EF285D5346E5FA5FB23A423DC100081BA831D9574343E9E327C5696FC10202D35563C1E5A5EFE565D64BCD2D24F6BF105428181B648DDE10BFCC780C42D3C4A6CEDDB93D5C63E22B685D38DF803B99D72D8D885218A01717791D190A710A3EB2B22D5C489230EFEA0EDD2D50906F56322487B58A50F42EF6CCB942CF2C348AE49DDCF353AD41B8506070C97BE3F9280CF2BADBE138EC2625A4664CF6A1A12294A88AA287DABC27B061A0E6B4ADEBEACA9EE5F9EC5F1F0CC26BF8E1AFC55490530A3E2F02C873818C1C04A240BC8AD2030B0020A099B3C62BCE0E569C03C99E6BD0C877BD0B0770DC07F184F0A6E6B3D08D43976A8064ED63088D07B0848BB62C42827F13ADFB5F6EFE3E82A4F70BEC8E4646E8AA0982D385D6AFD5196D07F0CCE9CB7FD0917601D03E8E6B89498A11F3C53BD4970F02C427CF5B152AFED9E7DFCBBC7629B2DF7A1ECE16C35096E855E0EF22BCE28D7A86CD31C3EA2828E8614DE636AB72DCDF68C5691BFF5143F74A87BBB1F5F00AA4AD92B0C9C12DECF62C1DA6C77ADD36CE03EC1203DCE4ADA86058465A4EA2C6B4D20FDC8CCDC0890B07BDF4BDB86B8F45908B5B98EBEE0D488C8C394D9CB148FFBFFA2873963CD8C197653727BC7070AB8D967AF28AF272BE923663DFB52395A1BADC80FA893B2C72DF3476AAF02690188F3F3B598CE75A48E919769C32237B07BA3B8017B1EB32C2F64B6CEA4B12FCBDB54470F2C6F4A3F9C15503B185E391EF2F3F6F29BF68F1AD8907584FD1D2BE693DB226D30D8055A9AC1EAD14E501B6A25E3A5101D8FA6506C23EB43066B734F89014C198201D8F93EF5968EFDF71A35F69E997574A4BEA7A0CFFE2B9CEA1E46F0075052E744194BDA27CE863757B2D7268EC7711E56259B765CA5BA36D54291AA4F9DD28D6110869FF823A61CB8F89FF4C4D2424D4F5A76EC8FA7C9C6EC3C792D34BD13D4BB697A70D7C5C43AD5E97D8D444784F1282B873EAB5346EC0287E899D402FD3AF60586897FA1572FE48F6CB6D53D1517861E0B07F9E3FB092ED6BEEFA2E321CA01459AB440DC500117A13F31A391E4295ED58D81360208A83736F2D269BD8CAC0CE4B7854844A9B67ECE9C0527A1FB51D5101DF385910A98AE5BCFA4CD174CABF74725909E7DD1CA8BF7393B277D7F51230F790D856A886ECFCFCA088FAAE4B52AF3F786450F2F4E50743520055389406837DBBE4B5500521F1B0225FC173421DD3A14330BBEC2F5C0AFCE6F0435FE561969C53D5393DA3E35FB00DB23B0C72D402FA114370F3FF52F72927FD0C1D1412C830B80CB52F54F758D62647216F636417C0C6AED50FBE44CA6534A21F59432643DC44A6F12B001FE1CB3B4A8835C25769AD27C4418E00C04543A0E3348B52C13B3C21D2A2B5C5C8690A46A1F6DB94B4C936E8AE8DE5A915A0BBDB5B0A1B7C7FB8F04E8AE921B387E1462E3C77AD4FAA79A83DA2E37BD207499914CC92DC0ED0827666090A3943711BBD90B65EDEC3716482BACCD0FC74AB55A965EF53568B7F3693983B829C9E04BC6AD2665369ED34BFDD7BBF8BFA8671DD15378C6E3BFCB898279E13810D86F265E73118601A6E24DF6678D8B4093736ABC16470FB9A42007E9288BD5454FD01F7247386C30AB93B2381FE5D4D13DFDC8C8368D4F3E3C89DC8658D4FDBF346D0715CBF3DE1F16C8E05EE01DD97850951BAF0916556A2C81F88F868718A74FC7613737AE2DDFAB26B6780315EB2008F99C28D3F30732D63BB0C10454B30B2152B9764F0575DDF9821B6167D30F4861274F2C8103EEF0BFAE170539F4C93A267BB9F219F0EAEFE70CE10EF9D1147D68EAFFCE540265929589A1755192B5125D1B69344C1C0647587CD6612D175125B46918C33DCCFA86D6F1DC36297F9600FD2C9150F02985E900040004000400040004000400040004
smlen = 2296
sm = 0073BEE97FC97C0FBC750D474AEB93189F061E1A5CF6600C04FB0464338EC7E85252F94FCBC7B2BD00E438480D9AF3ADD92A92E3E2E8ACB55077C3278FC7503988A76E9B6062996B20889AA55B343D5A003C8A8852D738F955799FA3426BE5CCD3AA6B6EDA04D4884941FFC0B69C5ACF12B347A74D0580CC3335BA816200F87674A4C1D98097C70F2F27C74E94A661850610ECF4847AB5B58344F958C5719E06BA396225BBE21ACB0FDC512B885D391E11B0C0ED5CE6B5DD8FAFF91F50025C69D43072F7706D80D9FD786E1104125D79A5F4B5FD838815D44FC8B1AB678078CC174DDE970D448B04B10070FD7D010FFF0302360192002E01EDFF2A01DB000C014400B1FF9C01CDFE03015A0126018501FCFFB5000901620046FFEFFFE100DBFE1900610195004CFE6D0079002D00BAFE5AFFE5FEF1FF64FF98FFFAFFB2003CFE2AFF0C0134FF2BFFD200810081FF20FF49002D014EFF1500CFFFC8FECAFE7D0013004300A0015C017500C8FFE20033009C0046FEAD02950291FF38FE88FF2B00BDFFB80084003A0099FFD90099FED2005EFE98006200A0FFC9FE66FFE1003D003D007F013BFFA3FF77007600ABFF90FFBE00C500120042FF43FF81FE2400C7FFA100AAFF070052FF430139FF5D01BCFF7D000BFE0900FFFF89FF60FF80FFD60000025FFFC6FF83FF3C00F5FF99003B00440009FF6001B70087017801B5FFDE00AAFF18FEB9FE15005C007800CE0098004BFF5700920032FF1100EFFE2C000C024D0043FFCC004E01E6003E012A00F400AA00790210FF61FF74FE0101F9FDF4005A00E3FF0D0129FF8DFDAA004AFF280140FF5000A5FF63FFF7FF4C010E0187FF3301C001F0FF33FFF4FF020195FF88FF0101280045FF300179FFFCFF5800AF00DDFE6DFF67FF99FE99FF5AFFE3FD3701E4004601000199013C007800E9FFB3FFF801A7FED4FFD1FE280158FF8BFF4D011F01DBFE12FF1C0075015EFFA900D7FF88001EFF640101003300FCFF14006DFFE1FF39017C00300081FF1200EEFECEFFCCFE8501B900A6FF34000C0031011B0062FF5F00B8FEAF010EFE79FFEC002901C4002801BA010D01BEFF76FF2FFF72FF0DFF9EFEDCFFE200A4FD4801B9FE5BFF45004B0040FCEDFF9A0182FFBCFFA800DFFE100063FF28000D003F000A00590043FFE5FE24FF3DFF56FDC1FE6E0271FF63FE83FF5DFFEBFD140002010F00D2FFDBFF0DFF64002600A3FF16FFEAFEF700BCFF9EFE3B010FFFAD01660046FE0CFEF7FD87022C008FFF97FFB9FEF0FE9800E70010000700ACFF28FF57FFC7FF27010E01CD0044010100EDFE05FFBD00CFFF3FFE1F00E2000D00AEFFF9FFAAFE6B00F7FF9501B100F8FE6CFEF9FE19013600AAFFAEFF7EFF21014600D400B1FE0D0079FED1FE0E0028005FFF98FFFFFF02FF3AFE0EFFBCFF85024000B10011006EFF970027000F00DE00ED0197FF8D02B0FFD5FE490021FF1800FAFF67001DFFE2FE3301430023FF060241008601A0FEA2FE88FF85FF1E0011FFD20054FF44FF66FFD0FF9800870089FFC3FEC5FF1B0152FFA201DDFF5B00D8005101A8FE40FF1E00E6FE8000D600DBFFE9FED601070073FFF5FE7CFF3700B6FE0601DEFF12FF1A018E00F500CAFD14FF58FFB4FDA1FFA400D5FF62FEA1FD9A000D01C4FF0501BCFFB4004CFFA8FFC3002B004CFFD5FF4300AFFF9F00B3FFC7FFC6FED3008C009C0177FF8AFF82FFC2FFEE00D8FF87FF650168FF4A0052025700DDFD0EFF17FFF1018CFF67FEA9006CFF12013002A8FF1A01190081FF3401420142011C007301AAFFB1FFF7013DFFF1FEBC00A20183FEE0FE3EFF51FF07016E002FFE23FF0E010E0097FFCCFF09003B002E00EAFF7001BFFFE600CC0065FF26FF86FF0A01EE00EFFFB400C0FF09009E003901C3FEDF01A5FEF10002FE5A00F6FD5300D40177002100CBFFCAFF810089FE8F001C003C001BFFEBFEBAFFC7FFFF01780027029F00BFFF97FF2400FA0044FFDBFEF0FF12FF62FF89014DFFAF00DC00BCFFAA01D2FEF5FFD6002E00B5FF850354FF0FFFFBFF18FEDCFFAD00D5FE6700B8FF4002360140FF37FFF800400000008800940076FFCBFF930027FFE2FE380004FFCF000E009001FFFF5EFFD7FF94006500CEFFD6FE41FE5B006AFFF0FFA1FECBFEDEFF8001DCFFD4FEAA00E4FF38FF7001ECFE3F007AFF97018FFF4500F600B2FECEFE8DFF3E0043004DFF4001A6FEABFECCFF32017800A8005DFF5A01FB0006FE26027400F0FF14005400FE001D007BFF0CFF2CFEF3FC16FFF2027EFE95FFE7FFD9FF39006DFFD5006A0073FF710083FFCCFE17018BFFDCFF8D00ECFEC2FEF0FE37019B009A00F9FF9B01C0FE3E0088FEB9FEBA009001B400B2FFD7FFDFFF7A00B3FF10007C0071FEFE00D6008E005FFEE400AE0093FF4C007001C6FFECFF1A00160255FFF9FE4AFFADFF8BFF2B018A007EFE92FF5E0148007700750062FF2FFF31FFFCFF95005EFFEFFEBE00CB00550061003B00A5FD1600ECFFE9FD8DFF76FD020047FF28FFE4FF5FFFB2FF7DFF25FF5DFFFCFF42FF020127FFEDFE48004200E8014D0108029FFF36016EFF81018B0088FFCB00B9010800100081FFE20098005F006300D2FFDB0019FF0F0072FF5901FD0062FF72FED0FE4A0096002701BDFFB901A80032FD7801A900B700E5FF1A001700D700540132FF0600A4FF3600A1FF14008C0159FF49FF4201CCFE650050FF81FD240051FF0900B201ACFF29003E00E300E8FFD6FFC5FFA90062FFB1FEC1FFA201EF008AFF610178FF9D00070129014AFFA3FEE9FFE1008AFF40FE24004F010CFFA8FFBCFFCDFF1C013301AAFFCC009201C1FF44FF86FF08FE05004700F600D7FF48FEAA00FEFF7100B9FE0200E5012AFFE1FF65FFF0FE78FFD9FFF4FF9A0154FF2FFF82006A000000D8FF08FF2900190209FEB2FF2D01C800F1FF2000F70095FF1EFF6400B8FFD8FF0701EEFEF5FED201DA0106FF3401C5FF3501D200F2FE05017300C7FE32FE3A001AFF41001F00C2FF48FE5600140217FFC9FF68FF78001801180032001602CEFF3FFF2000E8003400DD0026FFA8FF60FF370088FED3FF79FEDBFED6FED1FE9101E00080008B003F00C5FF69FF0CFF85FFB5FF15FFAAFFE0000EFF6200E1FE9EFF78FE5CFFA1FEF0FFEEFFDDFF8C0079FF640001007CFE0B0241FFCEFF4B0131FF2200EEFD6801CD00C8FF51FF92FE2501DEFF6E0000040004000400040004000400040004

count = 7
seed = 8C151C556DA912A82DEB32144C8A8C9090CFAF5C12AB822AC3C72618837A41C2453B715EEFF3724CAFE69B1ADCAE9DDA
mlen = 264
msg = A1586245D81F96BD8EE81AA30F10C0ADB343D74CF72C4DFF71550C12873AF89FA1874D4731C996243C3749AF3F6188FFE9FA45430549045134EB29EF3CEC37E72904AA082B1C6161E6B52361E49AF4933A8D8C0734F21CAFD7467B0C02876F43211D6122E3E735FE36064DF7A0C91449237C2BC7C3A78AC7BB0F9567F2576F05802C872ADF183A87AA3B8217188F2F3535F877724F35B29E545DE4BCF258F13BBC7EDD8C6587F733C9691F74B4151CF8C060C3AE9E8D49FE7C77BF477DC9F23FD0F0B67320275529034B84F94176730923C03AA50F9584D9C2D60B8DCCF85A13F243F30A51ABEFBBF2CDA602BF3D75E849EB92422B808416C7E56B046CE38E4677AD24D23D7237A9
pk = 0428C8E03D34C77113AFBD7DB985F7073185524B561E0CE4F2FCD8E7614FFE93CABE92ABB6F2BCF847965C6D0C96B4323362BE4CE86383E471D8500A4058FBD5701EBB64AA4C74CF7644E952589D19CA466FF9D8E9DFDD4D87E20C2FA09CEC0CDD18256C3EE4FE98EADF5D5BEA178DEF09BBA12633C7F70EEBA6DEA1E2F5873C8C3E372CD9ADE61AAF9EF893F5E8324D363A40ED2143BC4453D3554D9948CBA8E27B6888AE5811CF6E93FE4595CDE4D46CF0B7A6C326A48DCB5667DEDEC6CB0E31E333770A9135566E8FA4459FE11D44D7B7E55F43AEF7985AEDBDBA282B9822D8258195A0B4D1D3D734461D8EEEE8B39B1DE8DF6847EC9620285B28A1DC9C586DA7B27E605BA993CF2880D6D6BEB5D6A5978AA95F5C42EC705D8FEFF772D8BF56CF9B6AB011AA827E29499AF70B6FF8BAA22FAD1D8E5FD63B2B68977503187F15AA26457CE08F7E3E80C052148A56C6010FB29F0A5F243448B8CB40B085557856FB7AA907BFADF66A032E8E679AAE7DBA4F22832FD72422B6390792FEC02D4F4A0DBCA9742A81A6572DF748BCCB24933DDA4D0E5BBBDE7BF78040D1BB1010785BE35CECEF9018BF87B830F9D2981FF70849983749EB9A6F43604E0DDB60D15B7297B01D8B1D0A94A917C0AA367803110D7AC5B2AF8B1BA484EE1E8C32A0058B40DED2FE59187FFC904E803EB7B19919CC51F12D8B377279A8F7B4CA2FB004734091B754C5AABA9A5F9E69667C2228B0FD1F9535BE14EAC2B9D878EF48DB03D342986EB107C07FAFFBB943605779E286B9857BD23267B1F19FFAB3F18DD0E8B99575BB8EF42BC36667E6958DCB50A501D3532AAA0F2A2FA10035499FE1D4DDBB8772F6188973313D71F17B2237D98016F2C61DD8AFB5F20455432D262DA47F9664EE4BD66905FE82CA80DCCCD821FEA7B19308440EBBF46A9CEC6BD2D753A26E6871F405DFC2BE006B2FEE642BE14248123D9870810B508DBFCBD83D96C9C2BDE18035CCB216A4EEBF145BF52A0B48728B4B79BA54DC600BA6F32D071F44E10A460CFF021439033EC4475E6DCE2AE0BDC96260795924613C82AE6CD8FF2CE29D536235676DFDA3998D83682218D17D9E88ABD6339E02808F92454E88C4937DECCFBC1D7330C6D7E3B168708EEBF79A01B4B94DF3AA90A134995A2C49F455DEB069A5778823030E004FC2DB53DEF1E765B6944D7BA8214D45BCB690F8336751A3F1DE984EEA29D203B8DF90A0B3AF331E80B11BE35442CDBF29B5D980CAD69EF5658C4386ED7ED975CC472CE1C21F7809A87DFFCD800C722ABD50AD178D1450801DDB7482A7BF93543834CB3BF1BC538C94D85095639EFB3646DAE36EAAF977668A91CA40FCD3F4011DB09DB8C23F9993051922173A558DC6D0B4B7A9632A1D860D5BB94AC775FE307A91EC025D601F1AFE390F8723578A78AD22BA3C03D584461141BA3B38728F017028760A36832E5C223FA41286CA300658DCB25EE20482505CB63A27FED1BCA7A94804A88EA3580D67E5C96889A12FCB1FCF9DBC94595CA1B281ADE7A6EBE0D646EB1CEDEE8D647A217EB7BD353C21EDE8247025E2613B1E930542E697F720D12ECE68B4B613C7904B05513636953A7E81BCEF52CCE4C75EB9B86C1E39C50C17282436DFCA0357D0339E80573F5A8958F69582BB2BE0A21C405C388F7E95DCE6E9C8853C4FC92C69EEE4195C64898624CFF3613AB25F26A32C12B20A8936F685D021DF0A44E1E12DC663243E204F013E1BBC3CB7A2934B1B1181CD6DF091771501AF066ECB8A74A391B5FE89B0E1F53B944EF55B2890028E172A86E93AFD300C8F48CEAB35A425A25A20318B18634950032FA1D8CD6439DCADBEEB935052B150E111B46763BDD60AF4D673DFA6BB31988FDFFCDEA0F035E13ED95BC40F4FB2325530A341E503D50F3D0F8CA7F09F72B705B53E0213CC91FCBD71404951E49A4B75213A46AABFDDCCE2AFD159FE4FD64D5E952C5E1ABBC732A1524E803973DBDA557C6096601A3E3A667B6B09BB410F9F9122C1445C3AF73414DDC84BB2B8CBE7A684FC130098EAC2CDB8B849839794A60ED09C26B924213324EFCB7791463117A355D7B16049078DCD1BA4DDD8DA357F21099C9273A29A60ED77AA445EB6DFE7EF5E22D7A0CB61BE090300D0FC00C1FB8573ABDE41A9E2E706676CEBE0421EB5B4FD740F8A885DFB621DF61C80648D58B8FE726DC674575E939BB2A3C9018B21F417793E4FC4EE549CEACAB4F6EB55250099D33C01875D46EED442578BCAD43E58CCF386F04811E5154F3B54BA446997DDEE87A786A0F70A5B77A69156ADAA4468593959A8900EC9C556AF1A76359E1FAAF81561C95FC9DF0ACFEB653B73CF2423FECBBAB716CE28CF490FD7E241CA34F40CE620F5D2C9604829837CAEB36DAF2BC903BE8CF74E4A57B4E406C5C0C282E68AD98BEDA54B576A3FF344379EFC884AD63E91C9333B1AAC5952F8F1976C88B32E0E9CC5706EF6A60BE599C1C8A0AED2272B48A35A3D7EACEBB2F0805719BB97E3816F7C2328AF055368FCE2361C89BBF64FD74158BD8F4CC4521B6D289D90237A2FDD39CED7E3DD0BFFFE5CB2B7DCF3385791672BBCABDB7DE4F1F58FE9BB50AA9A121AC2EC1552A000586ABD02D1A9A6533FB49E51A396F076AC1AE515262CDABD43798DE0363917554BA6384E93E9F718A4F742F009C5B6673382C0335A52174B06DC5E0ABCB98FBDCAA85A935760E90D455895CD2493B1A48C22EEDF48EAF10A43BD2F076F2FAB1E09293EAED3623E80F3D26C70D50CF833F52DB0BDAE8F30B613FB85218695F40B71E4D38A6735EA160D6ADB1A0EFFEC26374064CC6AD08A081BBB0D7A35D5D9DAA794931F18A9E73EE0BFF5EC49A29E35B1CAEA9F1CC8D1F02DD8E021597500040004000400040004000400040004
sk = 041B367F641D00BFC5546C01A324D8A439000C1D573A21636C63120C1EA6B4E91218030221D952991C00B65AAE51010333BDA263010399B65ABD0651366665A75D360D1399BF001D63C71251015CA21D050BC6AA8948A8030B3C4805000318121520C6A5A41B01061E51B90051038AA343BF2DEB2100091B357F3AD00B70171A1B65210107A500BD08CC36C4ED005902DD18002609510306AA03DB10B63AB700A5B4A702031251092D5409DE3F5A1A13B4061203A3150BDC09A572001C03EA1D5C1DD2012E51516D0538AF1F000038A5250A0036703C56AB007FDD020273C2636FA85C39360425053557000FEAC612240004CFEABD1BBD3601095A932D0001BF3609B438EA0C0000C20226C6A43F0600A202AB8DBD1EC0000A51258848B51E22533F5248D871001BA4D8A238A6002EADCF66A2C3063702300C0063510A51381D360C098A000000DB241209514851381E210A176341070223331BA253D81D00060051A80BD848411A387226012D0164565137DE238E90641C7CD0B787C354DCD8D91201DC9C03034A0024A21906D0B1A200B88951052DAC34011C13B6661486C55A755FF13EF6A2B357C595EBDE57BA30EF49F29CF70FE06E87F52008AB6EC036AD08C6465BD4B4C5ED65809DA5E03860726E7BAE9D146448BBB08CD5C9737E4D18B965F672C96841E4F4BDB6EFD4B7B1EE56AC894EF2DD817D6F398A3B4D37A3ED4951561BA1A2463E7C7A2922A6D166D2C994601AD647385860FB0028C8E03D34C77113AFBD7DB985F7073185524B561E0CE4F2FCD8E7614FFE93CABE92ABB6F2BCF847965C6D0C96B4323362BE4CE86383E471D8500A4058FBD5701EBB64AA4C74CF7644E952589D19CA466FF9D8E9DFDD4D87E20C2FA09CEC0CDD18256C3EE4FE98EADF5D5BEA178DEF09BBA12633C7F70EEBA6DEA1E2F5873C8C3E372CD9ADE61AAF9EF893F5E8324D363A40ED2143BC4453D3554D9948CBA8E27B6888AE5811CF6E93FE4595CDE4D46CF0B7A6C326A48DCB5667DEDEC6CB0E31E333770A9135566E8FA4459FE11D44D7B7E55F43AEF7985AEDBDBA282B9822D8258195A0B4D1D3D734461D8EEEE8B39B1DE8DF6847EC9620285B28A1DC9C586DA7B27E605BA993CF2880D6D6BEB5D6A5978AA95F5C42EC705D8FEFF772D8BF56CF9B6AB011AA827E29499AF70B6FF8BAA22FAD1D8E5FD63B2B68977503187F15AA26457CE08F7E3E80C052148A56C6010FB29F0A5F243448B8CB40B085557856FB7AA907BFADF66A032E8E679AAE7DBA4F22832FD72422B6390792FEC02D4F4A0DBCA9742A81A6572DF748BCCB24933DDA4D0E5BBBDE7BF78040D1BB1010785BE35CECEF9018BF87B830F9D2981FF70849983749EB9A6F43604E0DDB60D15B7297B01D8B1D0A94A917C0AA367803110D7AC5B2AF8B1BA484EE1E8C32A0058B40DED2FE59187FFC904E803EB7B19919CC51F12D8B377279A8F7B4CA2FB004734091B754C5AABA9A5F9E69667C2228B0FD1F9535BE14EAC2B9D878EF48DB03D342986EB107C07FAFFBB943605779E286B9857BD23267B1F19FFAB3F18DD0E8B99575BB8EF42BC36667E6958DCB50A501D3532AAA0F2A2FA10035499FE1D4DDBB8772F6188973313D71F17B2237D98016F2C61DD8AFB5F20455432D262DA47F9664EE4BD66905FE82CA80DCCCD821FEA7B19308440EBBF46A9CEC6BD2D753A26E6871F405DFC2BE006B2FEE642BE14248123D9870810B508DBFCBD83D96C9C2BDE18035CCB216A4EEBF145BF52A0B48728B4B79BA54DC600BA6F32D071F44E10A460CFF021439033EC4475E6DCE2AE0BDC96260795924613C82AE6CD8FF2CE29D536235676DFDA3998D83682218D17D9E88ABD6339E02808F92454E88C4937DECCFBC1D7330C6D7E3B168708EEBF79A01B4B94DF3AA90A134995A2C49F455DEB069A5778823030E004FC2DB53DEF1E765B6944D7BA8214D45BCB690F8336751A3F1DE984EEA29D203B8DF90A0B3AF331E80B11BE35442CDBF29B5D980CAD69EF5658C4386ED7ED975CC472CE1C21F7809A87DFFCD800C722ABD50AD178D1450801DDB7482A7BF93543834CB3BF1BC538C94D85095639EFB3646DAE36EAAF977668A91CA40FCD3F4011DB09DB8C23F9993051922173A558DC6D0B4B7A9632A1D860D5BB94AC775FE307A91EC025D601F1AFE390F8723578A78AD22BA3C03D584461141BA3B38728F017028760A36832E5C223FA41286CA300658DCB25EE20482505CB63A27FED1BCA7A94804A88EA3580D67E5C96889A12FCB1FCF9DBC94595CA1B281ADE7A6EBE0D646EB1CEDEE8D647A217EB7BD353C21EDE8247025E2613B1E930542E697F720D12ECE68B4B613C7904B05513636953A7E81BCEF52CCE4C75EB9B86C1E39C50C17282436DFCA0357D0339E80573F5A8958F69582BB2BE0A21C405C388F7E95DCE6E9C8853C4FC92C69EEE4195C64898624CFF3613AB25F26A32C12B20A8936F685D021DF0A44E1E12DC663243E204F013E1BBC3CB7A2934B1B1181CD6DF091771501AF066ECB8A74A391B5FE89B0E1F53B944EF55B2890028E172A86E93AFD300C8F48CEAB35A425A25A20318B18634950032FA1D8CD6439DCADBEEB935052B150E111B46763BDD60AF4D673DFA6BB31988FDFFCDEA0F035E13ED95BC40F4FB2325530A341E503D50F3D0F8CA7F09F72B705B53E0213CC91FCBD71404951E49A4B75213A46AABFDDCCE2AFD159FE4FD64D5E952C5E1ABBC732A1524E803973DBDA557C6096601A3E3A667B6B09BB410F9F9122C1445C3AF73414DDC84BB2B8CBE7A684FC130098EAC2CDB8B849839794A60ED09C26B924213324EFCB7791463117A355D7B16049078DCD1BA4DDD8DA357F21099C9273A29A60ED77AA445EB6DFE7EF5E22D7A0CB61BE090300D0FC00C1FB8573ABDE41A9E2E706676CEBE0421EB5B4FD740F8A885DFB621DF61C80648D58B8FE726DC674575E939BB2A3C9018B21F417793E4FC4EE549CEACAB4F6EB55250099D33C01875D46EED442578BCAD43E58CCF386F04811E5154F3B54BA446997DDEE87A786A0F70A5B77A69156ADAA4468593959A8900EC9C556AF1A76359E1FAAF81561C95FC9DF0ACFEB653B73CF2423FECBBAB716CE28CF490FD7E241CA34F40CE620F5D2C9604829837CAEB36DAF2BC903BE8CF74E4A57B4E406C5C0C282E68AD98BEDA54B576A3FF344379EFC884AD63E91C9333B1AAC5952F8F1976C88B32E0E9CC5706EF6A60BE599C1C8A0AED2272B48A35A3D7EACEBB2F0805719BB97E3816F7C2328AF055368FCE2361C89BBF64FD74158BD8F4CC4521B6D289D90237A2FDD39CED7E3DD0BFFFE5CB2B7DCF3385791672BBCABDB7DE4F1F58FE9BB50AA9A121AC2EC1552A000586ABD02D1A9A6533FB49E51A396F076AC1AE515262CDABD43798DE0363917554BA6384E93E9F718A4F742F009C5B6673382C0335A52174B06DC5E0ABCB98FBDCAA85A935760E90D455895CD2493B1A48C22EEDF48EAF10A43BD2F076F2FAB1E09293EAED3623E80F3D26C70D50CF833F52DB0BDAE8F30B613FB85218695F40B71E4D38A6735EA160D6ADB1A0EFFEC26374064CC6AD08A081BBB0D7A35D5D9DAA794931F18A9E73EE0BFF5EC49A29E35B1CAEA9F1CC8D1F02DD8E021597500040004000400040004000400040004
smlen = 2329
sm = A1586245D81F96BD8EE81AA30F10C0ADB343D74CF72C4DFF71550C12873AF89FA1874D4731C996243C3749AF3F6188FFE9FA45430549045134EB29EF3CEC37E72904AA082B1C6161E6B52361E49AF4933A8D8C0734F21CAFD7467B0C02876F43211D6122E3E735FE36064DF7A0C91449237C2BC7C3A78AC7BB0F9567F2576F05802C872ADF183A87AA3B8217188F2F3535F877724F35B29E545DE4BCF258F13BBC7EDD8C6587F733C9691F74B4151CF8C060C3AE9E8D49FE7C77BF477DC9F23FD0F0B67320275529034B84F94176730923C03AA50F9584D9C2D60B8DCCF85A13F243F30A51ABEFBBF2CDA602BF3D75E849EB92422B808416C7E56B046CE38E4677AD24D23D7237A9043B007C0059FF0BFFAB00ABFF0B007801B8FF3D0144FF0500B1FF30FF1D02A50043FFFAFEC70069FE0101C7009A00ABFFE0FE68FFB3FFBDFF5800D5FEB4000900000140027B004A01C9FE4C008CFFE2FF39003100AE000FFE690001026FFF9DFFE6FEAF009900D400F2009500470057FF2E00E6FF63FF89FFAAFE27003D006C01730008006E01300189FFE4FEE7012F0191003900A500BA00FC006BFF1F001C00A9FF8EFF10FF4601AF00E700870001FFC6FF680047015900D9000FFF49FF7AFF50FFF9019FFF8AFF4B01EA00020191FE5401860053FEB701C0FED3FE0601C9FE76FFCD00A8FFB3FE3DFEC8FE9FFF4EFFEDFD73016FFE80FF72FF5EFF17FF7D01BF000801D9FF8EFEEAFE5201FFFE21FEEB00DB003CFFBCFFFBFFC10065FF82FF5800B1FE70005400B3FFFDFE8F009F00F6FE3501300192FE52FF4B00210043005AFFF600E0FE100155FFFBFF70FF32FF9DFF86003E0005005101E6000801DFFF28FF4200CAFF8B01760016FF8AFF86FFFEFE67018FFFB4FFA4FF48FFC5FF44FFB50013FF00002700100176FF61FFDD0007FEBFFF4FFFEFFF5600B4006400CAFF4600610030FF81FF83019B007E0003014600A6FF8BFF24FFB9009300580004004C0016012300E1FF530094FE92FF07000400F4FE11004300D0FD0700E0001C0043FF57FF2D00BC000F00B300E5011A00ECFF84FE2500A400C3FF7C000F0094FFA3FF57FFE8FFF9FF8EFF3700EAFE6EFF030175FF28FF8DFF7100CCFF6AFE0AFFB8006CFFBCFFAC00FCFE3700060082013C00C5FE5B009BFFD2FF6200ADFE50FFD5FFCE00B2FEE0FF2AFFBFFF2B0095FE9C00E9FD6CFFB7FF930174013E015100B8FF01009E00FB00AE003AFF25FF52FF7AFF14007C0055006DFF6E0087001100F4FF2DFEADFF0101C1FFF8FD050026FE1200D6FF5100F5FE6D01F9FF83FF5B01FCFEFD00C90077FFD6FF410032007301C9008900E4FFE500EB0144FFC2FF75FFCEFF62FF04005AFF0CFE360103004AFF8000B3FF4000D5FEE200B5FE0801630101FF82007101A8FD5100EB00DFFE7FFFA9FFC8FF5E00BE00B4FF22006601A6005B0027011AFFF1FD1C004300630031017AFE2B015C005600C200E60051FF8D00F1002B007AFE55FF01FE5AFF270025000600CA008BFF9DFF16FECA0062FE6F011CFF91FFA70052014000930045002100D00034FFBD0023012EFF7DFF99FFB20083FF420134FFFEFDC1FF660030FE2B0198007A00F000E5FF9AFF87FF2201EBFDCEFE4700D4000E004FFE4600B9FF1A004F0043007A0025FF3A00CAFF89FE8AFF580065FFD4002EFF74FEC6FE0101F2FF69FE9700F4FFCAFE0B00A600B300190080FFF7FFE8FE18FF830111007A011901DFFDBFFECB0084006DFFBB0006002500FE007200BBFE41FEE102DD00B1FFE8008CFE9F00E2FF580190003F00AEFF03016300BAFEB20096FF5D0078FF7FFF76FFA6FFDEFF50004600B7FF00FF5D002400CAFF72014DFFE3FF8DFE4AFE61013D014F00D1004CFF740017005FFE0A006F005001E7FEEAFE51FE380097FFDA0295FF4F00A2FF14003E00C5FFBDFFDCFFD00104008AFFA7005AFFCC000401B8FEB4000D01CDFE0B00AD00B4006D00F7FE2F00F900CCFFD8FEC0FFC7FE03FF8000F1FF22FF00FFCBFF5801BDFFDFFEE9007AFFB1FF7100B800CCFDEEFE7800F2FFF20079FFE3FE23FFD3FF3E0136011E01C7FFCFFF3BFE8FFE69000D00F40206FF8600B800C9FF080053FFD3FFC3FFB600CC0199017800EBFF06008A005400EDFF0E012BFFA3FF49FFC30039FEAFFE4601810038FE52028200EE0140FF14018EFF5BFF8EFFAAFFBB0001004E007000FBFFCB001A000202B90165FF4601CA02ECFF060018019500D8FF6BFFD8FF69FF200054FF440062003A0012011E008D003AFED2FF6EFF22008AFFAD004101840171FF39015BFF0E01ED0035FF070066FE3B0080002B012700C7FE6C00E9FFDE00B50144FE83FE0200D5FE3AFF90FE52FF090001003C0195006C00710197FFA0FF3C0169FFD4FF93FDB5007F0055FFF600DC000FFFC9007A00A300E2FE360066FFBAFF89FE670107003A0011FFF4FE7400CBFFB7FFE8FFEC0081006AFF1B00AEFF0BFE9EFFBDFFAD00D800500152FFF2FE2A005A01250396FF2FFFE2002501630190002700B80038003BFF57FEBEFEACFFEBFE01014BFF33FF0EFFCA000600FDFFFCFF220175FE350108FF4F009100B6FE58FE0501ACFE4B01A4006200DA00350073013DFF6CFDCBFF87FF8FFFBE00F900A3FFB200A6FF0FFE1EFF20FF7F009DFE3FFF1BFFBEFF47003D009DFE97009C00FAFF660096009EFE69FF91FF7901240199FF14003E00E2FFCAFF40000F00DA01E8FF62FF22FF2A0019FF1BFFD5FE48FFE4FF0EFF4200A2FFF60166FFC8FE45FE41016F001C014BFF1F010C024CFFE1017BFF70FFD50239FF600072FF3C00040042000E0198FF59021BFF84FE91002700FDFFB5FF23FE9E00C6004CFE0000F9FFFB00C70035008B0036FEB3010C00A0FF4A0174002800CE012A00FEFFD400F9FE9BFEF5FE7F002A00450196017C007FFE5F0068FF5C00E8FFD6FF95FED9FEEC01F4FFE800420062FF40FEDEFD90FFFAFE4200FAFE4FFE53FF9F00BFFFF40055FF3BFF830009019AFFA5005D00BBFFD8FE35FFC7FF62006200210033FFB8FFDDFFFE00E7FFAC00A9FEBA00C301FB0063008EFF7FFE440154001E0078FE1BFF84FF3200A2FF75FFE1FFD2FF22008FFF77FF9A013200A8009F00D3FEB3FF0300ECFD910063006DFE7EFFB3FF050147003E01DCFE1CFF37FFA80081FF19FFFCFF2400170018FFEB005C002C0060FF68FF36FFFCFF3AFF12FF49009300460087FF6CFF29FF1400B8006600CD01910081FFFFFE5800BDFF00040004000400040004000400040004

count = 8
seed = 9B42F41492530EAC81992F17613EFDF155F407D7E67F18AE193EDCE714D65D1031E7AD10839AAB46D0850EAF5997AB4D
mlen = 297
msg = 9366ED7B3B623C411448B634446F1A3FAABDD163A6CC1E2BCAE4A98703CD8CEE441405892FBA051BE2A586A6950A5EF73A255E5F86B0D7212E0C51C3BC79BE4B88E76ED6F043FEF3204FAF044BFB1ED722D61EB5D0B74C66A257E8AC3A2206273C80D2EC2123A4DBB715D60118D99ED7322E38F1562F82379138DA3DDB8BAA7CE61AB729AFC3748C0134633CF45A9973C05C75D04E82F631845427626B5799DC07DDF830BA01E8BC6236BB6D03B37D949DBB29EEC7DFE60FBC17EA590956D251539792016E2A8B01E70476961BC9ADA43CDA682D0CAA4FCC58810BBA1A673EF8F6BC90BAEE701E8E4F7C04A346CA56C7B2862FF57756CE6CD1EE22D677BCDAA896EAE96F87870E032C18B6C6A0C1A191FAE2ED487CE55296CC4B6339EAC9E8A742BD0A44C3525CC750
pk = 04E87DDA8398203699BB1E760D5DFB59BBA2F1371AD08D473203DFACCDBA98D7DC0D80CC43C7E75498199A8819094FC05C38CCFF82A1714BD1C108317CD901BD5327A01BF825DBB5A74271A8A776BA202C029DA18075A591157724FBA37E98C72D7E2F030ED0580EF20040AB86724E4882B9C63A71FE49CFB5F3292F1B94DC419B58F09B055ADAB1F370864A1EEA94F5D72E9849F5F3D41AE13EB8871B13CB9BB99730CD941DB1ACAD0F438485CF1873D8B05E83C4B5AA67CFA89ADA6111867E84310DDB229B4C382FC0CE5ECF18111C7B854FF91DDB510280DE126DC956BADCC67667C2A02BEF0E9FAE357A53A4146FEA6064CCA8C744EA787D3800A489B79B86B59FB2C9D81D838A611899320B6A3DFCA310AA6770C0861001264AEE421A5A01A64AA719987322A6B94E7D09A4C30654A5A1738421E0AF7645E5D8D691D9A15E291EC1E189B0AC9CCF1A246E0800400DEB0857E5BED4E812578C9C8F8F4CE4A40C3B2EE0D6926F3DDCEDA073AC92B020D9C10EA3D5B704D876E9A7E20FDF48AED94F6D3345D34F5E1427AB951483A3720BDA1461F1B154A8E0F9216599140FC52793EC8F1F4A12901AF8EBC9F1CAB2545D829ED95171459E0B8C2BCBDAD4B89A7C9CC80FF6D3AF8D62777D37A2A9E0DA679C986AEC65A32231DBA0E3F688C08D2F10003F43CAD3366AA36C1B568F066A77E0F37FF8CEF5D9856D4B23A2BD687833124BB95E30396AF7E62B1DCA3E53A30ED215B8AF6B34154ACD45E21C66EF10141C3B9383E93ACBB4F4C41888DBCA62092B2B2B6305F148ED13557008E4560E0252730B9F47BFD7A1A2539CD873F6A7922315376BC8B4102A2AA9806B1031C2E0D383197F6A737812D4B6047AF1EA8B92841E4D9BD7D23B4571D1F0081D2A43743E96CFB67AB41D7D94D17B67FCE3D1B7F7F573B2D1E0961FB4576BBEBB90A3778F37267E98F7290F029C3098E9685835A414BF6651E8CCBB70B474FC1798A2FB58AEAD2D055CF169361A3DA98CF54AB4F2E05F4CA5C3ED5194BA4AC3E65815F7B170DF558C2FA77A419DF1796A1AF3FE26D0F55651A00377E07739A94F5E78D30CFC9C3AFFA7F37CA9B7E65A1D77D3992BC76AAECD388CF213F038512D212B722210714BD3A8D3A0BFB6CDBFC217C63F6C98BCD460398CAA1DCC3A7A7341D06B81944417809DCF01EF9E97C0C3C934F85808481C8BC67D792B90F5E3A3E85FB9FE33E774D41D11111A12469F9A69ACF2A31939C394A2924D4E0E8476FCDA7284058D23B9E0786BFD5C96DADB3AF6591F715A0912B7EAC0310A7F8B67DDA485875C6A22B77E0A4FBF586EB892592BA1223D9453D514061A70D69EF34096EF3EBB7DCCBEC6BCABD26E0C5C66A8A625F549D396C0E96C0FCB9E3D43FFD172C645C09E953D2C9D29A68F17C4005FBD218126E524EA23ECDAE0EF3E5741663EC0DFF01659768A1BD0E896741F01CAEE40AE596ECD5B2F1D5471C7FB952DF2A54655FE0FA468F65233302C0093D3ED519D5348C65455B955A0EFC1443E9E53E93C0CF5B64BD5580B0CFB05E9AC34B04216EA105288F5FC983178E04E13E099E5A1EDA6EF0D8179AD3A8B22DEFE8B2A223B57864A4AE8DB5305F5E183A9D576876965C243E3F4293054B85E4CE409ABD302F02B32D7DA7797223A2EA446BE89FC3B8052970D5904395DDEF24447201FD1790AC1494E177CC215EF7C7913DC20782845D3493882A576FDC63F26423634CC03C536C032EED36BDD39B0F9B4D16621624AF821616B3490AF39B088A5B3967AE30FE108211832610D942C4BAAF3D456C8461783250B87FFCC50A069DD37F95410C769EDC7026F8AB3A07AA0128FF6F326B1A295EB9DAB9ACABBC480CC80745D15D94BA81FFE954F3B401B49A1BCF0FC1CA444EFB467BDD2FE58FB27619C9FFBAE66F352584056A77E120C736549209B521314685FE76AAD4404FFE2527AADF99425EB2FD593ED0FD1456597E173592693E11AC47AA8C9C392F662ACACEDFD7223F4D09EE56B648C2036B54BDEB26E60395D71A3BD56CAB95BA424D5F8A5DEEDBA4485597E19CF51BA76E0C7BCF4A9A59ABE2A0833CE4FF2F79CEFDA1A54677EA11CAB3CAC00CAA2C9C1879FA0B2666AA4C078559D294759D70FDE21B93CBE032F7AC55C1CF79FB6E07A62BFC63BA75631C9E2FE68FA83600512666F86AFDF1BE4C2DB0AD162DC73BC5B933B8649F6921A0E6A5F64D0B8E030D735E2BE7DBEC92D85245BD1F14B306FA2B2DF8E7A3F105849F83B62F449D0BC243D85D5D8DF6781ED4E4F4A1EAF0A1B29C732D4E47C0B3E95F407E759BEDD37040FDABD5934D9702FB75CAF321EBF390CE1B7DA6A62D62FFB1BE67F74F4845A0691859C42D3473BAF43F6D831237C3BFFA3CB90CFA346BC5786DBCF6DF2DCC0C96A9260494C3B381574ACFACA1B044B93C972A32A1E7DB1AB139005B3AFC3E8BF7DD815E3F6E540D489929058AD19DD5143F403043C023F9E82D882BB79A7FB7DEEF60CDA8C013B0BCC0084788EDFB430EF2F7DCB32EAFC2BE0F153B55AB244F42C246E786EE9B38D9FBB6951B155F6220BDF882918EBE5597D9DEC9A4F1BA4F4499E487D952BEE529486B01A41E3F6D4F5B05AD91227BB7CFCE4E29BCF141CA1672A21F8384514445ED67CEA9BD0B8ECE379E68EDEBCF08FFE16A019BAD1E967D5387E599DEBD310EF26C266B20011F654A12102631A142B17158E9D0B5B4ED24655CE18B1A32AF91122977DA8FD3B600F32E2DC1FDE4363BCDD8A3FE7D153472C0A576E3204C07EFF920A5B5EB57FBDBE4531EFA2069FCEC1414F27BD71F9A2B07137C70CD2E8F86B861C417A1C4BCEC46333A83F56AA4AB45D0710186CC3C347EE48B46D972F3FF1F7C1FEDC02A4D58FF6ADB9A132C67200040004000400040004000400040004
sk = 04392136A3AD87374B14438D1D6103A51B02512F0002AA141F00A3156936BD000036005A0037BF1436B4130C0BAFA26903584B15705351045506AE12BD635201A85C3707041DBDD83B6C00A863BD51064887E101480100120009B5C60000433EA20001A4A2BE461210DB0A0D1612011B2E02B051613816120F642136D124CF09A3451E15395155DA1AB549B489065730631E06131AB70200000048005A024C5D5D8137DD36B61825390F0F5A02041E06632400380FAE1816184839960136260C8D029B1D0930B71B8A5EA9063D70510D36647F091BB6BA6E0F870BBF120630011C9C0037781C551302A2014F09E34BD00636A3366E3651009A3309BD4B1E5A069B5802363C123602B7055751BD3F591B07008D010C450317EEBA8AB60E16081C515A0724A209E31B040F00133D0B991CEC8B0005A8A93136512D003D1A051ACE0039378B2A581852A3361C0606A8DB0957BD3C885B51041B36006D03061B0A491B1B9008A45A9BB90B00819F36121B031EC900271B0337260A0604357EB3515300A2A9000000025100BD879F48385618A800A3511B2900D81269C6592B54C8DA138404AF027C308BAEAAD000EA53515A8F169B518885026E222092C3C37A695E495F01B7D5E140C6DC382FA6B39DC475743322238FFECFCB7B5056E9C744D065D93C5EE77B23AE8359E81F2E54EDF0924C0B92EDD4896684F417363CFC825BAA96CB79B2052100CFBAAFB830DC07345FF75159EFC1C961942DEBC400E87DDA8398203699BB1E760D5DFB59BBA2F1371AD08D473203DFACCDBA98D7DC0D80CC43C7E75498199A8819094FC05C38CCFF82A1714BD1C108317CD901BD5327A01BF825DBB5A74271A8A776BA202C029DA18075A591157724FBA37E98C72D7E2F030ED0580EF20040AB86724E4882B9C63A71FE49CFB5F3292F1B94DC419B58F09B055ADAB1F370864A1EEA94F5D72E9849F5F3D41AE13EB8871B13CB9BB99730CD941DB1ACAD0F438485CF1873D8B05E83C4B5AA67CFA89ADA6111867E84310DDB229B4C382FC0CE5ECF18111C7B854FF91DDB510280DE126DC956BADCC67667C2A02BEF0E9FAE357A53A4146FEA6064CCA8C744EA787D3800A489B79B86B59FB2C9D81D838A611899320B6A3DFCA310AA6770C0861001264AEE421A5A01A64AA719987322A6B94E7D09A4C30654A5A1738421E0AF7645E5D8D691D9A15E291EC1E189B0AC9CCF1A246E0800400DEB0857E5BED4E812578C9C8F8F4CE4A40C3B2EE0D6926F3DDCEDA073AC92B020D9C10EA3D5B704D876E9A7E20FDF48AED94F6D3345D34F5E1427AB951483A3720BDA1461F1B154A8E0F9216599140FC52793EC8F1F4A12901AF8EBC9F1CAB2545D829ED95171459E0B8C2BCBDAD4B89A7C9CC80FF6D3AF8D62777D37A2A9E0DA679C986AEC65A32231DBA0E3F688C08D2F10003F43CAD3366AA36C1B568F066A77E0F37FF8CEF5D9856D4B23A2BD687833124BB95E30396AF7E62B1DCA3E53A30ED215B8AF6B34154ACD45E21C66EF10141C3B9383E93ACBB4F4C41888DBCA62092B2B2B6305F148ED13557008E4560E0252730B9F47BFD7A1A2539CD873F6A7922315376BC8B4102A2AA9806B1031C2E0D383197F6A737812D4B6047AF1EA8B92841E4D9BD7D23B4571D1F0081D2A43743E96CFB67AB41D7D94D17B67FCE3D1B7F7F573B2D1E0961FB4576BBEBB90A3778F37267E98F7290F029C3098E9685835A414BF6651E8CCBB70B474FC1798A2FB58AEAD2D055CF169361A3DA98CF54AB4F2E05F4CA5C3ED5194BA4AC3E65815F7B170DF558C2FA77A419DF1796A1AF3FE26D0F55651A00377E07739A94F5E78D30CFC9C3AFFA7F37CA9B7E65A1D77D3992BC76AAECD388CF213F038512D212B722210714BD3A8D3A0BFB6CDBFC217C63F6C98BCD460398CAA1DCC3A7A7341D06B81944417809DCF01EF9E97C0C3C934F85808481C8BC67D792B90F5E3A3E85FB9FE33E774D41D11111A12469F9A69ACF2A31939C394A2924D4E0E8476FCDA7284058D23B9E0786BFD5C96DADB3AF6591F715A0912B7EAC0310A7F8B67DDA485875C6A22B77E0A4FBF586EB892592BA1223D9453D514061A70D69EF34096EF3EBB7DCCBEC6BCABD26E0C5C66A8A625F549D396C0E96C0FCB9E3D43FFD172C645C09E953D2C9D29A68F17C4005FBD218126E524EA23ECDAE0EF3E5741663EC0DFF01659768A1BD0E896741F01CAEE40AE596ECD5B2F1D5471C7FB952DF2A54655FE0FA468F65233302C0093D3ED519D5348C65455B955A0EFC1443E9E53E93C0CF5B64BD5580B0CFB05E9AC34B04216EA105288F5FC983178E04E13E099E5A1EDA6EF0D8179AD3A8B22DEFE8B2A223B57864A4AE8DB5305F5E183A9D576876965C243E3F4293054B85E4CE409ABD302F02B32D7DA7797223A2EA446BE89FC3B8052970D5904395DDEF24447201FD1790AC1494E177CC215EF7C7913DC20782845D3493882A576FDC63F26423634CC03C536C032EED36BDD39B0F9B4D16621624AF821616B3490AF39B088A5B3967AE30FE108211832610D942C4BAAF3D456C8461783250B87FFCC50A069DD37F95410C769EDC7026F8AB3A07AA0128FF6F326B1A295EB9DAB9ACABBC480CC80745D15D94BA81FFE954F3B401B49A1BCF0FC1CA444EFB467BDD2FE58FB27619C9FFBAE66F352584056A77E120C736549209B521314685FE76AAD4404FFE2527AADF99425EB2FD593ED0FD1456597E173592693E11AC47AA8C9C392F662ACACEDFD7223F4D09EE56B648C2036B54BDEB26E60395D71A3BD56CAB95BA424D5F8A5DEEDBA4485597E19CF51BA76E0C7BCF4A9A59ABE2A0833CE4FF2F79CEFDA1A54677EA11CAB3CAC00CAA2C9C1879FA0B2666AA4C078559D294759D70FDE21B93CBE032F7AC55C1CF79FB6E07A62BFC63BA75631C9E2FE68FA83600512666F86AFDF1BE4C2DB0AD162DC73BC5B933B8649F6921A0E6A5F64D0B8E030D735E2BE7DBEC92D85245BD1F14B306FA2B2DF8E7A3F105849F83B62F449D0BC243D85D5D8DF6781ED4E4F4A1EAF0A1B29C732D4E47C0B3E95F407E759BEDD37040FDABD5934D9702FB75CAF321EBF390CE1B7DA6A62D62FFB1BE67F74F4845A0691859C42D3473BAF43F6D831237C3BFFA3CB90CFA346BC5786DBCF6DF2DCC0C96A9260494C3B381574ACFACA1B044B93C972A32A1E7DB1AB139005B3AFC3E8BF7DD815E3F6E540D489929058AD19DD5143F403043C023F9E82D882BB79A7FB7DEEF60CDA8C013B0BCC0084788EDFB430EF2F7DCB32EAFC2BE0F153B55AB244F42C246E786EE9B38D9FBB6951B155F6220BDF882918EBE5597D9DEC9A4F1BA4F4499E487D952BEE529486B01A41E3F6D4F5B05AD91227BB7CFCE4E29BCF141CA1672A21F8384514445ED67CEA9BD0B8ECE379E68EDEBCF08FFE16A019BAD1E967D5387E599DEBD310EF26C266B20011F654A12102631A142B17158E9D0B5B4ED24655CE18B1A32AF91122977DA8FD3B600F32E2DC1FDE4363BCDD8A3FE7D153472C0A576E3204C07EFF920A5B5EB57FBDBE4531EFA2069FCEC1414F27BD71F9A2B07137C70CD2E8F86B861C417A1C4BCEC46333A83F56AA4AB45D0710186CC3C347EE48B46D972F3FF1F7C1FEDC02A4D58FF6ADB9A132C67200040004000400040004000400040004
smlen = 2362
sm = 9366ED7B3B623C411448B634446F1A3FAABDD163A6CC1E2BCAE4A98703CD8CEE441405892FBA051BE2A586A6950A5EF73A255E5F86B0D7212E0C51C3BC79BE4B88E76ED6F043FEF3204FAF044BFB1ED722D61EB5D0B74C66A257E8AC3A2206273C80D2EC2123A4DBB715D60118D99ED7322E38F1562F82379138DA3DDB8BAA7CE61AB729AFC3748C0134633CF45A9973C05C75D04E82F631845427626B5799DC07DDF830BA01E8BC6236BB6D03B37D949DBB29EEC7DFE60FBC17EA590956D251539792016E2A8B01E70476961BC9ADA43CDA682D0CAA4FCC58810BBA1A673EF8F6BC90BAEE701E8E4F7C04A346CA56C7B2862FF57756CE6CD1EE22D677BCDAA896EAE96F87870E032C18B6C6A0C1A191FAE2ED487CE55296CC4B6339EAC9E8A742BD0A44C3525CC750041A01190061FF82FF96FFFFFF800018FF89FD1E006B00AF00050258FF86FF59FD39FF8502ED00FCFF46FF38016D00CB01A30074FECD0021FF120070FEC6FE2D01C300BEFE2D00E4FE6B01BCFF8D008D02F50122FF460159FD3C0037FFDEFE6AFF24010C0051FF5DFFB9FE0DFFD2FFEE005EFF6100660182FFA9FE13FFD7FF0DFF5E01DE0175FF7B01E7FF29FF6EFF7C002400A6007A00B500F3FE5D0113FF2C00E9FFCBFF4CFF5BFF4EFF3B00C1FFDA000EFF6D00B30041FF00FFBF0034008F00DEFFAA013900A500DF009D011F01B2FF2801B5007F00BA01BDFFAFFFB201790135FF8CFF5500BF00980003014DFEE900DFFF2BFF8801E7FF0301CE00850047014F002101EAFE95FEB401F40021FEA6FF0C006A001DFFEBFFE8FE710074FF0F00AB00FB01A001A8FF570020FFF00051FFF5FF98FFA2001A0106FFE1FF16FF49FF09FF8600200056FF8100B7FE66FFAE00C9FFD5008A0107007600B6FE43FF7600BBFF4CFE8AFF980201FF8A00D6FF41006400BCFE0EFF6400C8FF5F00CE00AAFF23FFDBFF3B00F501A700E3008001C3FE2900EAFEA8013100F6FD6FFFECFD1600BCFF9D003BFF7AFF3F008BFFE7FFDAFFC3FF13FFC701090048FEA10038FF30FFC6FF27FFFBFE5900FDFFC900C5FFF1FD42FFD900210141FF6DFEDCFF20FF5900CFFF48011B018CFFAAFFA8FE9FFFD8FD840124004F02210078FFECFD680135FF1CFE4AFF540035FFF1FFA3018A005A0070FD8B006CFE0DFFA8FF80FE6CFFC6011200C9004D00EBFE47FE4C00FEFFCFFF8E01A3007900110024FF3FFFCEFF3AFF2C01DDFED2FE2500BF0069FFD0FFA401F0FE3C0053FFB1FF51005CFF24FD29FFABFE5DFEA5FF2B02FDFF6700E1FF3F004900F3FF88FFD8FD450006FF5FFF73018301BBFF84001800BDFFA5FF6401960067004BFE0AFF51008C00D9FF8900A4FF27FFFC00E0015E00010089007001780098FF0400FDFFA400B900960099FFCA00F4FFA2FE38007700DFFFA1007EFECD00060089014AFE49FF3C0058FFD5FFF0FFE200920057FF4B00FDFF1301D9FF89FF3BFF0DFD7D009EFE6EFFF700CFFF0FFE0600D2FFADFF9001F0FF91004F00D7FF3D02ADFF4800E8FE74FF3401070113FF48FFD9001DFF5F000901860151FF61FF7200C6FEE3FF9FFF52000B01D800F9FFFCFFC200ED006CFF59FF74FF4F0279FF68FFC9FF6700F800C4FE010072FEE300C40044FFDBFF19005BFF5600B900FA00F00053009B004E002C00CDFFC3FF27003EFFE80040006301FEFE290015FF9CFEE10023005CFF5B00EAFF87FFAD005BFF340045FF4400BDFF5A003F01B70059FF78FF01FF2E01180013006B00AAFF09FEBEFF1800F400DEFD1001A6FFB9005100D8FF3C0197FF3E0104007702E3FF43FF6F005D00DB00A0002EFFD3FEAF0020016EFF1400EDFEB40021FFFDFFE4FFBC00FDFF08FFC0FF7AFE8500F80080FE79FE24FF2F0099FFDBFFC6FEBFFFA5FD79006A002AFFBC01B90008FF3D004700DC023600E800EAFE53FF3600FBFF44FED00060FE6000ECFF7F0120FDFFFF17012A00C3FF400159FE6701E5FF1E010C00A800E20155FF8FFF70FF8F004CFF68019BFFEEFFF6FE320187FF330087FF18014CFFB4FFBF000A00E4FF14FF62FFB5FFEFFE65001FFE1AFF0F01A7FF210213FE280193014200FDFF1000DEFEE100D9FEBB00F8FE76FFBC0097FFD0FE6C01C5005A001100B100B7FEA40037FEFFFFDCFF2D00BDFC85FF27FFF501A3FEC6FFFBFFFDFECBFFB0FE6501AE003A00CFFE05000AFFEBFFD8FE32015501B2FF6CFFE2FEA80176FE7F0006FEA6FF7E010800E8FF140279004601DBFED4FFDAFF2DFEB700C6FF52FECDFE730005007CFF73FF6901CE007500F6FDFBFF880009FF00019BFF5D01C4FDF2FF13FFDDFEBBFF270133FE22FF48FF740033017F00DDFD2EFFF2FE3C01E4FF0400A800EE00DDFF7DFF47FECCFEBCFDE8FE0200930038FF8800E0FF62FED20060000D00F6002D0030FF8C0053009D000F00B100B4FEC600BFFF74FF84FEA4FF0300250030FF4DFF52FF7EFF10FFEDFFF2FF77FEB1FE8E0012FF4C017C00DBFFDE01900172021BFF87FF3801500030014BFF440041FEE6FFFDFFE8018400270098FE12FFDBFDC30094FF1101A7FF570180FF0502CEFE25FF0FFF35008501ACFF660072018B00D3FD8B00020163FF82002CFF46FF32FFD4006CFFB7FE2D003DFFADFDC8009EFFDFFF210061FEDCFF91FF5A00BC0028FEE2FF7B002801BA00BEFE2401D80097FF730030FFB9FEB000B3FEF5FF3EFFEA01D8FFCB005DFFDE012CFFA70030005102FFFED3FDB5FF73FF280171FF61FEE4FFC30128005901FB01BDFFC1FF4AFF1E010D019A0192FED9FEE501310025014B0039006F0046FE41FFA1FE9FFF0FFEEDFF50FF8E00D2FE54FFD2FECEFEABFD01FFE6FFC5FFA601FB0094FF3C01C7FF23FF4A01FBFF49FF27027D00D900BFFF9BFEF7FF9FFF0E00E7FE7BFF00009E00C4FF0D00D4FF4A01F200A5FFA7FFB200ABFFDFFFE4FFADFFF1FF3FFE11FFB50196FFB400BC0074FFB3FF1501FD00A70078007EFFBCFF85FE22FDE7FF77FFEB00BCFFA00002009A00770234FF1D00EFFEC300FAFE10FF97FFF4FD32FFB3FF72002701460196FFA300C4FE640062FF9A007CFFC600A9FFB300E5FF7B00BF00AAFF250019FFB5FF21FF6300240096FF360168FF46FEBFFFBBFF11003D000200A400020135FF58016100B4005E00C301D101A9001F01230253003C006F010D0085FFFEFFAEFF0EFF29009F00C5FE0D00E5004AFFFD00A200F000D8FE97FF49FFFAFF5CFE29006AFF1B0152FE14FFB4FFE7FEF2FE5EFFE3FEEFFF340095FFC9FF19006A000D00D5000400B1003300C80018017DFE8F00840087021F0000040004000400040004000400040004

count = 9
seed = 11134936880F5A11ED3504CF7B273E55A351FCCB10943BBBD186623EE6C7A13A6565C3080D1F536BFDB018F99C4E46CD
mlen = 330
msg = 0998114C84F84080E7EEBB47D248980FAC9D28F1ABB6DBAB3DD59A5CFD2C7CFF7F308372874DD5447C7B02E30165501C0C673128E4C543A414222BDF47E7F4E8DCA757B0F4A3281C0D10C4F02AB52AAF5B9A715E012607BA310947A60A5F62D6B8CFA96386D27CFA709189202421C078934AA2D955468E550AD4D0D4ACDD98B168A9568E232192E92789830317FBC959087FFFE353B6C168F3EFBE7164444F1D6CBA5246E31658C65440A841DBA78257E78502843EC1A6E9710229C8EEB85D6CDDC7D543285624AA1F756A5DD4F1A5D4FA52DB8C5C34880ED448FBB6D254509FBEEA0FA022F276B6A66BEF7ABFEA6049FF74291BABE781F718683397077B29FA9E2B46BC6B09251E587CC5B182195DD4060CC4A319BFBE251A5B660A739DFE5D0E5B93F3CB7E440194F1C8BDA922CB1A3EE3D27EDFD61C1D31A7F4534E84889EC83B51F1641892766434
pk = 04A7087175358CCE9E4BF04C23D4FB50A3E81D32A08C3CAAF0FED8FC6424D6EAE192257FFF72CBE255638CE98F2B52FF1AB5E3ECCF1CFE9DCA9C49A4C1910CD26AD0A4D3BCB127BE203E3386BD119E23624AFDE6AFAFE169E78F8D5940A37037A6B71749BF2719E1D6551F79CA8A9ECF7749815C4452D5A523CF6CD6B2FC8B5EF31846FFCC1BE88E33101862679D8EE0860E9A7358D223468AED0F2B9CA114FCCFF6C85BA1B8720896AF62FF732727C95584C98A9559F0051378F78BD10AA50D03A65435F0AD19CFADC1C93DB19A285E2E7CCCE2F6622B8F91BD28453BFC0164C25C481CD51EF1B58C8EB825D9EF45AB0F18967D2847AFE8B65F5AC54B1A6A4FF907CF17A29A84A3F0F7B261480B9CCD4D0A7C037EA2869DFC8EE4FAA792E563053423C8B891B9B2A58666D283AA212F9629BF25F50A9A3E27C7104CD77AE853376AD770681A408C3CD8758F86982AAF136E91F10CDF578871B8BAF095FBA4E57097C5D0758A0D55F151DB5FCB1885B0A18F75D4FA7598C70983577AE39C62021C8DDBE08718BE59177B2E4E459D3821BA644234E22156F094842CAFA32832878FC3FC20A1A9246E903C7D1DFCB965E602DA711D0EA7CE8FFDB9DBA33CE3BDF1AA222CD294030CE5873221296EB47EF630506FFD64941531AB7FE601E59B95D7BB5B4DE9C1CF17EBD9DBED86210B913D3AC1E323453207A2B649CA5BE6784EAA904F120FCA818F5009D892AA90B96CDADFDE51598382F46BFE481D519107042D98CDFFCECD0CFCA5AFEF9F77EB9FB35A40C2FE4ED9C812A4402B48405A1E2825F063649702BF232821C92264BD591454DCC6E38928192058F45A586191807A211635BC758AEF4C6148A79013FD3D258D6CA4D1862BEB454BE8B413C20613282D92FEBADE800ECE48642B9AEE70452D49D912BB5E56DF780B690A381E4B12F48228E7EB457B4AE5C887BA5BFA5E0BD86C6A093979A998AFA56BAD3AFCDFD99979B67662374457E95BCFB40E27C041279D5DA05B4D4960A223B244E142B635C0CBEA98FC6B844AD63C674B6177E8E81C2375BE1AD8C3DEF1CF9DC58792E763AE8B7D47599F2A04B546DE46F132E9A785C2B7FD125AF4487AC461CD8D0AA9996BE78D91E89C2DB0571501BF273FCCAC7D4ECE04B8AA53A655233A645BD250E32836E8B06D71FCAEA570AB9F5CC2AA4A053A21CD3856888A0778E8934CE129212768350C5FC89E16FE70DF1B07A2DB415703B962C1BCA18257C009C871DD4D5C3F38B9DAD5D2D4E84FB281ED393103A792E02B0BB3D4B3FE879B6F679ED17C3D9B52992745C6BC02E0A0E061E529140D38EB4D208728C3F448C009F118BE0134B0C24E39CDDA90F46124A72070BF12134A65E8C211985CDC701AD7C1AFE065E84724D4B2ECA324D42521075C716BF2203504B37FAC67727F8D18A696F2E2988280F4F6E8EB10425C80B953E829D5E60941336A98DA5E93F59EFE3A01F5F453E77137D0E9CA153B599C435496FF61EC1A39835B5AFE8AA465D1EF1B0995FD2A5AA28FF678DE4D89869E76D1C9BFB54EBC352B3E446737DCD6C06A76A2934B1A4E12229441790D24188AA0B539EED598FD8F5CD7C29CE08F882C011E46CFD0A46F1F45EE40ADBDD6E644F7BB79A0B4F4C4CBF99CB1DF9211C0AD06EEE04A225D6893D1834BE1AE6042F41D7A2C886C9556D7FF37D1C8605D852B1F926A670A392D539F9531A7ED26C1F4715905F58CB0893C89BD3BBA9805A045BDFC01EE0566B4EA48FC15256E8FF93AE439F29F24B5C057DBB1F654BFE6D5CADD1111648FAF0323855073182D8A94DB78ACA853C7183B64EB40584070233FEEB65B2BDE87C9379CD286EE63D6189892D192E5565E352F130CC3E88C66AD2A92D04EF064551EE0BD7194E92F2614910C531BCD0D76E9E40BADE02129D81D64ADD6743177FFD8E218B9EF79B54C00622239DB64D4CACAFAEDCCFC3A23D3E2AE1F4D997D9BD00A5DDC9BCB2287DBB733E87D63D8EAEF342AB048584D94C11550839CE29EA397A4B171649EE6C203438D5C21D920C30E657A6BC39889E73B8DE077E4A55C5F493B1A246D9FD2E62EF53C89EC8604201A462A61E6A686E7CB76A7C810BD44A88874D7D10787EFBEDC62C885E5FD3DB5642F25D0AC0DB7198CBB2CB8BE2CBBEB174AEFFB6177C94CC513DB027CFD9B506CBAA24EEC8EF8C00312D000D5D8A089DF4B53E56C74AF3242C7BA20B552BEE6BDFF27FF0F5AB559E82FFEAFAE1EFCBE0A9C2FA44F4B261E40274E2CF37794E860830968EB7D5639DA11813ABAABC766A40263A23C4EE2AEA98F35A8F014A1CF09949E7E804C4E295469B08D2EF10ED0FC740371A1312D0B1348AE90A78CAC23A3852D5097EA6947440947FDE35C7524DBDD1408D58F1F9E2D937112B5DE093DAA5E160DBF610373924C68FE326996CC74365D792F97E85BB30C1BBB1F10F25A6D8DC923BB3FC868C63B91884AD3F05DF9D0D26C0DB992FBED781468A92DE322EA49665B07408F52003FF2A2141C1273ED65D8E524CFD512C80C03DB91BC8848C9AE4FF00D86ABA613854A821FDB77E68E9D180835940ED0209DAF4D9457DAEE362B6216E90F74CE5DAFAD038F16C06CBD0FC20AD977592D3A8DE8BEAF7830F92C6DDD548CE42F2E6647BB05DE70BF450BF6EACD5A87D24813FDF9DA61E21A174086174E8702207F541F81EEABDC820819CD7A2BEAB4C06F0669BC1A6646A9167BD070609B6667D8FCDB3A5335225E5102FE331A22D814E2608789E4AE2E159DF446F5205EAA7B6974B092B0A8BB3523EC84563E8E0C27282342F6B07BB20C2902EF33809E955AAF45F39F11983027E20AEE65628BA1F6BFF544F7EB010B763C7B1A8859F6616EF0137CF1ACB3EBE14ADB52E1316D5700040004000400040004000400040004
sk = 04535300003858060313CF423B1B058AAB0F143F001851A2AA06482D406E36AD80062400035215311F041CA5125240C698A890C36D06021C5153AB07130E630036012F0672371D42A6001B00361B661BBD12511206300327BBA70B0F08251212361400A2030F1B042DA2510137514836050B0763BA1B39092DA31B89030608A5181D21EC42201E0690A220030012DD2A37AEED09DC360F0114060409526C5838BFEA000A481E0547870138A7B19100AB8845A23A11A33C57A5486307182F070C528E0714E0283E5C516DA50CADC90A3602520B3957031E3C26DE5A09033F22BDA81B021E3D3965345A0121602F09EA2AD2A38D01A40B1C02010013A3561B08E6273C36A2CF1338A57814DA8912A3A2520F120006030000BE5A183C378DC60C241B2D66BD39CF48BDC6B400B63812B712020E39053C5F003C18023601D800087D1CA2001B7105011BBE00360300A8A8B4C0021E035A590A0B02DAAB7D0E16E30C090303C3BE840052640251930302BB001C05126F1C64A5A91225C66465534B1B3C48A3182EE2A5030109760F60AA331B48120003231500D11EBF3020DE384A86A42D2E6721B76817BE3CB110D49DF7796BF2F00A7FBC1CF53C6C64E135F83C8D9555FE242EF1F15C35954FC96536711D13731395E9F9654E634038AC2C88EB5D7F7EC877FCEC0D399CEBFA109C7C7AE77D025E1B2D09C5694F55DC34DBC02F7459621D7A91E46A2220C1ABD839FD4989DBA178734EB36A0046EB0D00A7087175358CCE9E4BF04C23D4FB50A3E81D32A08C3CAAF0FED8FC6424D6EAE192257FFF72CBE255638CE98F2B52FF1AB5E3ECCF1CFE9DCA9C49A4C1910CD26AD0A4D3BCB127BE203E3386BD119E23624AFDE6AFAFE169E78F8D5940A37037A6B71749BF2719E1D6551F79CA8A9ECF7749815C4452D5A523CF6CD6B2FC8B5EF31846FFCC1BE88E33101862679D8EE0860E9A7358D223468AED0F2B9CA114FCCFF6C85BA1B8720896AF62FF732727C95584C98A9559F0051378F78BD10AA50D03A65435F0AD19CFADC1C93DB19A285E2E7CCCE2F6622B8F91BD28453BFC0164C25C481CD51EF1B58C8EB825D9EF45AB0F18967D2847AFE8B65F5AC54B1A6A4FF907CF17A29A84A3F0F7B261480B9CCD4D0A7C037EA2869DFC8EE4FAA792E563053423C8B891B9B2A58666D283AA212F9629BF25F50A9A3E27C7104CD77AE853376AD770681A408C3CD8758F86982AAF136E91F10CDF578871B8BAF095FBA4E57097C5D0758A0D55F151DB5FCB1885B0A18F75D4FA7598C70983577AE39C62021C8DDBE08718BE59177B2E4E459D3821BA644234E22156F094842CAFA32832878FC3FC20A1A9246E903C7D1DFCB965E602DA711D0EA7CE8FFDB9DBA33CE3BDF1AA222CD294030CE5873221296EB47EF630506FFD64941531AB7FE601E59B95D7BB5B4DE9C1CF17EBD9DBED86210B913D3AC1E323453207A2B649CA5BE6784EAA904F120FCA818F5009D892AA90B96CDADFDE51598382F46BFE481D519107042D98CDFFCECD0CFCA5AFEF9F77EB9FB35A40C2FE4ED9C812A4402B48405A1E2825F063649702BF232821C92264BD591454DCC6E38928192058F45A586191807A211635BC758AEF4C6148A79013FD3D258D6CA4D1862BEB454BE8B413C20613282D92FEBADE800ECE48642B9AEE70452D49D912BB5E56DF780B690A381E4B12F48228E7EB457B4AE5C887BA5BFA5E0BD86C6A093979A998AFA56BAD3AFCDFD99979B67662374457E95BCFB40E27C041279D5DA05B4D4960A223B244E142B635C0CBEA98FC6B844AD63C674B6177E8E81C2375BE1AD8C3DEF1CF9DC58792E763AE8B7D47599F2A04B546DE46F132E9A785C2B7FD125AF4487AC461CD8D0AA9996BE78D91E89C2DB0571501BF273FCCAC7D4ECE04B8AA53A655233A645BD250E32836E8B06D71FCAEA570AB9F5CC2AA4A053A21CD3856888A0778E8934CE129212768350C5FC89E16FE70DF1B07A2DB415703B962C1BCA18257C009C871DD4D5C3F38B9DAD5D2D4E84FB281ED393103A792E02B0BB3D4B3FE879B6F679ED17C3D9B52992745C6BC02E0A0E061E529140D38EB4D208728C3F448C009F118BE0134B0C24E39CDDA90F46124A72070BF12134A65E8C211985CDC701AD7C1AFE065E84724D4B2ECA324D42521075C716BF2203504B37FAC67727F8D18A696F2E2988280F4F6E8EB10425C80B953E829D5E60941336A98DA5E93F59EFE3A01F5F453E77137D0E9CA153B599C435496FF61EC1A39835B5AFE8AA465D1EF1B0995FD2A5AA28FF678DE4D89869E76D1C9BFB54EBC352B3E446737DCD6C06A76A2934B1A4E12229441790D24188AA0B539EED598FD8F5CD7C29CE08F882C011E46CFD0A46F1F45EE40ADBDD6E644F7BB79A0B4F4C4CBF99CB1DF9211C0AD06EEE04A225D6893D1834BE1AE6042F41D7A2C886C9556D7FF37D1C8605D852B1F926A670A392D539F9531A7ED26C1F4715905F58CB0893C89BD3BBA9805A045BDFC01EE0566B4EA48FC15256E8FF93AE439F29F24B5C057DBB1F654BFE6D5CADD1111648FAF0323855073182D8A94DB78ACA853C7183B64EB40584070233FEEB65B2BDE87C9379CD286EE63D6189892D192E5565E352F130CC3E88C66AD2A92D04EF064551EE0BD7194E92F2614910C531BCD0D76E9E40BADE02129D81D64ADD6743177FFD8E218B9EF79B54C00622239DB64D4CACAFAEDCCFC3A23D3E2AE1F4D997D9BD00A5DDC9BCB2287DBB733E87D63D8EAEF342AB048584D94C11550839CE29EA397A4B171649EE6C203438D5C21D920C30E657A6BC39889E73B8DE077E4A55C5F493B1A246D9FD2E62EF53C89EC8604201A462A61E6A686E7CB76A7C810BD44A88874D7D10787EFBEDC62C885E5FD3DB5642F25D0AC0DB7198CBB2CB8BE2CBBEB174AEFFB6177C94CC513DB027CFD9B506CBAA24EEC8EF8C00312D000D5D8A089DF4B53E56C74AF3242C7BA20B552BEE6BDFF27FF0F5AB559E82FFEAFAE1EFCBE0A9C2FA44F4B261E40274E2CF37794E860830968EB7D5639DA11813ABAABC766A40263A23C4EE2AEA98F35A8F014A1CF09949E7E804C4E295469B08D2EF10ED0FC740371A1312D0B1348AE90A78CAC23A3852D5097EA6947440947FDE35C7524DBDD1408D58F1F9E2D937112B5DE093DAA5E160DBF610373924C68FE326996CC74365D792F97E85BB30C1BBB1F10F25A6D8DC923BB3FC868C63B91884AD3F05DF9D0D26C0DB992FBED781468A92DE322EA49665B07408F52003FF2A2141C1273ED65D8E524CFD512C80C03DB91BC8848C9AE4FF00D86ABA613854A821FDB77E68E9D180835940ED0209DAF4D9457DAEE362B6216E90F74CE5DAFAD038F16C06CBD0FC20AD977592D3A8DE8BEAF7830F92C6DDD548CE42F2E6647BB05DE70BF450BF6EACD5A87D24813FDF9DA61E21A174086174E8702207F541F81EEABDC820819CD7A2BEAB4C06F0669BC1A6646A9167BD070609B6667D8FCDB3A5335225E5102FE331A22D814E2608789E4AE2E159DF446F5205EAA7B6974B092B0A8BB3523EC84563E8E0C27282342F6B07BB20C2902EF33809E955AAF45F39F11983027E20AEE65628BA1F6BFF544F7EB010B763C7B1A8859F6616EF0137CF1ACB3EBE14ADB52E1316D5700040004000400040004000400040004
smlen = 2395
sm = 0998114C84F84080E7EEBB47D248980FAC9D28F1ABB6DBAB3DD59A5CFD2C7CFF7F308372874DD5447C7B02E30165501C0C673128E4C543A414222BDF47E7F4E8DCA757B0F4A3281C0D10C4F02AB52AAF5B9A715E012607BA310947A60A5F62D6B8CFA96386D27CFA709189202421C078934AA2D955468E550AD4D0D4ACDD98B168A9568E232192E92789830317FBC959087FFFE353B6C168F3EFBE7164444F1D6CBA5246E31658C65440A841DBA78257E78502843EC1A6E9710229C8EEB85D6CDDC7D543285624AA1F756A5DD4F1A5D4FA52DB8C5C34880ED448FBB6D254509FBEEA0FA022F276B6A66BEF7ABFEA6049FF74291BABE781F718683397077B29FA9E2B46BC6B09251E587CC5B182195DD4060CC4A319BFBE251A5B660A739DFE5D0E5B93F3CB7E440194F1C8BDA922CB1A3EE3D27EDFD61C1D31A7F4534E84889EC83B51F164189276643404B9FF29002FFF62004F00C7FFA90102016200BBFFDF0184FE10008CFF7DFE96FED7FFB2FF7BFE92FE800091FFAA009FFD2700D2FD0600EBFE3A029D01F7FD2D014CFF63FFCC0094FD55FDCB00D001A7FEDC00CF0177FEB9FFF7FEE6FF8C006BFF1A006E0000FF64FFBCFFF9FFCFFF3D00E2FEF9FFC801C2002DFE1D00F4FF5A00CDFF6EFE89007F0095FF1EFF9CFF8500DFFF820027005900F2FEC401A3005DFFB5FFC2006700B80103FEAF00E3006AFFAFFFE4FD63FF1800C70074007C007DFFEC00AFFF8100A20057FFFBFEA5006601ECFFE6FFC5FF0101A1FFD7FF71FF840066FE41FFA700750075011D018AFE6EFF2DFFE8FF6E019CFFF100B1005A0023FF24019B011600450027FE99FE3500780058FF49017700C4FF0201E000530081000E000D01C0009901B6000CFE12FFC8FE4C0097FEE1FFC2FFEDFFC3FDE8FEC600CEFE7900E6FF89FF6FFF6000FFFDE9FF06015AFE08005C0029FF88FE59029CFFD1000B001CFF51FF32008AFFEA003700B6FF20FF78009601C7FEE600BEFF5C002EFFE900FFFE88008101CD00BDFE01FF8700B9FF8FFF9500BFFE02017BFEB7FF43005800A1FE30FF97002E006600290090FF8000AAFEE8FF1B00E6FF7A018A01B0FF9B0031012B00FAFFA2010DFF57011F0049FF0A0126FFF8007CFFB301A2FE05009100A10041FEF3FFA00033FFC4FDBDFDE8FF2F01A70040000C0080FFEDFF9701FDFD43FF4AFE4BFF48FF61009F00400049FEAC01A0FD6BFE4BFFF0FEC2011502D3FF5500320245FE7EFF59FEC200CCFFD5FE4DFFC3FEF0FF4900C801C000B70240019BFF0600DCFFBBFF240077018B0157FFB1FFA4FE72FFCFFFAA0085FF6100F0FE8C002FFF2800D6005E00E0006EFF32001F00AAFF8D0165FF2EFE4A00A700AB003300120174FE5FFD8E008300F2FFA3FFECFF85FF1C01CAFEEC001700A1FF9501D00031006CFEA6FFF5FF800043FF70017CFFB2FE5DFFA1009CFEF500FCFE4600D3FF9000F6FF84FF1B01770116FF67FFA8FF04FF6602E101CFFF4F021D00B2FFE201D6FFCCFE54019200B800F8FF26FF37FF7E01560078003AFEBF00C500C9003CFF6EFF61FFFCFF5AFF2D00D9FF8CFF6001A00101FF9BFF5400E60060018FFF5701FBFFDDFEB90051FF45000A01F9FE93FFC3FFDEFF53FEABFFB9FF5300CB0081FFB8FF9BFF2DFFB201B9002401EFFF780089FE490061005FFE47009B006BFFDDFF450173005F00EC00ACFEBFFED6FFE2FE69FE7100A30123011FFF77FF8500780187FFE5FE5B00FEFFA0FE2D012200BC00DDFF0600D3FEE2FFD600CCFECBFFF8FD1DFF270068FE5B00D8FF30FF93018BFFBEFF7301DB0061FFE00072FF220117FF0A01F90064FFD00107001A0170FFAF00DCFE74FFDE00C2FEF300B9FFB0FE8A008F0053006D006BFF3501CAFFAFFF1A00D3FFC1002BFE240145FD080041010DFF86016100CBFE01005C01790166FF77FFDAFEF9FF23FF9C014A000601F0FE8D00ACFF90FF3F006E01A2FFBEFF170096FEBBFF6700770085FFB5FE28FF3B002701EF0050FED1005CFEA9FE15FE9CFF020191FF9100C2FFB9FFBC01BEFEA7FF3A005CFE9A01ACFD20FFF9FFBA0182FF72FEC5FFB901BD01F7FF98FF94013D00F6FFE3FE94005E0029FFDFFE1A00BAFFDEFF45FF7BFF6E00A8003500F5FEBDFFA20087FFA6019EFFC2FE8B00C000B3FD0001330007FFB8FE980061FF87FFCC00610115FFDFFF200026FF67FF7CFF9EFED0FF5E007D00DEFF20FF86FFF4FE5300BCFF94FF02FFB700EBFE0B009EFF2700890087FFE9FFC5FF01FF11FF4400230080FF2C00F5FFFC002601EAFE1C004FFFF6FE84FF10009FFF320032007D0048024701CC0129017FFF8AFFA80156FE4700A5FF1BFF07FF9DFF8100EF00480081013BFFB300E9FF55FEAE018CFF1FFE5A0166FE5C00210049FF88FF88014901DFFF8D0198FE4700FA004400BF00E7FF30008FFF380143FF2E0041FF87004BFE8FFF1B000D023900A9FE87001A008A00F9FEA5002E000301470021FE120195FE88FF00FF6FFED8FDF0FE4F001E00870067FE1D0097FEFCFE3E00840089FFA700BEFFD5FC5A017600D7002B00550093FEC202D7FEEBFF2300F3018700C6FF7BFFA1FFE2FFC7011D00FFFFC501B80015FEBFFF3500CBFEB70149FF90FF1A019FFEE601C6FF6DFF94007C004900CCFFC000D1FF3A0088013AFE12FFA4FFA90019004E00000084007500C3FFF50048FE8C00AC00D401D80120002DFFC300CF008600EFFEB60194FE62FF00007DFF47007EFF81FE2700160145FF49FE9901D2FFFEFF98002EFFAE008A01A50013FF37FF9F01DB002BFFF2FF79FFDCFFA1012AFF96FFDAFE45FFC6FDF2FEC3FFC30045004000C3FEC4FF1A01C5FFBE00E3FF04FE2D02110041FF96FFD800EAFF4DFF3DFEA1FF09FF38FED6FF700099FF670051FF2F0077005FFF1300C4FDD400FC000F0219003801FF0042013F019B0048009B026100CB007900AF0067FFF6FE50007CFE43011A01690092008DFFD200D30065FE07FF05FFB7FEF3000E01480077003200C8000E01FBFE4FFFC2FFC10196005A00A5008CFF0DFF540035016E003600CE00AD0023FF2600E5FE1B00A800130156FEF7FF0E006500BBFE71003FFF0A006AFF9F006FFF01003B01B00088FE08017D009A000001C7FF24004DFF6400540149004AFF74008AFF91000601C6014AFF0EFF070009FFF1FF1400ECFE4F00C0FE9101F9FE32010C00D2FFD300AE0046008000370068FF59FF1AFEDAFF27FFA1FF1C003FFF30FE4BFFC7FE8AFF3001A00035FF7BFFFEFD10001C010002200002FE31FF0900EBFF2F007C004AFF2B004A00E4FF17004300C9FF5FFFFAFD2FFF59FF9402130097FEDCFF0C005600DAFF2501DE0000040004000400040004000400040004

count = 10
seed = 98DDA6B97E89A479D5EE214E660DD6B5D8F6CC638A1CD4F462A0EC545F5B0B0A1A403AADF566F7B1C0C5FFCA29B36FCB
mlen = 363
msg = 4CCA95CB9F254C2EAA7DCFFEF662EE03320D5FC626A6484304BF62FC20F341FBE26E1537D7BD20E95440F7CC95EE84E1297C807A0BC9006DFCD5C22A5C1FC0865F5D70E5D63AD677FFFDEA52BF85D1A4F159F7ED16A745B4D971B620048B5F518EB2DC672CA35022578059E1ADAD7C07FE910A5D566B8321D9A12F34C250BE35CE964DDDEA23C90EA77C9C1BBE3532FEEFDA3637157786EC7D37775AE5CB0BB92EAB45A0FB1E833E8A6F3D06B85946E31A79B64A02B31FA640ED514A85882C89F693A06354DFDDB0B5E23E7792134C69C1D3908882DF3A7694A05B241B87FB2DBD1A4D9F26943B69F3CDF730301663089D1EBFC23299DA21300F735CEDF7B109F3E0BBE273776E6AAFA7054A6CD9682B967EB7903DE549E9558E62DCF3AC444DD7042FEA362EFB555BB97FB464AD7FAEABA3197C14A6740477DB50CE3FB8B762F48F880381D510FCC836E5880B48F08BD6333202E838AB73F2E106CFBFB218AAB802DA8A00F13F78FFB70C
pk = 04B34878446A7CE51730B916428F009B8166F9FF1AA024483BE8A35303B70D3E949FFBE6C52DC5921B359849A5DF37E8C102AEEC9078B9BF280F9E3446756A3732FAD71E89C943A5DEDFABA5340B676D75E4F68C1004F97D774A4F03FC922CE64562E57B109CF8980F8F80D784BAE12C662045E1EECCA09F852984C82FB5FD83775DC42B5FEEC5FDC47BCD15649FF6E7CDC023797A60DB84AE5B2FF2A8120F42906162E331D8E6297AEE862AE611D2344BBADBC7AC3CF5C0B28D1D7B3EAE5FE8F1E58A83EFB7D5D8318BD611864AB83402E3BF62E12973EC32A3E969EC8D98C012981CF369FC75FF7AF150BA38A1EF4FD65A396D4E915425477E917D2464B116C95963CECF6D7238087095CBFCA89CD7262A78300B07540C6CA7508F4181AA205EE1398DF85275549C3DCBA81ECF0958AACEE3F4FF8C19499354C57CCE2F897881113B40FB4FCBC25017040F049137D0372270AF8677D2D795FA7F33172CA0AEDEC1F624168866F0E619B7EB9A91F139580CD9F6B24DDA8CF5C67A8AC1A72A9603FF6B0848063A20193518C62475E0A9C49A0FA433DD553B069EAA88219B463EF261F544A3226FCBB3B81C257B06EBBEE36AF06AE71F6573884451ECA67C2547CEF029A434DA33E91083B5F9927051F935BE9B115C3A03FEFDEA5692C22BA323010B519FD63AF3A0F85C89AFB0B9D5BF2BF9FE7D311BE47F6D0DF18AF35B9588FA9A474EC26B158AC714C90D41BEDEEE4CAA669E378F86B2DE1AEE76C1B760C8453322FDF1E2692DB11C84DC57E77C27A6D143BCD636E9D9A8C91117AB43D129579B5DE967EC0063C10F9B3227E8AA7AE94FBA4276E570C93946699628C3AEC0945416E16F4EB7BECC31FB6206D9328BBA6D4A0105F907875F23D2644D4EE6C442BA20102CFB94CAE8CC4197449162C68F7FEB9E077623C1265B580E668A132CCF4C974C09594AF2F313E595248827AEE75397CCFC85A396E1F042A91D9ADFD12093813405D25552B14314AE0006B69841D0FC9E7363BBBAA9EEBD7F40D5C9E68988F426BD6818A69DAFCA6B119696663B2B44760133DF165C52F762AD493478C4CE227F49E93C7814B237980F3DEEE724E10C44DAA96442214C57B4757FE795A857406C94ED0C4BF9AD21A9EFCE2DA9440483DD0C4026DC6A2A606722AF1E67BF96A8B73D34CB4FFB852E9818CEB944D187D5693BEE557BE9660E5FB2238E006E3D7AA23BD54520892D70C0095AC5B280575CD9CA6DFE92DE8E43772BF953FECFFF3087C71DC2860243941A0309F7153A5F60EACFDC0B1CBB7A756ED2214483EA26C5E83BB37BEEA1398A97744C70AC3D5F035DB4C14AC1A6E091A8801FF97EBEC9E520C6F6B201D79C4741D61E87E3CE9D20C635A3919F19D7283847E50A0D40106D8A20EB00997FAE8823EA889B7921C412FA60DA8CA3328D4F2CCCB4826B748FB85D74DF54E141AD5800881F33E95C5B3ED9F64229A766B8976E8490E3EB2095B437C2156A3524B1443457D650BE8B84B868EC958BE9301B56866C5294D302D4068DE216297569ABBC8B808C23529C8EB9D5365FB6EF33D77075BB33DA28B06806FC7FB1AFBEFA4C6023A50D1244E921C8D952FD771B180774F7F560B28AF2AF9F607D7683368A0770594924B64F30D526BD2CAFB7B14724572F79FF3BB9AE6B99A913CEC4DCF96138464A0816D07A4F21FB49389FE6BAE4836653766D9E455B61369CF038A1D37DA2296F5CC16866917A8AFE4565C0BE162A46C837C5592F67DF63AB288E027FB14516A997DA23EA9D94573F6ED34452E7A8633B64788967A8AEC9B7B6259524E747DF39565F00E89DD96072D5873E0E2C389B6C22A49D1C66667AE80FEFF46915742E1314A0DD21332BCA0D2516EC324BB6F2F97E0B0D7AF6E1B10F816934537B913B4E722CEBC34B3A893DB695328E1D0141D44EDFF61B77744D0A7BBF283279A159F8EE5F2764CABB61BC9396990AF119AE8EB124D5757F062389F3FF02B0DE0A146E647658510BFEB87F15736BDD120F614E0089009796E42171C364F3D92FA68FC855E17739992C6021C016B39BB99CB3A9D61498A3EA6262A1508C794F381A3C2EC477A7FFCA71DCE94D4A00D2DA1803A5AB683D39F2F56C7B0370468110CF83CBF9ECC7426663E484284A1BD992232EA6CCFCAEF07FE0BC909E8D54F68E0DA241AD689B38338830188AE6ECDEEF8F0886EC0697A35FC5E1F511FBC1F0CE8A610DD1A570C0FEC06AB731FB30BD8393A0D7567FC82D8097245EB57D3E4E1C24807AF9147B47F6BA7DA8C8537BF52218A00FCC8C8ECF76E264C005774A064E0DAFE7F80C901C68551F1F788D5D3B45653C3665A853C45DBCED8E6A5C1D0E2DB5829BCB5CBFDF41092B4AB870F3B4CD928BBC2F3FC145927050CB216651814A22315B09519D0FB0160A9E4BC1ED7E9CCECE10B3ABE2453F3D7B8624F08798F1ABB7F6467046C28097C53EFDCBFBE42135975BD3F0B94653A41310A8B43CCCF87267700462E41E256FFE23332AD40A73D1B6A18531B3F499FB677CA98EE3E5D01CF0B0246761D0ECAF30162C194CA9EF25B83CEAE054F4E47CB0F5FC2CEFDAF40715AE03EDD6F10D569BAD74A49586A02DBF38AF1BEEFBD8C3D23A096F66BDB37B01968C8E655CFE4E3A8B53223298DD13805EF8C0DCA6CFD65CB57536973536F9E07B3A8FCA614711B63D70910A964C6763399F12F4CBEA81F7778653B21717546F953B79208C1451A8EF00AFFAE9316D4CA6DC1CB7A82EA6903053F930DE71EAAAB709B5A0167E4DECA2816E1E350108EAE7606BD9ACF02E3E432E602D65C8FD516A78266FA1371BE3478CFFC781D619A356A3B160CB8779FA0003E5F0212847D3E97D0DDAF06181341124AC1B50DA73220C26D8046100040004000400040004000400040004
sk = 0403020113036310010B1E37150770642D52B81AE56C455AA5ECDA532C5139CD13A3C303A200172DA32407227E23043C384B013C1025B4A367014E8AAB46A23C873FEB090F00A44B36A400090F1954BDA81B99383B010C031814360AA559A81E1C067FA81BC30C1B0937050E51A46C096C06530AA8C300051D1B021672095A15071208D906305AA3A80B5163005D361BA2378B368D0918BD533736210640383BA50C02B400120015391B4D363FC3C16001491BA61E2AAB63A5360A12023C12482412E1621B61000A091265080118382D1D0021B463363760A7DB02B05E6616393F360918BD2722A5A900A5012D243736661B00EC0A2DBA07083654D352BA345137EA001B1212021BBF515BA5CF6D6CE1B75D330038630000016D04242F30031B00360039A200003002C3353E64483F4B391B0A481255035BC52D60000049485C2F1F2E09AC3BA41B9036125403A5123308062F0F653436005A090000DA52A22F4800091B874AA3B4399F514F18043018186C6CAB0C88033A0926031B5D533A10A31BB97E5B0311BAB420ABB41272C322A40F0702000AE1A2A73701DC05F7C1F8414E3ADD6F7222298AC1B9D2D1D9962F5CC46AEF8867BC165577B9990C8F22F5D18B3FE1C06123A68BE74F2EC163B3C4C157736455277CE6BE032584905FAA71D71FDE88DADE2A7250632F647DD57A69264ECE310D8CC4D00E99F79BAF208796264AEA231B22CE3DD5756A5ED5A42ABBC0BF083CE189688310D19800B34878446A7CE51730B916428F009B8166F9FF1AA024483BE8A35303B70D3E949FFBE6C52DC5921B359849A5DF37E8C102AEEC9078B9BF280F9E3446756A3732FAD71E89C943A5DEDFABA5340B676D75E4F68C1004F97D774A4F03FC922CE64562E57B109CF8980F8F80D784BAE12C662045E1EECCA09F852984C82FB5FD83775DC42B5FEEC5FDC47BCD15649FF6E7CDC023797A60DB84AE5B2FF2A8120F42906162E331D8E6297AEE862AE611D2344BBADBC7AC3CF5C0B28D1D7B3EAE5FE8F1E58A83EFB7D5D8318BD611864AB83402E3BF62E12973EC32A3E969EC8D98C012981CF369FC75FF7AF150BA38A1EF4FD65A396D4E915425477E917D2464B116C95963CECF6D7238087095CBFCA89CD7262A78300B07540C6CA7508F4181AA205EE1398DF85275549C3DCBA81ECF0958AACEE3F4FF8C19499354C57CCE2F897881113B40FB4FCBC25017040F049137D0372270AF8677D2D795FA7F33172CA0AEDEC1F624168866F0E619B7EB9A91F139580CD9F6B24DDA8CF5C67A8AC1A72A9603FF6B0848063A20193518C62475E0A9C49A0FA433DD553B069EAA88219B463EF261F544A3226FCBB3B81C257B06EBBEE36AF06AE71F6573884451ECA67C2547CEF029A434DA33E91083B5F9927051F935BE9B115C3A03FEFDEA5692C22BA323010B519FD63AF3A0F85C89AFB0B9D5BF2BF9FE7D311BE47F6D0DF18AF35B9588FA9A474EC26B158AC714C90D41BEDEEE4CAA669E378F86B2DE1AEE76C1B760C8453322FDF1E2692DB11C84DC57E77C27A6D143BCD636E9D9A8C91117AB43D129579B5DE967EC0063C10F9B3227E8AA7AE94FBA4276E570C93946699628C3AEC0945416E16F4EB7BECC31FB6206D9328BBA6D4A0105F907875F23D2644D4EE6C442BA20102CFB94CAE8CC4197449162C68F7FEB9E077623C1265B580E668A132CCF4C974C09594AF2F313E595248827AEE75397CCFC85A396E1F042A91D9ADFD12093813405D25552B14314AE0006B69841D0FC9E7363BBBAA9EEBD7F40D5C9E68988F426BD6818A69DAFCA6B119696663B2B44760133DF165C52F762AD493478C4CE227F49E93C7814B237980F3DEEE724E10C44DAA96442214C57B4757FE795A857406C94ED0C4BF9AD21A9EFCE2DA9440483DD0C4026DC6A2A606722AF1E67BF96A8B73D34CB4FFB852E9818CEB944D187D5693BEE557BE9660E5FB2238E006E3D7AA23BD54520892D70C0095AC5B280575CD9CA6DFE92DE8E43772BF953FECFFF3087C71DC2860243941A0309F7153A5F60EACFDC0B1CBB7A756ED2214483EA26C5E83BB37BEEA1398A97744C70AC3D5F035DB4C14AC1A6E091A8801FF97EBEC9E520C6F6B201D79C4741D61E87E3CE9D20C635A3919F19D7283847E50A0D40106D8A20EB00997FAE8823EA889B7921C412FA60DA8CA3328D4F2CCCB4826B748FB85D74DF54E141AD5800881F33E95C5B3ED9F64229A766B8976E8490E3EB2095B437C2156A3524B1443457D650BE8B84B868EC958BE9301B56866C5294D302D4068DE216297569ABBC8B808C23529C8EB9D5365FB6EF33D77075BB33DA28B06806FC7FB1AFBEFA4C6023A50D1244E921C8D952FD771B180774F7F560B28AF2AF9F607D7683368A0770594924B64F30D526BD2CAFB7B14724572F79FF3BB9AE6B99A913CEC4DCF96138464A0816D07A4F21FB49389FE6BAE4836653766D9E455B61369CF038A1D37DA2296F5CC16866917A8AFE4565C0BE162A46C837C5592F67DF63AB288E027FB14516A997DA23EA9D94573F6ED34452E7A8633B64788967A8AEC9B7B6259524E747DF39565F00E89DD96072D5873E0E2C389B6C22A49D1C66667AE80FEFF46915742E1314A0DD21332BCA0D2516EC324BB6F2F97E0B0D7AF6E1B10F816934537B913B4E722CEBC34B3A893DB695328E1D0141D44EDFF61B77744D0A7BBF283279A159F8EE5F2764CABB61BC9396990AF119AE8EB124D5757F062389F3FF02B0DE0A146E647658510BFEB87F15736BDD120F614E0089009796E42171C364F3D92FA68FC855E17739992C6021C016B39BB99CB3A9D61498A3EA6262A1508C794F381A3C2EC477A7FFCA71DCE94D4A00D2DA1803A5AB683D39F2F56C7B0370468110CF83CBF9ECC7426663E484284A1BD992232EA6CCFCAEF07FE0BC909E8D54F68E0DA241AD689B38338830188AE6ECDEEF8F0886EC0697A35FC5E1F511FBC1F0CE8A610DD1A570C0FEC06AB731FB30BD8393A0D7567FC82D8097245EB57D3E4E1C24807AF9147B47F6BA7DA8C8537BF52218A00FCC8C8ECF76E264C005774A064E0DAFE7F80C901C68551F1F788D5D3B45653C3665A853C45DBCED8E6A5C1D0E2DB5829BCB5CBFDF41092B4AB870F3B4CD928BBC2F3FC145927050CB216651814A22315B09519D0FB0160A9E4BC1ED7E9CCECE10B3ABE2453F3D7B8624F08798F1ABB7F6467046C28097C53EFDCBFBE42135975BD3F0B94653A41310A8B43CCCF87267700462E41E256FFE23332AD40A73D1B6A18531B3F499FB677CA98EE3E5D01CF0B0246761D0ECAF30162C194CA9EF25B83CEAE054F4E47CB0F5FC2CEFDAF40715AE03EDD6F10D569BAD74A49586A02DBF38AF1BEEFBD8C3D23A096F66BDB37B01968C8E655CFE4E3A8B53223298DD13805EF8C0DCA6CFD65CB57536973536F9E07B3A8FCA614711B63D70910A964C6763399F12F4CBEA81F7778653B21717546F953B79208C1451A8EF00AFFAE9316D4CA6DC1CB7A82EA6903053F930DE71EAAAB709B5A0167E4DECA2816E1E350108EAE7606BD9ACF02E3E432E602D65C8FD516A78266FA1371BE3478CFFC781D619A356A3B160CB8779FA0003E5F0212847D3E97D0DDAF06181341124AC1B50DA73220C26D8046100040004000400040004000400040004
smlen = 2428
sm = 4CCA95CB9F254C2EAA7DCFFEF662EE03320D5FC626A6484304BF62FC20F341FBE26E1537D7BD20E95440F7CC95EE84E1297C807A0BC9006DFCD5C22A5C1FC0865F5D70E5D63AD677FFFDEA52BF85D1A4F159F7ED16A745B4D971B620048B5F518EB2DC672CA35022578059E1ADAD7C07FE910A5D566B8321D9A12F34C250BE35CE964DDDEA23C90EA77C9C1BBE3532FEEFDA3637157786EC7D37775AE5CB0BB92EAB45A0FB1E833E8A6F3D06B85946E31A79B64A02B31FA640ED514A85882C89F693A06354DFDDB0B5E23E7792134C69C1D3908882DF3A7694A05B241B87FB2DBD1A4D9F26943B69F3CDF730301663089D1EBFC23299DA21300F735CEDF7B109F3E0BBE273776E6AAFA7054A6CD9682B967EB7903DE549E9558E62DCF3AC444DD7042FEA362EFB555BB97FB464AD7FAEABA3197C14A6740477DB50CE3FB8B762F48F880381D510FCC836E5880B48F08BD6333202E838AB73F2E106CFBFB218AAB802DA8A00F13F78FFB70C04A7FEEF0066FF70000E01B5FFA8FE4101D400D6FF76FFA700C6FF3900F70075003B0018FF4DFFFFFFE9FEA5FF35FDABFF82007D0053FE1300C200DB01660156FFB3FEB9FD94FFDD0047FE210108FF0CFE2DFFF7FF4500F400AC01C0FEB5FF2D00C600C5FD3CFF9500C5005E015C00BF001F00DCFF9FFF98005100CA026BFF70003B0146FF720081FF73FF46007401EBFFE700D9FE28FFFAFDF3FF70002F01ACFE6000330126FF27008DFF4500C201CBFFCE0020FD1401AEFFEDFEFDFEF0FE6EFF20FF8B02FBFF3D006B01440058FE0B012501BEFFF8FFFEFFF4FF280017001EFF96FE51FF01005F019800B4001F00610114FEB7FF8FFF1D0002011901C2FFFFFFE10035003C003D003800D1FF30FFABFE53FDEEFF3EFF14FE85001E01E2004800A3FF28FE7C004A0076FFE2FF970044000F01EF01CB000D00C101830127019D004B014900A1FE1B000A007200E0FF18FF08005AFFEBFF7900C5FF8400C900030111FF2901D1FFDC000A0085FF1BFF78FFFC00B10065004902F5FF53FF290126FE46013201C4FFF10074FE5D018B0014008D007A00A1006D00BEFF05FF890001FF7EFF5D01240161004E009FFF84FF67FF6201AFFEB100AB0047FFF7FFE30023FF60004DFFB0009700A3FE8FFE5BFFE80056017C01B8FF9BFE0501BEFF11019100ED004102310176FF0F01EF008C00A5FF3801D8FF8E007B012800AFFFAFFF58FFCCFE25029BFFCCFEA4015EFF5E0083FF3302B7FF0A005BFFB400B9FFDAFFA7FE0B00B60005FF3601C4011600FA0073FE0E003FFF62FF52FE68FE2E00ECFF4C00D0011400A2FF2EFF29FFAEFFF3001800D6FF93FFC80076FED2FF6CFF21FFE200C8FE57FF37FF970008FF0D02400006FF57FE28007A0045000D0159FF93FF0F002200CD0195FFECFF320025FF98FF0B00E5FFECFF7E00520105FF72005500A4FFC300BFFE1B00C300B4FF58011301B6FE9EFEB2FF7101020057FE5102D2003BFF5D00220195FF8100FBFFDFFE66FE7500F0FE120019FEB1001A007B00E10035FF7301B2FFB4FFF0FFF7FFDD001100E10137002C01590065005E009D00750147FF4B007CFFE0009F0080FF70FF84FE88FEB8FE720118FF9C002B010200BF007CFEEA0049FE08FF74FF83FEF9FFD4FD2E0085026EFE3800B4007900D5FE59FFA1FF52022300BBFFB900A3FD9FFEAF0041000BFF44FFBCFF4900C9FFCCFFE2FF61004CFF82FF57FE000267FFD6FE8FFF9A0073FDD10033003F01A1FEAD00CC017500970012FFB500B9FFACFE3D00F4FF5700F400B6FF93FFE7FF19FF8500DDFE62FF3701B501810027FF99FFDAFFFC016601D4FF9D002A00BD010400DCFE8DFEB3FFE3FE59FFB2004A006E0159018EFF7100260020FEC4FEBA0073FE860004018CFFD8FFA3FFAFFE5D00CFFFF1FFF7008C004A01B9FEF7015800C80033FE21006CFF6BFF200025016600A700C5FED9005B00CAFEA80037002E00EFFFFF00BBFFB70094FF7C0019004BFE6EFF72009CFF50FEE4FF7DFF6D00F0FF8101A6FEC8FF8CFDCBFF38FE3E001A00670032FED500C801E1004700F8FF43FF6EFE48013E00C3FEB8000500A10015001DFF350151008600B200F000FCFEB3009AFF75FFF1FF1E0082019FFE07FF3EFF2200D1007102FCFEDBFE42FF70FE7D005DFD50FFA3FF68FFBA003E00EFFED90010FF2600ECFF1600B7FE11023100EDFEB9FEC1003E02BDFE3C022A0035FFD4FFF80098FE8CFE21FF5B018EFE28008400BBFFCC0192FDA3FFBFFE2200F5FFF8FF95FFA1FF66012501600199FE2B00D4FF440055001BFF63002BFF8CFFDA001100A3FEEAFF1E005F00FDFF4FFF3800CEFE49FF240037FE0AFF2A00F9FE3B007A0189FFF0FF940245FF1D011BFFEB0048FFC7FFA60033FF5D0020FFE1FF8F001CFEEC003A00B400BEFF18000D00A3005200CCFF3701B8FDD8003801C1FFF4FECE00FD00DA005CFFA0FE3AFF730037FF6A00FEFE49FFEE0001008FFF150039FFB700E3FFE0FF0F00E3013D005F0182FFBDFF02015F00E9FE48FF49008DFF9AFF4EFF080193005AFF0FFFDC00B7FF9DFE30FFD1FF120018FE8BFFB701070059FFD101B8FF5AFF3701DEFEF6FF44FE6301E4FEB801A3012100A700CCFF3600EDFE350247018BFF3DFFCC007400D2FF2D005CFFDCFFEBFECB005AFF2F01FEFE33FFC201C5FD55FF100078FF390089FEC4FEFA009EFEFBFFA9FF18FFF8FFDB00BA008C00B0FF080183FFE2FF23FF30FF79011900E0FFA0FFA10010018200D9FE8501B3FFE400CC000A01F1FF0D0031FF9A00A5FF6E00B6FE5CFF04FFA6FE770023FE0B01B4FE44FFB4FF4AFFEFFE87FF60FFBFFFA1FEACFFFEFFB2FF860178FF310113015CFFC40088FF72FFB400F801EAFF2F003FFF7A00DE001F00D700530016003600CBFFCCFEBAFF2D00B6FF53FF94FF4EFF2300A400820015FF4801F4FEF7001F011501B4FEDCFFD40163FF5602F60042FF790067FFC2FF59009500A1FFC6006D00B700D701FEFF990047012101D8FFCAFF30007801E0FF280119FE6600C1FF49FF12007700DBFF130196FFB600420015FF2A00DDFFD9FED5FDFEFF64FF51002B01F300EA0007004DFFB7FFD100100192FD68FF9EFFE40105FE3AFE9AFE86FF050164FF710011007E003901F8FE4700D7004501AAFFB6009000D3FF0100C0003D011101A9FFBFFF5D00AC0080FE86FF48FFF4FF9100F0FFDCFF4FFF80FFAB00B900C800DCFDB700C000990022FF9EFF65FF59FE81005CFF690121FF7E00CF0057FF70004500C4006B01E500A40014013AFFCDFF94FEA0FF95FF89FF3E00940077FEC801C2FF42004B01E0FFC000F5001EFF69010FFFB60052FF0501AE00A1FE15FF490139017200E701FEFF93FF170141FE0EFFC100F6FFEDFF00040004000400040004000400040004

count = 11
seed = D34A0AAD27ECAD31A5E08E9A2D7901A9B85F864D9B1B46F40CDCA0B3615B2CBA04EF82AD7BD8CF627C3E861477030BE2
mlen = 396
msg = 5C4B2E1A344DA1418B0F4BE3FD99505FC30F2A1E5B696E943BEE2451D7B268F722E04F8E00FDD9E1A470F8C977A6D45A5F621B8815E352FA14F64977D1FA08082A48AF495719EA6AC1C0B3D898603B4CF7EC88E68DD7190884382896D953D612CC21ABECFB01A04A1BB1BBE8986D34625756396CCD84BD1A6B5454DDA98824CD4844D98F356AB485EEB19F9196ABB1C3088C0C3C5846C88760B696D91A232D6F4CFFC85BFF33DE1A3433A27A209A461FCF37F2289F98BEA7CCF183DB1FC42A7EDF958E7913F8711DC375E43F09BE7C7A2C2B1318AE2A9CF5988FBC2CE0735A2CD9FB6C8496C34406C538C01BD494193240BFF947FED47B7CCE99A1747973F1FAA5223AC564BBA0CA8973D1310B5BFA1452CACE9110BC22A8D4080A8BAAA8ADFA3CFB6685679B648484E3A43F9B1B2531949BBB8FAE1846F6D45D9272FC2CAA2913B5D9F8D322E9B18A685122D74634C60730C101578BEF2480711FEFFE02123E76D6C846559E2EA99A98923EF095630102A5573EF027E0AB6E52555A9EDE0D15A73C8B2FEF87CA6FD9F903F0
pk = 0440901ADBB3B2D8CF30B65574B9A95D6B633C91B5671BD10D1C0C1485FBA3BEE05D9A2AB79A6FF8A5F14037463DD600673EAA043BD63A469F3DC013439156EC33C8AF0137A366E2B265AAC71767C25B5007D64A0386FD3F68C73C736C42D7C85269EC9241758F8337A0F6D1DF339938CCD8ACC4D0700E6EB6E69EE12765F7617404940405B2E1E87C78AF53D2EDE44108AA792AB5970AA8C6535C7720062BA2F24D5061526972FEA47BD582A1AAEF9598AE6087EC81E08E493584B13E178419439748176E0967F7399391294EFF5B89C0EE787142D8973C0EF588EF05DA63D60B5E0A994ACA5DABB8BF8EA18F98BB7CB7BE9137B9EFE2A24809F7625968E6262F4DF4C722C885A5B633010EEC15BD1DC69B7507583EBAE917C139B7D968CDFF70CB20FB6DFA3AFB6E6571EC44FEE18458634B6EA9EE8063B834594163DAA1F30294F2580BC93E097882D5EF4080F3DC284BA182B5B242B520088C2E3F8B5097297F3A369AC688CA6A3785212DB07D23CF4C67BEF9B92DF0EED46DD39CD09B33817EDA1229F540959F2141A892857E13C4D7AB5D86980156317F3695C3895848A3C3F3D6513A05B4C10D8EA0F4421BE161B0AC55ACD90EEB48392C88AB36E28BF8F75A21B9153776BE84496DF88C6F5ABA588EA71DD690505B5394A30ABCE8CA63DE5ED368A31D80B45C9570F2B970FF135788CA33D47C32973DB7A397B6FD6889A374BBA5126BF8D9B2D6BCD6BD2B5E6606E8C35D9FDE878FDD99D8C680757CE0FC0D5F98B379BE7A0E1D9A5B858EE537E7B2C27C3C2D99BF51FF466F0C98FC007B8C476A739543A66E2BC68ED8A298D4AA9418B7B62B7A0A65EB0546E654F9A3D1A56C091862AE672BDB704D3E493187C7E3EDD4EFE8AC7317871FC4A7342839B9AF393D42B16DE81FBD1E110C1C7A56A2DC8D83361EEC9E006A53252F88CA6033EC0A03EE1C5BAFD848BD981FBEEC447DF467A984D10D664A999365A6B4EA188F5485D35B55344933BF7B8EDE15CA9F9C4C2FF52AAFDBAC98D323CB5F418CFBAEE7A58EBB9B64D34552AC6FDA0B6AEFDC1610ECB9311E71547B7E1AB0FD8076124A903D273DCE9B96464E0D6A304161E7C92270056420470DB35180B538C7DE6552450646F762A2C494929A733058F2A6F05B8F89ED8D5D3988E8B295B3D5CA8499F5B6371DE35913705837100FCB5A9269888193791A8CA7483CAC480F75BC1483D7DFF3E272921960FA5281C0944CA3B03E78DF06B321EECBF49A9CAFA746B1B8DC57E1146B389D74849A43D7BDEEA9EDE6A109A9D53D9526395C6CCFA164261CE902AB5F70178E4671DF579CD5D91A9B200F878673CB2C8DA5AAF6DD5EDF3BEDEFF63CD895E5EDFA620A9721C5351E76C079EC773B2B65B739C5A2FE8B688C94A08C5991AC493D7ECF1E00B32F0335CC67C9F0FD0DCD9C4475D6B1C28D2FB2BEE3900E067D1E9EEB70A0E8575522C175044CB29356F7A36B0FF8AFB86D31ADF5EC9C579AA628ECD5253737649A4752324AC98E3D545A581E29D88257E2CD6E691B9618BA66C3A4E4045B33AD7FBE0AD6ACBED3336EB304B7F5A8408BDB9003B1785FC05F7CE3BB2BAA660E6A39B940A3BB442C6E14D4328EB009BD2D11F5263246C43195498CA3118A13E7DA96E14871A0725291E3627D2F0FDCFB860A18D300AB581EA550AED510A07061C06786F0B3D5D704CBEEC200D4AEEA9EDD973AD89B9A497521E987F352A78AC0FF13EEF0D7857145970C99E68DCD4E160644355FB6353BD08124A0086477FFFB0BD7F84ED91985D5ECFAE13A7C6E253D0CDAE78F15E56BA3890413BEAE4CA27893505E4E0B5DE09423EF13FDB7B8545CE6CD20DA26337C900C9CB4A3BCF12A4F01CE4C5E8C40D59380279B14FE59B665805109B6E2460B437F79499E5C9FA755A10D6DF383F409A8C77D2E08F9F88B2B835336AA12081F3663DEDD2B48FA22917275F16264FF33A861FADF1225E3DCA53DFD6DF443D0B7E4A4E47B8B9445975E2C728A2CADE259F268008A95E8DF32960460202FAC1C795C03F1AE7AFF40825211C211774FFB250330F4CAFF41173442059D329CFAA45B6D938D6A4B6EDDCCBE2F7DF2B033164F0B3452D37E2DD9B52041CBD52B74298FFAC57513851932CEC6DCF7BB07C3D333330DEDAEAB2D68F18157193FD975313BFC093FE78CF98E5CEC580DBDD110183DA1049F62AFFD86F23D733BEC06161837170594214BF42F9478BD77D727E75D8647BC57FACA5928A262B3FD7275C693B2BBFFE5D115ADFC54AE0DE2ADE882BEA38E656AA2036112FD9EC1D201BBDE9F36FCEEC051621C5F0A5F2885986A8989B84D173E4A56A057F44E8AD783F2C22D8D8A1651960CC945C733B16D85223F05F52687BD2D5063F102409A9478E4E8928E18EC43DE9F8155B6CBE6E8F53754C3A6460060E81649F0CBD5D09737086081CE9CC3AD8C1CC5EAFCBA531C4A640A7FF6C9090AF179FD697B0AE6EB1911A84753A7A23CEC453E15ADA4825F28B9CD352D927E8788C7AD4873401469D8A3D741086713E2CED0C99AF9059B3CF0A4E6FF3E9E0AB71DDD9BC9FAEBB3EB7871DAA6FF43E8F09B08B059D8C24A8D95BA4EB4227658C724E0AB6385277B58204B3EA2D0ACF0E272019998F11318F56A724E8B63CE6FE853C44BC0D01BDCFA695CBA4807253E297C73B31F89793888E43C34B6FFCFF3D20BDCD0F158D27BFC9FECD6FA959CFDEE8A944A72709E356E8BFEEAB7A4DAF2E4816F3744BD508940D8E97478DC53F33592693451F3711F99CD7FCAF792F8D0891B2231D3B989F0B5E52BBBD786CBE42CDAB3B11834876FF52EE890C2182D765795642F53B0A6ED4E7E6F1317BFBA3997030FD733FD59457F88268AB9AD207A5827F963C60D645F783C00040004000400040004000400040004
sk = 04A307760609B70C005F0100455118129C1AB5B401024874518DB2003C631B003809DE560A0B1D51BA1BA14955AB1BB469003D00126F6904A30803220FDA4800275B070254481DBD01C0373C0208123C121B15002406781201D8020B513FBD05005409A6B613050551561290362861A30208642160519C0062C300583C519F5163193F0B1B1AB06A152E5709630A57525ABC52B6040000606F060151BD0600DD067E4A8A084826540A544850068B140B0352A81B6A0336D900150ABF2D37A74863A5018754000648C05401202765C6A203331E025722511EE7E253B46C0AB1CFC329061109CF1A2C1B1200390054B41C63529016427251B50000A806515A07029E0B9B1BD9A514A2131A940004A3D84E3C0606B81B00030D511F0071366F3F45AB0800C403126E066FA2D8DCBA0036006C1E6C571B079063EA1B807E091B0304A201068B1251B2110CEA6C2612060952A52D1848130CA4171C09EAAB360948095406B51200066909180002304B1C9037E408380A353F0C12F000138D08D800010B270F2E07526B03580FA4121209E43C72005CAF034E0005181E5D608EA120A3BCDE7939E3A65C35410A66509799ACE38B6A48C65FC429BA0A07E0D1074B10522DBA28775E05127C1509EAD13F20EFED77FA2E8FEEF3C5B85700C7F36BAC7B9CCD84D8B509C63B6F9313408E5831751F15065C9EACE45D80367D25046092792E4DF6CF76F494BC56E064182FDFE141B6C70110A6F560B12454DE1F0040901ADBB3B2D8CF30B65574B9A95D6B633C91B5671BD10D1C0C1485FBA3BEE05D9A2AB79A6FF8A5F14037463DD600673EAA043BD63A469F3DC013439156EC33C8AF0137A366E2B265AAC71767C25B5007D64A0386FD3F68C73C736C42D7C85269EC9241758F8337A0F6D1DF339938CCD8ACC4D0700E6EB6E69EE12765F7617404940405B2E1E87C78AF53D2EDE44108AA792AB5970AA8C6535C7720062BA2F24D5061526972FEA47BD582A1AAEF9598AE6087EC81E08E493584B13E178419439748176E0967F7399391294EFF5B89C0EE787142D8973C0EF588EF05DA63D60B5E0A994ACA5DABB8BF8EA18F98BB7CB7BE9137B9EFE2A24809F7625968E6262F4DF4C722C885A5B633010EEC15BD1DC69B7507583EBAE917C139B7D968CDFF70CB20FB6DFA3AFB6E6571EC44FEE18458634B6EA9EE8063B834594163DAA1F30294F2580BC93E097882D5EF4080F3DC284BA182B5B242B520088C2E3F8B5097297F3A369AC688CA6A3785212DB07D23CF4C67BEF9B92DF0EED46DD39CD09B33817EDA1229F540959F2141A892857E13C4D7AB5D86980156317F3695C3895848A3C3F3D6513A05B4C10D8EA0F4421BE161B0AC55ACD90EEB48392C88AB36E28BF8F75A21B9153776BE84496DF88C6F5ABA588EA71DD690505B5394A30ABCE8CA63DE5ED368A31D80B45C9570F2B970FF135788CA33D47C32973DB7A397B6FD6889A374BBA5126BF8D9B2D6BCD6BD2B5E6606E8C35D9FDE878FDD99D8C680757CE0FC0D5F98B379BE7A0E1D9A5B858EE537E7B2C27C3C2D99BF51FF466F0C98FC007B8C476A739543A66E2BC68ED8A298D4AA9418B7B62B7A0A65EB0546E654F9A3D1A56C091862AE672BDB704D3E493187C7E3EDD4EFE8AC7317871FC4A7342839B9AF393D42B16DE81FBD1E110C1C7A56A2DC8D83361EEC9E006A53252F88CA6033EC0A03EE1C5BAFD848BD981FBEEC447DF467A984D10D664A999365A6B4EA188F5485D35B55344933BF7B8EDE15CA9F9C4C2FF52AAFDBAC98D323CB5F418CFBAEE7A58EBB9B64D34552AC6FDA0B6AEFDC1610ECB9311E71547B7E1AB0FD8076124A903D273DCE9B96464E0D6A304161E7C92270056420470DB35180B538C7DE6552450646F762A2C494929A733058F2A6F05B8F89ED8D5D3988E8B295B3D5CA8499F5B6371DE35913705837100FCB5A9269888193791A8CA7483CAC480F75BC1483D7DFF3E272921960FA5281C0944CA3B03E78DF06B321EECBF49A9CAFA746B1B8DC57E1146B389D74849A43D7BDEEA9EDE6A109A9D53D9526395C6CCFA164261CE902AB5F70178E4671DF579CD5D91A9B200F878673CB2C8DA5AAF6DD5EDF3BEDEFF63CD895E5EDFA620A9721C5351E76C079EC773B2B65B739C5A2FE8B688C94A08C5991AC493D7ECF1E00B32F0335CC67C9F0FD0DCD9C4475D6B1C28D2FB2BEE3900E067D1E9EEB70A0E8575522C175044CB29356F7A36B0FF8AFB86D31ADF5EC9C579AA628ECD5253737649A4752324AC98E3D545A581E29D88257E2CD6E691B9618BA66C3A4E4045B33AD7FBE0AD6ACBED3336EB304B7F5A8408BDB9003B1785FC05F7CE3BB2BAA660E6A39B940A3BB442C6E14D4328EB009BD2D11F5263246C43195498CA3118A13E7DA96E14871A0725291E3627D2F0FDCFB860A18D300AB581EA550AED510A07061C06786F0B3D5D704CBEEC200D4AEEA9EDD973AD89B9A497521E987F352A78AC0FF13EEF0D7857145970C99E68DCD4E160644355FB6353BD08124A0086477FFFB0BD7F84ED91985D5ECFAE13A7C6E253D0CDAE78F15E56BA3890413BEAE4CA27893505E4E0B5DE09423EF13FDB7B8545CE6CD20DA26337C900C9CB4A3BCF12A4F01CE4C5E8C40D59380279B14FE59B665805109B6E2460B437F79499E5C9FA755A10D6DF383F409A8C77D2E08F9F88B2B835336AA12081F3663DEDD2B48FA22917275F16264FF33A861FADF1225E3DCA53DFD6DF443D0B7E4A4E47B8B9445975E2C728A2CADE259F268008A95E8DF32960460202FAC1C795C03F1AE7AFF40825211C211774FFB250330F4CAFF41173442059D329CFAA45B6D938D6A4B6EDDCCBE2F7DF2B033164F0B3452D37E2DD9B52041CBD52B74298FFAC57513851932CEC6DCF7BB07C3D333330DEDAEAB2D68F18157193FD975313BFC093FE78CF98E5CEC580DBDD110183DA1049F62AFFD86F23D733BEC06161837170594214BF42F9478BD77D727E75D8647BC57FACA5928A262B3FD7275C693B2BBFFE5D115ADFC54AE0DE2ADE882BEA38E656AA2036112FD9EC1D201BBDE9F36FCEEC051621C5F0A5F2885986A8989B84D173E4A56A057F44E8AD783F2C22D8D8A1651960CC945C733B16D85223F05F52687BD2D5063F102409A9478E4E8928E18EC43DE9F8155B6CBE6E8F53754C3A6460060E81649F0CBD5D09737086081CE9CC3AD8C1CC5EAFCBA531C4A640A7FF6C9090AF179FD697B0AE6EB1911A84753A7A23CEC453E15ADA4825F28B9CD352D927E8788C7AD4873401469D8A3D741086713E2CED0C99AF9059B3CF0A4E6FF3E9E0AB71DDD9BC9FAEBB3EB7871DAA6FF43E8F09B08B059D8C24A8D95BA4EB4227658C724E0AB6385277B58204B3EA2D0ACF0E272019998F11318F56A724E8B63CE6FE853C44BC0D01BDCFA695CBA4807253E297C73B31F89793888E43C34B6FFCFF3D20BDCD0F158D27BFC9FECD6FA959CFDEE8A944A72709E356E8BFEEAB7A4DAF2E4816F3744BD508940D8E97478DC53F33592693451F3711F99CD7FCAF792F8D0891B2231D3B989F0B5E52BBBD786CBE42CDAB3B11834876FF52EE890C2182D765795642F53B0A6ED4E7E6F1317BFBA3997030FD733FD59457F88268AB9AD207A5827F963C60D645F783C00040004000400040004000400040004
smlen = 2461
sm = 5C4B2E1A344DA1418B0F4BE3FD99505FC30F2A1E5B696E943BEE2451D7B268F722E04F8E00FDD9E1A470F8C977A6D45A5F621B8815E352FA14F64977D1FA08082A48AF495719EA6AC1C0B3D898603B4CF7EC88E68DD7190884382896D953D612CC21ABECFB01A04A1BB1BBE8986D34625756396CCD84BD1A6B5454DDA98824CD4844D98F356AB485EEB19F9196ABB1C3088C0C3C5846C88760B696D91A232D6F4CFFC85BFF33DE1A3433A27A209A461FCF37F2289F98BEA7CCF183DB1FC42A7EDF958E7913F8711DC375E43F09BE7C7A2C2B1318AE2A9CF5988FBC2CE0735A2CD9FB6C8496C34406C538C01BD494193240BFF947FED47B7CCE99A1747973F1FAA5223AC564BBA0CA8973D1310B5BFA1452CACE9110BC22A8D4080A8BAAA8ADFA3CFB6685679B648484E3A43F9B1B2531949BBB8FAE1846F6D45D9272FC2CAA2913B5D9F8D322E9B18A685122D74634C60730C101578BEF2480711FEFFE02123E76D6C846559E2EA99A98923EF095630102A5573EF027E0AB6E52555A9EDE0D15A73C8B2FEF87CA6FD9F903F0047CFED3003401D4003901E50093002AFF0A01A20076FE860001012800F60097007DFF910156FF7AFF3BFEC9FFF1FFF0FF89FF2D00D40005005BFF7E01DFFE09FF5F004DFFB0FE1AFFC1FF11FF080066FF84FFA8004800AAFFD7FDB6FEA0FF40FECBFF910061000A0198FF9200A6FF9100DAFE54FF94009701380079FEAD019100130040FE08000EFF4BFEEAFF94FF81007C00C6FFC4FFE6FF70FFEBFF2101EC0089FF27003A00DBFE3F00E0FF800025028C018EFEDCFF30004F00330086FF97FF9900BEFE20FF63002F001FFF81FF6200F3FF2B00D1013F0032FE680080006EFF360017002AFF0F01E0FFC6FF60FF4E0079008D00BD00220169FFBDFF74FD16FF07FF19005DFF4FFFADFFE7015502A0014D0178FF3AFF9200510051019B007DFF8E01700095001D000EFF71009F00D9000C00C7FFA600B4FF4D0073FF17004E01E3FF21FFB9FFAC017F00CCFF9200C4FE07010F0205004B029001FBFFD1008E00C5FEF7FFD3FE1C01CDFF77002100B20015FFF600A8FF8701BCFF0DFFC4FE82FF17FE7700BBFDC1FE96FF97FF35FFDD00E7FF4D0069FEACFE9AFF12FFB7FFC7FF8A0044FF98FFFFFDF701D1001000410071002501FD00D6FFA700D8007B00E8FFE1FED6FFEC0022FF7700B4FF6100610173002D03D3FFDCFE460037FF440139013C00FBFFAA00980014009A0036FE89FE4BFF0BFF8900F6FFDEFFB3FF550018FF3F00A4FFAA00A5FF54FF59FF01018D007AFF4100CEFEEE0034000D004800610062FE11FF0A021F013501B800D50015011F00E1FEF4FF15014500740069FF36004000B1FF370062FF26003602A9FFDDFF9A00DFFFFD00FEFF5701A2FE21003D010B004100B6FD91000F014100DEFF670187FE550139FF4DFFC2FECD00B200B5FEC3FFEC009900C1FFE8FEA6001CFF360115FF10002C00030058002301310006FFB0FF86FEC600C5FF0D003B0032FF1B000B009EFFB1FE93FF0CFE51FF58009FFF4AFDDE006101F3FE55FFDCFFE6FFD900D201A3015C0118FF0F01C601EE0141FFC700FDFF9400DEFE1600D5FFC00089FF2B02A500100088FFB800F7FEA8FFA1FD91FFE4FFF6FE24FF6BFF37FF01FF4AFFBB01ABFFFEFEE9FE180101005301BF001901F1FE1FFFB5FF06FFD9FFF800CCFF04FFF2FE5200EEFFA000B2FF1600D6FD9C00D8FF3C018C00C2000100320183FF5700A1FEFBFFE3FF5DFDBDFF9400A9FFB3001101C9001A02D2FE3CFF17003A00EFFFEAFE36FF80FEE3FEFCFF3E003001F3FF4801880079FF8C0055FFCB0098FE0FFF98FF3EFF73003A008F01F4004AFF80FE88FF6400C8FF630102FF7FFF8EFFAB00D5FFECFF56013D00EE00190049FF5500F700CB00AAFFB301CFFFE4FEC4FE010091FF38FEF10023FF6D016FFF3BFEC8FE43027EFFEB00C1016B0079FF6E0181FF7DFF12005BFF1F00AAFFDA01DFFF87005D00E3009BFE5E01A701BF005002EB01BBFFF300E9FE64FFB70080013A0082001BFF4FFF43FF1400B2FFE5015F006F01110135FF3501A2005AFFB30097FF73FED0FFA40187003400A9FFA8FE5C006E0098FE790072FF58FFD1FFE4007DFF7F0095FFBAFFC3FF700004FF5A0062006C01DAFF07000E002101FD00A100F8019AFFD1FF85FE7700ACFF7C0092FF8100EB00BC00250025012101BF008CFE40FE83FF3DFF45002B01DAFE93FF1F00EA004B005100FD00550092FF79000902E2FF8601150129FE8BFFF1FFC0007900EA00BDFE02FF8CFE01014CFF5DFFA4005F0106019DFF0D005F001700840019000B014500860022FFFBFD3400EBFE2100F3FE580038FF960077FE98FFCBFFE1FEAB0003FEFCFF9101CFFF9FFE7001A8004901E5FF49FFC400D1FDA4FF5F01210012FFFFFFA9FED4FF1FFFDD000C0064007201AF0053FF9AFF1AFF9A0004FF420055005AFF3D001BFFDFFDAAFF6EFF4AFF54FFE1FFCFFED1FFA4FD67FFED0036FFF4FFA3000001380039FE0800AAFFF90052FF80FFA6FFECFF4100D3000900520033FFEFFFA8FF09FF41019DFF2F019100F3FF6E010C00ADFFB9FF88018DFE1802E1FFC10026FFBEFE1000320039012700A0FFE6FF43FF90FF56FFCEFD80FF9E003E000302FCFFE2005700A8FEF7FF1000D6FEEEFFD901A6FFCD0015FF6BFFE2FFEA00D1021801BC00D3FE9A0134FF5200F1FE1203D0FF760191FF56FFD6FF7AFFEF00EDFD17015AFFF1FF2E0063002FFEC2FF7DFF07FFBEFF9BFFCAFEB80020FF1BFF20FF590091FF49FFE7FE23FF9F0088FFF3FEA8FFF6FE8A003901E6FEA30169FF42FF2DFF4EFFE6FFFCFE9B01D80009FFB800B5FFB001CBFE22002B00B3FE740012FF1B00CE0004003000DFFF2100F4FDF7FFD4FFE7FFC7018DFE750085FF02FE62FEE800AEFF210043FF26009A00CB022FFF6401FA01B4FFF8FEE0FF4D002EFF0F006401BDFE3D0110025FFF79015EFE68008E0075FF0F017102470007FF5201D1FF71000CFF3400E5FF85004600420044010E0160FE02002800EFFF56FFC1007CFF2900030044007DFF71FF7F004AFFAFFF13015B005CFF6601DA006700060089005601FCFFA9FFC6FFDBFF1702FA00070021FF1C005B001CFFA900BBFF81FE9EFE89FF61FE70FF0300D300F8FD37016B00EF007A00490079FF7A006000DCFEB2FFA0FE010166FFF2FE390053FF77FF1B007B0088FF4E004C011DFE37012A0029FF8FFF8B017DFF47FFE0FF620070FFD2008000A1FF47FD8A003B008BFF5DFF51FFEAFFACFFFEFF6600AEFE8F004CFFBE002C00A70099FF1101ED0030FEA200FEFE3F01FFFF9EFF53FFF2FFD2FEF600D7FFF1FE14011400CEFFA7012D00E0FE25005FFFEC002A00E1FFDE00CEFE7FFF74006100F2FECD0002009500B5FF40FFE8FE0002610164FFDCFE98003C00EFFF00040004000400040004000400040004

count = 12
seed = 4FDA9FB6929E3F391901D69FA0AA2F25A9657D249A620F1B9E305A5965676BA76794CAD3355EB632579C3958CA7D443D
mlen = 429
msg = 49755A7B1A7CDC5C9BDF5149968061D3C95EE67BFBAF02750C45094303A9D9CD23A08F19B9C768ADC63FFD1527186D09CA4E0356BB882E263BF015CBE3716C05B31A69DDDB790BA82C341AC9B6BE68A81B8BEF8D882304BAF0020D761A0DB04412033DC369961A5213B04E81736A580F1162780599CC029E262D67F31B2773AFB457A1ADAAA292163144F17DE384234F3303111FCD89BCB30333C6C6486F775ED099043C34E6C86450B650F1A02D03781B1D20691B767D166DADF1DCC4D8604D976EFDC9168373A7316DDA9B9FB02A4A321218D9F54E287B7167A08BC0153843BD6355AEA1310824DD5D5EC458BE694AF176119D9E588A29C650FF5500293659EA478B39A62149F819CDB7E7CB32E1D7B1284F159E2AB1B1EA41AF4D0AC94FF3111FC1CCD818F9B2CC7A259701405FDF6A51D2D3EF62789297BD16A659F14968EF902C4A23DA409BF13A4913467B5C991854B2CA6CC006D3F4197A6AA58BD5DD95C36928DA9583332C3FB134FA3890FE7E299F1C17205366C4F4230724C43E4803912E72B816658BBB1B63780865A1F66A2A49B96E93711B1BE97B827D12173402828B1A065B94310D5BD6098D
pk = 04EFAF3A7CF57B29535A7FD9B4769BFB8C1E7A047DDB7D03F9C3DE89DE4F1E2544636F9FDE3D69517C87513B71ED47DEA71D45B354594D2BD605170FE6691A6D33707288C62D3DB923585CD6BED43705A667AC191E202607AB39B3C917563814EBCAA9B372C5F135C0C7D1DA05EA25DC02C5A3192FC5498BAB0828EB4FBE4A280061804F08973AE3D61315868C8A8657D8C08A5E4266540C33C4E774343BBEBF1030941F56AE15F40F74C6E469461D4425DDD057D0DDEE555891D8F317486A739645057F2807B6A87A638010C95A11086CED0B91BA61B52DA41BF994042127AB8C58632BA62450829256242C294F4A6A74302BA083A2EAEE6BD5DAC202F1705D7254E2B7B526653B32C0FECFC0C9D7A0C6CEC03020EAF3314896B062E2A5E47825BB00CA9508E98F5ED62CF7D6E7B3DA577BF53AD0D1B049F7E8E51601722C538F39431053FAF27DE688328AC4AA8F82869323456B1A8F35CFC773144116CD46A8CE299B9CA825BCEC74F8A9ED530DC39E3B0A0E4E582245E370C6D0A48EEFA707013FBB7385F594F810FF024DBB629EE66DAD33E5EB4177364760A11B3646D8A2BCE93CF13E5E87634E8E4116438699545578DD272FABB9163F1346EE691907D73198DDBBEA7EA09FEB09BEAA45776397FD76A21858230E903B65680CB368CDFD5804CB7F3193578F7D096556FADB603ACADD39AF01D347E9C1F1174F8D2AB899B3E7D5764FB30AA3A843E0FE6154CF30176CFCE70CB74DCAEEEECD5647EBCC4133C135B08B678255631467CA0FADB4163F76245FD3ED61642A23A04557EC092D116F4BC2F856E9FA1821BC343A697F75630350C18A77AAAFD2507CE9B3D414020E00F395EF1FAC6AC1928DAD5C67F906198FB39AC8D9F2198E5120AA1DF208E099829E30B6FD3854FE59589EC81358CEDE8B3623E448D3AD10EDFA5ADBB53D02278EAEEEB114536ED4618683D1F62F4B8B1F4B76F4CEA45A5573AAE7AD6240C31770DCDEF339F4A9A0321301305105298C56D924BE96F04E530EDA154673F4DBA512F0DB73B05609446496C5DD5E3D0F46EAA626A6CC364CF172E59ED57D278B2B2C87BEB5C8B0B87CC86DE6FEB915415EAB9AB896D7F6EA1D3168D042D6AECF52E34BA650A969B0C227E672BEE52FA98B26E4F151565805C03AEEDBC734A8B08130D4FB55A2623CF339675A1513CA2ADB691ACF15C04B47B2EC8FFF8F5966F1307C72C82AE4552887AB1BAAC588E622C6AA9C4875B1696DD29424ADC49EFE316056E6FD67E47724D9B2F882B6E695E951EF2CAE942E2FEB858B2109056A9097D8E981870D3CC868EB9C1C47140B17910C10C0B4A3E2376C3C688D14BE98774F12723A3996C6ACB02C929437C40C3C2303C221E24EA8799C476DA3289A3BAD61F8F10231AB8115E875E3D3DFD0052319068B776DDED719E83AD9185803F96CAD6D6630776F13CC161E6CA3AC286FA220A52C697FAB0767506679842C17F2FE04D8AEAFBC32063EC70D573B2FBF3A68CB161A261BF368D1E7F7956CDD5FA95BB325475CB6B3BE26AFDE1405E5311B405E062CB133B068B1113D35B02EE120CF7D83877CECBD36D7062FDF67B25E1B98884C9C2CA1596B8501B9FB5558B7BE9F3A92AB329C83DF30DD8EA57CABE701FB8DFD9DE466B5FAFC4B2707357E9EF058FB9C731803B52447BE62A6E997E9D1EECDA69968EA654D788ACC073DBB2B8D3E0115E8EE8BCF85D8AA137F6E144455ECB0B94924EFE197F1FEC076DB747803BA712479FE82C148F1EE601B2209927B135B6B8B657A6521586CF371D7EFC0FDC3E5F3E73EFFA5F6A6480BB741AA693BC2567175B82694815305663F4303B91051BAA9DA6B3F1FEEA2CF2A72D38423E09F3D6F1F7CB44D87BA638B343541FC439F263E56E544F7CB7463EE2A9465B5669D516B4AF833DFFC7B3EBF2801248889F6E784D3C26EF4AD6EA170120C5A49A25F040C15FE232D467A5CF9A9F2A9069AB004091D9288CB1307EFA2EE59FBE08F35BE5616E9288142B4418FB66E2C03D5236E49EFAD1A1CCCE41574143A6A297D8BD46076715D8B2932077FD1B4C513576D877E217881AAE547959BE6C9ED76E7D47E28C86189232A009D64815475A8C3672C4B8973A576F3F77A0EEAFBB3CF21F9A22C0FFF120661E6C11B9BAA69384E50B3AB510BC6BD5092B228B3ACD1D915313560E5E1B5CC6D1778474A295AB713874C72FCDECE6C22357088340A34EB7165BCBF20069A34A9B36B76343E729DA5C85C23540971A8851F0F5AF8AE6C059269920C3EAA7051C17EC4104A7DB860997A700870B7212C10F3B4462A1FB08CC6F966DC2FC30609392B6A1994873FCDDAA2A450608EDE011C0ED9B845223E951357CBF584EF5860D084320DBC7B546E8C10495062A001E9E54AB9A839B6021573800749577514ABDCC518294503B646180C1F4F99E1CD953ECDA9DDD39E7B00D299F82B4A5337F93A5F7C658C6872DD427B3CCCECED9CDA735B96957884A26C41E35A22F08AA598B65D4604E5C1190C7BAC0B1D3FDF87D11CB0BBCEB43E6F0C5C404DBB03498A966FFADC2EFD43251831DCBBF2CEB70F3C0AE21846C114FEC575B5A70A17D505111A14F92ABB7F597AFE5428678525E51AD835BE065E5EA164FC223D3DF59D07774EF968DA0068437AA5912A9ED53D75F8DB69916EC49E98A8CD98A7E120BBC0959E46F62AD452529590C66C05973262FEBF19FEC58643DF34333AE672F4A0B99CB1D53EC1EF91BBD9816EDB07E73B749DE9365751089744BB3B9FD278D2E368842FD756DA7D17526B9CE0F36BF674974267AE47CB6751ABB34DEAE04371A24899B90FA877AE3119775BBE4ABC5C60810D0E1F363E5826E5EE25DD10132711FF50160D5983D2F7490241FD6E00040004000400040004000400040004
sk = 041E092BA93901DADA020218D907CFA20002A8039C000BAE8D560903260200DB516CA2CA22BD00B6095300091B052036AE00C1A92D74007B1EA5338DBDAB0914060B5B0C09A80F0553B43639090921ACA280A238515A53BB1BDABD3FAD99A2AB1D214E72033C6006527EBE6E00001D3100023F5A5A51A4AA6C1C000353090207046514CDB71359A7025C09B45700493654037D121D90916C0F08D8360054541237A30CA2003B00DB87059D0A021255008D515B1236810201362E2B8D9F4913200805A21C04001808ABE1E7074757369A001302004B0254363812023EA222AB094109041308891818028D511DBA1C6C0B0006050A03031B51050600ABC01B11EA9B0012C0365776D8A20201548512A80A0A4A5A1607388702BF4A2B034E125109605CABA803308703A98A0603D5D8E33270391B91D90B37B4A63F064E8A0CBD1E6F33BA823649051D1B6713A2011D050C02C9E6D8166C12D82D2000723B02ACA7575107A46D6112062A90095700E11C9612030039036C571202DFCF000ABD3A360309A200005E576F151E060033210BA2381ECF3D5A122D876612379FFE19899DC230C78764B222A6526D64A033500E116309A90A7D158B07F284F1A1E93EA1D8CAEEC5067DD5BDD4FDAB4BFB3E94EDBBBDA98B92F41F2C1B0D941AC82F1FEF0304A00C8D55FDA751DD29F16EB28AE0A9445BB3343A9803E94C4345BC4EA4722AE85368923D352BE067770A26F2B75DEB25C4ABDD01A4BDA5F6D18200EFAF3A7CF57B29535A7FD9B4769BFB8C1E7A047DDB7D03F9C3DE89DE4F1E2544636F9FDE3D69517C87513B71ED47DEA71D45B354594D2BD605170FE6691A6D33707288C62D3DB923585CD6BED43705A667AC191E202607AB39B3C917563814EBCAA9B372C5F135C0C7D1DA05EA25DC02C5A3192FC5498BAB0828EB4FBE4A280061804F08973AE3D61315868C8A8657D8C08A5E4266540C33C4E774343BBEBF1030941F56AE15F40F74C6E469461D4425DDD057D0DDEE555891D8F317486A739645057F2807B6A87A638010C95A11086CED0B91BA61B52DA41BF994042127AB8C58632BA62450829256242C294F4A6A74302BA083A2EAEE6BD5DAC202F1705D7254E2B7B526653B32C0FECFC0C9D7A0C6CEC03020EAF3314896B062E2A5E47825BB00CA9508E98F5ED62CF7D6E7B3DA577BF53AD0D1B049F7E8E51601722C538F39431053FAF27DE688328AC4AA8F82869323456B1A8F35CFC773144116CD46A8CE299B9CA825BCEC74F8A9ED530DC39E3B0A0E4E582245E370C6D0A48EEFA707013FBB7385F594F810FF024DBB629EE66DAD33E5EB4177364760A11B3646D8A2BCE93CF13E5E87634E8E4116438699545578DD272FABB9163F1346EE691907D73198DDBBEA7EA09FEB09BEAA45776397FD76A21858230E903B65680CB368CDFD5804CB7F3193578F7D096556FADB603ACADD39AF01D347E9C1F1174F8D2AB899B3E7D5764FB30AA3A843E0FE6154CF30176CFCE70CB74DCAEEEECD5647EBCC4133C135B08B678255631467CA0FADB4163F76245FD3ED61642A23A04557EC092D116F4BC2F856E9FA1821BC343A697F75630350C18A77AAAFD2507CE9B3D414020E00F395EF1FAC6AC1928DAD5C67F906198FB39AC8D9F2198E5120AA1DF208E099829E30B6FD3854FE59589EC81358CEDE8B3623E448D3AD10EDFA5ADBB53D02278EAEEEB114536ED4618683D1F62F4B8B1F4B76F4CEA45A5573AAE7AD6240C31770DCDEF339F4A9A0321301305105298C56D924BE96F04E530EDA154673F4DBA512F0DB73B05609446496C5DD5E3D0F46EAA626A6CC364CF172E59ED57D278B2B2C87BEB5C8B0B87CC86DE6FEB915415EAB9AB896D7F6EA1D3168D042D6AECF52E34BA650A969B0C227E672BEE52FA98B26E4F151565805C03AEEDBC734A8B08130D4FB55A2623CF339675A1513CA2ADB691ACF15C04B47B2EC8FFF8F5966F1307C72C82AE4552887AB1BAAC588E622C6AA9C4875B1696DD29424ADC49EFE316056E6FD67E47724D9B2F882B6E695E951EF2CAE942E2FEB858B2109056A9097D8E981870D3CC868EB9C1C47140B17910C10C0B4A3E2376C3C688D14BE98774F12723A3996C6ACB02C929437C40C3C2303C221E24EA8799C476DA3289A3BAD61F8F10231AB8115E875E3D3DFD0052319068B776DDED719E83AD9185803F96CAD6D6630776F13CC161E6CA3AC286FA220A52C697FAB0767506679842C17F2FE04D8AEAFBC32063EC70D573B2FBF3A68CB161A261BF368D1E7F7956CDD5FA95BB325475CB6B3BE26AFDE1405E5311B405E062CB133B068B1113D35B02EE120CF7D83877CECBD36D7062FDF67B25E1B98884C9C2CA1596B8501B9FB5558B7BE9F3A92AB329C83DF30DD8EA57CABE701FB8DFD9DE466B5FAFC4B2707357E9EF058FB9C731803B52447BE62A6E997E9D1EECDA69968EA654D788ACC073DBB2B8D3E0115E8EE8BCF85D8AA137F6E144455ECB0B94924EFE197F1FEC076DB747803BA712479FE82C148F1EE601B2209927B135B6B8B657A6521586CF371D7EFC0FDC3E5F3E73EFFA5F6A6480BB741AA693BC2567175B82694815305663F4303B91051BAA9DA6B3F1FEEA2CF2A72D38423E09F3D6F1F7CB44D87BA638B343541FC439F263E56E544F7CB7463EE2A9465B5669D516B4AF833DFFC7B3EBF2801248889F6E784D3C26EF4AD6EA170120C5A49A25F040C15FE232D467A5CF9A9F2A9069AB004091D9288CB1307EFA2EE59FBE08F35BE5616E9288142B4418FB66E2C03D5236E49EFAD1A1CCCE41574143A6A297D8BD46076715D8B2932077FD1B4C513576D877E217881AAE547959BE6C9ED76E7D47E28C86189232A009D64815475A8C3672C4B8973A576F3F77A0EEAFBB3CF21F9A22C0FFF120661E6C11B9BAA69384E50B3AB510BC6BD5092B228B3ACD1D915313560E5E1B5CC6D1778474A295AB713874C72FCDECE6C22357088340A34EB7165BCBF20069A34A9B36B76343E729DA5C85C23540971A8851F0F5AF8AE6C059269920C3EAA7051C17EC4104A7DB860997A700870B7212C10F3B4462A1FB08CC6F966DC2FC30609392B6A1994873FCDDAA2A450608EDE011C0ED9B845223E951357CBF584EF5860D084320DBC7B546E8C10495062A001E9E54AB9A839B6021573800749577514ABDCC518294503B646180C1F4F99E1CD953ECDA9DDD39E7B00D299F82B4A5337F93A5F7C658C6872DD427B3CCCECED9CDA735B96957884A26C41E35A22F08AA598B65D4604E5C1190C7BAC0B1D3FDF87D11CB0BBCEB43E6F0C5C404DBB03498A966FFADC2EFD43251831DCBBF2CEB70F3C0AE21846C114FEC575B5A70A17D505111A14F92ABB7F597AFE5428678525E51AD835BE065E5EA164FC223D3DF59D07774EF968DA0068437AA5912A9ED53D75F8DB69916EC49E98A8CD98A7E120BBC0959E46F62AD452529590C66C05973262FEBF19FEC58643DF34333AE672F4A0B99CB1D53EC1EF91BBD9816EDB07E73B749DE9365751089744BB3B9FD278D2E368842FD756DA7D17526B9CE0F36BF674974267AE47CB6751ABB34DEAE04371A24899B90FA877AE3119775BBE4ABC5C60810D0E1F363E5826E5EE25DD10132711FF50160D5983D2F7490241FD6E00040004000400040004000400040004
smlen = 2494
sm = 49755A7B1A7CDC5C9BDF5149968061D3C95EE67BFBAF02750C45094303A9D9CD23A08F19B9C768ADC63FFD1527186D09CA4E0356BB882E263BF015CBE3716C05B31A69DDDB790BA82C341AC9B6BE68A81B8BEF8D882304BAF0020D761A0DB04412033DC369961A5213B04E81736A580F1162780599CC029E262D67F31B2773AFB457A1ADAAA292163144F17DE384234F3303111FCD89BCB30333C6C6486F775ED099043C34E6C86450B650F1A02D03781B1D20691B767D166DADF1DCC4D8604D976EFDC9168373A7316DDA9B9FB02A4A321218D9F54E287B7167A08BC0153843BD6355AEA1310824DD5D5EC458BE694AF176119D9E588A29C650FF5500293659EA478B39A62149F819CDB7E7CB32E1D7B1284F159E2AB1B1EA41AF4D0AC94FF3111FC1CCD818F9B2CC7A259701405FDF6A51D2D3EF62789297BD16A659F14968EF902C4A23DA409BF13A4913467B5C991854B2CA6CC006D3F4197A6AA58BD5DD95C36928DA9583332C3FB134FA3890FE7E299F1C17205366C4F4230724C43E4803912E72B816658BBB1B63780865A1F66A2A49B96E93711B1BE97B827D12173402828B1A065B94310D5BD6098D048A0099FF5F00CBFFFAFFC7FE70FF4901850085000C0020FF3000F20088FFA600EAFECCFFC3FF38FFE300F7FFBB00E5FE49FF5C006DFEB400DBFEACFF85FEB800CEFFCFFED6008F00120142FF700007041CFE86FF82FEDC00F8FD5EFFA20091003F005501AFFF2C0201FFBDFFEFFEC90161011701F200880171FFFC0055FF22FF8F0074FFD70084FF3B0095FF81FF1002C2FFB4FF8F0185FF94006BFF62FFAB002A01BAFF8AFF0B00C0FF1700C80091003D013FFF240138FF80FFDCFFC500A2FE83FFAB005DFEA3FF94FF800039FFF4FEBD000AFF830037007CFE6E013D0026FFDE00E7FFE7FF2D008F0017008400E1FF50016301E80082002D01250123FF44FFDC01DF00A6FFCFFFF601C4FF7B0056FFFC00DDFF01FFE3FF0F0235000200BB0033FF8900A700BE00040015003E0097FFD0FE46019C004603A6010D01D100C401E30093FF1EFF970054FF96FF76008500A7FFFFFE15FF6C0028011E002E001A00CB00B000C9010C01BAFE80FE20FF3A0118000D01A400CFFE43FFE800B6002E01CDFFAFFF9CFFF5FDBE00AD00AB00B901B10089FEB4FF00005500540188FEFCFF26009DFF76FF26025800E9FE93FEC3FE0101C7004900B4003801EEFD64FF32FF7100720058FFB201E800C8FE31FECEFEADFFB3FEF700E20081FE54003BFEA1FE31FE25FE620101FF2100AA017FFFCEFFD1006CFF6DFF51FF7AFFFCFF2F0059FED4FFDAFF7A0084FF59FE6F00290032FFCFFF3100570079FF7BFE2A0052FF7A00B9FF92FF1DFE61FF2B0120FF39FFC5FFA1019EFF6B00EEFF2D014CFE8C000EFF8600F800C30088FF0FFF4F006F00AAFED101CBFE7B01D5FF8FFFD0FF0C012401BEFFBFFF4201DFFE350117FF8D002401A9FF24FFC0002D0172001F008D00D5FE05009A01BC00B4FE20012BFFA9FF38014E00C8009D00E6FF6802510080FFE7FF48005B0081FF3300AC0093FF5A00120045FE5A02E300FBFFA800E0FEC4FFBCFFAB00DAFEE5FF620148FEB90004FE1600BCFFF7FE77FF5E019BFE3501C0FE19003201E7FFE500CEFFFE0113019BFFBDFFF8FDB800090001003A0067FF890095FDFD013A01D0FFE7FDC5006AFFEEFFFAFF9A0090019E0063FF35008DFF53FF4BFFA6007DFE6401E2FF37FE5A019B006901A4FF17002C00A8FFF6FFD4000F0097FF68FF6E00D1FFE8FF18FFB6FFE1FFFBFFDB00D9003301C800F8005D006302B701E0FF00012B00FAFE1E011E002AFE7FFEC40099001B0171FF20FF5C01D900E1FD97FFE1FFB4FE8A00F0FEA80167FE4000100089FFDCFF2B00B800FDFED5FEAB002EFF760084006000FD0061FED5FE20FFFDFE330036FF750062009F00D2007FFFD2FF0DFF5B0016FF1000E1FF91FFBC0193002700E5FE2E01C4007800F3FF52FFC90050000D010900410062FF670008002800040111007E00A900E1009FFFFBFFEAFF4DFF2B00F2018B00A1FF5A00D8FF5AFF9D00FFFF1500ADFF4EFF6AFFFDFF7C00E3FF82006800D3FFDC0049FF0C008F0154FEA1FF96FFCF0091FEFC00DAFE6FFF1E00D8FE4D002B0085005D00FAFDBF00ADFEBBFE9A00AAFFC9FF0400F9FFD3FFE5FE66018AFFCCFF35FFD501E5FF9000C2FF6C02FC00D6FEE6FF6AFE94003400F400E7FF7900D5FF5F01D1FF6000C3FFE1FEFB0056018BFD2A00CD0004FF5B02EFFFA7FE69FF39FE10FF5E006DFF69004600ADFF10009BFF33FF540045FF9BFE39FF72FF540076FF20006DFF56FF3901EEFD4700AD00E8FF10001F01D7FF9E002BFFEA0083004C001801680057FF1401B8000A012DFFF7FECEFFF600BFFE7FFEE1FEEDFEDFFEB3FF5AFFA000F6FFA8FFCBFDF0FFDDFF12FFD80125FFAE01570072FFD800C400E3003A01A001B300CDFFCFFE17003C01AC0036FE22019A00DEFFF9FFC5FFA70099FD34FE8AFF66FE29FFB80073FE0B00BDFF2BFFFF0070FED3FE2B0164FF8BFF38FE9BFEB4FE6FFF8D00E9011B0043FF5500C4FE9DFE6700B901E300660118004D00A4013B02FCFFC1FE7F0178006201DDFE24FF1C01FCFE150159FF56FF1E00FF00E9FF4C007D019A00D50077FF49FFABFE8B0071FE58FF39FEF9FE63FF530065015200D5005500E3FE170073004001D80075FE3E00B50067000801BEFF130072006501A4FFAEFF94FEAA006DFE0C00A701EEFE3B00D1FF92FF7AFF3BFFB201B701B5FF050141012700190161FEEBFF6CFFFFFF5A0055002BFFD000B000BFFDBB0044FF00009BFF050156009F011901DEFFE1FF5500FDFDABFE5CFF7F007600430056FFC8FFFAFF96FF6E004AFF12FFC2FEB6FF9E014D00ABFE7400FEFFB8FDA2FEECFF6E00140039FF8A003B01E6FFC5FDA6FFEEFF99006801B7FEBDFE3BFF360295013000E7FF2FFF5100FBFDD5FE9E001300C6FD8FFEFAFF21004BFF4A01620090FED6FD79FF4DFF1CFFF4FF4DFFA600C90022012300A9FF9FFE050018006200A10046FF7E0021FFC6FE280014028EFF120015FF5FFE09FFABFFAEFF9F00D8FFF9FFC6FF3D0099FED2FF2500C5008100E300FD01B7FEECFE61FF06FFDAFF9D01A1FEF500BEFFA7FE4EFE870004FF28FF1401390150FF19FE4D0038FE5D012CFF22FF200093FF25FFF8FE7E0087FEC5FFBAFFB0FED9FE47FF2FFFAFFF3D00730011FF89FEFB002D00E0FFBEFFF80024FE9001DBFF2101B3FFE7FF4A01E40068FF8FFF88FF53000FFE68015000E9FF080000FF5E00F3008200DBFE86005800B0FFEB0068FF36FF0B00C7FC1101A800D100CE00F9010C003200C6FFCC00A400B2FE15FF27001A000600A3FF1FFFE3FF15FE2700C3008D00CE01ED00A100AF000B00E00047FFFEFE4A00450035FF68009BFECDFF33FF18FF85003B01B2FF4DFF9C01F5FF1C00A1FE6F000A00E50045FF3900C6FF4CFF2EFF00040004000400040004000400040004

count = 13
seed = B0E6A23FAB10A7A333E3720BE00D31507917F39C5EFE1C98CA18BEB5C3101FB4479B478A1558C4C00398C55C9822FC44
mlen = 462
msg = 439529DF1864297E33956AFEE00A60099B658A67830A6A6ABDDC329E87831D9F9B647917FEDF1AE182A40402143285516FCAB83F447354C72FAE81AC26E7005C2AA561763C152E66BD80F14565F47DEFA440DBB491E7994AB9FE35995D5FBB3800CA030B43DF611141637A5246AB9D9CAC02EFE14AF60736B6BDB2BABB97CF21E831E5D04D41C00F090B154977900EFADD3A9313389A3F84CB3AC38E8B57B70A43DD08A8243F8154013FD5CF29DE5A8DF0B197C12B17E0610FCFE3625CC94067E01E23D23A243AD1C1F805CC50E1447D1DF93C25B8D76396BB7199E64129522462C5FC8B30C132D4EE9E0BF6F52961FCE7ECF650647E7064AA5A6574649A323E144D7C5491DE4C0A1A76D08F93F87A2FC7F6955FEF86991E62E2CB42908E83B0C0A8BC180B7453CED293F1E20F300431EC1D395E8A537F0BC36A673D491F14381DEA90D8F176D06031B0A7AFB40EA8F76D37FA82E2572B9799A5FC7CF4C49BC20AD78EFA8CD989A84D72ED680AC3C0F64155C56ACBFD7C7D628B418A489F961357F77BD62204ADB079DD3106485A37FEE535C9CF82E832D8AADCBF686976B806B02AE733DB46DB0BF162E973931C3E338CC86DB38C66262D1B2EBC7691B8281E0B20BF36305FBA996D20ECFDC695
pk = 0408BF95E0AAEA29658DF17009615E35C8BDCB748D71B03186B320ACEFDC5918169B553A1D9B678B93BFD8F3F9ACAF0F590341FC655468408CFC91C0965BDA8E347A237559E7F96B55535CA8238112305EF323FBABFB1C3523CE9C0C41473939D0C75AC9F36341F3827781308999520C8F36D76414100DAF526BA5E832F29DFF844399E258D5E16B68E102D0B248A889AE7018D5CC29B7190D8A9615DA7474ED745C84CD0198FDF11483358578C14D86AA4B4CCD5BB1586A598F1116A5EF1148219640A96A149DEDE01237EAC5C63B0004279CEEF6E2B8ABA89FEAA1F5090EBDAEDB7205123820B8CF61F541E6D0326BF9E67C868CB23D495939DB4950F08F1F78B93381EEECCC348588BDF4E0695D41D97251487971AED5C15855BFD92B88CE9DFC2767A3421307D17A9045C3C6C20FC19ED957C89DC42502407D9F38E343496437374FDB9826CEA73F17FCD655F5E72351181F897D42FCCE99E9F07FC5605404F1D4080B34FCECD21C16913E69BD4D94652593E372EC24B712122B99ABA54BD7EB8C522A20B5EE2E42272BEF0B08C24B07D1ACC66F94E9CDD7480D018428A9597FB0D5D8C84658867D7A3F3C529AF8084D7C18A9BE3D64084944DD3B52AABBAFAA78DB37B05B9A17C144304B066E6F5C902944F76568CF418357A83EF286D4B2FBD339F9B2C17F0C664A800A48009FBEF8188BBC8F13E79C0C882BD469DDD4F224B1674ED021F149A79B7E25DFAB03E575E94CA0546B5935FBF0AEA372CB5DAABD349314250C0526E2DDAFD0C88946B76A7BA5CB8E41E2CAC605CABA98A1B53E55E5C84B8A533994E7188A9D0F55DDC199F96D9A79E7FB3047B0D1149A284D573A447400BB19FB61FD8DD68050F9EC676FF5B204D5D6F0EEFEFF36E2DD89D0EEBF894AAFD7F8E3C33A00E5CC48ABA5575A34D922132A9128B1C50125FDEEE880EE213292AB5276FDCDE004D3EC4AF7891FEBE6296A9D1717C56E75E64CF317FE437B029447E023712588C7AB9DEA036CEAFEFCA829F7FD07F6F8B6C640615EB1AADDAEC278A43050330AB85F3FCAA343507E3B497DE946112FD9BB16CA42BE06D9A1349A6E87280AF0B3DF81D761F12BAF79ED6860C2F4CBE700F9A379750703E25BA1C6792540186056A881B6AFF25E950EEF7D98F9C198720E3636B0628E0D746980789CCF169096908DF560D1905E1A0CB7A196374FD0354180928555E53994E872217575E2C3AD7DE37C820A9BAF3BEA46DA3FCC5F7F1137130509798E58509618371F4C3AB53DC4B0B6B04DD606BEB237F359390E623F0414F0E26D2F62EB815BE20C1E42C7FCFD5244ABEF1F0A414CC309ABD6C4C5444A4BD6110FAFD93918BB2272E8303240617F56935A4D51E65D0F46949E6636AE6BF0F77802082248318C0425009E4239D642F05D0F530E2A1C74D8700AC2F19D42BBF4736BA566462DD87C05B7CC9E468986BC6EDED1643AAE30DF78BEF013DB7F35280C999984BBA5E37E6F2A84CDF7FEEED7E3059840240A4F857042CCFCF2DEA06BE44BC46B38AAAE1540AFE11BB577F5E3E3D71D0F81457CB07353D8B06F3396EB746B590E42513FF42162FBFE548F6D7C8474B92DFFD3C6C7B8E00D0068AFE0DB019E4F2014EAF92E3372E90EE6E6C3DD5F531F7C0A474C3B979D78F3EBD119574046CA5E52FF7C95B5675FF730A958715021D22021B68971F733AB55EED8052692EEA0B2DFF45E02CCECDC3EF36A01E69FA5BD9D3791AC51400D3871B0F070E1BA22BBE9F1C5B47F58D65753C109A825BA614A73CE5C02D70A6813282F6C6A67195CAE22AB5A334B8CFBABF16BA61B47E7F7C4F057CA2326DA8C165D89ECD854AC08BD87657638E72FE1F70E9C9E57EF1B1974CCBB8D9A6A2EC9DD223F9A6E8F1F4C4B1A31CAC5287096765F2EC764433AD65D8BFDC7036753A86CCF966E45FB99F1254C4FEF99BC356C399C37F255C49994D8D3FD8451659D1038B496695C3F4D936DCF594BFFF84B7783927B6D6769AB5AD3CEDD89BF1E8DC9A40A11141404486B196B936736F599575DC90C3A52DF20B7E32218614FB242E07DDAAAF7360047F0704E453A1F76E6CC4B8251738305458452D5C666AE8F6D6F9C6AAE43FD251D7642EC0E778D7EE66E78432DBCE0ABDB89DFD71BBE5C9BE0DC8D16D1DC745CEC26CB469C11D269A6EE7F60C188A5FA7FA2EC1AE225FFD991FB262400BE265CE7560443A0DD333FF7B233948D80C028B0250DB340D38AA7EC5DB1D547BF03D349002DCFBF0845319AF25313C2DBC4FD7A9752D0F6F1F3F5BE84C68F603D89EBBE576965A033DF855DA147138B1612F0C1EEE1907B620F65A84A0C267FF1023698405F208DB8C300D9996D285495CF053B26C18A6B1BE5253CFC5CC126B1D4D58B22B2079E4DDE0C79EC0695465DD4BAEE9CFABEF02B79BEE8D0F0C82E3357B557757805F44AB4878CC9B64AFE41C8B7EDCF3370F44F7AD789F55AE014943FC77582730E7D414C57D3301D89377085133ABDCCE185B12C6B4AF6A786E8CBA1D3FD9B990AC9EC63F7D719CC60FF9E854E84CBE4AF336D9F2E61F9D775966753CA8571CD08614ECFC33971E4A1A85123254F9A338A9C6C215402591ED313A2EFE7CE3082F0E41FED870A916AC25D453518EAF422EE6F0FD2E5052322625E22D20A95854659F3348E394DB9D13139CFCB3B399A9D54DC8BCBACB36F3DC4F223236E30B9F6F9CE805ED769910298F1FCB58B3298136C90BDC59003A86C39DD65C0921F226B2EFE286048B0289754124C3BCBC5283679AB9D41D5F95C8AD274577DB0DB31FF1B0DCFC8EDC3E3F64E33AB7F124152001CD4965626033CACC6066F4066CA6191D745892FEFCCC46DF8FBF98F47C552D5D196BF25CB14285EDFC65481F7E148D3F500040004000400040004000400040004
sk = 0437510209093F021CBD381B440737BE5B57BFA5581B361C093E3C69D8363715039C361E00000D5A4E39081C0801B6B40CD1600236395151401C5449BD4800726DA8BD090B001255B16D1B1C53E112070203BF09A30A2405A2601359A89B0FD13645086C0002024B876000011D62020112376B53A508530169A52AA21E3459964EC339B2A863DCA300007B6C00114AA451003700BD527E570402BE534236034E12180257793872630021000604A33609E500C7C60100CFE13B39A21503A94E041B112117360381037E7151C6AA09004B9EA506061B135177691B01010210573A0C2224CF0FA32EA4023F04D8A85A5100A8003E486159A86E06A53B0002DC166C1236A2055102548E5301210E01E618075200577EDE630951E16FAF002D76122DC50056DA04000051DB000EB4710E0F015724A87EBE0112003C1E4A2D48B7360836CFE881020006B56FA201090F002EEA050912CF05DB2D400E8F1B8F00AE391B03641D3C3CA2930001ABA4B7BD5736A5382D3684B853483CABC301370D0300250BB45129A20B010955081F401803071D0106360600513CC4CF5B93795BD573E1FD3810BEE43D88A1D97D4C02C931F7E61FD221AEA1FB79A9ED0C22555B9BBAACF1271A402AA8364C9F1EB4A33FCB9DE7BC3CFD75C6F99A24CB0BCCEDF29ACDFC6E64E909CC65C47640160403BC072AE85A8693FB9A0F186BE7ED1879E5C300A9AC802BF558E395712B9521E8E39C9101532AADD32EEB3384D53D550008BF95E0AAEA29658DF17009615E35C8BDCB748D71B03186B320ACEFDC5918169B553A1D9B678B93BFD8F3F9ACAF0F590341FC655468408CFC91C0965BDA8E347A237559E7F96B55535CA8238112305EF323FBABFB1C3523CE9C0C41473939D0C75AC9F36341F3827781308999520C8F36D76414100DAF526BA5E832F29DFF844399E258D5E16B68E102D0B248A889AE7018D5CC29B7190D8A9615DA7474ED745C84CD0198FDF11483358578C14D86AA4B4CCD5BB1586A598F1116A5EF1148219640A96A149DEDE01237EAC5C63B0004279CEEF6E2B8ABA89FEAA1F5090EBDAEDB7205123820B8CF61F541E6D0326BF9E67C868CB23D495939DB4950F08F1F78B93381EEECCC348588BDF4E0695D41D97251487971AED5C15855BFD92B88CE9DFC2767A3421307D17A9045C3C6C20FC19ED957C89DC42502407D9F38E343496437374FDB9826CEA73F17FCD655F5E72351181F897D42FCCE99E9F07FC5605404F1D4080B34FCECD21C16913E69BD4D94652593E372EC24B712122B99ABA54BD7EB8C522A20B5EE2E42272BEF0B08C24B07D1ACC66F94E9CDD7480D018428A9597FB0D5D8C84658867D7A3F3C529AF8084D7C18A9BE3D64084944DD3B52AABBAFAA78DB37B05B9A17C144304B066E6F5C902944F76568CF418357A83EF286D4B2FBD339F9B2C17F0C664A800A48009FBEF8188BBC8F13E79C0C882BD469DDD4F224B1674ED021F149A79B7E25DFAB03E575E94CA0546B5935FBF0AEA372CB5DAABD349314250C0526E2DDAFD0C88946B76A7BA5CB8E41E2CAC605CABA98A1B53E55E5C84B8A533994E7188A9D0F55DDC199F96D9A79E7FB3047B0D1149A284D573A447400BB19FB61FD8DD68050F9EC676FF5B204D5D6F0EEFEFF36E2DD89D0EEBF894AAFD7F8E3C33A00E5CC48ABA5575A34D922132A9128B1C50125FDEEE880EE213292AB5276FDCDE004D3EC4AF7891FEBE6296A9D1717C56E75E64CF317FE437B029447E023712588C7AB9DEA036CEAFEFCA829F7FD07F6F8B6C640615EB1AADDAEC278A43050330AB85F3FCAA343507E3B497DE946112FD9BB16CA42BE06D9A1349A6E87280AF0B3DF81D761F12BAF79ED6860C2F4CBE700F9A379750703E25BA1C6792540186056A881B6AFF25E950EEF7D98F9C198720E3636B0628E0D746980789CCF169096908DF560D1905E1A0CB7A196374FD0354180928555E53994E872217575E2C3AD7DE37C820A9BAF3BEA46DA3FCC5F7F1137130509798E58509618371F4C3AB53DC4B0B6B04DD606BEB237F359390E623F0414F0E26D2F62EB815BE20C1E42C7FCFD5244ABEF1F0A414CC309ABD6C4C5444A4BD6110FAFD93918BB2272E8303240617F56935A4D51E65D0F46949E6636AE6BF0F77802082248318C0425009E4239D642F05D0F530E2A1C74D8700AC2F19D42BBF4736BA566462DD87C05B7CC9E468986BC6EDED1643AAE30DF78BEF013DB7F35280C999984BBA5E37E6F2A84CDF7FEEED7E3059840240A4F857042CCFCF2DEA06BE44BC46B38AAAE1540AFE11BB577F5E3E3D71D0F81457CB07353D8B06F3396EB746B590E42513FF42162FBFE548F6D7C8474B92DFFD3C6C7B8E00D0068AFE0DB019E4F2014EAF92E3372E90EE6E6C3DD5F531F7C0A474C3B979D78F3EBD119574046CA5E52FF7C95B5675FF730A958715021D22021B68971F733AB55EED8052692EEA0B2DFF45E02CCECDC3EF36A01E69FA5BD9D3791AC51400D3871B0F070E1BA22BBE9F1C5B47F58D65753C109A825BA614A73CE5C02D70A6813282F6C6A67195CAE22AB5A334B8CFBABF16BA61B47E7F7C4F057CA2326DA8C165D89ECD854AC08BD87657638E72FE1F70E9C9E57EF1B1974CCBB8D9A6A2EC9DD223F9A6E8F1F4C4B1A31CAC5287096765F2EC764433AD65D8BFDC7036753A86CCF966E45FB99F1254C4FEF99BC356C399C37F255C49994D8D3FD8451659D1038B496695C3F4D936DCF594BFFF84B7783927B6D6769AB5AD3CEDD89BF1E8DC9A40A11141404486B196B936736F599575DC90C3A52DF20B7E32218614FB242E07DDAAAF7360047F0704E453A1F76E6CC4B8251738305458452D5C666AE8F6D6F9C6AAE43FD251D7642EC0E778D7EE66E78432DBCE0ABDB89DFD71BBE5C9BE0DC8D16D1DC745CEC26CB469C11D269A6EE7F60C188A5FA7FA2EC1AE225FFD991FB262400BE265CE7560443A0DD333FF7B233948D80C028B0250DB340D38AA7EC5DB1D547BF03D349002DCFBF0845319AF25313C2DBC4FD7A9752D0F6F1F3F5BE84C68F603D89EBBE576965A033DF855DA147138B1612F0C1EEE1907B620F65A84A0C267FF1023698405F208DB8C300D9996D285495CF053B26C18A6B1BE5253CFC5CC126B1D4D58B22B2079E4DDE0C79EC0695465DD4BAEE9CFABEF02B79BEE8D0F0C82E3357B557757805F44AB4878CC9B64AFE41C8B7EDCF3370F44F7AD789F55AE014943FC77582730E7D414C57D3301D89377085133ABDCCE185B12C6B4AF6A786E8CBA1D3FD9B990AC9EC63F7D719CC60FF9E854E84CBE4AF336D9F2E61F9D775966753CA8571CD08614ECFC33971E4A1A85123254F9A338A9C6C215402591ED313A2EFE7CE3082F0E41FED870A916AC25D453518EAF422EE6F0FD2E5052322625E22D20A95854659F3348E394DB9D13139CFCB3B399A9D54DC8BCBACB36F3DC4F223236E30B9F6F9CE805ED769910298F1FCB58B3298136C90BDC59003A86C39DD65C0921F226B2EFE286048B0289754124C3BCBC5283679AB9D41D5F95C8AD274577DB0DB31FF1B0DCFC8EDC3E3F64E33AB7F124152001CD4965626033CACC6066F4066CA6191D745892FEFCCC46DF8FBF98F47C552D5D196BF25CB14285EDFC65481F7E148D3F500040004000400040004000400040004
smlen = 2527
sm = 439529DF1864297E33956AFEE00A60099B658A67830A6A6ABDDC329E87831D9F9B647917FEDF1AE182A40402143285516FCAB83F447354C72FAE81AC26E7005C2AA561763C152E66BD80F14565F47DEFA440DBB491E7994AB9FE35995D5FBB3800CA030B43DF611141637A5246AB9D9CAC02EFE14AF60736B6BDB2BABB97CF21E831E5D04D41C00F090B154977900EFADD3A9313389A3F84CB3AC38E8B57B70A43DD08A8243F8154013FD5CF29DE5A8DF0B197C12B17E0610FCFE3625CC94067E01E23D23A243AD1C1F805CC50E1447D1DF93C25B8D76396BB7199E64129522462C5FC8B30C132D4EE9E0BF6F52961FCE7ECF650647E7064AA5A6574649A323E144D7C5491DE4C0A1A76D08F93F87A2FC7F6955FEF86991E62E2CB42908E83B0C0A8BC180B7453CED293F1E20F300431EC1D395E8A537F0BC36A673D491F14381DEA90D8F176D06031B0A7AFB40EA8F76D37FA82E2572B9799A5FC7CF4C49BC20AD78EFA8CD989A84D72ED680AC3C0F64155C56ACBFD7C7D628B418A489F961357F77BD62204ADB079DD3106485A37FEE535C9CF82E832D8AADCBF686976B806B02AE733DB46DB0BF162E973931C3E338CC86DB38C66262D1B2EBC7691B8281E0B20BF36305FBA996D20ECFDC6950472FF6A00C1FFE9FEBCFF920037002D000E0097FE64FF0F00D5FF1000E3FFEFFEB9000900B9FEF7009BFFEC005E01CC02FEFD3C0087FF4600A8FE49FF3201030115004C00F401DA0058FFF2FF7AFF4AFF1700D6FF64FFFB01A6FF19011700B2FF7E00A0FE6B00EB0062FFEC0059FF3D019AFFBAFE07001400A50060FF7000F9009FFF27006800EEFFEEFF27FF2B00B7003801B8FFBF015A001200D7FF51FF8B00BD01E50003020900A5FF37004DFED0003601110181015FFF7A00B0018C0199FF44FF51FF73FFD6FF4E01CEFF7200F6FE550123FE0701B1FE72FE9700CEFFDA0054FFB8FE1401220078FFF4FF000053FE89FE1A0248FF2F000BFFD800DAFFE0FE1A000A00A6FFE9FD8A0123FF090103FF1501ACFF65FFAF003C009AFE78FFBB00D000CC00E0FE7C00D7FF2301CEFFE4FE8D007A00D4004D01A7FEBB016D0061006C01C5FFD2FFEF0022FF5F0167FF32FF3FFF86FE6B0066FF810087FE0F00C2FE84FFF1FF40FF100178FF5B006DFF75004FFFC2FF59000C01DCFF6400FA004700D2006902F3FF54FF1E00B4FDC900D8007E01F600D6FF1101BFFF40013701B8FF130178FF90001F016F007AFFE30029FF92FF0EFF1201BA000C00A3009900BFFF16003DFFCBFE72FF1102410053001EFFA2FEA1FF8B003001F80026FF060168010B018E005002F2FF230141FFCDFF1400E5FE3F002FFE29022A0174008501C70071FE10006401E0FF8400ECFF8FFFD801CDFE8200E2009D00EDFD95001F00480038FFD6FE47000F0223006CFF9101070062FD9801C4FF7500EFFDCC0012FF68FF320022FF09FFC7001300C2FFDEFFBAFE89FF160141FF170018003000AF00A0FD99FF6AFF8D01FAFEFEFF53003500A000D5FEA9FFD100570027FE8101C1FE9802BBFF38FE67004E0180FF17FE9BFE2700FDFE46FF32FEACFF5B013200E0FF1200C5020C011EFE960014004EFE3FFE5EFF6F018100860098FE6601D5FE4601B8FEBAFE6A00CE00C7FFA2FF0DFE0D00D1FE9700A500730041FFC6FEBB01E3FE1001020019FF83FD47010CFF1AFF0900FBFEC9FF7A00C000F5FE61FE71FF39FE09FF9E01D5FEB6FFCDFE7B002EFFFBFE1D01E3FEDE0046FFC3FF23FF05FE630119FE95FE8C000A000A008E01A8FFC500860132FEA5FF65FF8EFF64FE6F0112FF1F01D600FD00F500E0FFE6FFB7FEFBFF0101E800C6FF0102CDFE14FF6EFF7CFF7EFFAD00BE002CFE03FFEAFF3CFF3AFFD4FECF002E0042FF4B0085FEBDFF9B0030FE7D01BBFF5301DF0037007DFFFDFF94FF51012900A301F101C5FF43FF4800900231007FFF2401B10079FF50FFE9FFC3FEEAFF2200B4FE5A009600640083FF7A01EFFF27011800760003000100D8002DFF4AFF2700AE01A7FFEA00F300C700F6FF64009C017A002F002F002000A700E5FFFFFE30FF9300CA00D20130FFAA0169002AFF2101290054FF26FF1001F8FFDAFFDCFFC3FE23FFCCFFC0006FFFDD00740099FF1D0198009D0049FFC4FFA8FF24FF05007B000100D800D4FF3F01E0FE92FFEC0085FFDF001C0062FEC1FFB3FFAA006200BCFE0700E3FF9700CC00E7FE2F02BA0085FF1AFF56020000BFFF72FE83002001CB00F9FFC50097FF2801A8FD9C00A300F2FFBBFFD10267FE2DFFAE00C500DE014AFF93FF75FE56FE5DFFB9FFEDFE8EFF05FFFAFFE6FF33FFA70057FE600085FF68FF6B00D00175FFF9FD6E00FDFF71002E00BA016E004300C5FE97012EFFD1FFA5FF09005400A9FF2E00A30022003300D1003600FBFF56FF24008A00C8FF86FF1FFF24017C00EAFEF6FF210194FE5D00AFFFFEFF8A0092003F0069FFFB001200EA0031FE62FF7CFFC200A3014B003000BAFE16019AFD71FEFCFF94FF57FF6C01DDFFA101B600DC00EBFE21FF09FE1CFF5FFF3100470025FF11015A00B6FFCB0153FF06FF55FF93FE51FE40018000A3FF8700F4FF2C017B007DFF40FF84FFA901AC004301B3FF11016F011A006D013A003A0184FEE301BD007F00BD00E3FF1E01A6FFA3014500C1FFD0002601D9FEBE02CCFF1C002001770194FFEEFFBEFF270053FE760105FF77008800B6FE66007FFEC200B8FEABFFA4FEACFE06004FFE9B00BCFF0A0023004100C0FE4C002000BDFF77FFD9FF78006BFE22FF4E006C01C1FF8D006C00CE009DFF94008CFFA5001F00ABFEE4FDCB00E100F9FF45FFAD0041002500A2FF95FE20FE4D00A9003DFE1A01F000D0FF9DFFE60073000900CFFFCD000001EDFFC500D500780145FF4500C9006AFF27010D013601A0FEBC01E8FFC301D50057FF9BFE450056FFFB009D000BFF6FFE1500D7FF7B00780147019E000A00D7FEB9FF98007800B3007CFFC20088FFC6FE1EFFD5011F00D2FF47FFB400CCFD5D00FCFECC00E10026015A003E00F1FF5EFE1E00FAFFE6FF7B0022FE160075017000540086FF260142FFB20017001E0188FF60FF14FE5BFF60FD4D01010042003500A7FF8600B2FD0C004900B1FFEAFF320096FFCBFFC60004001D01F8FE9DFFC7FF68014CFFA8FFB3003F015D01D7FF9FFF0C0022FF4801200163FF4E0095FF03FF2AFF0CFF58005D005300EFFFDEFE4E006B00D7FE2800D500BD013E01D8FF49FF1201E500BDFF55FF9900A701CDFF55006100E8FF410077018600A1FE7AFF080090FFF4FF50FEA7FFB4FECFFFB6FF85FFDFFE68FFAD00BBFF0B0008FFDBFFC2FFF4007E02CEFF78FEAB0032FE310171FFEC0169FF780059FF0E0043FFE3FE4601CDFEF2FF67009202FEFE41004800E0FF5EFEBE0112019BFF78FEF1FF2A005D0088FEBD01A100DA010500E0FFF5008C001500EDFF26FF50FF8FFE0000B001EAFFD6FFA100E6007F016DFE820129FF1400FD00AFFFF0FFB4FF5A0055FFEDFEE301FCFFD800CFFE5AFFB3FF590000040004000400040004000400040004

count = 14
seed = 0A98A2BD2B9FF42CFC18D3396BAD052E1D0F3372854DA69A318B142F7A1AAC609C3861263BD8FB0549DA7266784DB8B4
mlen = 495
msg = 8CB18850E27D8416B88A9A71F4A66BDF447814DB6C82098C371B53F61600EF5DFD88E4FB34200207C3F6F55166AF4878D38FCA7E2DC18FE662E3EA491B58A86246CAE16090FB7ADA53B9A67B3D0E3787D3323EA921274C60CFFB19A889BCF0300FE10E242AAE025F374DD83FBE9D007C8B9D9D75574C74146331DDEC6F0E49C10DBAF15654897E33E2B4780DBA484224AA6FAC79015D5792FAA2D532BB7D239B11D91420B98690B1FBDE9632223927E0804BFB284368A426C414C3DB8EA82F0D246413861475ED2DCA9E80FB4F3C34FEF7528069AE1975AFC52AC5AD2CDBCA1459E140F655556093210D7905A1A1E6CEEAEF0194A0B2EAB2C1EE853484E715D2A1DB551FDC620D5331164C74CA4848B61D408D2F2A943FA09EFEB63D524691C99DCC0B22CC61B98E6FB8039E5E0B2D7DE2CAAA900A44184BD56C9F02141A3AE8AFC661E3E898ECD3004FDB0704272BA780CD5DE35153B6FE223843024273642DCF8E4B58BE2AB1F61668680084AA0B75A32E766C8AE5EB30D4E02A12E6798DEA40F80D8DDFAD2041A52922701C689F46F49F84CFC05ECA6D7D4C356D50B6A0BA61966245D45134D6A1F5197540A1C39C36BB0B78831AF3F5156E669FD9213B64E0CF1C5A31E88AE79AD61757EC67B551B9F0A760F646BF81F6B92403A62840CC29FA4F3949B3A9F0A9A4286EE7808A
pk = 0477280483D769AC62B289EA34CEC1D51401A2F535155A386F27F7C287F41121953FA94321CBECB65792BCA75DC7B3125739D5F606012106FB1AAD60DC82F97F793DC91432452E8C80D64B7442AD3407F925C5017F782FEF46C31AE70D4D9198333B265D9B4C4484BBA1FB73068FCD7A2F51A3FDE041A1B61D8854E1976B6465FE3773BF315CD3D72B30345211039634C8251C2376CEF6040DBEC340350FC08C38DAAEB349DCBDD10804E6C21B04BF5612E1B2FAD5D9CE31019164364224BA813660E62BBCF2BAB140937DA5D87CE019FD821831F6CCB7CB5463881D185C7EB424751D26EB0AD09DD73DF41C94652EFCF0EDB32D4EC09375825846A78F22511A5060D7A3CD7EE4983DE98FA83290984C8AC9AC1EEE53E868E3A1295BDA0DED9459AA4B1702655E48DDDBC2E4AE00953C91E6B3E600D717A59489979E02D4C2F960F3CE4907CDB05EF0B6362474960DA6B209C3CB574B0163B9E46EEA8EB57347C2144F7FBD0AE13468B3F4D1E716DCB075829C76EEEB7D068DE908C74B0B82EF353BEE79687C43A3F9C9454EC76F0877D0661F6478B3426D0889F3053B14F8F6AB6DB913D2DDF54D65C3C5746794C0E847A93496C35B22F23ED82A97765D15BADBB6F4CD1ED47A7EB61C46118658D16CFF824BEF1FC5E32B666613A929D6184DD9FFD9F0DFEC3A482B0E8B1A857026E443511851A34A87BD3086D6765E0915640EBC69E7F63D0D0891D05E103F57AF856EE48190BB46A55BBDB68ED4316D984C9893A819C9B0DD3A884BF30484D4309AEAF5D4CA75784B8D56A5ACAD2E00652E16CD69912F115CC19F734E214A7A8780711EE09F60A8CBB03E7CEC5409E815340749B3F3EF7D2D6BEB3A9D508A6A74CA8AE0A17824B771D5097D60A226A091D80ADC3E41E587720E0988F913B846B99E9E1835DF0F5758E529E62FDEB5AFD85FC4EF6A1ACC64B29324BCB8CFC1BCA299331930E47E6AB3632FDCF94DBE784106EE53321A985E60B9C734383FB5BD84C25ADF7D3BA60594931486C49A7BD4A5596E5BC135C7404BF70F274D6AF4EADBF264985064A56865EACD5D4BA040D198638623D8E0F98D8C735ABD8BC2D4443D27A557910E039CEDC79292B3F898CBAC182D6B6F874C8E96738002DCCB9F25D858A046047B09E15176D500C31317288FF96208B1CA2D4A85FDA985A133092D14DD6AB0C784C784214FA8B40301EB492782D7E5670A6E5C22F0C496F8BE28F3EF6DDDBE78FDC84255EBDDFE5944548360E4CD664C405B2D945AF0824FF731286B3AFB7E182B9D14BC4C5F99D0C732D8FC07EDCE96FC1374AB9A3F653F693308B084AD269E28523B2E23EF82E3CD43E280C776F2E191CC12E8EF8545AA07A0802B653DED49FACD67F0D2B7BA4BF3BFD7D19EB536889AC7342A7C0A2729A6DC0F0C4F528DAE42AA141F734F0F5F4B95750A9A5B7ED663FC688C33D86D013AF34E38C505173B52CBF61C775F115F28D016926C83F3480E449974F77FC9B3B9E17A27789E5602B3147CD6DA22BCA5E5E0749CEDC47BE8D26FC28D2B702E87D8BEC18B9D8C5BD11FE896961EAD39A34EF9B930DEA014B0E593BEA4FE1146D0015752534F3418243E1A7E88F26D2191956EC8A482700581F2E1FCAF1C73C4FF93F4200C913307F29B6ADA66C3CA5D23313380D32D195405646DFC80E647F154DB182DF8CAEECD51424251B5F48EF2A8FC09392087EB84D9E5BCED976BA6E2AB5DF4FBD939AF95D4406239A3743C411428B92899D93CB326D9093CC06649E79B6F141665FF3646FF4B2B979B35874454FE558F73C57A9F0B55FEF74DBAB21650922A6AA10F3DFF90381E48DBF508FEBA3AECBD99C1448A99849CB59D8C981A2FB6607E84ED4B5B4D1A78537E21CD83FC50513CEDFFB115B5AB3912F94A31A34710AA7DEBEC257EAB08A45B102F81E4683FB208DB06D8A5BE856392EC027CF9EE29CEE4E375CD433B847405B110A13DA9E0ABBE063BD71A6A262021B2586A15FA9C75395C328427437935574BBA7BF3CB6DE5975234CE52941FCF4C736B5BF9AACDDA3A6D5E0D73AB1728091B5251A4FF1FF20E85095ABAA8705F09277C478ACA4095EB9EEA2911FDC3080D8041D2DDAC01383C29233B4CBB30A5AE1C9994438E90780BF78D6A14E56B3DDD56BF0072751DF2256F3E694914BEB62406FFD708057F5EB814EB6B59FC3B86D4EE49CBA11EDB6508ABC746AA9B6E75C0C1C5872E9445CDD5C68672C822D7DE1635A495E6C0DFD0A7C1E40B22903C11255205CF20EC284B2D9E2A950DD8513A247E8FA9F77F726A6C88A86531E819BDEEF3516D894DFE5B4D555AE8CF45FD13603DA2A96B1C838111628B596DDC36A138B9F28118699685788D83652697A8097507A79CA361058A691871A60229486E3A5A13BE3DAE0D6D25A5FE8ED1D0912E2685DFE817624EC060B8D4270B49BE8A46C58A44E9EB41D846D2AD8A533C976790CEF0620F13B7F604274FE3B5656F38713D6FB20091091C1426DDCD99AD21EB3E09ED8689051B4579845CF1E0B0E2BF27AA6F3B9CA6872B6808CCE7DF96F8DD866E41C8DC25EEC07B0F9382B89CD43DBF50E2003C12593BB56B37C9F711A5F3F41C12DFE21107D7B7FE445C1D44BDC47D5F2A72B43404152ED61B2014FB8F3F6D8180B239EFC09699329DF16D1E1A4EE3986A881C9CEC8A1DAAB2E3BA443F80F5012A0D2BEE3E6B2E00E4F2980C2B8C133B6C38FB1B0FA53FAE95DAE5738B5674170B812EE94F183818130BEFEC569BB403B54FE349FB492CD79DDAEA2C3AFC1421D670EBC48A2E4F3D5AFF5831A67EC2B9316B59FF9C379BC80FDA3E06F3AA47F134B39B5A475E1D984A017BDCB323F2EBDAD905ED33D506114B3CF2E0BAE29BDFC2D5CC3633242FA3A9B300040004000400040004000400040004
sk = 041B0600270BC64B03363E6C1C25A2001EA500121824243889366C200A228B00E15129173C2D00514906153619189613486106360248A8D8E406363999041C575B0028481851017C512D144BB451D85AD95165EAE2D66699010048D11451138A4BAE2D2F0644994536038400011C240201E02400571E06B11B56870657AE5A451EA2000124A400AB3FA200062F60E1124A21036A0109900376031E37ABA3991D3C12C63C51DA1303A25B198375B93F00630800020FC8378704DA1E1B24020F140549001212011E5707EBBE022451390D020DC36CAD00367501000602B406BD020101B90635B515064ABF2A18A3A20362DE1101AD006C87041B44370900004B166E5701510B3C1B00BD1E0848A5780218CC3606750402A236A45D1D01DE666FBB1B48AC140618232D7F6F1AA7017E0463513C1C63A21E0F570651AB0E6CBD0109370677001230BC06530201533A2F053C0A904C4E40C33C3B5D090051E5A2A2D915C6260018AB9F1E80B52006130603003C01096CA2690351AE1C061077D80F4251070B15A58804A652381601A3033600008CB7067EA82448004AE2C3DD3BA099595AB63ED6F2C326D49D261F4BECFE902455C71C8F00CF401FB05B33589BD439F0D53E20C1B3E08373E2F2AB9C5533220F4670C67A4037A9F696BDDF30EE9E656B7D012EBEFA05AB65E23A4ECFB356A6F05E4312334F4A02E32675DDA1013853EC0F34BEC20D04CA624DD69DF975874EF294704F94A85ABD03BA570077280483D769AC62B289EA34CEC1D51401A2F535155A386F27F7C287F41121953FA94321CBECB65792BCA75DC7B3125739D5F606012106FB1AAD60DC82F97F793DC91432452E8C80D64B7442AD3407F925C5017F782FEF46C31AE70D4D9198333B265D9B4C4484BBA1FB73068FCD7A2F51A3FDE041A1B61D8854E1976B6465FE3773BF315CD3D72B30345211039634C8251C2376CEF6040DBEC340350FC08C38DAAEB349DCBDD10804E6C21B04BF5612E1B2FAD5D9CE31019164364224BA813660E62BBCF2BAB140937DA5D87CE019FD821831F6CCB7CB5463881D185C7EB424751D26EB0AD09DD73DF41C94652EFCF0EDB32D4EC09375825846A78F22511A5060D7A3CD7EE4983DE98FA83290984C8AC9AC1EEE53E868E3A1295BDA0DED9459AA4B1702655E48DDDBC2E4AE00953C91E6B3E600D717A59489979E02D4C2F960F3CE4907CDB05EF0B6362474960DA6B209C3CB574B0163B9E46EEA8EB57347C2144F7FBD0AE13468B3F4D1E716DCB075829C76EEEB7D068DE908C74B0B82EF353BEE79687C43A3F9C9454EC76F0877D0661F6478B3426D0889F3053B14F8F6AB6DB913D2DDF54D65C3C5746794C0E847A93496C35B22F23ED82A97765D15BADBB6F4CD1ED47A7EB61C46118658D16CFF824BEF1FC5E32B666613A929D6184DD9FFD9F0DFEC3A482B0E8B1A857026E443511851A34A87BD3086D6765E0915640EBC69E7F63D0D0891D05E103F57AF856EE48190BB46A55BBDB68ED4316D984C9893A819C9B0DD3A884BF30484D4309AEAF5D4CA75784B8D56A5ACAD2E00652E16CD69912F115CC19F734E214A7A8780711EE09F60A8CBB03E7CEC5409E815340749B3F3EF7D2D6BEB3A9D508A6A74CA8AE0A17824B771D5097D60A226A091D80ADC3E41E587720E0988F913B846B99E9E1835DF0F5758E529E62FDEB5AFD85FC4EF6A1ACC64B29324BCB8CFC1BCA299331930E47E6AB3632FDCF94DBE784106EE53321A985E60B9C734383FB5BD84C25ADF7D3BA60594931486C49A7BD4A5596E5BC135C7404BF70F274D6AF4EADBF264985064A56865EACD5D4BA040D198638623D8E0F98D8C735ABD8BC2D4443D27A557910E039CEDC79292B3F898CBAC182D6B6F874C8E96738002DCCB9F25D858A046047B09E15176D500C31317288FF96208B1CA2D4A85FDA985A133092D14DD6AB0C784C784214FA8B40301EB492782D7E5670A6E5C22F0C496F8BE28F3EF6DDDBE78FDC84255EBDDFE5944548360E4CD664C405B2D945AF0824FF731286B3AFB7E182B9D14BC4C5F99D0C732D8FC07EDCE96FC1374AB9A3F653F693308B084AD269E28523B2E23EF82E3CD43E280C776F2E191CC12E8EF8545AA07A0802B653DED49FACD67F0D2B7BA4BF3BFD7D19EB536889AC7342A7C0A2729A6DC0F0C4F528DAE42AA141F734F0F5F4B95750A9A5B7ED663FC688C33D86D013AF34E38C505173B52CBF61C775F115F28D016926C83F3480E449974F77FC9B3B9E17A27789E5602B3147CD6DA22BCA5E5E0749CEDC47BE8D26FC28D2B702E87D8BEC18B9D8C5BD11FE896961EAD39A34EF9B930DEA014B0E593BEA4FE1146D0015752534F3418243E1A7E88F26D2191956EC8A482700581F2E1FCAF1C73C4FF93F4200C913307F29B6ADA66C3CA5D23313380D32D195405646DFC80E647F154DB182DF8CAEECD51424251B5F48EF2A8FC09392087EB84D9E5BCED976BA6E2AB5DF4FBD939AF95D4406239A3743C411428B92899D93CB326D9093CC06649E79B6F141665FF3646FF4B2B979B35874454FE558F73C57A9F0B55FEF74DBAB21650922A6AA10F3DFF90381E48DBF508FEBA3AECBD99C1448A99849CB59D8C981A2FB6607E84ED4B5B4D1A78537E21CD83FC50513CEDFFB115B5AB3912F94A31A34710AA7DEBEC257EAB08A45B102F81E4683FB208DB06D8A5BE856392EC027CF9EE29CEE4E375CD433B847405B110A13DA9E0ABBE063BD71A6A262021B2586A15FA9C75395C328427437935574BBA7BF3CB6DE5975234CE52941FCF4C736B5BF9AACDDA3A6D5E0D73AB1728091B5251A4FF1FF20E85095ABAA8705F09277C478ACA4095EB9EEA2911FDC3080D8041D2DDAC01383C29233B4CBB30A5AE1C9994438E90780BF78D6A14E56B3DDD56BF0072751DF2256F3E694914BEB62406FFD708057F5EB814EB6B59FC3B86D4EE49CBA11EDB6508ABC746AA9B6E75C0C1C5872E9445CDD5C68672C822D7DE1635A495E6C0DFD0A7C1E40B22903C11255205CF20EC284B2D9E2A950DD8513A247E8FA9F77F726A6C88A86531E819BDEEF3516D894DFE5B4D555AE8CF45FD13603DA2A96B1C838111628B596DDC36A138B9F28118699685788D83652697A8097507A79CA361058A691871A60229486E3A5A13BE3DAE0D6D25A5FE8ED1D0912E2685DFE817624EC060B8D4270B49BE8A46C58A44E9EB41D846D2AD8A533C976790CEF0620F13B7F604274FE3B5656F38713D6FB20091091C1426DDCD99AD21EB3E09ED8689051B4579845CF1E0B0E2BF27AA6F3B9CA6872B6808CCE7DF96F8DD866E41C8DC25EEC07B0F9382B89CD43DBF50E2003C12593BB56B37C9F711A5F3F41C12DFE21107D7B7FE445C1D44BDC47D5F2A72B43404152ED61B2014FB8F3F6D8180B239EFC09699329DF16D1E1A4EE3986A881C9CEC8A1DAAB2E3BA443F80F5012A0D2BEE3E6B2E00E4F2980C2B8C133B6C38FB1B0FA53FAE95DAE5738B5674170B812EE94F183818130BEFEC569BB403B54FE349FB492CD79DDAEA2C3AFC1421D670EBC48A2E4F3D5AFF5831A67EC2B9316B59FF9C379BC80FDA3E06F3AA47F134B39B5A475E1D984A017BDCB323F2EBDAD905ED33D506114B3CF2E0BAE29BDFC2D5CC3633242FA3A9B300040004000400040004000400040004
smlen = 2560
sm = 8CB18850E27D8416B88A9A71F4A66BDF447814DB6C82098C371B53F61600EF5DFD88E4FB34200207C3F6F55166AF4878D38FCA7E2DC18FE662E3EA491B58A86246CAE16090FB7ADA53B9A67B3D0E3787D3323EA921274C60CFFB19A889BCF0300FE10E242AAE025F374DD83FBE9D007C8B9D9D75574C74146331DDEC6F0E49C10DBAF15654897E33E2B4780DBA484224AA6FAC79015D5792FAA2D532BB7D239B11D91420B98690B1FBDE9632223927E0804BFB284368A426C414C3DB8EA82F0D246413861475ED2DCA9E80FB4F3C34FEF7528069AE1975AFC52AC5AD2CDBCA1459E140F655556093210D7905A1A1E6CEEAEF0194A0B2EAB2C1EE853484E715D2A1DB551FDC620D5331164C74CA4848B61D408D2F2A943FA09EFEB63D524691C99DCC0B22CC61B98E6FB8039E5E0B2D7DE2CAAA900A44184BD56C9F02141A3AE8AFC661E3E898ECD3004FDB0704272BA780CD5DE35153B6FE223843024273642DCF8E4B58BE2AB1F61668680084AA0B75A32E766C8AE5EB30D4E02A12E6798DEA40F80D8DDFAD2041A52922701C689F46F49F84CFC05ECA6D7D4C356D50B6A0BA61966245D45134D6A1F5197540A1C39C36BB0B78831AF3F5156E669FD9213B64E0CF1C5A31E88AE79AD61757EC67B551B9F0A760F646BF81F6B92403A62840CC29FA4F3949B3A9F0A9A4286EE7808A044CFF29FF710015010C01B80096FF68FFFA0007FEC701F2FFD7001D01DDFFC90058FF2500540190FF600038005000A60043FD730066FE460237FF41FFEAFF7A0001FE4500200123FE8900D9FF1B023FFF3DFF530057FFD7FF160123FD240078FE64003B010602ECFFFCFFBE00C1007DFF38FFCF015B016F00E2FF7E00E6FFB6FFAB0029FF0D01B0FF28006FFE1BFFD1FFC901B40000FF9E008A00C20059007FFFEA0033001200100053004D016FFFA300030085FE1500B300ED00AAFE54FE4C00BB008CFF58FF12FF4D00D20088FEEBFF5D007900E100F9FF44FF0F0079FF930063FE76003700C6FFFBFE9AFFF0001800EDFEC4FECC01B50134FFE4FFD2FF26FF5E0092008F01BA0040FFC600D1FFAE0028001D01EBFF7700C0FFFFFF3900A9004901270042018500BBFF01FFF7FEA8FFE20048FDA2FE4C00B80179FDA3007CFF2F01ECFE5EFF4100A30043007A011FFF5FFF1200B0FF3600E1FDFCFDB5FF4AFF1A006FFF37FF8300F7FF1601730142004500DAFFE7FFF200A80032FDE9FEA7007F011C00D6FE9400BFFF2FFF0102EFFF28FF9E00FAFEE7FF97FE4FFF55FF2CFF52FFBCFF7FFF330056FF96FEA4FF2F01F0FF63FEE8FF1B01A7024000ECFF4400FDFF3CFFAC0057008E000D007FFF0002A100B7FF89FF4F01B500FAFF920027FFF0FD4EFF2F0027FF680071002E0012FFFDFF8BFF5D0174FEF0FF6E002800AAFEA500C0FE2900DC0168FF52FF55000DFF07FF4700F4FF4BFFC800CCFF3B018901B600CFFF18FF8CFF1500F20031FFDFFF62FFF900B1FDC8FE2BFFD8FF210163FE64FF3E00BDFFBAFDC2FF99FF8CFF180111019F0010FF250084FC82FEDD011EFFF5FF1F00A901CEFE2D013D00130125FF2A013B0111006EFF3EFF79000F0177FFF6FECF008CFECBFE77002501E9006201B80041FF4800340029FFCA00BD00CBFFD2FE09007CFF8C006AFFCAFF23FF3A00D2FF47006C003F0056FFB0FF9EFF75014300B300D1FF08FECDFE50002201320169FFE6FFDEFFA700C4FF810088FE97FF95FEA4FFAA005DFECC017DFF6A00630077022F009400B3009EFFC8FEC8FFCAFE4800A2003DFFE701ACFF9B01F9FED7FE0E000F003BFFC8FF4AFF630024FFCCFED301AAFFFD00280084FFE6FFA7007F0003027101550029006DFF880023022EFFA8FF3001A1FF68FFA001BC00E4FF21FDE2FFC8FFA9FF310063FF70004C00FBFE26FFC1FF76FF31FEAE004302B4FFB1FF02004BFF090027FFE9FFC9FEDCFFE8FFBC00E600D700D800C7007C00BBFFABFDA1012A009500FEFEBBFDC0FEE1FEF9FEFC006500E7029800CAFF1A017C009600E9FE3B007001D1FF65FFCE0193FFFDFE570005FF3801BEFFA5FF8502E700D2004F00370057FF330101019CFF4C0123FFA2FF17FF3400D2FFCC0175010C01C8FE0E00D0FE50FF5F005901C9FF4C01E100DFFF84006FFE290087FE69FFBBFF37001A0179FF1E001EFF9CFFC90094FF5F02E3FE0A021C01E3FFC900AF00FC004100C100B20085FE3B006AFF83002001010158013DFF4BFD54FF63017200F6001501E4FF1E006200BB00AEFDE10099011F014200F3FF98FE2F0005FE5AFE22FF1601A601ECFF9AFF7601890046013B00F5FFF7017D00FD00FE00D10074005AFFC2FFD4000F01A900F100AFFF7500A000B8025CFF87FE90FFC8FE6BFFCBFE5A007CFF4F004C004700D7FFAB00BD00680189FFC001D900C0FE84FD2301CD0072FFFF01AF0043FDF8FF31000E0158FF9700E60042FEBB0008017EFEAD008EFF9EFF31002EFF4DFF830013001E01EEFFDCFEAE0050006B00B7FFE9FE5A00D300D700A0FEF8FE5CFF5F004700B8FF3E00850142FF66FFACFEC30050FE44FF3AFFFEFF57FFD7FF48001FFFB8FF20FF3001CE008CFF5201E0FE30FE64FFC8FE96FE34FFA0FF3C0093002B0198FED10066FFFCFEFE00E4FE7FFFADFF2A00F8FF750053FE3E02B1FF92FE50FEBC0172FEE7FF1EFF6EFF7B005C000EFE28FEB6FFD7FDAF0090FCD8FFE6FF4FFE1E0066FFE0FF69004C000700F0003A0039FF90003CFFB300D8FFB50086FFFFFF07FFBBFE280067002EFFD70044FFC600FDFECE0083016001B7FFC201B4000401310096FF9DFFD60110FF9601B9FE1B015EFF9AFFAE01C0FEE200F5FE44FFBAFF3BFF5BFE7001C801B5FF7EFF51FE930103FFACFF6AFDB9FE520095FFD3FF4901B80172FF48FFF0001200A5FFF3FFC3FE000050016CFF7500E2FF0602AFFEC401D3FFEB01BDFF30005CFF8CFF56FEDBFF76FF3CFFD8FF8CFF41FFD8FFF6FF060021FF4BFF33FF660051FFA10116FEA601800133FF6C01BD008400FAFFB0FE890047FEBAFFAE00EFFE8900BCFF4CFF5E0014FFAA00C2FF30FF4FFFD501A000F5FF9EFF74FF9401FC003BFF5EFF64009AFF67FF7CFF5D001A010C0086FF9AFEE600D5FF27004C00B2FEB700030024FF2B009500F6FDA7FEE0003CFF95001E00BE000401A0FF9E000D00F0FFE7FF96FECB0003012CFE76001C005DFE7FFF2C0178001F006800FDFE54007100EEFE1FFF5500D4FE78FF920076006E007FFEF800AF00FEFF6E00AE005300B7001F018C00BD018EFFC2FFAE01CA004100AAFEB0FFBBFE3300DCFF2500DCFDD1FD7B002D004EFF92007DFF91FE6901C7FE1DFF4300ADFDA5FF75FEA2FF85FE31FFBC013CFF0101CDFFC100430010001CFF93FFD0019101FDFF0300B800BDFF5D0127FED1FF6FFF7CFF0B007E00AB006D00DBFFEAFEB8FEEC01DBFEB1FE2100F4006700EC013D00E2002AFF9DFDA2FFE3FDCFFEA1005E00DB00A0FFD2FF570080007B014C01B0FFFAFF30005D0000004A00ECFE5400ABFFA600A300F1FFFFFFDB004DFFDB00A6FF7201910079012D002600CCFF7102F50028FF0E00DE01C9FF7AFF00040004000400040004000400040004

count = 15
seed = 9887F1FD854241A301EE0120645CD8E119B43F7BEE11F77A835E9ADF518C3A51CB76D86653FBE73AA716264C146797EE
mlen = 528
msg = 9B64813C058F07A09A796FD764604EAF58CE144363702896DF0AB5FF26D5DE000D14BB8FD358FF5532D3B909AB62C18AC30F1900F84EBD3F4F18BD532D16C7B3470F0F8BDF72938C916DB18BCF1429DC1635B1C152C5F89A9EDB17116C11815A6C06273A889132923DA908FF39F4940A840D3CB575DC4D637AAFD37968EC61FC4EA04B4C320491A73ECFBDD8E10F1DFE902FCCEF93DD287ED872F67146BB8CA5A6ADCF0350E8BBA7F2F9762C4AA748FCE19748EB17334146C152FD63FAE3DFBB1A2C2B3C78960369551FDAC5D54643BEEAA59C1FEB0C21DBBB19977D848CD82A7AE0005F45956E0FE4700F14FBAA0C12FB8C65A6AEC95C5A5C8E79A6DA9C4E446872575C06AE49A31B82245E1757C7CE84D6D5DF3F642D3434B7E1A15A8B8A9DB460826B6CDCA69022DBF87595B582DDBB90A81E09A13C2AB1C125E4435FF30ABC9C56A00EDFA979F79D9C895E800D2DD6372FAE5FAACD83ADF8A6D55279D52DF547E9BAB39D99076AD7D297371344D35BD584E0FB5932F92FD5183B9250CD180FC645BEF6028C405B0EF35DAF783428173F1F2482AA1363640F66AF0FE8ECACC0DAB84ABD2A1FB53AF44445698CF1DDF4C2EA214DD339BE004E75BF76E95CA5C16981ABA5540689C1C1F1DAF4D0F89D62CCB3496340D61E7D5F5156FD3EDD02EDFEC8FCDD0B231697B0E66F4A3AAF46117532F5EE2CB4D2B3B82B0BEAE0A45A482CE9A976CC99AA82BEB0FE08CB68C4
pk = 04F764B099ED38A21CC32A62F4D45A88DA5C188524C70A85E971D7197CF9A209F1D437E87685E4C29EBC1F7F2839BC40944393D129BA476F6B5C2970E604A69255AEB0E2D45635BBBB717B398266E0A61CFF7A184B2CC4D075E0BA2A3EC5DB0E94E5D9508F327533AC82DD8D4A8A0F03BA198C1EED82B33C2F0805EC38301C6D79CFA844D0C168170E44F8493AA6FE3D5D6891793CAE4C538546A20666956C3AA06AD8D1D8341C3561344F838E26E226CB5E7A41F26FE8EE7FD2D8C42D9E5A5C8A32DFC85AAF860DD37C9BBC8A07D9E92FEB19B9189699DF0FC50DD3639AFB82A909EA4763E3A06F2DFE50D01BFB194B6213DE8D0FB757CF046D85B49F7BF233B0F0BE6FFF45A2669F5435C4D1B9926501F3B6FAD423FB19C6516469A84F3398DD025434BB025518ED9D5FBF8286B13C2B5252F033703CBB086BABE340DE3988EEB456A89A45CC7FAC3E4D07ECD4DEF947166370766519816E478157A6DE41012EB6069EBFFFBC6DF17C4437ECC5FEA6286A0531A484225F9331DD9D2E2329773DDD207BEE97813A0B7A32864565054E7732EEBFFCC88B3F34A4D07D2B4D3899B15ED474C615F5B1C0D6DE3A8E87A6114E71D40FA43004990D7BBF5A280723F814041BE43A5AF5F35013549793EAC10DE20A5189B6C5269141EB1E7FEB824832F6CCB2F34923EBB47A2143DF32EDEFA40DBF2C077D59499395F0883307E361E8F02DFC733DAF5072E9611687C02FA60AE5A076558ACE43EFC09DCAF0E983F8B552A502E1B09353C7BE85ADFA63E3119F2A32D0AB6061EE77FD9E5C53565643D98A652F55811490182F97F18D67DD7BA2A9CD6883A12E503E9D5B92095CA5514769DAD3E65BFA6AF88648BE4494F1390080226B706F73F1427330B90916430E838F32CDCA1A92E60E5C8C8214E2C179997B3DEDF124772B8E0ED83CD5457E14B12A2DD1AAFF419676CE56BFEB501DACBE5BA2638ACE4D6B2F5C1AA6F0B040B9FA71FF2A13199988364550D2E4E1E7DE3B3081EE262CABEA2284938E0C0D2E980C9318952107981B2825C9CA055750A61E81C92DD62209FBA342911330EF920312003ABE6CC2A75B0D8C5FB5CBCB38EC6F8CA7376B36B2F1D107715866431F911FC726E3FB28218FB5F188B67318D0AC8857C577EBCD8E72F0B7E6C9B2A7D1A20F66666C5AE4F6CAE3B8B1B2BB92181C429BCCAA4F7B470122FBA30F7A59DDAD7BAFA35D25B1362B217A2F2C3D904257AD6887A180336D1367667AE001D51705932E1B82FA3914B5E81FD72174F79B5FF4CD91BD4928528436D265B6F9ECEE74D7EC7FB3F9274BE42A85B92ACCB3113874CBA0C78F3FF719ED3D6391DEDE363ACEFE148A20AD45776A293643F57A1CE7AD12A66CBB0A8D4616FE7194BB7489E7865B49AA96E30BC54A8F2B3776985E04686AFF2581880D3DA6F3BE2B77782266B4404B217731083F10AE8B79DFA9E92F7575FC679F48826EE04339AD00326DE37550670CA246D5C53C33720F3E6804171B30AFA9D2CF745034E25E8D076AB7C7036A657965DC8474C143C8321E3F320500B3D7EDD2295C7FC1EE89F836A41E99BCDD5103F674F5623A850C8CC05EE51EABDEF999C0DEE88E9A723B0236D592BE053E01A09C75A17602AB46633A19A40F321CEFAE0A3AEFC2DA5867E805BC26C9906FC7091B2EE4783F574EC225193F3FADEA788D87B25C630452935635EBEDDE772998E0989B7BFC68CD3ED79D9F8F920C5B8BEE31A350186A0F64922F830F3E62CB54D7745449F9CD269988CD94CEC8C11C80989ECABD7601D9A93043D22F778418A794F15C9F052B013AACB2AA2B6529A6D21564C985E6FD09A8C33972A020CD39D6D0BBC20943897FF04F0FB8F6BA55AD695B1CB61921EA6FF3FBCEAA5E9B724396B135A50D9C05460C9954A9AD55C4BB75275BC89545EF060A9BDEF8913799EADEAD0F8A50B0211119560D17A677C425E98D52243E4A1725002D9A4C5678C031ACAB8705227CC3B9A65B271C0789B3B50134A02BAD9CFD1213E9EFAA14C5CD410BA09EA7615B719FA1653448295246750F86FB144E685348C67A3CF0241A66D3A79F95036C7F0F87BE0A39BBE3B87F96CC708B1F1BA71716CAAFA7F0E027957809927BCFA43933E41CBDDDE6F7BA0D4F79174FD3F4B933F5BA69D53D1336A531F62E38D5FDDFD3DF4428F34A7B274442E56FAE81394BF5C04F727E80367B19DD70898A3635C5025C2F4821763FF1E25B8DA203238405CD1E4FA0AC90773A35E1373D1240CC7A86F170F5E2966E8F6BA99B2BB98796444B32527202957EF80926FE9A278CAC9F9B7036A92F0CA0E4C1B96EAD1B059C39D31C0DE446FBB12C6AA430EEC019EB7C64FBDA3EC3BF27FC8B1E808CB6DD9DA09D2C96EED1209AA3EB3CF0E23819F779F3C07470580BD580692266C3D187FACD15A02BDC71FEC11425D7F9115A9E3CE62B139D4926C25806AE8B4013CD5EB928182436DDACBCC2E215DB5A983E9E811CD7DE57AFE8FDA920E221BA4BD3226F84E3D7371107BFD6A5E5D8052816B7D0C1504FCF1E456D66D68FCE1B5C45B5B4D1D414AA205A4B78D4F3A3EE5B5E343DB45C4EABE2B8C68B9DB209F15DDD57C24157E38E4DE7B89F9DFE1453279E4DC7D6E707C904F4356F5982ED563C472F192CC60F837EB69D5CB2EBCEC1FBD8B9BA109A7EC9A60409EBCBED71FC908D7EB6F3976B2D199E310A2564426A252CD37DF1BDF9048A41E0180EFE969C5165D1807673F54508D0779CC9DBEDCA6D202E0EC2CDE53DA7C671F5282B0C3B6D9E53B32A566B8A00869307EC82A05D556D51144377276D2F08D711AEB07F39CDBF08EF4112C3FDF5A37974E5B3BD491F2EFEF74A5988D26EC4D3DB2796BE8E193D7AA25E43E99C170392265BF4EC00040004000400040004000400040004
sk = 04921D1C0F00249A0232D82E000691DE1D0C033C004E0688485000531251AE03732660AA40EB6C1D3C1224A4721227483710530309875101363699000918E106A5D81E6E210900DB8813203800A3C6BA53070589000524A66052141B111FB0380357261EC3273C063A3A21526D0938A8541B0665A038A21B5DC75D00F012060600A2A9A89967E4CF00BF1B1E1269421BA2016C1F0604A23F3F0B015A12B40359C33C361B36126900C9014BDA51870A1D3C0901660339BF3A00A265361200517000332C63034930180615000B429938895730571256B49B5049771EDD13A903A2AC16AB0600B7BEA8055A15A652094824181B065D00513D41A302B6A5051ED06C0337AD363D1B1B390600003F4336230040020024528D0A55122E51B509A2361384371B1C05AC3606A22800010CA600A203180001490289A409240063279806B68C8705B18D015AA251033C5321DEAC2D58000048DE1D0905E32AC2032EA4B108371B36001901B6A93C06098901CE52146C033676B000525A1BA3A266060A365FA50BA21F220100DA481B3A4500C02E0AE3631801689E8D15030007FE901489CC7433E48645F0FE719029511B7BC2840E943F1BFC2B50FF5780FFEE3CBBD567AE8DA4F6AF6F25323B0022E0B428C07C4AB41816A7F81539E43882632E5BD75E905BCD028839DB8576219C2572E589C0F71E186BD297894E177C62CB7C297BC3E4204FD1024947B97A116E9A3E42D8D0CE60C91FFF3D62AEC347BC2E00F764B099ED38A21CC32A62F4D45A88DA5C188524C70A85E971D7197CF9A209F1D437E87685E4C29EBC1F7F2839BC40944393D129BA476F6B5C2970E604A69255AEB0E2D45635BBBB717B398266E0A61CFF7A184B2CC4D075E0BA2A3EC5DB0E94E5D9508F327533AC82DD8D4A8A0F03BA198C1EED82B33C2F0805EC38301C6D79CFA844D0C168170E44F8493AA6FE3D5D6891793CAE4C538546A20666956C3AA06AD8D1D8341C3561344F838E26E226CB5E7A41F26FE8EE7FD2D8C42D9E5A5C8A32DFC85AAF860DD37C9BBC8A07D9E92FEB19B9189699DF0FC50DD3639AFB82A909EA4763E3A06F2DFE50D01BFB194B6213DE8D0FB757CF046D85B49F7BF233B0F0BE6FFF45A2669F5435C4D1B9926501F3B6FAD423FB19C6516469A84F3398DD025434BB025518ED9D5FBF8286B13C2B5252F033703CBB086BABE340DE3988EEB456A89A45CC7FAC3E4D07ECD4DEF947166370766519816E478157A6DE41012EB6069EBFFFBC6DF17C4437ECC5FEA6286A0531A484225F9331DD9D2E2329773DDD207BEE97813A0B7A32864565054E7732EEBFFCC88B3F34A4D07D2B4D3899B15ED474C615F5B1C0D6DE3A8E87A6114E71D40FA43004990D7BBF5A280723F814041BE43A5AF5F35013549793EAC10DE20A5189B6C5269141EB1E7FEB824832F6CCB2F34923EBB47A2143DF32EDEFA40DBF2C077D59499395F0883307E361E8F02DFC733DAF5072E9611687C02FA60AE5A076558ACE43EFC09DCAF0E983F8B552A502E1B09353C7BE85ADFA63E3119F2A32D0AB6061EE77FD9E5C53565643D98A652F55811490182F97F18D67DD7BA2A9CD6883A12E503E9D5B92095CA5514769DAD3E65BFA6AF88648BE4494F1390080226B706F73F1427330B90916430E838F32CDCA1A92E60E5C8C8214E2C179997B3DEDF124772B8E0ED83CD5457E14B12A2DD1AAFF419676CE56BFEB501DACBE5BA2638ACE4D6B2F5C1AA6F0B040B9FA71FF2A13199988364550D2E4E1E7DE3B3081EE262CABEA2284938E0C0D2E980C9318952107981B2825C9CA055750A61E81C92DD62209FBA342911330EF920312003ABE6CC2A75B0D8C5FB5CBCB38EC6F8CA7376B36B2F1D107715866431F911FC726E3FB28218FB5F188B67318D0AC8857C577EBCD8E72F0B7E6C9B2A7D1A20F66666C5AE4F6CAE3B8B1B2BB92181C429BCCAA4F7B470122FBA30F7A59DDAD7BAFA35D25B1362B217A2F2C3D904257AD6887A180336D1367667AE001D51705932E1B82FA3914B5E81FD72174F79B5FF4CD91BD4928528436D265B6F9ECEE74D7EC7FB3F9274BE42A85B92ACCB3113874CBA0C78F3FF719ED3D6391DEDE363ACEFE148A20AD45776A293643F57A1CE7AD12A66CBB0A8D4616FE7194BB7489E7865B49AA96E30BC54A8F2B3776985E04686AFF2581880D3DA6F3BE2B77782266B4404B217731083F10AE8B79DFA9E92F7575FC679F48826EE04339AD00326DE37550670CA246D5C53C33720F3E6804171B30AFA9D2CF745034E25E8D076AB7C7036A657965DC8474C143C8321E3F320500B3D7EDD2295C7FC1EE89F836A41E99BCDD5103F674F5623A850C8CC05EE51EABDEF999C0DEE88E9A723B0236D592BE053E01A09C75A17602AB46633A19A40F321CEFAE0A3AEFC2DA5867E805BC26C9906FC7091B2EE4783F574EC225193F3FADEA788D87B25C630452935635EBEDDE772998E0989B7BFC68CD3ED79D9F8F920C5B8BEE31A350186A0F64922F830F3E62CB54D7745449F9CD269988CD94CEC8C11C80989ECABD7601D9A93043D22F778418A794F15C9F052B013AACB2AA2B6529A6D21564C985E6FD09A8C33972A020CD39D6D0BBC20943897FF04F0FB8F6BA55AD695B1CB61921EA6FF3FBCEAA5E9B724396B135A50D9C05460C9954A9AD55C4BB75275BC89545EF060A9BDEF8913799EADEAD0F8A50B0211119560D17A677C425E98D52243E4A1725002D9A4C5678C031ACAB8705227CC3B9A65B271C0789B3B50134A02BAD9CFD1213E9EFAA14C5CD410BA09EA7615B719FA1653448295246750F86FB144E685348C67A3CF0241A66D3A79F95036C7F0F87BE0A39BBE3B87F96CC708B1F1BA71716CAAFA7F0E027957809927BCFA43933E41CBDDDE6F7BA0D4F79174FD3F4B933F5BA69D53D1336A531F62E38D5FDDFD3DF4428F34A7B274442E56FAE81394BF5C04F727E80367B19DD70898A3635C5025C2F4821763FF1E25B8DA203238405CD1E4FA0AC90773A35E1373D1240CC7A86F170F5E2966E8F6BA99B2BB98796444B32527202957EF80926FE9A278CAC9F9B7036A92F0CA0E4C1B96EAD1B059C39D31C0DE446FBB12C6AA430EEC019EB7C64FBDA3EC3BF27FC8B1E808CB6DD9DA09D2C96EED1209AA3EB3CF0E23819F779F3C07470580BD580692266C3D187FACD15A02BDC71FEC11425D7F9115A9E3CE62B139D4926C25806AE8B4013CD5EB928182436DDACBCC2E215DB5A983E9E811CD7DE57AFE8FDA920E221BA4BD3226F84E3D7371107BFD6A5E5D8052816B7D0C1504FCF1E456D66D68FCE1B5C45B5B4D1D414AA205A4B78D4F3A3EE5B5E343DB45C4EABE2B8C68B9DB209F15DDD57C24157E38E4DE7B89F9DFE1453279E4DC7D6E707C904F4356F5982ED563C472F192CC60F837EB69D5CB2EBCEC1FBD8B9BA109A7EC9A60409EBCBED71FC908D7EB6F3976B2D199E310A2564426A252CD37DF1BDF9048A41E0180EFE969C5165D1807673F54508D0779CC9DBEDCA6D202E0EC2CDE53DA7C671F5282B0C3B6D9E53B32A566B8A00869307EC82A05D556D51144377276D2F08D711AEB07F39CDBF08EF4112C3FDF5A37974E5B3BD491F2EFEF74A5988D26EC4D3DB2796BE8E193D7AA25E43E99C170392265BF4EC00040004000400040004000400040004
smlen = 2593
sm = 9B64813C058F07A09A796FD764604EAF58CE144363702896DF0AB5FF26D5DE000D14BB8FD358FF5532D3B909AB62C18AC30F1900F84EBD3F4F18BD532D16C7B3470F0F8BDF72938C916DB18BCF1429DC1635B1C152C5F89A9EDB17116C11815A6C06273A889132923DA908FF39F4940A840D3CB575DC4D637AAFD37968EC61FC4EA04B4C320491A73ECFBDD8E10F1DFE902FCCEF93DD287ED872F67146BB8CA5A6ADCF0350E8BBA7F2F9762C4AA748FCE19748EB17334146C152FD63FAE3DFBB1A2C2B3C78960369551FDAC5D54643BEEAA59C1FEB0C21DBBB19977D848CD82A7AE0005F45956E0FE4700F14FBAA0C12FB8C65A6AEC95C5A5C8E79A6DA9C4E446872575C06AE49A31B82245E1757C7CE84D6D5DF3F642D3434B7E1A15A8B8A9DB460826B6CDCA69022DBF87595B582DDBB90A81E09A13C2AB1C125E4435FF30ABC9C56A00EDFA979F79D9C895E800D2DD6372FAE5FAACD83ADF8A6D55279D52DF547E9BAB39D99076AD7D297371344D35BD584E0FB5932F92FD5183B9250CD180FC645BEF6028C405B0EF35DAF783428173F1F2482AA1363640F66AF0FE8ECACC0DAB84ABD2A1FB53AF44445698CF1DDF4C2EA214DD339BE004E75BF76E95CA5C16981ABA5540689C1C1F1DAF4D0F89D62CCB3496340D61E7D5F5156FD3EDD02EDFEC8FCDD0B231697B0E66F4A3AAF46117532F5EE2CB4D2B3B82B0BEAE0A45A482CE9A976CC99AA82BEB0FE08CB68C4041C008200BCFF210081002200CDFFA101C0FFBFFFC8006B00A000B9FF7AFE61FF170199FFDD00BEFF3E00B3FFECFF81FF6000D5001FFFFB0056FD350075FEE70015FF6B005F00DFFEB900A2FF5BFF5800C6004600D0FF8000E3FEB5FEB9FFB7005A01E0FEB70038FF1E01DAFEFC0159FFE900A3FFA5FDCFFDD300A60036FF66FEDCFF2901030159FFA1FFC4000300A7FE15009700E1FF7DFF0F0022007400980118FF83FEE7FFF5FF520086004001B5FFCFFDC6FEF8FFACFF2AFE41FFD9FE35FEEBFDC3FF88FFDAFFB9FF5D00DEFEB6FFBF00E6FDF2FF41FF79FF3301DD00F00001FF140076003901A8FEE500B8FF5200B6FFCDFF2401A100BF007200A9FF8201D1FFFEFF7DFE920012FF1400D5FF66006300B90045009D00EAFF10FEC200C7FF04FF22005D0071FDA3000B0047FF68FF42FF76FDAAFFCEFE3B0186FF840149FF30022B00A7FF5FFFC1FE0A00BBFF63FEAAFFC0FEEE0053007AFF4DFF86FFBFFFB8FFF7FFEDFFAF0049FF4E00E70148FF6B002E0014FF2C019BFFC1FD6AFF4DFFEDFECB0172FFC2FE3B00EE00C6004C001E000A01CEFE8EFED500F3002300A3FFC3009501500289FEE8FE72FF8000730022FF88FF50017E00CF0141FF1DFF47FF480091FF6201BC008E00080096013A000F0076FEC9FFB1FFE8FF6B0088FFEBFDC100F0FE890013012FFF51FF48010EFF8102D2FE38FFA2FF07FFA6FFBCFF48FF250071FE79FFF0001BFFEBFF68FE0F00E0FF8600520022010D009A004CFE2A0097FFA2FFEFFFE7FF2C007AFFE000A4FF50001701CFFF5AFFA3FEB5FDA30097FF270097FF9EFFFB000D001202CAFD68004900F1007AFE95FFEBFD51FF3BFF1FFF7AFED7FEFEFFBF00AF00E8FF3DFF5901BF007401C2FDC8FF6D01E9FF7AFEBDFFB4FFA9FE1B00D1017700B1FF9500F7007F006A0196FF000050006EFF2A02010174FF26FF06011601E6FFB000F7FF9900F401A3FF76003C00EB021700E7FDDBFEF6FFFE003A0093FF9FFF43009DFFEFFFDAFF8FFE6BFF62004BFF48FF00FF90FF65FF2EFFDC00BD007DFFBCFF1DFF1B0029FFDF0024002EFF9700700078FF77FFD5FE8C01DCFE80003D0008FDC8006AFF61FF4DFFB5FE0A00D9FFC0000AFECDFFFAFF61007B00E5FF28FE15FDB7FF50FFF700E40016005E008200F1FE2C00D7FF8CFF64FF74FF2E014600D8FFD7FFB60052027A0144FE4D0049007500A300340037FF2F0049002D00560018FF53FFF40054009DFE8A00110094FF47002D002F0073FE46FF5EFF3D0023FF010002FF5DFF17005D00E90058FF160028003FFF2500AE00A700640144FF1C006B003503E1FD1A00D3FF2F003B01270045FF5EFF0C0059FFCEFFBCFF64FF57011C008CFE290039FFB5FFB6FE06FF3600A2FE9FFFE5FF2302490044010BFF59FF8A015BFFFCFE91FFD6FF690069FFE5FEAFFF15002B00E9007FFFFE00F7FE74FF2600BB017100A9FDACFFCE00DBFD8D001BFED5FE35003CFF4AFE350018001701E5FE7BFFE4FDFFFEE4FEA2007E00BCFF31005F00A800CE00C3FE88FE52FF35FF20003C0033FE65FE20019CFF80FEC801820015FE6E0091007BFF58FF52006CFEB1FFDFFE0D00240154FF8DFF40FFFF002DFFB9FF6FFF84014400EF0018014602C2FF7000AD0027FE4001FAFE640065013DFF4500CAFF0800C100DAFF7D0022FFEFFF41FF6F018E0020019BFE260098FF68FFA4FE9EFF06FE4D0030FF7F008000CC00DC01D000900079FEDFFE89FF4000E2009C01CCFFA5FF7AFFE2FE5E013CFF91003700A4000D0179009C01E6FF02028A01F3FF3DFF2B014200D001B00042FFF0FFF3FF2BFF47FFA7FF04010C01C0FF1A00E1FF1001AF00EE009C01F3FF57FF2F00F4FE24015A011C0132019DFF8AFFDCFF6900ACFF8B01050038FE66FE0FFFE3002E017400D0FF1C00ABFF35FF220045FE34FFA8FFFDFF08FF3600A8006B0145007BFF2500E1FDD7FD9AFFD5FDA6003DFFFF00A8011601F200DB0094009F00F4FF0400400065008BFF2601AFFE47FFD2FEC9FF8CFFE8FF4D008900E0FF91FFD4FF27FF4101FBFE74FEE6FF68005E00C0FF4E0044FFBCFF7BFF770070006C01DC01C0FE7F00B5FE39FF75013DFDD3FE69FF9400A1FF0C0073FF460181FF6B00FC00EEFF7401590015FE710079FF73FEBDFFF2FF79FFF1FFDE00BD0086FFBB00DFFEE200B700FFFF19FFDCFFE20076FE23006501D0FEDEFE88FE53FF2D00E2FF0A001CFFB500CEFFCE003100E0000F00DFFEBAFFC70166FF5600A6FF74008700CEFFB301DDFE2D011BFF0F00EFFE1B00D1FD9C00BAFF8EFFD4FFACFF4C005BFFE5FF920040006D01ACFE2100C9FFCAFE84015100B9FF7D001000B6016AFED6009F004500EAFF670006FFD3FFB70083FFC1FFD1FEE0FFB0FEE9002D00ABFFB0FE2D013A00E0FF1D0137FF92FFF3006EFF2B015F01BFFFA8FF98FFEDFE900052FF7DFFD6FF57FE5901B800A3FF8100A001BBFFDCFE6200BBFF94FE7CFEC2003FFF42FF33FE8EFFB6FE88FFD100ACFF1C001002E2FF37FFD5005300D900A3006F00060050FF4E00AEFFD0001DFFF20186FF3D0025007B003000D7FFEA009FFFF2FFB4002800D7FFF7FF13FF2B013A00ABFFFD00DE0087FEEFFEB1FF5500F9FEB1FE4200F6FEE8FE4E01C00050FE8C009BFE27017900170122008501ABFE270114FE150050FF200122FF79FEB4FE7CFFFD007EFFB1FF8E00C0008DFF6D000501FCFF7BFF20019E00E3FD4B0080002F011A02A5FF7CFF61000800E800B8003CFE0D01A90020002200C5FD0CFFEAFEDE00C3FF76005F0064003C001800CC001F008CFEAFFE43FF3500E10078FF07003DFFF5FEEE00DBFFDDFFE2FF3E01390149FF45FFF1FE45FF38FF3300E5FF7DFF8AFFEDFFEBFF50FE5A0000040004000400040004000400040004

count = 16
seed = 5B485527C3B9A5E5B7579950049CD357975D4BCFEF83FE33C087ACBFCC10A0BE4225E7F8A5F77203B5FC7C0B5FC0E78B
mlen = 561
msg = 922320F7439E492F13C272A5738FF7122DD7A6B2832632E1F7A653FEF3B8639BCB9E84F482F22A948EA17DDE6958489593D2CB268BB52DF8ED612F2317BD6847D1622CF0532CB499ADC432233B93B6F7B1866B38975AC87859AC49F91E8D235846775F9E6E6D052339C741EF6178016EDB3D0B1E3F3536667B3EA2D489F88D254B8582421A31461374F465D7AD62E896BE0857134707A70477FABC09FE0A5CC3B3F32911F5FF3806B878205525AF69007F50535DF05C33AF3B0D00E297AC7EAA012E1D863DD5DD5FA47FB09467DBAD8BC42EDBAB42A9625BFDB9FE578343297506A3B71CDC8D5919955AF4605FCB0C7164D96A187AFF65D0F6210FEF2D11BA08D90C4458542BE72E084577BE9E451B8B6F4909884BCC5D25316ADCCD0925664D4D91C2E56433C1B68C632B0CA56D856DF1EDD5E113D1F026B30DAC4FD648A504F8F6809C701C97BCAC2B99286CEF5C1C923200B1BF6141EE1CFC51C5E14554BC02D7E058970254D2C02948360ABC4DFB439E66946A8AD615147BD8A6CB0886211E8B15DFF3C72B6F8908CE56BBC1B40E838103202E9F188D98E07555DB61778F895F76FBD838B6D14209D28EB393668924AC0E61072CBD9F93B864904FF4302DCEA131B2CA16BB04959ACEE096B1963CE07F59AB505FCC8D89FE08FC58751965F2F5CA753D76D58705652D3B1505E0F720EDE3142DE9776FFE4AA0C8A25E76C7A04843377C59F1002844E89189E22F621467B813A98BF07540A1649264F14A6844D65692617F7A4D93FA9A23829E256626
pk = 041683A4616368F93C9FF42490C0583B165E96F188F6060479C5A6230CD71CEF9B917CDAEC9FC101ADB1ECC43000C5ADA1AB785E12ACFAAD1ECC09F7922F60B68C79F7272B01AD536EB41E3E95988370831E8E83983258786CE12294E5C1260402345630BE8689175DFF059A0C45F6F210D29D39491354F2C56BE5284DEB691D8F9F9E4D81694EAF75D91C361BEE1EB69FD15DCEE3D1A5A801D6BD98DE70B3301C457AEDA88E468C210758F3FD3819754FB0B526A84B829C7236CD87D77E6DE43D1066811AF74B3A82F888E636ED9D16EA2242862983C1EB942A6CE8130FD0568698A6FF4D39BAFBC590ECE018E54529939B527BBC4F4CA3CDE7D4A4D583D7BE984FF566C69BEDC1F57860277200FCC36E4343A87C9612EBA992BBBB31592FDCCB4FF33B1218EBA945690DA77F7FAEB876135864E5DE53181CA9CAD16931D111AD6C35E60C4613DA7239DF72826C677CDC319A1F589CD307BE8EF1B58412315BD813D224347B5455405FA96774A7B9B5076051F0457E54F37E86D27C38B665B357CA733C7A6469D7C3DE0187992FE73A423BB126C3094F491BEE7066C5ADEF4EF25E2C943E5ABFBD4801983F4A923F707FFF6584D398B35079B7D7C60B1DEB02D3414F90AE7D936B0E52CF62FD796EF466F892DD699ED5CBE7D3586EC8AEEB19F604B0651AACB4493F10F250BF398FB33AB96F135CDE604BC1100ABA3B6F5DD56981A388A7ACB79FBF916C8FD31539B0ABB30B20A3CFB304F3F5F99CDA0E7D72EE08350A7C974AAF89B2A9AF54C3655EFF151205263181C75EE0A3BB3B179FA764B96D7842ECDDCC54C12F1EF3EE597E39DCD6A6DE85673EF49290DD7A96CBE96B6BED22EDE200205B0F926FB8F081A74A8A663775BEFB4617DE403577F4B0EDA52DA5499BBE4D67350D159DD068835297C6609CF839F1E8F2D841C8B906B351B75AB391CC9EB2CE98082C13785CB4164C379AD1C9963AF3A143D23B6602FBA8A45EA936331C6852E1A04EA02897E13BEE875E903AD397D87BDC4D19DC80F2A30A690E2ABD9D5CD8BD19468A12B47870C5726F3AC75E5B9C008AE3C0DB76C874D2BA0991784609B55E5A86A51B5CDD8324CF360DA99AF84F06D08C260D74571918BA64B8E57D69997570DC643697F6853AAAFBE27FA581F80753D8AFED13F1426D00148413CE7D3763906EEDBB8D894147AE970FCDD0115BEF3DB32F945739137525CD38DF2C3F6C259403B68F867A30B53CC7828EEB63D8DAAD1424F4069AA338871034E09E2B1F8936DCF54153CA23BAA4235D631A55F84A91A97C0BA13D0042F06CEE794C8A0CED66BCE6EB8615DD9A27CF144087A57624B9E0638423178F2A7CC351947BFA8BA0969430BF1AEA5F3ADD7DA6E09DD16AE2959D07617141660D01BD533AE5BD38B10B3A4D34E3745FC98FF72634A5D9281C043BD87646C8BBAB22246E5285B516109BD165BC5F805C289403C1BCCAA178216AC1B0C313653A57F1A794B5A8DF484F2789AFF0EEAE9E52D41E5C3F491605D87D68595A6BDF2B16491A43508DC1F949726BD2B06441B713323C9F08BF0A47678C383934B19E84254B723891E90958F4DD235544AEF0C2D3AE56157CA915C8FEBD4808B755AEDBF05F3AFD0C692DC14EABA017475DF9FD6DCD5866C37A6AA963D9C551471737685CED87F9549A7AEAA908F7C07DE7749061F94DD571232696011FCBBBB5FD78AC754DF46E33802F96AE5A7E27169735A667A8C3B5A8A85D8D3E52B9320F6E8F01BD07CD3F217E98204F68E0F4DA9D91DF0615E40C23877DCD5E065E24B81F2F82BC33D397D229E0791D4B658DEA8CE71BDEDD54D7E59DB40AC2D5F8D42425263B098D58BFBCF521F0C595C4A52707C5C55F747D7B71B03AED7D64E1C43749CC42559A9392E8EE376522F7D1949987BFB0048B163B3606A96BB22CD3747254893D7070F60EC71B919D621A81F1B0AA15E0E6D56AB7A409598ADE1A7D59E370510A7C787DD89254B3FEB9D01A4EAA6ABD10AC6889C57BBCF63FF44F0C16F6753CC9108BB3D0F79FDBF26F97F3F85C85CF1018A2F29429AEC7E781A3BBF75D98098C6EB80752370CF3E898A0B631ECE03DD7D86A36EBC9B13C54E2A1B244D369679F27315865628EB107690F5905D5F4C96E0D0835A49B5E1E11D46725708BB0E9E1BF8779A5772A1491E7175D228C1C47D0DEAB1C8AB270064FE12E83E77B73AFA075BDA5C687DA6BCB6487CCBDB84F2105AE42A858DDF1BC290D6F36B3A1F9ED270D81274724CBE8C4D49F97A785CD6D315111AE5B9DD7D632B21A3952C0C429080FB8DD89FC89A66AC1F3A6A9A9301501DBD263A473E55F0F84F9199CE15744FEE903DB8939A7A85ADBBE7797415BAD08EE073101613E095316ED005F213380C622608B6BC70663A8B81903BF306A2780185E2D63D3AB0E207EAC1A383CF137CE0DA5D3457D8078A7EA12525D075E7143372132A5C75C6B57489829C98A33A59D62FABF67EF33DEE639092481844BD880ED5A9F208FC95655FA848E3204ED0CCF4F4D1DFB7BC9F6DA13E6224AA5C5448FD4C638EFD08ED4434821D22DE293BBA982DCB8F8B96DF90BA98F5B721D14D9D77B8EF6C2B38009E7117694E715FACD55391AEBA3AFF33BF777E07A6DC85C01FE450AC69250BACBF30E6479409E9476B2E4AE121DA27C3FDE6A87E3F22581E696B15493589FE32CB03CF978E52E0D1E236A69A5591767E81E1D054DB8FBBAF8A8A883D6FC2B92AB78741548EF2650B7909A536F4B8AD585F38D804DFD9253E87C4F802F96758A0EB2A74A8DA7014FA7256736893856B34FE7209B6968CDF9DB3B90A3B5F74E2C0D1A4492350316039E829F713CC8D09BC8760E882DE2ACED935E16B7800CD81EFC131C9691994DF453D23800040004000400040004000400040004
sk = 04A5E469142F13471BAB64BEE136517E18371A52519F5CA561215304D20604490255336D3900CF141BDCD8EC0148771287BD461BA2B2A2055236090009515CD509AD52148B016905AB943512127F00DF77AD00C6002D0B370023210683D8A80152B20635001D6D1700145342870F37AB0324B412D1023855510F6C87515206393602D8031612176EABA20030BD53363C00153740B40DBE00541C35B609378D01A8A387002400249AA5030A36B412A351004203BD250524301200066CE800B4A90C0301A21BA40009022D21CF06000301371BA5B1ABA27255E1BD081422033E573631B400080C5C8AA71B44006412A60607BE001351A6666116061E133718121B05000C51DB7EE05C06325A02DAD9AB42A224363627006500521B12BD02000A6C721509AB1087B4515218BD381B99A71B180812A85729C131D10CB106CF0227504BA41565A21215004137003C51302D511B8A0ABF51A506D9BA021216A30004D902251B0751000900061467520066ABC736089014A526771B513CA9D06E12011B014B2509AA6401023651C63636752E35D14B1737690336022F1B0796AD6FA8192349870CDAD99DE6A1E94776D25014642105BA4C88D00D9FD568BFBAF9D8545722C83976523C397D50BB157182DE1F91F82105A9746C03313E8AF63127B0622E30722EC19B907056D997BE123F2C9B7B744DDD2208F685657EA074A04F6C711FA4325EFF075A68C620B892E4CDFA46FC20FEC4A1FE3684F6D212D4001683A4616368F93C9FF42490C0583B165E96F188F6060479C5A6230CD71CEF9B917CDAEC9FC101ADB1ECC43000C5ADA1AB785E12ACFAAD1ECC09F7922F60B68C79F7272B01AD536EB41E3E95988370831E8E83983258786CE12294E5C1260402345630BE8689175DFF059A0C45F6F210D29D39491354F2C56BE5284DEB691D8F9F9E4D81694EAF75D91C361BEE1EB69FD15DCEE3D1A5A801D6BD98DE70B3301C457AEDA88E468C210758F3FD3819754FB0B526A84B829C7236CD87D77E6DE43D1066811AF74B3A82F888E636ED9D16EA2242862983C1EB942A6CE8130FD0568698A6FF4D39BAFBC590ECE018E54529939B527BBC4F4CA3CDE7D4A4D583D7BE984FF566C69BEDC1F57860277200FCC36E4343A87C9612EBA992BBBB31592FDCCB4FF33B1218EBA945690DA77F7FAEB876135864E5DE53181CA9CAD16931D111AD6C35E60C4613DA7239DF72826C677CDC319A1F589CD307BE8EF1B58412315BD813D224347B5455405FA96774A7B9B5076051F0457E54F37E86D27C38B665B357CA733C7A6469D7C3DE0187992FE73A423BB126C3094F491BEE7066C5ADEF4EF25E2C943E5ABFBD4801983F4A923F707FFF6584D398B35079B7D7C60B1DEB02D3414F90AE7D936B0E52CF62FD796EF466F892DD699ED5CBE7D3586EC8AEEB19F604B0651AACB4493F10F250BF398FB33AB96F135CDE604BC1100ABA3B6F5DD56981A388A7ACB79FBF916C8FD31539B0ABB30B20A3CFB304F3F5F99CDA0E7D72EE08350A7C974AAF89B2A9AF54C3655EFF151205263181C75EE0A3BB3B179FA764B96D7842ECDDCC54C12F1EF3EE597E39DCD6A6DE85673EF49290DD7A96CBE96B6BED22EDE200205B0F926FB8F081A74A8A663775BEFB4617DE403577F4B0EDA52DA5499BBE4D67350D159DD068835297C6609CF839F1E8F2D841C8B906B351B75AB391CC9EB2CE98082C13785CB4164C379AD1C9963AF3A143D23B6602FBA8A45EA936331C6852E1A04EA02897E13BEE875E903AD397D87BDC4D19DC80F2A30A690E2ABD9D5CD8BD19468A12B47870C5726F3AC75E5B9C008AE3C0DB76C874D2BA0991784609B55E5A86A51B5CDD8324CF360DA99AF84F06D08C260D74571918BA64B8E57D69997570DC643697F6853AAAFBE27FA581F80753D8AFED13F1426D00148413CE7D3763906EEDBB8D894147AE970FCDD0115BEF3DB32F945739137525CD38DF2C3F6C259403B68F867A30B53CC7828EEB63D8DAAD1424F4069AA338871034E09E2B1F8936DCF54153CA23BAA4235D631A55F84A91A97C0BA13D0042F06CEE794C8A0CED66BCE6EB8615DD9A27CF144087A57624B9E0638423178F2A7CC351947BFA8BA0969430BF1AEA5F3ADD7DA6E09DD16AE2959D07617141660D01BD533AE5BD38B10B3A4D34E3745FC98FF72634A5D9281C043BD87646C8BBAB22246E5285B516109BD165BC5F805C289403C1BCCAA178216AC1B0C313653A57F1A794B5A8DF484F2789AFF0EEAE9E52D41E5C3F491605D87D68595A6BDF2B16491A43508DC1F949726BD2B06441B713323C9F08BF0A47678C383934B19E84254B723891E90958F4DD235544AEF0C2D3AE56157CA915C8FEBD4808B755AEDBF05F3AFD0C692DC14EABA017475DF9FD6DCD5866C37A6AA963D9C551471737685CED87F9549A7AEAA908F7C07DE7749061F94DD571232696011FCBBBB5FD78AC754DF46E33802F96AE5A7E27169735A667A8C3B5A8A85D8D3E52B9320F6E8F01BD07CD3F217E98204F68E0F4DA9D91DF0615E40C23877DCD5E065E24B81F2F82BC33D397D229E0791D4B658DEA8CE71BDEDD54D7E59DB40AC2D5F8D42425263B098D58BFBCF521F0C595C4A52707C5C55F747D7B71B03AED7D64E1C43749CC42559A9392E8EE376522F7D1949987BFB0048B163B3606A96BB22CD3747254893D7070F60EC71B919D621A81F1B0AA15E0E6D56AB7A409598ADE1A7D59E370510A7C787DD89254B3FEB9D01A4EAA6ABD10AC6889C57BBCF63FF44F0C16F6753CC9108BB3D0F79FDBF26F97F3F85C85CF1018A2F29429AEC7E781A3BBF75D98098C6EB80752370CF3E898A0B631ECE03DD7D86A36EBC9B13C54E2A1B244D369679F27315865628EB107690F5905D5F4C96E0D0835A49B5E1E11D46725708BB0E9E1BF8779A5772A1491E7175D228C1C47D0DEAB1C8AB270064FE12E83E77B73AFA075BDA5C687DA6BCB6487CCBDB84F2105AE42A858DDF1BC290D6F36B3A1F9ED270D81274724CBE8C4D49F97A785CD6D315111AE5B9DD7D632B21A3952C0C429080FB8DD89FC89A66AC1F3A6A9A9301501DBD263A473E55F0F84F9199CE15744FEE903DB8939A7A85ADBBE7797415BAD08EE073101613E095316ED005F213380C622608B6BC70663A8B81903BF306A2780185E2D63D3AB0E207EAC1A383CF137CE0DA5D3457D8078A7EA12525D075E7143372132A5C75C6B57489829C98A33A59D62FABF67EF33DEE639092481844BD880ED5A9F208FC95655FA848E3204ED0CCF4F4D1DFB7BC9F6DA13E6224AA5C5448FD4C638EFD08ED4434821D22DE293BBA982DCB8F8B96DF90BA98F5B721D14D9D77B8EF6C2B38009E7117694E715FACD55391AEBA3AFF33BF777E07A6DC85C01FE450AC69250BACBF30E6479409E9476B2E4AE121DA27C3FDE6A87E3F22581E696B15493589FE32CB03CF978E52E0D1E236A69A5591767E81E1D054DB8FBBAF8A8A883D6FC2B92AB78741548EF2650B7909A536F4B8AD585F38D804DFD9253E87C4F802F96758A0EB2A74A8DA7014FA7256736893856B34FE7209B6968CDF9DB3B90A3B5F74E2C0D1A4492350316039E829F713CC8D09BC8760E882DE2ACED935E16B7800CD81EFC131C9691994DF453D23800040004000400040004000400040004
smlen = 2626
sm = 922320F7439E492F13C272A5738FF7122DD7A6B2832632E1F7A653FEF3B8639BCB9E84F482F22A948EA17DDE6958489593D2CB268BB52DF8ED612F2317BD6847D1622CF0532CB499ADC432233B93B6F7B1866B38975AC87859AC49F91E8D235846775F9E6E6D052339C741EF6178016EDB3D0B1E3F3536667B3EA2D489F88D254B8582421A31461374F465D7AD62E896BE0857134707A70477FABC09FE0A5CC3B3F32911F5FF3806B878205525AF69007F50535DF05C33AF3B0D00E297AC7EAA012E1D863DD5DD5FA47FB09467DBAD8BC42EDBAB42A9625BFDB9FE578343297506A3B71CDC8D5919955AF4605FCB0C7164D96A187AFF65D0F6210FEF2D11BA08D90C4458542BE72E084577BE9E451B8B6F4909884BCC5D25316ADCCD0925664D4D91C2E56433C1B68C632B0CA56D856DF1EDD5E113D1F026B30DAC4FD648A504F8F6809C701C97BCAC2B99286CEF5C1C923200B1BF6141EE1CFC51C5E14554BC02D7E058970254D2C02948360ABC4DFB439E66946A8AD615147BD8A6CB0886211E8B15DFF3C72B6F8908CE56BBC1B40E838103202E9F188D98E07555DB61778F895F76FBD838B6D14209D28EB393668924AC0E61072CBD9F93B864904FF4302DCEA131B2CA16BB04959ACEE096B1963CE07F59AB505FCC8D89FE08FC58751965F2F5CA753D76D58705652D3B1505E0F720EDE3142DE9776FFE4AA0C8A25E76C7A04843377C59F1002844E89189E22F621467B813A98BF07540A1649264F14A6844D65692617F7A4D93FA9A23829E25662604B1FECE004701D3FF8E00960014FF7E010FFE78FF35FF6F0138FF3900FCFD210091FFD00195FF4300F30034FFCE00AA0121005A00ECFE8B00B5FF45005C0084FF6600D4FF85FF0B00F0FF31FFCCFE8E0076FEE9FE2E0119011E000900F0FEAAFF4C000CFF1D005000F4011A003B013A00A4FE2BFE860158006601EE00630014FFD6FFDB00E40079FF46FF4500F000E600BFFF25012D008E000FFF9E005000CE00AFFF2D015600C0FFFBFF770281FE3D000D005F001C019AFEE001EFFF4600B6FFD500C0001C00B4FF12FF780060FFB100E6FF38008AFE86FE310113FFB701CE001B0053FFB2FFFD00D9FEF500D9FFCC003400150172FE79FF790131016D0173FFAC00460079004401DF00DFFDF80161010C0078000101F9FE1DFF4C017B018200000197FEAFFF48FE2B00CCFE2201070149FFE800F1FF84FF5F00FDFF2E0187011F00C9FF9F007600F8007102C2FF1F00F3007300BFFF38FE2E01B4004400AF00FCFF9BFF46FFB300DDFF93FF4D003B01F8FE8D003100A0FFF4FF80008D008A01DEFFDBFECBFD8B007EFF6CFECF01FA00370082FEA300A30273FFA4FE4A00C001AF0289FF82FFF3FFDAFD630099FF35FF0BFFDCFE730031FE12FFB8FE7BFF610044FE2B008BFFFCFE54FFE3FF2A023E004B00EE00F4008DFFD2FFD9FE330063000DFF81FF5301B000F1008000EBFDBFFF62FFE7FF1D00C30022FF7AFF0D01140028FF9AFFD5013B00B801800131FE3402B1FF65FEBCFF5EFF29FF1401AA000A00F70002FE74FFCBFE0C0229FF210016FF98FF62008BFE0D01C300EDFE39FE080309FF2BFE36017E0050FFE3005300F100E700AC00D3FFD100D4FFB900DDFF54FEC9FFB7002000E5FF150050006BFFC900580175FFB4FF49020200EDFD3D009B006100A90039FF4BFFDDFE3A006E000D0088FF6A00A1FE1B027101E6FE67FF95001FFF40006CFF93FF6DFE1E00A5018CFFF1008900DCFE3301C4FE34009C000E03F40027FFC6FF6100F500BC008301270048007500890039017A0077FFBDFEB5005A002701DB0042011F018CFE8CFF11FF5C0079FF31007201F2FE8CFF350076FD3F00C0FED800BAFF18001D0083FF99FEF9FFB60028007F0007FF5701E6FE8E008DFFD0FFF5FE19FF6B000300C901E6FFC6FF3DFF8DFF71004E00B200B5FD5F00BBFFF8FFF2FFC00132002F01500210FFB2FFFE01B7002E00E2FEDBFEC4FF7FFFD90020FE24FFD601730058007CFF8EFE4F01D60050017A0056FFFA00330093007F00B1FE0D014300CFFEF4FE3DFE61009D01B60013FF55FE8DFF53FE72018700B300B300D1007D00230087000200F900FEFF28003400EAFDD7FF15003E0080FFA6FF95FE1B00CDFE75FF220152019D00A1005CFFE4FE4302D3FF4E012B0075FDC00178007DFF770073003FFF9AFF710079FE8A006FFEBCFF2100BB011D0186FF6CFFC60049FF0500B7FE3100F2FF81FFD9FEEC00640019FF6EFF3A003A00C9FEA7FFDEFF75FF1F004D00CB006AFE7CFF46000400E8FF2E0027FFE5FEF0FE04016D00CB01AE0091FE1D00D1FFBFFFB9007C01B4FFE1FF16FFA9FF37FF18FFAAFF6DFF0DFF16FF69FF5600890063FFB3012F001C0129FF5700BA0059014BFEF9FF0C00D7FE9AFFAF00ACFE25006D0122FF17FFB2006401B500DA0094002000DF008B008602FEFEC300F100DB00E900F40020FF1502FCFF7FFF7FFEDF004E00A0FE25FEF5FF30FD54FF340099003FFFB3FEDCFF670088FFFEFF5F009DFE92FF65FFBC00CFFF4FFF8900E900990002014000C90069005200DAFF2A01C7FF4E00C100EE00480061FE82FFB7FF6CFE9EFEF9FFCDFE5B02AAFF4F015D0099FF790027FFA700D700E700C2FF86FFBBFEC900E0FF4BFFCAFFEC005C01B8FF0F011C0045FFCA013D003D00BAFFA1003D00330085FFB300E601890031FF7E006E010F0189FEC2FE690084FF5DFF04FF390114009DFD82FF2501E500E6FF900031FFA101A00136FFFAFEA9FF4F003A00B80082FF3A00DE003D00F1FF86FD3DFE0F009A00D9FF280094FF67FF65018600440053000501FAFE0B0114019200DCFE6701E9FF7A01F8FEDB002AFF8BFF3700DA00BAFF2E00DBFFAA014E00580126006B006CFD96FFD3FE9600EFFE880044FF660099012E002F029F018C008AFF6CFD60FFFFFF64FF1BFEB10114FEDF010D0175014000C9FFF4009500FC00EFFF9900BE00F00031FF1F000A0128FF5E0286FF6D001E00FC002EFE6100D4FF940033016E015FFF40FF19000C008AFFDFFE8EFE84FFB2FE47004000200039013A01ADFE9FFD7200CE0053FF670027015B00A8FFC8FF24FF32FFD001DF007101D9FED2FF25FEB10218FFDC01FE00BAFEBFFE75FFB801BDFF41002AFF80001700AFFFB0FFDB0099FE82FEFEFF80000400B00061FF39FFCDFF040202016FFFFDFF97FFACFE7D000802F8002BFEEFFE57016D0005010600FA00F5FE0302CAFF2D003400C6FF55002C0105FFB9FF4101FDFF7B0121004F00A100B6FD2000B6011E00D9FF74FF9C0007037EFFEDFF4C0102FF4000ECFF41FE0A009CFF380063FF65FD430164011A003B00CFFF9600D9022600D6FF95001D003800BBFE6800C6FF3501EAFF3CFF6E01E9FE370086FEFFFE54008DFF4300F5FE2CFF06011B0049FF60FE9BFFD6FF5D006601D9FE8DFFDE005A00EAFFA3FFDC01C4FF250197FFC601BAFF84002B009A01DCFFC700680041FFD8FFCA004AFF2A00A1FFFB006D008BFEA4FECAFEB8FFF7FFAB006F006DFF26001C012802EEFFCFFDA8FFC6FE760002FF3A00A7FED9FF67000A007C00090037027FFF5CFF7400870149014E00D3004A00F8FFCEFDF3FF4C00E0FE9F005B0034FF680059FE8900E3FE7D017D0164FFA0FD820034024C01EBFFC000310000040004000400040004000400040004

count = 17
seed = 327CE565CFF6CD9A25EDD84F482FA0758B78CBC246567DAE98B818314AE28CD438E339043EB3FF16E1C2B4B104A717B8
mlen = 594
msg = 576289D10AB03D5699EAC322D349F55C547101E4424BFA43BBBA3747B79F075AE1153A7A0AC8BB51D24FC46B7604E42EFE4343FA34AA4EB16D918F25E8A4D67C860CCA3F7480E1221ED3AE13A138F079FC252C6D7BEBC55CB81B86E74F339614BEBCF7E8F4440DF8678B01A4A41B3AFB1D112FE1C4C8D8C6BFE9D3EE2A335D477C60FBF43B2E5FFFE1546F5172EF51CFFB2A772E1575EAC79B24D49FD77F0BE351233E57EE6DCC7E2E29994873ABD434D34ACE83400C026E27E27888EA0BDD1BDE5A3E55AA8B5F2FEB57B8B0A96CD831906297C8169D04F15843A3249C50523CF56A4E19492EA16927DBA8759B88A99E0D20820E51FC9B6A6863115CF05C5BC3F4C869EB5A87124DF5DB102D737F3899CFAA5FEA4DD62DC4FEDB1AAFF67906ADAF8968020EFA5B10190F70E5F2C0F0457E4341BD449201D3A80AEB791254EC1C46DDCEBC3896C6DF702509BA62CD446D275806438EB4C03132B2E6BD01BD2F832D1D3C053C48C5A9DB1C4A22B130C4C9E96A2BF4C2A8F7DE0217A52D9AA5AEEE5E6A49708237EAB60B4019A51390C3EF10572A73D436875BB8D7D78543F96376E4BF3BCAABB92F89215E8D1093F3B287945708B5514BD7E62654D3BDF34B29009C64829A0CBF33C54D7AB0E81B81BDDA93028B341AB1DFF3D752DC4A1E5F9636A5C46E137EA35919D99E6571C5370C6E804BD2E2ABF566F035D65CF8F97E3E8F2ECAFA153BC6D8EC2831667A37FC96D1C2DA40BA84D0FB041DEF32AADAEF3F98CAFA957F6552F79D28A36B8BA20A9452671DE1BE8AF5D66714232507EDB9FF657F3D7E5FA7320FC0359A5F99280D446283BC
pk = 04424B41667A459AD524B679AFFC1D46094F5AAF01ADDE7577A909702B79148CF08CC7B08AB2C6E5D3F0D85FBC790774647807C339FC2073B7E52E7AC936AC52C6DA5E8339243BFCCAA32AC9500EFD077E4EE147A861834A0B8BB8588C75B54F12957D9C1143B36476EB0CC382DAB070AC0AC0F98CCECB96BF358D3188C190A17CB5593E3D4CEF6CAF95EA7D0B77973659070CD21D3018109D6AE3ED3A7B25A99EDFABF8445BEB086776C3B23A02A04068272626FC086DA519D1D57AAE5CDDDC83B35ECBF7D89C7108EAE1E18015DE7221246D847A41E33A417C9462A5DA006A9857F3C0DC83A528FD59A4CEC65FFC4E0F1F983E38D46CBB6F6FECECDF66B1B56495C937C901AB286991909D62D84861BFBE39F2AEFE58258FC322901E29B8CD062B288EFF21BA9787099BA4E73DB4151FEA5AA5E035B6C50318AF13850B4330326DC8F15FC6048974AB1E3839D3482B4B5E1C61D9EEC2C69564F7A5A7621AB42098FAA637335BB4296FF47AD6712FDB99CB0FF7177AC4968A8DE8001D7FEC8F29F4E929336591B8F0873BEC95637408AA7875DC34FFCD7EE2DA007494642C07E157881BB2271525F2C95991935ACED3A054F7B07846B1B0D829E76B340D245CACF169B5A69704223AC538B5427439FA32D4D84386D4B5E808DB5DD68750F7D6B55BBF1B8127F0FCA682A58346312473679F3A2346EE1F17CD850BDECBD4C3F1A18011592BBD2DD6F60CA5A496DF1E17B2132BD351E16C6A77DD74D37CC1EEF5B6CE35303BE4F0D222C693396E8FB6C001F302BD4DF30CEAA00953A0E27599760AB6FE21F346CD8E9EF8A20A907D6A8DBBE6DDD2374C0C2FF226CECAABF0530DFAB39FE7864DBB4A5EA982C1BADC9A49AAADC569D4A945CF08959EE48C222C6D8F58B27A5E45BE2942AEEADEF4F8F5650138D5DDC0E6183B69A6CA409297DB6D9FF042C025BB17D3F020FFE4B7D8D4B155BFE29D449D996D33CD4FAD06FC8E99D1C1363F66DAA29BF611B50D8280150D00E29212CE3C420820A121A648153A3C7B737A3127A76EDF1DC7EE91CB00A5BC508323A37E15280F2BA4E4F90510528067C655686F45850FD656A321B8C2F3246311B732936565857F8565A0C00568C7A0DC74EE4C9B205AA3247F615689F68A46EFDE46CE60ECC1981F1BC8A16C411F012465725E63F057B09916B3338E2720FEDCD8FC6B8AC0CF612EAABA46DDB309B9E922ACF5F3D937E1AD464E2121765057DF3792ACB6903C7065943014F7572FD5E1D1E5C74F56177D742B0656DCD36B5EA7660FDFB46715E0BB6E27E8B064E952216A52F32F0BD974396B54696AAC48EDF3AF5BA56A551A20CECD81679DC75F4C8A247868B819F1F3A70A6730151F1FD859DF4277904F88269016291C3C19532F543E02BD4CEA54F0217104D3DFBD4DA2F11FE463D8F22ED27DE34CB304D7313A2831CB0FF6CC22063A7A345B5235D1D71661C57A518D072F924B24176234370177E5CD3E8E519DB6575433638BAFA45FA856A5E9229DFC4BE9BCCD7A5EC4A977D230E2EA72961007C9311D5E8DFF059DD488B526D20833DF704DC8E44E872ACA2F909CDBBA1851E41A5D90B48100979B933307F71394FAD1C890EC98E0608F4780D3DD14945737F028066E515F5337C3E0AB8C3F19C4ECA2BD7AE13B28EBAA9486BC165A1B693E253374236FF73AD74B848B645312E939C08F7D11C4FF63202A7961CDE26167D6166FA0A7DD19D2ED4AFC3792ED1B7B55CAA16EFF0D769BC54DF47B297BF5F70FA8240487329A62779EA4B55CEFE0BD8AA87D0CFB2029E3C9CF47799C683823A3CBAD9F17EC0BFA409A52B3B4A20D572E5AF09307B2EDC76AD0490B67869BD2E96EAEA23AC5BE86B0B40E76FC99FD34A586B68606D8FAB90B9F01B1751DB92D8CC1966365C3E751BCEE043E9FA5D46C8AD6D528A61E885632A3B321B70416B0B94DFC919F1522A446117B1EB471417631FFEF3F3F75B5027F1D57AB21B36B83BAB58A773F6CAB337E32BA908DDEE0C98B32623AEBFC04CC2B1F6B0F45EFEB51B432CDBA847EE5EDC4797734994D9C48A19F541D2D532A25A77DCE70100878655B4F00683D1D2BF5AFE65F6B5E9915D08ED1CF15CFA0ACCFBA73CB9D55243F4CFCF0A63B4AC97CA39961FEF15890D2A82BBAF59CA49266826BF351A35E91387F25D31EE8353BD1ACB5055CE6CF91ACD70B73FC4D40AA62749AEE744A3DC9ACF6A936CD87CF480F86CD50AF5416F53A2E71921DA947D5F5950E69E6F8A3A7B7D0A152319527D794A5EDA33EB1FB0547E6096DD7F2CBFEFF552E348857B3305D1E15CC31F1B8746533DE41A5F8C3055C9873D2444A46155BFB5906D3398693ABFF8D1F8109D23B84CA21B34C61CCB133223221B7774F6D0EF7E620D85FA4C00EDBABF0C5B3D6D5AC0734ECC451A3E42C3927420586238E8B861D094B6845FDF8937F8630153AE2150C30F0FE4D19BA86B47AC848DBD4BC65EFC906E1C85C0FAFB1AFC4EC9B83406E61B5A8B1CAA0FE3E4EAE420F4F53D8B96A4ADFB42F9B42899D7F9557623DEAFE31EA05BF40CD352B0026B7771C9DF0E6ABE5A355771E42590FADA4C7AE8E7546EF77E70A0ACE63A371FDFE539DB6404A9DF2691598B48BA004D0FD76506B3213DAB6D5DF52812D1F64B79603BAE5862FB8E30DD275321A76F2519A7E512C1630F1B37BAB19D207003B8359D8F67FD5F22160A82986BFC7AA88FA7371009915A6E70E6C3F6ECD558E809EB83C95C5017012CF343869E30E06C4C4F9004AFB46138903CBE1195F7C814B3894155359E057DE46C078CBD3DC9FE6D4AF3E45B28E61144E568BE6251D5E77929487B111FA2592F1DEA19E665F17A84B3C91FBB06B59F191B245922DD7F0CDA824665CCB36AC5682EB00040004000400040004000400040004
sk = 04255B18210FA357BD9B5171D5360904ABB45A120951001989570324D9A21BD869003CD8ABA24A340E2C6F121B4838751EA5370236A549034930D836090100216CB41B574E370700DABF489A1C57AAA851BAA70B5154071B3A3FA2C31B03211CBDAE1C1C03B8066913391D09A3A40F02091B1409036103A2375ABDA4A200AB8918124809BEDC00E224DC000039BF021063BE080015006CB6870253D30588552887130303150012AB011E081E3C0C180B5402A23ADB5AE3A2A28A3FE19D753919000E671B301BBFD5A218363683045347D76318125700114A0309221E09D5AB2199182F1B00DD1D007ED01C3D1D03DB56121912A236AB2702E21EA67F69A2DEDB04008B1CAB3B512D121C06670C1E4F8E21DF03D8570315244103DB0910031B1B04B75842A463CFAC511000002D2806A6064868491D12022E010F1D510907602A360A0C3B0606026400005451A20300363B065A620C631C16B4BA58E1647F0639A9570B129BB41251482DB500004F1B035802A43B00000051600642360C5A4A08000040222A12B9AB02002D6DCC2D1238031412010B64A26C0C8D049CE0397797E74B58402F40ED7CA55C60D346370DC1FDEBDEDB8FA26506F88DD01D1CE7323300E4B4FD33432EE9FDF9654CE65BAD9445245025501B6B81639862306BD77E99CF39608F763DE6C3D6FED7149B65B511446395D96A9666CA6F984C0803F93059ABB6D50FD24FA6DDED578AB8F92B577694F6196C3616FC7A1CC9BD00424B41667A459AD524B679AFFC1D46094F5AAF01ADDE7577A909702B79148CF08CC7B08AB2C6E5D3F0D85FBC790774647807C339FC2073B7E52E7AC936AC52C6DA5E8339243BFCCAA32AC9500EFD077E4EE147A861834A0B8BB8588C75B54F12957D9C1143B36476EB0CC382DAB070AC0AC0F98CCECB96BF358D3188C190A17CB5593E3D4CEF6CAF95EA7D0B77973659070CD21D3018109D6AE3ED3A7B25A99EDFABF8445BEB086776C3B23A02A04068272626FC086DA519D1D57AAE5CDDDC83B35ECBF7D89C7108EAE1E18015DE7221246D847A41E33A417C9462A5DA006A9857F3C0DC83A528FD59A4CEC65FFC4E0F1F983E38D46CBB6F6FECECDF66B1B56495C937C901AB286991909D62D84861BFBE39F2AEFE58258FC322901E29B8CD062B288EFF21BA9787099BA4E73DB4151FEA5AA5E035B6C50318AF13850B4330326DC8F15FC6048974AB1E3839D3482B4B5E1C61D9EEC2C69564F7A5A7621AB42098FAA637335BB4296FF47AD6712FDB99CB0FF7177AC4968A8DE8001D7FEC8F29F4E929336591B8F0873BEC95637408AA7875DC34FFCD7EE2DA007494642C07E157881BB2271525F2C95991935ACED3A054F7B07846B1B0D829E76B340D245CACF169B5A69704223AC538B5427439FA32D4D84386D4B5E808DB5DD68750F7D6B55BBF1B8127F0FCA682A58346312473679F3A2346EE1F17CD850BDECBD4C3F1A18011592BBD2DD6F60CA5A496DF1E17B2132BD351E16C6A77DD74D37CC1EEF5B6CE35303BE4F0D222C693396E8FB6C001F302BD4DF30CEAA00953A0E27599760AB6FE21F346CD8E9EF8A20A907D6A8DBBE6DDD2374C0C2FF226CECAABF0530DFAB39FE7864DBB4A5EA982C1BADC9A49AAADC569D4A945CF08959EE48C222C6D8F58B27A5E45BE2942AEEADEF4F8F5650138D5DDC0E6183B69A6CA409297DB6D9FF042C025BB17D3F020FFE4B7D8D4B155BFE29D449D996D33CD4FAD06FC8E99D1C1363F66DAA29BF611B50D8280150D00E29212CE3C420820A121A648153A3C7B737A3127A76EDF1DC7EE91CB00A5BC508323A37E15280F2BA4E4F90510528067C655686F45850FD656A321B8C2F3246311B732936565857F8565A0C00568C7A0DC74EE4C9B205AA3247F615689F68A46EFDE46CE60ECC1981F1BC8A16C411F012465725E63F057B09916B3338E2720FEDCD8FC6B8AC0CF612EAABA46DDB309B9E922ACF5F3D937E1AD464E2121765057DF3792ACB6903C7065943014F7572FD5E1D1E5C74F56177D742B0656DCD36B5EA7660FDFB46715E0BB6E27E8B064E952216A52F32F0BD974396B54696AAC48EDF3AF5BA56A551A20CECD81679DC75F4C8A247868B819F1F3A70A6730151F1FD859DF4277904F88269016291C3C19532F543E02BD4CEA54F0217104D3DFBD4DA2F11FE463D8F22ED27DE34CB304D7313A2831CB0FF6CC22063A7A345B5235D1D71661C57A518D072F924B24176234370177E5CD3E8E519DB6575433638BAFA45FA856A5E9229DFC4BE9BCCD7A5EC4A977D230E2EA72961007C9311D5E8DFF059DD488B526D20833DF704DC8E44E872ACA2F909CDBBA1851E41A5D90B48100979B933307F71394FAD1C890EC98E0608F4780D3DD14945737F028066E515F5337C3E0AB8C3F19C4ECA2BD7AE13B28EBAA9486BC165A1B693E253374236FF73AD74B848B645312E939C08F7D11C4FF63202A7961CDE26167D6166FA0A7DD19D2ED4AFC3792ED1B7B55CAA16EFF0D769BC54DF47B297BF5F70FA8240487329A62779EA4B55CEFE0BD8AA87D0CFB2029E3C9CF47799C683823A3CBAD9F17EC0BFA409A52B3B4A20D572E5AF09307B2EDC76AD0490B67869BD2E96EAEA23AC5BE86B0B40E76FC99FD34A586B68606D8FAB90B9F01B1751DB92D8CC1966365C3E751BCEE043E9FA5D46C8AD6D528A61E885632A3B321B70416B0B94DFC919F1522A446117B1EB471417631FFEF3F3F75B5027F1D57AB21B36B83BAB58A773F6CAB337E32BA908DDEE0C98B32623AEBFC04CC2B1F6B0F45EFEB51B432CDBA847EE5EDC4797734994D9C48A19F541D2D532A25A77DCE70100878655B4F00683D1D2BF5AFE65F6B5E9915D08ED1CF15CFA0ACCFBA73CB9D55243F4CFCF0A63B4AC97CA39961FEF15890D2A82BBAF59CA49266826BF351A35E91387F25D31EE8353BD1ACB5055CE6CF91ACD70B73FC4D40AA62749AEE744A3DC9ACF6A936CD87CF480F86CD50AF5416F53A2E71921DA947D5F5950E69E6F8A3A7B7D0A152319527D794A5EDA33EB1FB0547E6096DD7F2CBFEFF552E348857B3305D1E15CC31F1B8746533DE41A5F8C3055C9873D2444A46155BFB5906D3398693ABFF8D1F8109D23B84CA21B34C61CCB133223221B7774F6D0EF7E620D85FA4C00EDBABF0C5B3D6D5AC0734ECC451A3E42C3927420586238E8B861D094B6845FDF8937F8630153AE2150C30F0FE4D19BA86B47AC848DBD4BC65EFC906E1C85C0FAFB1AFC4EC9B83406E61B5A8B1CAA0FE3E4EAE420F4F53D8B96A4ADFB42F9B42899D7F9557623DEAFE31EA05BF40CD352B0026B7771C9DF0E6ABE5A355771E42590FADA4C7AE8E7546EF77E70A0ACE63A371FDFE539DB6404A9DF2691598B48BA004D0FD76506B3213DAB6D5DF52812D1F64B79603BAE5862FB8E30DD275321A76F2519A7E512C1630F1B37BAB19D207003B8359D8F67FD5F22160A82986BFC7AA88FA7371009915A6E70E6C3F6ECD558E809EB83C95C5017012CF343869E30E06C4C4F9004AFB46138903CBE1195F7C814B3894155359E057DE46C078CBD3DC9FE6D4AF3E45B28E61144E568BE6251D5E77929487B111FA2592F1DEA19E665F17A84B3C91FBB06B59F191B245922DD7F0CDA824665CCB36AC5682EB00040004000400040004000400040004
smlen = 2659
sm = 576289D10AB03D5699EAC322D349F55C547101E4424BFA43BBBA3747B79F075AE1153A7A0AC8BB51D24FC46B7604E42EFE4343FA34AA4EB16D918F25E8A4D67C860CCA3F7480E1221ED3AE13A138F079FC252C6D7BEBC55CB81B86E74F339614BEBCF7E8F4440DF8678B01A4A41B3AFB1D112FE1C4C8D8C6BFE9D3EE2A335D477C60FBF43B2E5FFFE1546F5172EF51CFFB2A772E1575EAC79B24D49FD77F0BE351233E57EE6DCC7E2E29994873ABD434D34ACE83400C026E27E27888EA0BDD1BDE5A3E55AA8B5F2FEB57B8B0A96CD831906297C8169D04F15843A3249C50523CF56A4E19492EA16927DBA8759B88A99E0D20820E51FC9B6A6863115CF05C5BC3F4C869EB5A87124DF5DB102D737F3899CFAA5FEA4DD62DC4FEDB1AAFF67906ADAF8968020EFA5B10190F70E5F2C0F0457E4341BD449201D3A80AEB791254EC1C46DDCEBC3896C6DF702509BA62CD446D275806438EB4C03132B2E6BD01BD2F832D1D3C053C48C5A9DB1C4A22B130C4C9E96A2BF4C2A8F7DE0217A52D9AA5AEEE5E6A49708237EAB60B4019A51390C3EF10572A73D436875BB8D7D78543F96376E4BF3BCAABB92F89215E8D1093F3B287945708B5514BD7E62654D3BDF34B29009C64829A0CBF33C54D7AB0E81B81BDDA93028B341AB1DFF3D752DC4A1E5F9636A5C46E137EA35919D99E6571C5370C6E804BD2E2ABF566F035D65CF8F97E3E8F2ECAFA153BC6D8EC2831667A37FC96D1C2DA40BA84D0FB041DEF32AADAEF3F98CAFA957F6552F79D28A36B8BA20A9452671DE1BE8AF5D66714232507EDB9FF657F3D7E5FA7320FC0359A5F99280D446283BC0426FEAA0195FF10005DFF9E00B1FFC3005200B501D5FFE000A5009C007400F8FFBEFFE800C8FF5CFFF2002DFFC4FF6500C7FEADFE54FF77009F005EFF6500CC008EFF4C01B9FF6600070051FF93FE3F00CBFF56002A01E5FE0D000F0168014200C100A000D4FF46009A00D4FFD6FFDB01F1FF4DFF90FFDB0008003901F5012B0187FF06003AFF35FF13008E01B101A6FEA7023FFD4D006B005A015B02C0000600A0FEAEFE2600490183FFE301CF00580031014AFE1700DCFE930016FEFFFF660112FF67FF2D007CFF04003E0090FDCEFF13FFAB015100BFFE17FF42FF3E0197FFDD00B3FF5BFF740022FFDDFE4DFF65FFF000CAFC08FF48FFC3FFE8FDDD009CFFE8FF13028DFE98FF9CFF0E00D1FF7D007FFF22FE5B010A016FFE6BFF1FFF1700CAFE0EFEBCFFCCFF9901D2FEAD000600C70143FF0D035A00A4FFD3FFC3FEAB0001FF420035FF3CFF27FF47FFD7000C0167FE53FEEFFE7800E00022000C004E001EFEF70077004CFFCB012200DBFF8CFFD8FFE4FF97001C01CEFF85000A0141FFE9FE3E006DFF64FFE40042FF2DFEF3FD0B01A7FF19FFCB0044FED5FF34FE0EFF53FF70FFC8FE5100460194005200B5FF7BFF84FF38FF00003A0133FFC000C0FFA5FF0F00B3011DFFC3FF40029C004FFFEE00BEFE86000D023A007B0075FF55FF62000A000B0196FF2C00BF003201E101F0018B0091FE170078006D00DDFF3FFF0A01B6FF7600240011004CFF37008FFF11FF3FFFECFFB200DE00FFFF52FF7EFF88017CFDCA01CAFFC30002FF6D00F900B5FFA300AC00B6FF68003E000E00EBFEA60042FFE8FFFDFFB1FED9001A0028FE7E00D4FF96004A0112006700F5002402EAFF55FF2E023C0011013DFE7B01070108003B001A01D201B8003300B300D1FEE8FF8AFFF1FEB5009B009BFEB6FFE7FF57FEA0FF5BFF0A004401A1FFD1FEDAFFB60044FEC100ADFE32FE14FFEE007C0001FFDAFE11000CFE600057002901400096FF32FFC6FFC4FF70FF880019005701E9FF6AFF5FFF6600B101D3FF460003FF55FF0EFFC00071FFCCFE7EFF8DFEF0000C00AD014BFEEDFE05012401DAFF2100E8FFD5FE2EFF8CFF7CFF40FE94FEEA00F400F3FFB8FFCCFF27FFBD01FCFEF7FE9FFE7AFFCCFF65FF31FFBBFEF8FECF012AFFABFF0500C40096FFFC0114014F0072011E0002015BFF17002402F8FF2CFFD7FE4A007DFFC6008900BD0039FF2D00370045FF1F00A100C10160FF3100BD00A2FFFBFF85FE2C01F3FEDBFFB8FF1501E3FE6400E7FE41FF9D00280093FF3EFF0DFF0CFFDFFF8CFE4800D5FFEE00B5018401FBFF3801C3001BFE360011018000BEFF20005FFFFBFEFBFEC5FF0AFFC5FF9F01FEFF4E0055FF1D00EB00F3FEDFFDBF003E011201A9FF90001D016801A6FF5300DE002E02F800E8FF32FFFC0071FF16002FFF4100AF01290188FFDCFF67013EFED0FF1000DDFEC2FECE010BFFE5FFA601C0FE8E002800B10075FE1801AA0036FF39FFC3FE3FFFD70063FEF200A6FF7B008C0031FF2CFF2300E600C1FF8BFE9200FFFE35FF5101BB01FEFE2F019D008F003AFF46FF2C01F4FEBBFE80FE91FF71FF90FF45FFF1FE0B011F0186FFA3FF6FFF030138FF4BFF5A0185FF06002BFF5F00430073FF09FF08001E02FDFE5CFE2902D600290126FF3D01A6FFA000320133FFAA006BFF41FF9C00A0001F020E01BDFF6D01E3FE440127006700D1007D006600FDFFEFFED101CF00EB00B4005DFE8B017200F1FF64FF08003100C40031005EFEF2FF9F003D011601FCFFDFFE9D01EEFF97006201390020FF1901F0FF0F012FFF76FF58FF83FE6600550095FF8AFF5700BA00F9FFD500D0FF9B00C3011C00C9FD00FF3D006600B3000AFFE3008D001300CA0001FF60008600DCFFDEFE0602900140FF9C006CFF8BFDE1FF7BFFDEFFA7019000F200930001024CFE9501B1002D00EAFFF2FF1FFF20FF3FFFF0005E00DB0268007901D0018D00780038FFCC003FFF89FFECFE1CFE72014E002C01EDFDFEFF78000B00E8FF79FE89012DFFD1FF37FFBEFF0901DFFF970002006C017300FDFE0A01E9FEC3004CFF07003D00E5FF97FF3EFF4D0052FFB2FE67FEE1FEC80170FEEF002B001FFF0B00B9FE6B002CFE48FF50FFAA0084FFD4006A00F6FFAA004AFD9F003002B0FF6C00BC0024FEAF01B600FAFD340072FEBB00CBFEDB00DFFF23FFC2FEA9FE9200B6FF480091FF3DFFC400E801E10036FEDF0007011FFE1100D40088FEF9FF120188007EFEE20095FF5F00D4FFD2FF4F00B20044FE01FFB7FFBC001CFFB20060FFCBFE23FF66FF0DFFE6FF97FFF5FFB000B802A4FF5000DCFE5B015E009E00DCFFABFDA50011FF79FE2B021201E0FFBCFFE3007201EEFEB3FF780040FEFDFF9AFF34009AFF75FFE9FDB700FC00C7FDC5FE070007FF6EFEBFFF40FF68020EFFFAFEC2FF41FEE3FFC7002D01C90051FE66FF9AFE000049FFD00097FF25FFCBFF08014BFFFB00FCFF830295004C00B701D600B1FEB0FE6AFFC20092FF090012FFE600ADFFC5004800F4FF5800F400D8009EFF80002EFFFE00A30029016BFE57007FFF71FE0AFF4101C100A5FF8A00F0FDE802E7FF51003AFFC6FF7900DD01EB003B01A4001E002BFE4200970060FF3B0059FF3DFFA4FF5FFF5EFEC7FF71FE500030FE0F0121008AFFAC014D013BFE4A0075FFBD0038FFE500F10032FF2DFE25006B00F1FEEEFD14006FFF1600EAFFFFFF4C001CFD8E0018FFE7FE350026FF55FF90FF03009AFE45010101600229FF790075FFA7FEF9FFFAFF14013A00C7000E009300E0FEA700DB006BFF0401F0FF9CFFAC004D008D0007008E00C8009D0169FF2C0047FF3AFFD600BD0011011901CAFFD500D7FF5BFFF9FE67FFC9FE8D0064FFA8FE51FF5A00D9FEDA0200040004000400040004000400040004

count = 18
seed = 790FC03F956D1301A735504075B67A05944A762E0A4BDA77BB8C036C5CF911E2B561EC1CA6AA355D5CEC919AED42A1D2
mlen = 627
msg = 021E9C06A2E4EF63D1A61958620C40016783879080D44311E04F2A446BCAEE5A486D17FF0F356BA70FF1C2B55BF957A59202903AE349878CB822E04275E0AFAABC0803BB6CDE3741E0BF9FCE0C5D5C814977474533DC63F9ED4F32AC3477A3EC9893EF55186728C85B03F4C2E61CA7733E1706766AEB8FEA80E233E8761B57FD5A3CEF700196674B34A3A55F68B3368B688FB1DDC976FF48BA6A98E2D66023F291A3C617A56CCBDB8732B8C34369ED11F4CCEA8FC8F673AD9FA0FD8990BEF70AF44C617FDFA096695D0C94EA8E17554F4461DC776DB2F416448B17680FE4D29B09E57603D8EBF55771AF84D8D4B9097302901C25CB6D73932E67C323D12C8ACB0E74CB89755F7EB3999D4EAB5E1B775E6B5C29D9733697030A26F3B93B3F286DB0F2DBDA71E1F103878063E77919D8892EB6A34F821B603ED4A898A9F30D00FEEF20985FEF1A7B7AF70DD29C269E88687F005D551EF05EB0603FD38745AED4F5BF4C2FC09F0604C98AE3A89E46BBFE907B87A1672DE547D651F035F392A8D4DB5E7260F43953028E312B95B9F25FFF2C0C579218390411D13D9A25F22DE4C7AA05FD11781DB08977160D48E02372C7D826F5CAC37D1A9B4230BE99A2D13CC2E9B2B17F0A1044EB9E0A2FBA376D35CDD2BC05F57DCE4BBC3BF07A09BCDE369929E6250EFDC61689466B040AEA376B09453A2C16813BBB685B54A225C49008BA6811E8BB5B3627F8C281244FDF5533216D126ED0E64FDABEC533424BFF77FE722CC438CA7587C19D965F0BF085D8692C27C5C84A9DEE53256D978948D89ABDF9842E0B765BE6A507D8630CBC5CA7FA0FBCA1CECC78D2E536AA7B2B902C4379777AC0920D69C57CC4E6032252BDE99E1A555E80D4
pk = 04E4932E4E70BCF3ADC0FFAAA84B5FD9C0E74689ABA4467ED4BE306B0A527F5233A3B383473893D308AA33D9487A046B3BB0035DF4AB96E0F000963EA0F758EDC2B630E8D008F9578E265496BC8B3730A784B028DE780368BAD2B503D93C2599AE32BB8E444928776E157A67079025035F97AC7FC4C72F0BCD3AB3F76A813F519865BB3E328E971147380C41B0FEFA0EB82F6A60EA8FE362ADF578828A1C0294FB1178C0272EE0ACF222E1FAFB9F2C01A7A1B16C2B073E8BD727716C166F819DC0938F0675FE1D54286F0392F8D5D8EAA9E9D3DCE14AD1D3EC93D770ABB7093D8811AF399E4AD38DB8523C319D0F43A0097B2A8DB17DA4D0F09B351D66F9B01993A5D879CA6B58E9A4A58193B16BB4139FD1BD25D7C0C7098581B299681DE6F479123E561B293A402A2313F12FF84F6FDDA23817A7EFE7C23989E241381C540B4185036174220A5AE62C742B86C8DE78E8CA8125D7AB939A53B24E91BF030B251E5255B0D7C5D99492CA18CF32E085039A2AD9AFA7A5D3291150162C36562E24D182E15985B5DE8186971EEAA1A02BD91B8EEAA6A26CB98CF5B15A29F9FB186D5353F7638C2F6E4AD1C3D464589D17AA72C86B9D1F7CEDDD60AC640E3D5E3243DCAFC5495323ED93425A54A0DE08ECBAF8C11914AD1D9EAC1B5F97D8DF17E95ABBC8F0E506F5441C4CAC41932E8EDA7234FFC5411B14E1BEC9C43B55FBE3C6C06308C77CF84B153EEE8AB6EF8B3D00EB227681232D968F144FFA18C30C0D587E3C75372B9668BB48A46D227BDDA285D10A9BD78FBE77718EDB1F490B27137BE9845079236C36764BCD29D51683B2F066743559963CCD522201F0F66B53730013FA7DBC59AE9C26679E89407BB76C5D4FBF0FA9582BB82B6795B1DC2905E88ED9A336855FF198693CFB4556AFD9FFD88AA81BE516F0F6EF451B772C8B4F6CFB3752E434E93552A2A0720C89545B43CE7E0811767C419814B0214E04CD8D3391B2D6EE6A469183ABC4EFD74476991DC416DBF747F57527641B4453646039E1D7D44470AA83DDA2A3426E54000A80CF4F103E0AB931FC09986F1B3168FE08046B8D0A6A37EEDD2568F35A1C33ECD879AD549FBE1C17B9CA70F003E68A4FD4CBDC67296B0DF6A61FE2EACA3D5C0E72B357823E27ECE385DF45B5D148B5BB1526F2747DFB71C70A53460AB9E3F1D51C3DEEC4C74D52B8EDE84BF1264FCE5B14BCB2A77FC6F82383F45558BF59AE56AC06A3641F6185BE63182ED1C7064774A35DC64DA513EE74DBA136C8E231E9C6C5DA8DF39656200B76C75954D5EE217383532606E25ED0D76FDAFDADDD729978019EC8AED1D5590E2E0AFD2300D9DD011A1E9BC06311ADFB5AA0C5B428CF9375CAC24BB94F3718CD932896486D39EDEBC52B8FF3D98E79C17EDFE892E81A9B9B4225E0B8EA44F0B6945E9F6FA7B67EF9F795EF659E63C59C4D4DF924659F4B33B397CB1DD01E4E60EB3BF9732DB74672D4D2FCEDC882EB3CAAB46D799695FFD27625344689637512DB089F550C8EC758C29CBE8558BC6037B5C2906E33DCAA43623398CA602888E9C34568FEC8AFB8B437BFDFDCD407B47531243EF09797AD1E104789EADE78FC5E731EA3F592B002232651725ED2A23B650D91FF9E283BED1255DE214F0B972B434E42053A1DB56B9FD865BF2CA60B0A84FAB8D95FB2BD2719EE2DAF7C9AD031051929A72B1C32E83E5094EC4D65E98DD3A34EDA3A87BFE381873B139AA87928AC364850A80507529600B2381787EDC09B61BF6D58BBB28AFB6388E3B57B03523E551CEF2494A761E96864835741896FE2818082F71FF457D9466AAEC9A02B7772D791F170BA746DF42FB71EC4FEEC5DC453EB572D51068E9219B606E71B1F1DEA2C5690C9D9C631BB420C58377A0B31349ABAA14840D8E2D0027EE5B5E98144BB804DDD1A84B518B8B20806EBEEA2334719C5C16B70994ED413A0D33CCD6B967941CC08D94B026648EEAE65870B01EFAD118B78FBD8651E6AD6223343BC987AB97A495D7F83D6021A893AC1F687F0159FF16F557F15F7055C2BA624DECF41B2D0D6FEF478A7BFFDC2B6D9324F5776D12FB1440BCF62599D82E768E50E9B4D22BDEF4042C0B9E8F4D4C8E1504DBCC6D862C27DD3D1407DD29EA624D3B50A07E7078FED21A01ECB82FE16AC0C02F8B7FBA69E647D84D073A3702FC41F1A8B2AA846A68CA55710F470ACFE12CB5E0637D8FF4F1C630FD085F2C0ECEFB5C2D7AE5B9116DCAA003AA9F250D01C2EC57A90C9A5DF07A0FC2845AD790B9BAA43373A9026ADDA274F2D370FA9126D67BABCB77F1FAE69F62647961999FE2F144CFF36680658EB303723F9C2C1F066D9AE9A3D8CF525E08F3BBDD68775B3F9FFFB7A9D9BAC15D036E6159B3549E54634FF28C43E7A4857E91EFCAD32F2E99D20CAE236E851A66B5E1A7800CDF23E59B3FB35ECCE46F76001309DD8FCD58257B1B5B36A81AEEC8612B9D38410697D9B836F9A379E13A83C148D8E85FD981F27C5E5161AFF3D43106A79AACE7AC619F07869416CA602BF6D4ED0ED0C71D257028E79C7A4A97C1EA2D0B07D38CC426FEFA3148232ED00152666294C3695A55D58F994812511BDD71D7D61F59D258BF48545885664326F1E8BD8507B51880BD4F456076397717B50C1638CCEBBE8431748F56AD161C808896B6DB3472D7A356BA89D8BA340B615B088E49E20EB3835A195813185763C174134FEE21752B1FD8B029305EAF25D5E0A92C43DF8E8E39F8C1D46D95B8921AE5FD922F002ACC019858AF93C342F3149C06DFEC8EA140880AA76EE668CCE634190573DE59A2465AF3D30BA53F512C362866AEB68F454040EB2781A308DA30C6A977389A2277E48D9CA906E2E9E15387DEA3D031D0AD385BA21506A585000040004000400040004000400040004
sk = 0409000E38A20A48031C2463636372630F6D52122B073C1EA2000200008F51A201B4002E1962813E06C4AB1D00B42215A7541204D8873701AD12B7070F8A33D8A5DEA7455307DD003AB6050436510F3621580E7E0636513C00550756AB6C006909EA0651A3AC0C00A22D3642060003A20C00EC006369C3020B666C03250006010FDE039037EDAB1A519101A403D8961C6F1A696F06AB095A3B2623B7AC1837240803003B0BA43B8400620209891BD8CF58120B071D7565018B0E120A615109A5EA24C809A33FB552031B0159DB061B2421700237391B1B5300930F52380B30A61551EAC38772083900BF902E0F0206006C540C15007203C818019A369D1924A7004B002A3D0800000F3F370038023D11A836596D12A21219BD061256A3DC8D13000360005727C61B09A21712274F000B92AB64641B3BDA443F00C6AC48520CBB005C384203A3DBBE120615A21B1C5C0703AB530B4854AB551D006C004C8D214C270039A4122C01003D51A416F14E01A4003C0901A404062104A81B15A2696C875E15DD55AB02A200080737D902A8D813DF1B2A12905B001B87D71225844110C815993CD7C7AACD44EBB19BD71AD3552AA8D73E7C97C7B595B71F08ED92D9A5CABB993780129CFCF5497773C0AEEA09F9266D5EF3FDF47DCB5B3D7FBD28A2C366210661E9C12196C2F8163737E2DE702258234E12E7E0D118CEAB4048E109A419293EEC2A35483CB03696DC11369A004BEEC6E0A736AAE37434BB6600E4932E4E70BCF3ADC0FFAAA84B5FD9C0E74689ABA4467ED4BE306B0A527F5233A3B383473893D308AA33D9487A046B3BB0035DF4AB96E0F000963EA0F758EDC2B630E8D008F9578E265496BC8B3730A784B028DE780368BAD2B503D93C2599AE32BB8E444928776E157A67079025035F97AC7FC4C72F0BCD3AB3F76A813F519865BB3E328E971147380C41B0FEFA0EB82F6A60EA8FE362ADF578828A1C0294FB1178C0272EE0ACF222E1FAFB9F2C01A7A1B16C2B073E8BD727716C166F819DC0938F0675FE1D54286F0392F8D5D8EAA9E9D3DCE14AD1D3EC93D770ABB7093D8811AF399E4AD38DB8523C319D0F43A0097B2A8DB17DA4D0F09B351D66F9B01993A5D879CA6B58E9A4A58193B16BB4139FD1BD25D7C0C7098581B299681DE6F479123E561B293A402A2313F12FF84F6FDDA23817A7EFE7C23989E241381C540B4185036174220A5AE62C742B86C8DE78E8CA8125D7AB939A53B24E91BF030B251E5255B0D7C5D99492CA18CF32E085039A2AD9AFA7A5D3291150162C36562E24D182E15985B5DE8186971EEAA1A02BD91B8EEAA6A26CB98CF5B15A29F9FB186D5353F7638C2F6E4AD1C3D464589D17AA72C86B9D1F7CEDDD60AC640E3D5E3243DCAFC5495323ED93425A54A0DE08ECBAF8C11914AD1D9EAC1B5F97D8DF17E95ABBC8F0E506F5441C4CAC41932E8EDA7234FFC5411B14E1BEC9C43B55FBE3C6C06308C77CF84B153EEE8AB6EF8B3D00EB227681232D968F144FFA18C30C0D587E3C75372B9668BB48A46D227BDDA285D10A9BD78FBE77718EDB1F490B27137BE9845079236C36764BCD29D51683B2F066743559963CCD522201F0F66B53730013FA7DBC59AE9C26679E89407BB76C5D4FBF0FA9582BB82B6795B1DC2905E88ED9A336855FF198693CFB4556AFD9FFD88AA81BE516F0F6EF451B772C8B4F6CFB3752E434E93552A2A0720C89545B43CE7E0811767C419814B0214E04CD8D3391B2D6EE6A469183ABC4EFD74476991DC416DBF747F57527641B4453646039E1D7D44470AA83DDA2A3426E54000A80CF4F103E0AB931FC09986F1B3168FE08046B8D0A6A37EEDD2568F35A1C33ECD879AD549FBE1C17B9CA70F003E68A4FD4CBDC67296B0DF6A61FE2EACA3D5C0E72B357823E27ECE385DF45B5D148B5BB1526F2747DFB71C70A53460AB9E3F1D51C3DEEC4C74D52B8EDE84BF1264FCE5B14BCB2A77FC6F82383F45558BF59AE56AC06A3641F6185BE63182ED1C7064774A35DC64DA513EE74DBA136C8E231E9C6C5DA8DF39656200B76C75954D5EE217383532606E25ED0D76FDAFDADDD729978019EC8AED1D5590E2E0AFD2300D9DD011A1E9BC06311ADFB5AA0C5B428CF9375CAC24BB94F3718CD932896486D39EDEBC52B8FF3D98E79C17EDFE892E81A9B9B4225E0B8EA44F0B6945E9F6FA7B67EF9F795EF659E63C59C4D4DF924659F4B33B397CB1DD01E4E60EB3BF9732DB74672D4D2FCEDC882EB3CAAB46D799695FFD27625344689637512DB089F550C8EC758C29CBE8558BC6037B5C2906E33DCAA43623398CA602888E9C34568FEC8AFB8B437BFDFDCD407B47531243EF09797AD1E104789EADE78FC5E731EA3F592B002232651725ED2A23B650D91FF9E283BED1255DE214F0B972B434E42053A1DB56B9FD865BF2CA60B0A84FAB8D95FB2BD2719EE2DAF7C9AD031051929A72B1C32E83E5094EC4D65E98DD3A34EDA3A87BFE381873B139AA87928AC364850A80507529600B2381787EDC09B61BF6D58BBB28AFB6388E3B57B03523E551CEF2494A761E96864835741896FE2818082F71FF457D9466AAEC9A02B7772D791F170BA746DF42FB71EC4FEEC5DC453EB572D51068E9219B606E71B1F1DEA2C5690C9D9C631BB420C58377A0B31349ABAA14840D8E2D0027EE5B5E98144BB804DDD1A84B518B8B20806EBEEA2334719C5C16B70994ED413A0D33CCD6B967941CC08D94B026648EEAE65870B01EFAD118B78FBD8651E6AD6223343BC987AB97A495D7F83D6021A893AC1F687F0159FF16F557F15F7055C2BA624DECF41B2D0D6FEF478A7BFFDC2B6D9324F5776D12FB1440BCF62599D82E768E50E9B4D22BDEF4042C0B9E8F4D4C8E1504DBCC6D862C27DD3D1407DD29EA624D3B50A07E7078FED21A01ECB82FE16AC0C02F8B7FBA69E647D84D073A3702FC41F1A8B2AA846A68CA55710F470ACFE12CB5E0637D8FF4F1C630FD085F2C0ECEFB5C2D7AE5B9116DCAA003AA9F250D01C2EC57A90C9A5DF07A0FC2845AD790B9BAA43373A9026ADDA274F2D370FA9126D67BABCB77F1FAE69F62647961999FE2F144CFF36680658EB303723F9C2C1F066D9AE9A3D8CF525E08F3BBDD68775B3F9FFFB7A9D9BAC15D036E6159B3549E54634FF28C43E7A4857E91EFCAD32F2E99D20CAE236E851A66B5E1A7800CDF23E59B3FB35ECCE46F76001309DD8FCD58257B1B5B36A81AEEC8612B9D38410697D9B836F9A379E13A83C148D8E85FD981F27C5E5161AFF3D43106A79AACE7AC619F07869416CA602BF6D4ED0ED0C71D257028E79C7A4A97C1EA2D0B07D38CC426FEFA3148232ED00152666294C3695A55D58F994812511BDD71D7D61F59D258BF48545885664326F1E8BD8507B51880BD4F456076397717B50C1638CCEBBE8431748F56AD161C808896B6DB3472D7A356BA89D8BA340B615B088E49E20EB3835A195813185763C174134FEE21752B1FD8B029305EAF25D5E0A92C43DF8E8E39F8C1D46D95B8921AE5FD922F002ACC019858AF93C342F3149C06DFEC8E
