# Supplementary material for: Research on blockchain smart contract technology based on resistance to quantum computing attacks
Source: PLoS One. 2024 May 23;19(5):e0302325. doi: 10.1371/journal.pone.0302325 (PMC11115269; doi:10.1371/journal.pone.0302325)
Supplement: S1 File — (ZIP) [file pone.0302325.s001.zip › data/ntru2/pqntrusign-nist-submission-rev/reference implementation/Gaussian-1024/api.h]

/*
 * api.h
 *
 *  Created on: Sep 1, 2017
 *      Author: zhenfei
 */

#ifndef API_H_
#define API_H_

#define CRYPTO_ALGNAME "Gaussian1024"
#define TEST_PARAM_SET  Gaussian_1024_205
#define CRYPTO_SECRETKEYBYTES 2604
#define CRYPTO_PUBLICKEYBYTES 2065
#define CRYPTO_BYTES 2065
#define CRYPTO_RANDOMBYTES 32

int crypto_sign_keypair(
    unsigned char       *pk,
    unsigned char       *sk);

int crypto_sign(
    unsigned char       *sm,
    unsigned long long  *smlen,
    const unsigned char *m,
    unsigned long long  mlen,
    const unsigned char *sk);

int crypto_sign_open(
    unsigned char *m,
    unsigned long long  *mlen,
    const unsigned char *sm,
    unsigned long long  smlen,
    const unsigned char *pk);

#endif /* API_H_ */
