# Supplementary material for: Research on blockchain smart contract technology based on resistance to quantum computing attacks
Source: PLoS One. 2024 May 23;19(5):e0302325. doi: 10.1371/journal.pone.0302325 (PMC11115269; doi:10.1371/journal.pone.0302325)
Supplement: S1 File — (ZIP) [file pone.0302325.s001.zip › data/ntru2/pqntrusign-nist-submission-rev/reference implementation/Uniform-1024/PQCsignKAT_2604.rsp]

# Uniform1024

count = 0
seed = 061550234D158C5EC95595FE04EF7A25767F2E24CC2BC479D09D86DC9ABCFDE7056A8C266F9EF97ED08541DBD2E1FFA1
mlen = 33
msg = D81C4D8D734FCBFBEADE3D3F8A039FAA2A2C9957E835AD55B22E75BF57BB556AC8
pk = 05EDF3824C9CEB95C674990EC37468C44B1C7485F2D87BD36B4D178D1B832BB6D7FBD7261D3BC26182496AD6198B47CC3DCD0CFE6AA019D1CCE484A4AFB80C0D784C97FA7C06E5476C7E1075CABFB5122B68CA744EB62599B3300376678B89B61F8F4ADA6A50B167DA800E9F66ADE8DA3C91178F987E155773DCAFA55C7683448AF0C4574A1C41FCA478A108E1A1E8D7A3F19E1BD3B91C561E6E83E36F88D2D03C5FFBE01E60B0D53A46C87FDC83918795716894C674231DAA59CA14E8888A81A40507AEEADEACC33D69DE6E15D89CDCBE3AF79621ECCA8B27668646AE1404F7DD6B34B3941072A13CBAA2A46E2CDDB2C287903E71C41D73393A0801C80F1BA7442346146A48F3BDD25C09503861F451C874BDD59D0606582C00825E9DBA9808646AF6C90722D45522F21494183E552A65354EFC17586939467460F4B4DE51A5A32A892ABC939724AE3377F864E69A0C53F99A1964697A2C45130EB5D0566F63853877B3FF756119E8EF39470E4674966C2CB8FE0BEA36154A84969BF9A4BBA1A407B87B631CBB5434604C9D83CF7A5A8996E32DF663A5F00A3F0C71A18B2D7238B3F679E12C938D8E63D010EEF8954BA9F721D0FCD4CB9FE6C850CAD87DD8D27034A46A901499C1D5207124429458294C1C1B559D3172FFF44B4B6609BFBD1E90E387F62A6D5781698D5A253188EB9E27175226431803D053AC00515AD65259E5F7FB39495B5F05017392B26CFD21894FEC57BDE1E4DF6D44207A2DD8A6D611848B51A3AF2A99F33F05BC268983B8D83242A681B2136220CB739478C02CF3F08F30556C282B2FEBD003AE7110A280E5EEAB8143A5FC2D657A89EFF47690733A1C8765543C643BBD0192C5536D4F77B8759421B99343035BF0A9225D6AB89DE287A623DB51A8243EFBB6A5A4BAE5038213D06FEDE8A8E5355AAB9E076C69B11DDBACEDC3D17CEE20E44BE5402002DEBC7F5662004FD0DFC6B82364DA25662428C599F6C746BDCC68761A4F51DFC5E6F7E83DDFEB42CED8BB54A929070FC51D29C7FC817FE47D76FEAE0847C414B311AF2B879A308029D09C2550A61A8B11D9EB9B133CCFAA1C1A30378D23C5082C6780D0319FCC13C7DE64CBA6D0FD4C68258F4438F5FBE4D5D3419B05917E44D52DB92B947B93E6F15ABFB5FA093344139F3200B19029E0DC390A18E80E1A6D811F9D150D0DE7787E926AAE6D817BDD7351F51B90CE4A5812F57C95B8B11CACBF42B7D490D215531F310E335EDACBEAAB3BC1EAE6600A76FD2DCCF570B19669367A00D26041CA9850D05662DA87EE0BAD96826373DBFC884CB5377E6D2019FB6AD369724EE2EA1C7DEEC9D6FEF6E355B5F242631C512A62FEC07DA06D5468D276912BF1590F1ABD0C185A4E225683B83DF0C3C47134609A69ABD0D37573DA43A099997ED32C6EB3DE8253E04FCC2A837EC1B90EC9755D6C8A73E0B97F9905E6AF8E21D746A3207F62E848CCB142021C97646A90E83399126EC96ABF1D3142A77FD14D13D699936A2861E40B28485577015AA35AB7A2B9F3997C31827BB244BBCF7C07703C69A550BC7DC2BD72AF0615DA17209C08DEA871DBC9B5A907823C628F7BEBE8B577CFFAACD90833483FE766778620CABCC906EC1DA484DF9E8E9E6B0A7F549326ADD44E02253089CE500B3ADA3B6AB95239ABB86CD317C4CD2232B98D3A3379B1F10EB65661F3814A143C809956CE27198279AD224A335DBF55E197DDB3931775CB5C5C5E7668971FA77571B73590C751DB7CF8A3C69FBF8DF147CB8B2A571A0F33BE1449FFC7BCF8AFB11151306D227A0BA7134F3102BD5562987D2925D0E1091E4DFB74B3863FDD6069978C6B2E040BE24A9F926B9A0CC5388C10ECDECEF7F4C27E9BE7A3310C0D246C2B14DF6AB4ECE746DAD7D855292E7180704725983A832C5FDD9D213DCC8B9EDCA58DD1A4C3A86651FE5A964CBBBE7A91D1F9DB88227C8D4CE349994AC7A552A9459FEE8E5EFD7622B0FD8842DE035FF1A9ABC44799123BF22A215E85DCE136B8FD0CBC38CF375BA5B3A8EA7FF43CB2347DB10415B03A68541B900D2998DEC856F3A24E3DAD13B453CB13EBFD37B36502D5EE15F53C1736BBE6046C5F8C210A1CF89F143CF40DDD0D56A76585E3EC3F9E98254822723D74CB650A646C2140D278258278AD093C6F817AC2AEE2F0E847D4B82A393371627792ED464AF1211553A363D912CC29DA623D077EF21761266B8717B869321B05DF1C0FE3CCA77AEC234BE208B66461F5C0C6F64D8ED0DF8D96B9D4F2063A87A94D7820BD1C8332BA5138DFB5636A1FA0C0238E72399849C2041DABE15E44FC80046E1F0C8E277E18DBB8469B7B2633148E186CD19C8CB6896EA05FF10F9A07FB4B06AFFF0D08866C12AA5B1D6E1C0D285A372C0C0BEB1E76C8340058DB2DD16FC5C5C9589E92A2B3C05BC4BB82E900B865A2156D11A07A8892AEB4CBD235817EB95F000B5ADB0F38CB31FB8BFDE5025E77CE37F898906598A4F1D2065FC2D1E4E42DDF6175AC81A52B8A83BAB6FDA12A0064DDE3370D4406BA01A36AE7097AFE59A83B4BA51C25C22B1C8BCDAFC6D1EFBCB8E381742E66A6E4C80F7FCC476B64D8A491A49DBD9C8414859162D2B8A6B13FE5E64B5E5F1A7B6379A82789FF9041FD6362F3F9E4733E1AA698C8C65651E7BD1F0690DB8B74A82E22483C1C2B681CB2B6915F275AF407B63EC0D3D60BEE92640664BE9785376B92EF54D5BCB34598B368EEFB96B57AA49829122A3340CF1B829554459E8558ED38B223EB700E7DEAB921C3BFB680ABAAD854BCFFCAECC6AB9C19DC2091A9DCEBFB15D071BFE9034E0A9DD45F9C5710912E43AE7370FF7EF07683D3EDE4C5CB2D4C5D66CB268787123435FF1D7B4401C90FCA955B283B3100040004000400040004000400040004
sk = 05A8024A0951BD26040812131BDE0309DB8DA2C9155C060600B1685B4500A3032D361B004F6CF0AA160C36027537080D0102B4593E1B3C127E5F37ABEAA2C9000BD7A5A2630024395604031CF03F521409C201A40324E626120000C3000139073988A20739005212ACE3393C096A38241EA401A9155772022B006223B172E0516000120054AB08A266090F251C9A490C1E000C12CFA57E2AED04C300002D48021D6CA80426A9068951390052C0CF09368ECC0AA6BAA2A53F3F0157510253374B1B1210061D1C0103211D0F01872CB41B3354BD005D000A0C36000663041C481CA200B1B903BDA95A03811236B1062F4C00513630518752A208C2875348B3A20CAB6606A5A206078A01301DB437080739B7407A39C0B4001E8C69435D35518AC4009908528EAE0537063808AD0300041206510052001600150401BC1C3D5F3C3C000D361CE358D82436063E123618518CEBA5A4131E3CD8212200BD022E361E3601AC528A56E21BA8A8022D3C1C06032289B5512A37383704003207B2B418210D3600AB085A0321127E2151095C04245A3CA1530365016308A45209201F63ED36A2A1BC1313AC6659AA80394CD378DFF536A3DC3511DBEF9F30CC90FC78417A8B701B51F4EE8DB175BBAA09B55897B062057D89F568B7CD5560D9DE4E319F21D4D36447A081BF75644B72C14748754A176D9EE23C6456760A7C6AF069107BEFD8EF210110E6110633FA115CAAD49B932674D45ABCA4372AAFEB3EBC00EDF3824C9CEB95C674990EC37468C44B1C7485F2D87BD36B4D178D1B832BB6D7FBD7261D3BC26182496AD6198B47CC3DCD0CFE6AA019D1CCE484A4AFB80C0D784C97FA7C06E5476C7E1075CABFB5122B68CA744EB62599B3300376678B89B61F8F4ADA6A50B167DA800E9F66ADE8DA3C91178F987E155773DCAFA55C7683448AF0C4574A1C41FCA478A108E1A1E8D7A3F19E1BD3B91C561E6E83E36F88D2D03C5FFBE01E60B0D53A46C87FDC83918795716894C674231DAA59CA14E8888A81A40507AEEADEACC33D69DE6E15D89CDCBE3AF79621ECCA8B27668646AE1404F7DD6B34B3941072A13CBAA2A46E2CDDB2C287903E71C41D73393A0801C80F1BA7442346146A48F3BDD25C09503861F451C874BDD59D0606582C00825E9DBA9808646AF6C90722D45522F21494183E552A65354EFC17586939467460F4B4DE51A5A32A892ABC939724AE3377F864E69A0C53F99A1964697A2C45130EB5D0566F63853877B3FF756119E8EF39470E4674966C2CB8FE0BEA36154A84969BF9A4BBA1A407B87B631CBB5434604C9D83CF7A5A8996E32DF663A5F00A3F0C71A18B2D7238B3F679E12C938D8E63D010EEF8954BA9F721D0FCD4CB9FE6C850CAD87DD8D27034A46A901499C1D5207124429458294C1C1B559D3172FFF44B4B6609BFBD1E90E387F62A6D5781698D5A253188EB9E27175226431803D053AC00515AD65259E5F7FB39495B5F05017392B26CFD21894FEC57BDE1E4DF6D44207A2DD8A6D611848B51A3AF2A99F33F05BC268983B8D83242A681B2136220CB739478C02CF3F08F30556C282B2FEBD003AE7110A280E5EEAB8143A5FC2D657A89EFF47690733A1C8765543C643BBD0192C5536D4F77B8759421B99343035BF0A9225D6AB89DE287A623DB51A8243EFBB6A5A4BAE5038213D06FEDE8A8E5355AAB9E076C69B11DDBACEDC3D17CEE20E44BE5402002DEBC7F5662004FD0DFC6B82364DA25662428C599F6C746BDCC68761A4F51DFC5E6F7E83DDFEB42CED8BB54A929070FC51D29C7FC817FE47D76FEAE0847C414B311AF2B879A308029D09C2550A61A8B11D9EB9B133CCFAA1C1A30378D23C5082C6780D0319FCC13C7DE64CBA6D0FD4C68258F4438F5FBE4D5D3419B05917E44D52DB92B947B93E6F15ABFB5FA093344139F3200B19029E0DC390A18E80E1A6D811F9D150D0DE7787E926AAE6D817BDD7351F51B90CE4A5812F57C95B8B11CACBF42B7D490D215531F310E335EDACBEAAB3BC1EAE6600A76FD2DCCF570B19669367A00D26041CA9850D05662DA87EE0BAD96826373DBFC884CB5377E6D2019FB6AD369724EE2EA1C7DEEC9D6FEF6E355B5F242631C512A62FEC07DA06D5468D276912BF1590F1ABD0C185A4E225683B83DF0C3C47134609A69ABD0D37573DA43A099997ED32C6EB3DE8253E04FCC2A837EC1B90EC9755D6C8A73E0B97F9905E6AF8E21D746A3207F62E848CCB142021C97646A90E83399126EC96ABF1D3142A77FD14D13D699936A2861E40B28485577015AA35AB7A2B9F3997C31827BB244BBCF7C07703C69A550BC7DC2BD72AF0615DA17209C08DEA871DBC9B5A907823C628F7BEBE8B577CFFAACD90833483FE766778620CABCC906EC1DA484DF9E8E9E6B0A7F549326ADD44E02253089CE500B3ADA3B6AB95239ABB86CD317C4CD2232B98D3A3379B1F10EB65661F3814A143C809956CE27198279AD224A335DBF55E197DDB3931775CB5C5C5E7668971FA77571B73590C751DB7CF8A3C69FBF8DF147CB8B2A571A0F33BE1449FFC7BCF8AFB11151306D227A0BA7134F3102BD5562987D2925D0E1091E4DFB74B3863FDD6069978C6B2E040BE24A9F926B9A0CC5388C10ECDECEF7F4C27E9BE7A3310C0D246C2B14DF6AB4ECE746DAD7D855292E7180704725983A832C5FDD9D213DCC8B9EDCA58DD1A4C3A86651FE5A964CBBBE7A91D1F9DB88227C8D4CE349994AC7A552A9459FEE8E5EFD7622B0FD8842DE035FF1A9ABC44799123BF22A215E85DCE136B8FD0CBC38CF375BA5B3A8EA7FF43CB2347DB10415B03A68541B900D2998DEC856F3A24E3DAD13B453CB13EBFD37B36502D5EE15F53C1736BBE6046C5F8C210A1CF89F143CF40DDD0D56A76585E3EC3F9E98254822723D74CB650A646C2140D278258278AD093C6F817AC2AEE2F0E847D4B82A393371627792ED464AF1211553A363D912CC29DA623D077EF21761266B8717B869321B05DF1C0FE3CCA77AEC234BE208B66461F5C0C6F64D8ED0DF8D96B9D4F2063A87A94D7820BD1C8332BA5138DFB5636A1FA0C0238E72399849C2041DABE15E44FC80046E1F0C8E277E18DBB8469B7B2633148E186CD19C8CB6896EA05FF10F9A07FB4B06AFFF0D08866C12AA5B1D6E1C0D285A372C0C0BEB1E76C8340058DB2DD16FC5C5C9589E92A2B3C05BC4BB82E900B865A2156D11A07A8892AEB4CBD235817EB95F000B5ADB0F38CB31FB8BFDE5025E77CE37F898906598A4F1D2065FC2D1E4E42DDF6175AC81A52B8A83BAB6FDA12A0064DDE3370D4406BA01A36AE7097AFE59A83B4BA51C25C22B1C8BCDAFC6D1EFBCB8E381742E66A6E4C80F7FCC476B64D8A491A49DBD9C8414859162D2B8A6B13FE5E64B5E5F1A7B6379A82789FF9041FD6362F3F9E4733E1AA698C8C65651E7BD1F0690DB8B74A82E22483C1C2B681CB2B6915F275AF407B63EC0D3D60BEE92640664BE9785376B92EF54D5BCB34598B368EEFB96B57AA49829122A3340CF1B829554459E8558ED38B223EB700E7DEAB921C3BFB680ABAAD854BCFFCAECC6AB9C19DC2091A9DCEBFB15D071BFE9034E0A9DD45F9C5710912E43AE7370FF7EF07683D3EDE4C5CB2D4C5D66CB268787123435FF1D7B4401C90FCA955B283B3100040004000400040004000400040004
smlen = 2098
sm = D81C4D8D734FCBFBEADE3D3F8A039FAA2A2C9957E835AD55B22E75BF57BB556AC805023654FE630F593E99FFF5297EF6BFE3F62820D7F52E74ED0CDB76DC91FA1DC8BDC5770CE7F596175022BDDE9CE0C4DAF5FE92CCB2F98D2478DA42FD18F1BA1DA2CE470CA731B0F7BA1571D6A732F908CC2016061314E3D9EB3C3DD142CE29E69AF701178B1FCA2375CA8736E4DC533E57C5DA19E6233D20ADE8A2CF6E3AB70D240B5E26A13D64297010DDC6F9E5B12815C4D6F2B43B74ED442DC3E1623DDBE803038CEB6EFB891FBF17BADDFA3ADC323B248B219A2807C4F815D8F5B42542D3831BE0EBDE0FE9E2C23CB0D3BA3B9BEDE2391A1210D076DE17E0D3DCF9312118B5344D0B84011F2C79F03CFF0CF2B1C98A3DCBE84400E3F58DC6A3D0860D25384A1497E0DAF6D2DD08CBACC584C814C1A3DD10F770F893C7282C80DAEAE210EB253FFE248CEDB83441CE88E34E3CBBD75A3C481E813516F444ED00C92B0A8AF0CDFDE928D8EC0AEDDDC04A1759F61E12042B28216C2739FD6927EF2510E05008F5041821272C85D069002F2FDA283C223C1A1DCDD909B615C8F9FE1E44D49DD395DAD213A9F6BDEF16E88227C9F68B3413253300E32580EE490B1DF33C0A7409DED40E35F6C623FD44FF42D4D8348FFEAFDF0926111CCD0D03CDC2F350CF3024AFDDCAD90410D9153CC6E32D8BD62DE4BB19C501930AC331AEEF7E182515B81AB7FE21FD6ACB97F84DF49C3898040DF2FCFBC501BF0E9E3DAD0F063A51123CE650D864165D380508D0DDC1ECF0E9E9E485F6EFEB5B34952943F664D6A4D455F79E2A1DD680F4DC1FA1EC02375A0E0AC73E2299F6900E3A27BECBB6DD101744EF9F2A83EAB109E71D19D857F034E9C4EF7CDAC9D423E6E0C0C514BDDA29DC55F3A42FEA0BDD20560026E8B43E52CE6F2B25C13EFDE020271E1C3B2FF9CBD77115691195ED46EA23F5AD313F06153ED6D3482AE0E111F5F12B2E2C1EFE66FE90D08FC4293F29037F060C3517FD1A0F0E1EE72A7BD36F2887EA033212C4E92C410216F82B0BB6250E0E7CC9A6ED150CC4FBD5FB24EF3BF609E06E2688EDB0038ACAD2C163C7CECD21FAB323F8E0792ACBE6730256C8A0E46804DB1731345E0DBF1E253870025F3E4CFA94055FFE901E17E82A054F321402843517238222840D8AD6DCE9A31A1B2BAD09CA3BE8DC051E10F560236E0021D8C0C1372A89CA481F5619C30FCBDACAC8311743147924FBCA65C798C93EC1E8D065E708E96EEA621D6DFF1432AD0A8D0CAFD8E8FAA9013FEE7D249F222BFA9C36A2F5D6357FE1213A5BD633C8DCD1933BC50538E1931E3EE67CEEDF35581613C7F4281CD6EEFF20072228DA14A53F29DC7F0803EAA2F91E3A251D97EF290CC7F1AAC5D83CDCE32F1D6F3C9B1CE60A160F0D1855E141054839BED9CAC05A399FE57DFD040A2B24EDE60FE3332E9A00C73B7504393E2DD71B2947D8741393C5C10342C78F2E83C8DFE95610DA0B26C0DEC0FC0E8F05FEEFCD223BD38BD3463B32367FD2B1C801070F213101E5EA17C515322DFDCB20711410E8E31E03DE43213E0FC5D61F24EC0CA93D15E6F1C00B35F003350D3AFCEF030DE9DD01131AE8CC15DEF6238AF43B1C67324F2FCA3BB104F60B0FDB48EE5EFFC0F7AAF95B14CF1276FA2CF5D20F7DE009314426DA230ADBF0E017E86A2DBD26C41ADB16DE06583AFBD33DDB930F883FA3F73BC4DFF323292CD92C2F5D19401851C7DEC035C925F2CEF318DAEDF211103615072D203AB2C78EC09536ECE086D703C5883C4A29E8EDEA160AE7EEE48138ED1B2BEBDF27E7E89D1725D286C0C4F977C8CDC310C5A52E9C39C7DA72E578D83E01B0E4A306A83B88FBC8047100462A9633A935680E6B18552F36187212B3D8F126F715FCE4C7DD14291AC8071270D42B086DEC351A63032BD0BFFB0C2D0BD4F12DA1CBF2CB1FE406F63D352817AC0C25FE2CC036F01822C9E89033EEE67F2C1B3297357E002E2066F660E8F1158933A91C912BB3F03BF11A27471CEE19DA2F93F71FFC352B713680FA40E411E1B8D735CC16C6111835D03BF37438BD0D14E159D705D419E13BFE55CA4A1B0830082432FDEF13E1201F3CA9E1F2E24D2814203502FA1712F9370F49F70D397CD4A1118CC9211824E516CC1CF9EA216AD65311303454C080DDAE0711C6CDC5270D50C89A2A3235B4297CF8690C8114B5DD74FFDDEDE11FD5FC6E3C1E294CE568D867087339FACB9CEC152DE7EB6DF1D6E56300ADE36DCCD4DB88DFD4C55AC8C4347E087930E0CB76E2073E003A202A1D39010C510ED4F9C0DBEC21CDF6B5124119C21174222DC5FAF12A16B3EDACD895F7A0E585EAA80C8B23C6C7C026D6DD7BC703CA88DEC1F9E4F22900C32392DF902C730EF6D2F43EBEDFA7F97312BEDB930F21204525C302280079F5653ED9F24E12E5CF710773CAA6D114007E277FC29A2F0B1FC5FA49256DE446EF1601973DFB061ADD0C294913683E64113B2669301D334EEE65CC432932DED428F9EF03E776361FF70E37E6D238D3EBF6ED0EF52481EA290CF3C19CFC90F9A3D687EB66CF38FC17D2AAC0E701301655E848C08239A2F00301C0EC63C57530431D4C0B3B3264C629167AF82BE80B301025D820FFCD06274CDBD72BAB1148F9D0D9DE2E59F8F813E92C18F414075DF56A365DC2C1238F0E9916E2CC40E1E4F62811E2F85110B3FF472DA4151802FD0E2B05B8CCCE3B96D44FE7D8DA67D94F0CEC135B3D11F87F3EA1FF36C5E4CF3C15B1D6A903E4EDC317F3332BD9C30128C57F1445D2C333EE3D4527AC3F5236420A2C0C52D10A32A9EE7202561D2C2105130B3A8330011918FD2F0CBBD54A1C68CAC20A53FFF8D4CBEFBAC06B0CBE3D6A099DDCC9D1232548E1FAF92A0D61198B3ED83480E71B2CEA29522CA81A65E44F36C1DDB212B01F3AD7BEFAAD1C531D00040004000400040004000400040004

count = 1
seed = 64335BF29E5DE62842C941766BA129B0643B5E7121CA26CFC190EC7DC3543830557FDD5C03CF123A456D48EFEA43C868
mlen = 66
msg = 225D5CE2CEAC61930A07503FB59F7C2F936A3E075481DA3CA299A80F8C5DF9223A073E7B90E02EBF98CA2227EBA38C1AB2568209E46DBA961869C6F83983B17DCD49
pk = 0520D0908B4411FFDAB8C413673F652633BAB1167EF36C812D069E920C1602BD444CFC3E056068988FEA510DB0B0E28B550DE8E74245FB6F5C00E61AA92F1DAF7EE09A32D746B53F5EDCD293DC57F95CA22EB2F47B42B8EE17668A5405D4E4BC35E89E1CDA8DC04FA0474BBED14319620EAAA148E8625AAF9A40E77BA4ADBEA992980676D1D8C3AB198C14FC8C69FA1FE2A1BE170F850DAB75F52C734E40911748829C54CB13B377A9D1EF65D2CDEF615C358B1E5E322F408F955F10F5FEE7803E602A2A777D993DF5D4BB148FAC5EDC5C1E9F8F671D9404677F8BC60837DE8E58B3ECA74C10EE091BB1C917E91DE1BAEFA1AD95CF9E526D8DF1FD68A365EEB4771B4FE83FD7B2511FAF28FB6FCF2505BF895D5FD3AAAF8BCD3E0F1BAF8CE4267572CAE24C9D407E89CD4717131F10EEC83B672A21FF265E1841A66D7D7983EE1A7BC5EB882DD62348C330BFF060EFE577BFB0BB5600677FBCD1A10EF3B40CFD6290F0BE17803EBF7CCF34D4FD7CEAE12383189C98D32FD9DE33938E5533023992671707EA76229D711540DFDEDE983A4096C38165B2F80CDF7BA942D56B0105D883AEFF18B110BC4FAEDCA0C32B14EBE59FF03FDAFC841552AE24C57FA2C013DFC32CF888DDE3BCD9A21359975CBC851104C8634C0453BA59474EE6BDCB66634F1D56E1E0CE64B4233469086FED373845C53F76147EAE693DC87117A8A51D3224A88BF894D9110C6B39E70F37D3580A47DFA712F6AF6361226731D968981D69A1F2BEFEBA10EE6374D49C3D4BD716BA35CC9B1E5EE31AE07B396122086BF2020F94DCEDC82F754F53605AA51670DE8DE38F1AB403C5444584135DB7376287EE8FF0AC0365742BF9CB75D73B130B0950D5A5A0B66EE3B59851A53C66855198EC960D0CFDC04008A78ADC567143A8CE237F8C7A1D853D5887CAEFA9E9E19611D894A1F598FA90EB6651A30AF605E8C5AF4651E5692D93211D8BA15B5247EB673BBDE3747D00622CE37A864425D2764727EA83988F756B2ED6ACABD8E78F2BEDAC2E91D103C0DB582ED5722E30A00CFB059FF54FE415B1DCB4096FFBCDC5562099B98610EC84E303139897604B9A9994A4003A4AE8CA883F69F9A3A3DA3B29E044D7A517D85B6EFAD8CA53F248BFA22FE4990F022E37F30C82F80B9395D2359530699F314EFC55786C7BA01493F7255DB49762BDC014051BF0DE10F88061FBC1AB2D6F4540B67A70849FE70FE69735D6A08E27DCCC41D38019CE3C21AC4417E04F6B1E5ABE56892752BA6DC56D3A682580910FF5C83262D309A160B3255594B4F3052DF19422E6DA001E3AC7B59226B962D2F445BA5BFB955EAB665C96B7A80EF4AE6A8575BFBDC878561F97AD0C28EBA18B66805A1661E255A2D7F31FC5D10E59DBD5CF9123EDC7EEF94F14447D100EFB36384B102B943DC755481641E5129EBABC5395936B3B5E94C8E6DB53C97DBA928011EFDC743CD66C91F62E2E2FDEAEC7445E1C274B76A8E0D2CEB5BD357A891AA3C554BC24139D6DDC7A392E68F5F1FC56CBB22A6737CBA52C53068B8F5A27D0365AA377532A3FC8586B27D583A54F7E5AC63500E18450FB6CBE800F33F332BA65F5E125EC2876F7BAF7E376EFB7C6AF0116F5B2AD40E2DB6583B201A584927A49F8325D2CD0FE459018351B6FD276CD08708611EF38EB9882C77FF5788AA0FBDBD17E615F3C37CFE13CCF16ABAE466C851DA7A3EC93E3A68381E182475A84A496A0ACBE315B0F477D890ED9B0CA7C8F24B0F120678428D7127640208C9DB7342F4AE8F8FA6013E4C431DFE6048DAFDB072BFCE420C841E9DCF8D5313CDCB54CD0CC125AC465BF3520B084EA8F4FF17F5E42D19DC66DD7BEE86D4DB6B5D407B87D46C8858DDDCD6F41910231CA3A2BCF825AC1367A37C24A1D95DD2572AFB7F339AFCCF27C03D2E1F8497E7261E11B12B6C22921148DE24295E9F33C3D18C9B41EF1D79BA057215D56B99B3ED57C1CB382EE60AC94E68EA24AC2780BECA6AD83CB1806922EE9D774398C162DF892C313F027CAD931E57EC49B5D3C22172801A46435790D051C8C5F1C62C2A530F123FB94F5552D3E41D42931864BC835604AFE5A22AA1BF38C140B81EAEF295680AB0AD7704CA3F08676B0EA3FA189D78E850A7604441B48C81F8169EA52F963171B69B8F288B5281EA09C96571BF1DBD206986753FFC898F0D21AD35826F25F9D60E087FDF59B8979C7D7B5A982FC4561096916A374C4F04CFFD6F23F1BC4AE198610D4CCAABB3D6F8331A870F52E1A3335E9953237126627C40168CA6DB9C5E5EB59E1D890B30874E2D1B28F4B498D78EB9AD9845827C1EDEA2749B0DEB70BED9EEE9B74FA0A7883C124F73475448EC1B7FC6092B5C33C3A3F6BD1682935FC0654AAF572630B3822875A348F7ABEDE5D45366F9304E3617A66B387FCEBABAF562A0BB06C2E7ACB379BFF25B1EA7E4EF36D1247FF272DCE02205041811A75928ABCE280944B9EED203B1FE14C418A61DE71E53A2701F0CDF73E706B5FBF73BB84F02ED0D5E81CFBBF7B03C44BDFAE4A25927AEA329A9E16BC99A51CA4644AB343299184B69858BBEF4053B22D1408BD0F57D50D1E5FEA28064BC78C020907126EF924F21EBBE903E4D62B10F3A4D4017DEF2F10D8EDBCE1EBC22F36084D89A42E4A5FB69A2548BE7411FD14CE858FD67FF36BE65DFAD369C076A0C429592C8B1945E0555D3058545593D4D7BB8A9F5EDB2EEB523F92D90D4185055EAF48FAE82485DDE6D8587139EECC2C75D7649B4DD535339E7A7670BB0DC5C488919D4A3460F812FB959C6A1E90D2C503538D19B1E069ABFFAC6A6CAAFD5C66A3A78BAF113D4CE51ECEED47363FB5F982A15336FD33E1DE0BA6B7FACC98F849665E308A001B4B46C400040004000400040004000400040004
sk = 0512C63F00DA1B113600A2C6B3AD2DBE041D0361085312BF1C1B004904DBD8A23187A2661CDAAA000003114DBD4A21005339B4B6706C45B499A2620C725A0204A56C2D886F1B21A20FA8001E2F1E0302312D5109686E63011B08A8350D423801E15C12F039510609251BF2C20BDE6C0529CF0079A507B11B63486D0FC60607153F0509A3001227B403C30103B4003EBDD80201D802A2579F0936A4024523065100002F00365A0E0506896602032C03021C133F039B6F1B01404A0913564901012600191512510227526E65135D0157C02D2521DB06DD0B36D163055B48065A005C3657601B03DBA45200C008A5B73FC35412392D0B3F3C99043FA2361C0800BF57A453871E2821D9641B7E6454030212C3EAA2B906A29C010196CF010B0314450A5306A309130C0006371814B10909068F00247F73732D51A20136A43F155406AB0208E3150354A4CCA3035443BE3B535A3D368D361B09B63C535200A55C1BB60936A3032499030015A8447A00A500042D54BAA40041A4CF65021F021B065A50090015093C0321B17B0C00DC515D5489A23F05500C5D05320163061D15A55CD5BA2595193A4DC64F32B53EB0C4EDAC32F8B0B8C996D69F096539FBD9078240726707744C8035CCB4CD775871BE7221175C4B4C299FF2F70CE95A7FFC76CC5208B4E83BAF3AC8E6C05F48FF68634AF4332D470369823AB312BC2BC0C9B9D3191E0B3EB5EEF5CCBD41616A25D6CE97FC9F66F6CFDE47B397A338D9030020D0908B4411FFDAB8C413673F652633BAB1167EF36C812D069E920C1602BD444CFC3E056068988FEA510DB0B0E28B550DE8E74245FB6F5C00E61AA92F1DAF7EE09A32D746B53F5EDCD293DC57F95CA22EB2F47B42B8EE17668A5405D4E4BC35E89E1CDA8DC04FA0474BBED14319620EAAA148E8625AAF9A40E77BA4ADBEA992980676D1D8C3AB198C14FC8C69FA1FE2A1BE170F850DAB75F52C734E40911748829C54CB13B377A9D1EF65D2CDEF615C358B1E5E322F408F955F10F5FEE7803E602A2A777D993DF5D4BB148FAC5EDC5C1E9F8F671D9404677F8BC60837DE8E58B3ECA74C10EE091BB1C917E91DE1BAEFA1AD95CF9E526D8DF1FD68A365EEB4771B4FE83FD7B2511FAF28FB6FCF2505BF895D5FD3AAAF8BCD3E0F1BAF8CE4267572CAE24C9D407E89CD4717131F10EEC83B672A21FF265E1841A66D7D7983EE1A7BC5EB882DD62348C330BFF060EFE577BFB0BB5600677FBCD1A10EF3B40CFD6290F0BE17803EBF7CCF34D4FD7CEAE12383189C98D32FD9DE33938E5533023992671707EA76229D711540DFDEDE983A4096C38165B2F80CDF7BA942D56B0105D883AEFF18B110BC4FAEDCA0C32B14EBE59FF03FDAFC841552AE24C57FA2C013DFC32CF888DDE3BCD9A21359975CBC851104C8634C0453BA59474EE6BDCB66634F1D56E1E0CE64B4233469086FED373845C53F76147EAE693DC87117A8A51D3224A88BF894D9110C6B39E70F37D3580A47DFA712F6AF6361226731D968981D69A1F2BEFEBA10EE6374D49C3D4BD716BA35CC9B1E5EE31AE07B396122086BF2020F94DCEDC82F754F53605AA51670DE8DE38F1AB403C5444584135DB7376287EE8FF0AC0365742BF9CB75D73B130B0950D5A5A0B66EE3B59851A53C66855198EC960D0CFDC04008A78ADC567143A8CE237F8C7A1D853D5887CAEFA9E9E19611D894A1F598FA90EB6651A30AF605E8C5AF4651E5692D93211D8BA15B5247EB673BBDE3747D00622CE37A864425D2764727EA83988F756B2ED6ACABD8E78F2BEDAC2E91D103C0DB582ED5722E30A00CFB059FF54FE415B1DCB4096FFBCDC5562099B98610EC84E303139897604B9A9994A4003A4AE8CA883F69F9A3A3DA3B29E044D7A517D85B6EFAD8CA53F248BFA22FE4990F022E37F30C82F80B9395D2359530699F314EFC55786C7BA01493F7255DB49762BDC014051BF0DE10F88061FBC1AB2D6F4540B67A70849FE70FE69735D6A08E27DCCC41D38019CE3C21AC4417E04F6B1E5ABE56892752BA6DC56D3A682580910FF5C83262D309A160B3255594B4F3052DF19422E6DA001E3AC7B59226B962D2F445BA5BFB955EAB665C96B7A80EF4AE6A8575BFBDC878561F97AD0C28EBA18B66805A1661E255A2D7F31FC5D10E59DBD5CF9123EDC7EEF94F14447D100EFB36384B102B943DC755481641E5129EBABC5395936B3B5E94C8E6DB53C97DBA928011EFDC743CD66C91F62E2E2FDEAEC7445E1C274B76A8E0D2CEB5BD357A891AA3C554BC24139D6DDC7A392E68F5F1FC56CBB22A6737CBA52C53068B8F5A27D0365AA377532A3FC8586B27D583A54F7E5AC63500E18450FB6CBE800F33F332BA65F5E125EC2876F7BAF7E376EFB7C6AF0116F5B2AD40E2DB6583B201A584927A49F8325D2CD0FE459018351B6FD276CD08708611EF38EB9882C77FF5788AA0FBDBD17E615F3C37CFE13CCF16ABAE466C851DA7A3EC93E3A68381E182475A84A496A0ACBE315B0F477D890ED9B0CA7C8F24B0F120678428D7127640208C9DB7342F4AE8F8FA6013E4C431DFE6048DAFDB072BFCE420C841E9DCF8D5313CDCB54CD0CC125AC465BF3520B084EA8F4FF17F5E42D19DC66DD7BEE86D4DB6B5D407B87D46C8858DDDCD6F41910231CA3A2BCF825AC1367A37C24A1D95DD2572AFB7F339AFCCF27C03D2E1F8497E7261E11B12B6C22921148DE24295E9F33C3D18C9B41EF1D79BA057215D56B99B3ED57C1CB382EE60AC94E68EA24AC2780BECA6AD83CB1806922EE9D774398C162DF892C313F027CAD931E57EC49B5D3C22172801A46435790D051C8C5F1C62C2A530F123FB94F5552D3E41D42931864BC835604AFE5A22AA1BF38C140B81EAEF295680AB0AD7704CA3F08676B0EA3FA189D78E850A7604441B48C81F8169EA52F963171B69B8F288B5281EA09C96571BF1DBD206986753FFC898F0D21AD35826F25F9D60E087FDF59B8979C7D7B5A982FC4561096916A374C4F04CFFD6F23F1BC4AE198610D4CCAABB3D6F8331A870F52E1A3335E9953237126627C40168CA6DB9C5E5EB59E1D890B30874E2D1B28F4B498D78EB9AD9845827C1EDEA2749B0DEB70BED9EEE9B74FA0A7883C124F73475448EC1B7FC6092B5C33C3A3F6BD1682935FC0654AAF572630B3822875A348F7ABEDE5D45366F9304E3617A66B387FCEBABAF562A0BB06C2E7ACB379BFF25B1EA7E4EF36D1247FF272DCE02205041811A75928ABCE280944B9EED203B1FE14C418A61DE71E53A2701F0CDF73E706B5FBF73BB84F02ED0D5E81CFBBF7B03C44BDFAE4A25927AEA329A9E16BC99A51CA4644AB343299184B69858BBEF4053B22D1408BD0F57D50D1E5FEA28064BC78C020907126EF924F21EBBE903E4D62B10F3A4D4017DEF2F10D8EDBCE1EBC22F36084D89A42E4A5FB69A2548BE7411FD14CE858FD67FF36BE65DFAD369C076A0C429592C8B1945E0555D3058545593D4D7BB8A9F5EDB2EEB523F92D90D4185055EAF48FAE82485DDE6D8587139EECC2C75D7649B4DD535339E7A7670BB0DC5C488919D4A3460F812FB959C6A1E90D2C503538D19B1E069ABFFAC6A6CAAFD5C66A3A78BAF113D4CE51ECEED47363FB5F982A15336FD33E1DE0BA6B7FACC98F849665E308A001B4B46C400040004000400040004000400040004
smlen = 2131
sm = 225D5CE2CEAC61930A07503FB59F7C2F936A3E075481DA3CA299A80F8C5DF9223A073E7B90E02EBF98CA2227EBA38C1AB2568209E46DBA961869C6F83983B17DCD4905C71A46FF1ED25FC659EDDCCFB1C475D2D219A1FE6F209F088F26402928DE19C5E10BEACF183E96C78AF4D5E254D10803B6E1381E7DE8C6070BF5A0D45EC4B5F49CDE05F5A7F93C1BFD2D9E1095C3CA3F2A2001308A1466037E3CE00DA139D8D66A2A56C6A9E459DC0824C50BD7E5DFC7EACA5CEEB6DC39C83FC3B2C306C219253FC6EEF295E3CEE6A1FCE23BDADA36185BECA30C843990C161242121F0EBF9E71A1B560058C578DC4A39D4342BFB45120615B02B901E7C3D68296D0B432646FD8ECFD50986F89ACEF507D81330C829F6BD0F921AC91605C45BC05E2B6019203DCC380F0D541645F23D382BFA69ED382FB2E558E29BEBAECE45F2D61EBDFBF80C75E7AE3105DB09CEBE23B313EA29CEFCF6DCF0E641CE1AE2B0C149F455FCEB0480CD6CF80F13C4007A3A85EA5F387C02F0F695C983364231CE07DEDA4310BDC5AD0786060ACE2F0E53EC50229A0A50C8FEE2A6F2CE25852C0515533BE32A32CC6B319B2B6DE480DA3537AF149B30B30759DE43D752081605383979CA8B38B52C3F07261AA4381AE2C1F024CE8AE90ED880C07BCB6B3920171029C40C5BC99EC47BE73C0B2EF6ADC7C7E9A5CAA0CCD5EF2FC4713494EDB811C93FD0234A2F943168F2D6C9E10248263F2F0B3D44326FC8E011130B7100EA0E97F664E84600972A3AE82617593372EE252FBC0232C28ADE3912AA1DA3CB63381DEC7D39412B26F5DDC63400EFE43ADBCEF5F8FFB0CD6535081FC70CB12B44274410301BCFCBCC2F6DED1F3AF0C24C23A1F44926683272C22EDB45EFBCDA8CC42CD1661B813E271365EF97E13DE99FF45C25872042DD59CBF725D5E1AFC77A3E4A03D4D9BBE247301821F5FF5F3BA8EDB3E2EA1C59300A2705164D10E1EADEE2BCE6143EC0199D2BFC2F33337122D8F7332034D2C52BAB2C2A1F023A7BD2DBE2240CC30D4A12743186F8E3E898193926F4FB15C4D839FC10C0F90000362D831D2EEDF8D4B9C933C7E8D5A1EA142619E09EF0392ED42E0208F5F8F2134520F3C9E8E9AD028D3D3924F3002323DEE5F638291F5DF5EBE4D9112AF62301F21C391A88FDF12720D65B1925FDD03B26FCD8C57CDC96D6CAC689208DE068E1CAE4C4278C32EBE0A0CD943E11058304040745217129AD397CFCE51BB300ACF5253FBB01391C201DEAE7CF2D9F30DAE6C4CD6CD81626720442CF4E042A08671A31F6DFEA86E453DF06FE1A12D1EFB63619E697E31AFF341B74D93F3C5C32193572F93E080930EBF07BDEA836AECE3F24C93547064A05291D09E358DDBD04A4325AD265DE782282C460FBB7C2910BCEC5FC02901658E9F4077FF3C53C8FEDF7C2F92AC7140BE25ED6192A123E04D3AA27872740390E072E325BF1570CA0D3373000C895C50CEB8A2E1BE9FAC0600781071910543DFEC9592083E4B327A4149313E7C62FE9970BB3D65CD40DF10CFDF5CB2D21CD1786F6BD2325CAA90D8C026B2EB6EDE8F61B318AF0FD2520FDAC140CD28535FAEE171FE43110E78EF993C4A0D4CA3E9F0B3FD59CC130E9C12D3ADE89D419FB15359C001FEC1E3329176DEB9136EFEBA2387CC40E0BD9059D0D1FDE5D0EF42682FCF3EF5FEC45159FF87DEA6ED8D10469D97520C2F3C40CF4D2C605CF2045091238AED4D205B8D59FCC0116760C0F34B838320B020CEAE36C0622E70C3B5AD9D83A15D22CDDB608711945186CDD20DF290FA91E9DFE0A14EC242BC269E0EF0B4B2349E37412E31213E1DD124FC706F09AC273294B017BC7AC27420101E8863555F1B0E2C319EA3670CBD125A6D028C520157735F203F4D501F642164EE1D6E4AD34B5C11A1439F4D0164BE9B2F891FF292327F914EFEF18CAF8C7132CD9433075CDD9D756C65A3F743815FBAEE4393E54F53F2C1DF38ED16E0A1E0FEF23743D6A1EB43DC82060CA21F964245916DC3220EC82FC3ADCD9FC78D9B60C19F0CD190C0BE5CEA80C443B090676D901C5A6332A0FF4C87DC681F3B5C444D517EC9BF1A13056ED7AD032CC87F16DCCE13DDEFAD0FA1AE80F1636365E07C4C10E1CD4F9F0C49B2838DD32F7900BEC24EF2BD91D58FE17107E3D87D2DDC2D3EDF73AF815ACD4AFEC66C473305735B31FA0FBD2E412DD06FE0E3286C5691ADCE87CF037F4B9C7122E7BDDCD3201EDB6D408108AE172072E08223E32EA572D50FA800FE7ED3738452E4ED118246BE34DEC7D3CF11598108E0CE1D37BE7CEF8221D80D0E30063F16FE500ED03C424005C089B0CD1F289C6FBDB02DC822539D1E7D03408CA2997DBCACEA8CCDF25A807F1D175299B0CEA03F9358C00F235D529500C1B1D70E21FEEBE25A13A0FE46C15A23716E721F01E2034F0E9D1B516B1CC67182DFF8205A1EE6F12F4F070E386082CCB553AD3DF3AF922FFAFF80E01E0E96EDC7CD33DD157E94529DDFF25CD8802B3FCE4F52FF4F7008BF3BCFB092F46FB17EA1915E635D3E331D3391D7FE38CE4D8D7961601E8F612B3D91BD2B2F3EB26BA0C7ACD0511CA3AAC3151EE0DD92132D93BEFEE4C246ADCB6E131CE1FDF4C25A33DE1D3C20D4AF8C4C6B1F2B71F9C0C2128B3044419E9E3B72A523AAB20190E2D21CAC1F2E46FDD9EDF823E1EE9D2F657D2E8CA7E16201A15ECFC1674EE11ED1FEAB32D9FD81903BCE83C123A0D803EF4ED9736FE03C6CCD1EC603848C06F1733E685E20B0A680DB009D20CA602602FF1C3FF21353CADF31B3FBD3D893539C6B9C8C2E09FC1F53959CD47CFCC09051453E1CEEE88FA67DB4F1A6A2B0A2E881252FC603C74F9BA32DFE29D2CF3228EDB971B182A61013200E1F3050A3DEDA8D8B70DA43DC8389DE7BF35DDEC1636842D2D05B3C6650DCD1539EC47FCF3CBBED0A82D4DE003DB2626B0FA5028FD1AC4C9CDD4AE210FFBDAC654E71E08EA18141300040004000400040004000400040004

count = 2
seed = BFF58FDA9DB4C2D8BD02E4647868D4A2FA12500A65CA4C9F918B505707FA775951018D9149C97D443EA16B07DD68435B
mlen = 99
msg = 2B8C4B0F29363EAEE469A7E33524538AA066AE98980EAA19D1F10593203DA2143B9E9E1973F7FF0E6C6AAA3C0B900E50D003412EFE96DEECE3046D8C46BC7709228789775ABDF56AED6416C90033780CB7A4984815DA1B14660DCF34AA34BF82CEBBCF
pk = 058E27077EE8554CA45682210650018E915DFDF5F6D292047E93F2128B6EB9AD64AA513E92424D4BEF2D42D956070100A8DB1312EE8274E573071F9CA1E99C1B92E2672BA9444FB7403DAEE869C02E6D1D20475EE7B9C7FAD6EC14BC0B581E1699EEE3EA962C915F532EC73DACC722B08B7E8B381D7C25E3B5B9C2A92391EFB1B1722F52D406771129879C115F9BB63E9BD6C97B0B2E22284F59B08901006C8C44F30EF1EB9C803D201056341C1297C9C02BA3CEE739DD10CBDE4E4B9FC50D9D85BB85BE51DB155D55D54E0DD3AC50496CCE627D1F0AAD8D7BCD82B3E139AC4541617F15F83061AEE3BB0962D059780D80AFF434BF626C79C3B77DBCD1EE90F9C4040F6FCD28810D61EB969D1C9C7EAA00318C8914FAA3BD594C42CB079ED70F95EBF4C92345D1A7F88FB70DE1EC26238CD466E6A20FC278044BCA19CD04FFD71310C6D7CA23DCC71DB9D23EACF884C7ED38EB2BEBBF36AD1EE53591F0F957C784B863E22975F338D77CECE3BE7C8EEB50EA7CC123F32EBB82EF7F56D0F0BA580636368518DC2F90DE0E8B57E743CE1DD25026AA9032CDAA657801394A61373786064D719C6E36CB0D25F83E591E128320FB8F51A127600E3EF951F756A2EC9D73F1EC85EB9DC39591B3A363455A6CBB7CC3679F524D138704DA95896ED0B90BCA75CD66AA0F114430B75827EE9FEDFBB1A9190D3506F3F3EB31AB091E12F77378E9EF7C27F47EC136A112C8C31A7CEE843699BB3853A81211658C8712463E4B8DC26BA5F97B957D4C7DD157A8EBF0389E348943E7A8B5496AADA6994643FB89A25DB18AFD9B3753FFFAAF93FDA209A9D731B9BAE3AE71BCF2EA0EB4966D05D799D98D83594FCD9019AFC20556B87C8C2B679DD42BDF4E15EFDEF00E0F28F8947F07975CB562B78B6B47E0608DAF03348D172D4B1836364BA1F1AE7FE8FA21C49A9ED8219952AC4565FD52A487EB4F2B962121A105FBC84968A12C529909639063235F2B98D4D61D210262E484E2287F6BA352E5CBCE9E89FBFC8BABFDE6BDAA20E7037B540244D7B1486F6D13D236B8BC9F2C7524F6001A94CAD7DB6BCF4F92A21AF858FA84518246457FED8E1AF161F145766255E0AC3D2F21D05EA8B846E83897449FB7AAA3B6D9DD0C6269357E4F20581F988276B6DE3A0954D996F6DCC9CA7732E51B084F14A8AD7536CA2F24C7822E03D92B2550D99515DA3F0C80A359D79C727F458332D25C950BFD63E0B13C7331F57B3639CF52D5ECEBCC2EF85CD15E832864F94408886AE8C04165BDDF1B6791072B1DF6820D3490226E40031E5CA99CE9FC40A59D97C821FA522722EA7E8F8BED8EC5AAE550D633D4062BB3E1BF2DCEF892E087BEF4636D0AE2F328425FF29865910967D80F8A86DFAB5E970ED9602C8EB72C79F78958422478F3839FDD9AF9AE64A213CDDFD10EFAEFA9C4F3A3ABE7BFD2CF0C1255521AAFF2D644E3A70A0F4A0A1D21BB9E8A914944F75355C5A72C1F32AAAC12419BB936025A6A7C11F9D786B4854DB7637681DC3EA7FCD1404EDD0C90A8B611D1014E3FEC02E635A89F87C57603AF64189EBC35555A7770DC30E032C25405D9A8B7A4441C993FED4FCC041623A2F7532F52752F97E5F969382F6FD1B57C2A8CE62317045B213513D06A4D9B3693CDA9A85F613EF44D3DA720E62441B98EA26DA2D1376BA3BA23DB305C8E6255C3261D0651219FFC6830E84FE5C9AC6835BA231C684793B7BE82B864A89EE595F012C35D2AACE2D86900AAB0EF1B5F39F5303614FEC225359F6A2E3B4FDEFC77D081F8359835283ECFF1600D1C2EFE9B808DDAEE7D60F1E034A77A0AB8C831173B76175341FD40EE4BB2909E37684F0A7EE61ACAB325DCBD932D8629A6E770933718699F78204B2AB83AB9B090117F37107165C9E43D6E9EE408A89EF0D7526FDF522CF21D3A9919A145CF066D3735AF3F06BCA4CAECF12E8B367D6D715F30E3CB772A02CC0427866FAE5B4E07F47B303521E741210F7FC08499D1C0684E65882E814871E72F81CCA68815C8961A7EB70D35B18494DBE6119D34BDEF5261D6E545180CF4935B10026E169BABBCFB655D874BCBEE292D54EF015025B19E277EDCF0D7C7309BD6632B753A5996B2DAF216251B7BF3777A6C4F46C206D146E342B15832E2FC7F07E57AFC360055FDB0D6464CA5A700867BA005074289B600CC1E9791F94344C05F5A1D445F402C0AC0201020430850710B7C0089D495D0FA6F6442E5B9A960EA0B6CACE42C1504B874C6760A99BA161F685042119E65908BC7A6595207FCE37344D1B5E58620AA5BF031061A1AE77AE3C5765BA6BBA93F02748EBBAA456A45048B6D83D46CA4CCF4A68942B508A859BC2E3B25785B4EE9BF236A79262E0059DAFFA4D8EB36FF2F5875E3D20ACD4DACB232F5771D45D847E75691DEB06A436638613EA82E955AC0848C09130E77F9A97F4FB1BEEA8E6C2FB393D2164FB93D264EA8E591F4C2678805F4A39DAABADE8A27D95A09DEDAE54B80351C1D4C508E4DC154BEA44A8449B98CB18A209261FC0A6FF6567507D9C073BF4BB02E6934292803410B46AE497091290884871E324D312FAEB2F9BF24AC7041CDFD14977FA3B9F84B59166FC73A7D1516E9FA33EEDC1C9E55A97FCA3E95C935D3C9F57565E039C7C541EC21CEEDA6336A23CE448B5AC899551A170F0578E81D9BAB70AC739F469392D5F987541B4AC40532065759C864D152A654ABE2D73CCC4B97C811CF08486AE995C1381438D659AD4ECB540343F965AA4B277A55757436D007EFCA3D03E40208B532105B3F29708AE2E81E7E2C0BD704858FFDF09EA66788AD4575D918F96C80E36FBF08B9B4EDEE3A380F01CFAC4FBF25085E18BF4BB2B54800BECEA9A3CE6B042A776C475CC700040004000400040004000400040004
sk = 05B304483F1303A6BBAB0800390102013C39AB1C061C01002E0640B20212878D378902906C550176875A00BB0038000FB41C5A6CED510037A20F0601A2023EA2DE1202030001D87309003C3762AA000A6712002A06697003B423BD9C150900D9D85AB1097A01060B1003AB121B1E555716591807091274396F3921510A00B7BD3F8436374A1315520116015DA2D66B516C06E71D49CC002E176E6C4A4B110814090AA706D8BF12011D0912519B6E1C1C763C24020A08531136249001B6378C51671835032DEA3D3600871BDB0200020A13BE2AC8001BAB545124185A45B45105B0B455AA49830E425A01081402931E51A8A20BBC4F51565105B40D15AC121EA2B8CF6300901BABA40141020028A500481B8A47070701A2A21751A3DA3CB914A2AE6015C037063CAA230F510752008A00001736AC06093F37035D06039D360641061C0036A52E02C71270000C870C2D1C062D8D00D90C066F004E06890218D302063FA30205A2A0BA01017E8B5C910441425B366C058BBD51E700091C0001123AA30521A9A81B0400B436A2A27E09A2441536063D38E4C6A2004B13C07A42857DC3DE4ACD01F25A934435710773DE96C9532F47E24211B37A63D8A6B9AE94561D8036EFF413F045F75D9CD6921CD90760485E33CD1D768954090E5E52620D083CDD49E287875173F26BEAC54A73E8F512422B83442511C78ACA4BD2FDE1A2B3EC5BE1AE30E861D30D47F084EECB4A1570B9AC9985C572A03BA3FF78008E27077EE8554CA45682210650018E915DFDF5F6D292047E93F2128B6EB9AD64AA513E92424D4BEF2D42D956070100A8DB1312EE8274E573071F9CA1E99C1B92E2672BA9444FB7403DAEE869C02E6D1D20475EE7B9C7FAD6EC14BC0B581E1699EEE3EA962C915F532EC73DACC722B08B7E8B381D7C25E3B5B9C2A92391EFB1B1722F52D406771129879C115F9BB63E9BD6C97B0B2E22284F59B08901006C8C44F30EF1EB9C803D201056341C1297C9C02BA3CEE739DD10CBDE4E4B9FC50D9D85BB85BE51DB155D55D54E0DD3AC50496CCE627D1F0AAD8D7BCD82B3E139AC4541617F15F83061AEE3BB0962D059780D80AFF434BF626C79C3B77DBCD1EE90F9C4040F6FCD28810D61EB969D1C9C7EAA00318C8914FAA3BD594C42CB079ED70F95EBF4C92345D1A7F88FB70DE1EC26238CD466E6A20FC278044BCA19CD04FFD71310C6D7CA23DCC71DB9D23EACF884C7ED38EB2BEBBF36AD1EE53591F0F957C784B863E22975F338D77CECE3BE7C8EEB50EA7CC123F32EBB82EF7F56D0F0BA580636368518DC2F90DE0E8B57E743CE1DD25026AA9032CDAA657801394A61373786064D719C6E36CB0D25F83E591E128320FB8F51A127600E3EF951F756A2EC9D73F1EC85EB9DC39591B3A363455A6CBB7CC3679F524D138704DA95896ED0B90BCA75CD66AA0F114430B75827EE9FEDFBB1A9190D3506F3F3EB31AB091E12F77378E9EF7C27F47EC136A112C8C31A7CEE843699BB3853A81211658C8712463E4B8DC26BA5F97B957D4C7DD157A8EBF0389E348943E7A8B5496AADA6994643FB89A25DB18AFD9B3753FFFAAF93FDA209A9D731B9BAE3AE71BCF2EA0EB4966D05D799D98D83594FCD9019AFC20556B87C8C2B679DD42BDF4E15EFDEF00E0F28F8947F07975CB562B78B6B47E0608DAF03348D172D4B1836364BA1F1AE7FE8FA21C49A9ED8219952AC4565FD52A487EB4F2B962121A105FBC84968A12C529909639063235F2B98D4D61D210262E484E2287F6BA352E5CBCE9E89FBFC8BABFDE6BDAA20E7037B540244D7B1486F6D13D236B8BC9F2C7524F6001A94CAD7DB6BCF4F92A21AF858FA84518246457FED8E1AF161F145766255E0AC3D2F21D05EA8B846E83897449FB7AAA3B6D9DD0C6269357E4F20581F988276B6DE3A0954D996F6DCC9CA7732E51B084F14A8AD7536CA2F24C7822E03D92B2550D99515DA3F0C80A359D79C727F458332D25C950BFD63E0B13C7331F57B3639CF52D5ECEBCC2EF85CD15E832864F94408886AE8C04165BDDF1B6791072B1DF6820D3490226E40031E5CA99CE9FC40A59D97C821FA522722EA7E8F8BED8EC5AAE550D633D4062BB3E1BF2DCEF892E087BEF4636D0AE2F328425FF29865910967D80F8A86DFAB5E970ED9602C8EB72C79F78958422478F3839FDD9AF9AE64A213CDDFD10EFAEFA9C4F3A3ABE7BFD2CF0C1255521AAFF2D644E3A70A0F4A0A1D21BB9E8A914944F75355C5A72C1F32AAAC12419BB936025A6A7C11F9D786B4854DB7637681DC3EA7FCD1404EDD0C90A8B611D1014E3FEC02E635A89F87C57603AF64189EBC35555A7770DC30E032C25405D9A8B7A4441C993FED4FCC041623A2F7532F52752F97E5F969382F6FD1B57C2A8CE62317045B213513D06A4D9B3693CDA9A85F613EF44D3DA720E62441B98EA26DA2D1376BA3BA23DB305C8E6255C3261D0651219FFC6830E84FE5C9AC6835BA231C684793B7BE82B864A89EE595F012C35D2AACE2D86900AAB0EF1B5F39F5303614FEC225359F6A2E3B4FDEFC77D081F8359835283ECFF1600D1C2EFE9B808DDAEE7D60F1E034A77A0AB8C831173B76175341FD40EE4BB2909E37684F0A7EE61ACAB325DCBD932D8629A6E770933718699F78204B2AB83AB9B090117F37107165C9E43D6E9EE408A89EF0D7526FDF522CF21D3A9919A145CF066D3735AF3F06BCA4CAECF12E8B367D6D715F30E3CB772A02CC0427866FAE5B4E07F47B303521E741210F7FC08499D1C0684E65882E814871E72F81CCA68815C8961A7EB70D35B18494DBE6119D34BDEF5261D6E545180CF4935B10026E169BABBCFB655D874BCBEE292D54EF015025B19E277EDCF0D7C7309BD6632B753A5996B2DAF216251B7BF3777A6C4F46C206D146E342B15832E2FC7F07E57AFC360055FDB0D6464CA5A700867BA005074289B600CC1E9791F94344C05F5A1D445F402C0AC0201020430850710B7C0089D495D0FA6F6442E5B9A960EA0B6CACE42C1504B874C6760A99BA161F685042119E65908BC7A6595207FCE37344D1B5E58620AA5BF031061A1AE77AE3C5765BA6BBA93F02748EBBAA456A45048B6D83D46CA4CCF4A68942B508A859BC2E3B25785B4EE9BF236A79262E0059DAFFA4D8EB36FF2F5875E3D20ACD4DACB232F5771D45D847E75691DEB06A436638613EA82E955AC0848C09130E77F9A97F4FB1BEEA8E6C2FB393D2164FB93D264EA8E591F4C2678805F4A39DAABADE8A27D95A09DEDAE54B80351C1D4C508E4DC154BEA44A8449B98CB18A209261FC0A6FF6567507D9C073BF4BB02E6934292803410B46AE497091290884871E324D312FAEB2F9BF24AC7041CDFD14977FA3B9F84B59166FC73A7D1516E9FA33EEDC1C9E55A97FCA3E95C935D3C9F57565E039C7C541EC21CEEDA6336A23CE448B5AC899551A170F0578E81D9BAB70AC739F469392D5F987541B4AC40532065759C864D152A654ABE2D73CCC4B97C811CF08486AE995C1381438D659AD4ECB540343F965AA4B277A55757436D007EFCA3D03E40208B532105B3F29708AE2E81E7E2C0BD704858FFDF09EA66788AD4575D918F96C80E36FBF08B9B4EDEE3A380F01CFAC4FBF25085E18BF4BB2B54800BECEA9A3CE6B042A776C475CC700040004000400040004000400040004
smlen = 2164
sm = 2B8C4B0F29363EAEE469A7E33524538AA066AE98980EAA19D1F10593203DA2143B9E9E1973F7FF0E6C6AAA3C0B900E50D003412EFE96DEECE3046D8C46BC7709228789775ABDF56AED6416C90033780CB7A4984815DA1B14660DCF34AA34BF82CEBBCF052C2DD7FF4424792A6F3B4234CDEB6DD42F3B42D511C1D0015218EA0928E7D12A36266804A80A8A12F402342BD21F28D563142F032B1476D753DC56040216FEEC10E42AC41E19D901A826CFC5B4CB4D3B221F9FDC23D222284EED693C1020DDE78FF57FDE81ECFFD06730EAC880C05A2B0B22FD293CFFFA05C11061FA22D0ABE9582B36D8471A1A281ECA46DAFD3DB117BCE2AE29822379E9E0FB68F1AD03600CAAC7D9FD87D37810E9DD52ED07FCCDEB7AF56EE0943B0E2E8CCEF23E74FE1F3129C2900A0BF990FE01D76038CFF1A9E726F305E2131920FF962BA9FFFDC0FADC030DC0F0781DC2C0E5314BD268317120AF0B31F9B2ECFA06BF1FF8DE84D891D0EF20F73C2A115CDE47C1353A9BDB0037B50911CE9F2A1FEC69E594C3B1C32FEA69CF08D9C4DA02E5BA00FB28820237E75A0D97CE1ECD90E430EA17D1D101CFFC75ED96C62220161BECF969D3A50DDEECD11765DEA9EB03C9CDD3900D44086832AC0BF6F072DC24F8DC2196E73C33DF1B0EFDD80233CD1F1C592E89086917E2014BE37200F0D8DA119208411492F8B6C4BF2BD92A4DE2450A26D478D2F8D784D4B30840C7392E383544EA1C053EE7E0DE24E1DBE7920EC80F5BE2C7CAF807C92995FCD3D3F9D9FBF37D3D69F00F3BF30EC7DB5D158F204C3CAE340EE8CD2114CAC03D88E9411670CD4BEE4A03D93B2B0BBDCA11F5FB303EF1023B2ACCA72C731A0D1164CBED3DC83B8F05BA3B1B02BAF295077CD9C0F71DFD3BD9E43E8133A83AC031F61129EFC6C26128C60B67E2AF2C0F2F9C12ADE486E8A6C264E8C734B6367EC2F8FC9CF51C1C86E7B53CAA2393CDDE06CB27F93776316228BFFD0933EDFD0D324FFFC7F2223BBB1474CC38393CF91D2C26E238024F3E2229703C72FE5A10B005EA3A34E3B80930F1F40E211BB1D2F50816E6B21E50054913D3C262E2D7EE21F5E231400BA22FF6FE4F2AD3EF0A0A55EAE6EFED0A8DF671E38505B2D8D0FAF52DD203581DE0E47C2D0BE7C50A1F0672ED02E098F387FB0B3434F82CE66D3F08DB0A2714012AFF6EC2033A81E2753C1418333D57F8F6E27911A00253363C299301E225F6EAA3F20B2B2B158F21152E80FF5A057D3DEFE7582A521CC1123A2A54C97B0F21DD8C330517751BD323F92243D7640AE435C5FF80C956E9CBD591EF01FAE2D4881089D437F8FBCCCD3D502082E01BCAB22A92E30DCAE2225F1458300F012ACDED34E01E4FF6693FBA149DC906F716F5FE24AF3F462B44CE78384B333FCE7F3899F91CE34AD13EEC18E66DCD66E49E347C050AE4AA36CAC63F1B853A14088D1A761EFCFD5ADE67134C3C63C3E2CF473C71229403FF3EB1E2A6D09B361EDB47144B2EC232BDF49DEE92E61FCC331A01235F2601D7D41BFB1F941927E0CC1A55F505CB9A3F0717ED3DD3D428F1A0D6EB3873D80F3F701FE3FB8D04A0E3CD3D730B1AF82C04EEFCA536430A63DC7025A1C1DF369612C713B7D57AFF31DF483F8CCA9F0D8122F3EFEEC407D1DFFC0BD39103A3F10F0DA8C0A5E2A7F77710DEE067269B02CB376A02331AD6F336C64F3B55DF142AB1C662D5673509EF020853D09E3F8EC19B20C0D2DB03F81E44D117E86FF45722130258E8D9E8043AE7C2DA3EB5CF6ECE31D240E1EEC11BCF8BDA6EEDEBD778DB30F56E0397FB4BE75D18F2D446C9ED18E630BAF37A2CDD04F30142DC96D4FA00F51A5139C51AADF27FF5D3DA9FD3DA1E13F6A801FC03651BD8367537FA2B1013F902EFE6BFC69408F5C596FE57E7DFDA98E903F824ED09C4080DFA2DEA10F4D5E3CAF4E8BBE77DD9F425590060EFA80B2B393B3F1AD62B0D54EEC20104356AC99E0490E461DC873A79E3EAC4B23F7F3BEA0B7307AD02A13C95CA4DC836C6BCC1FE0D7710BB0583F0CE25EC2E6ED4CDC2820AE1E378D6B1EBDCFBE0182EDA050502CDE0EA4FD23C3A98C748189C02E2E00DC5481293270D3D69D7920C3A359C1164262C195313BBD0A72802F9F8D84DD10F09B9FAE6CCB32478C2492F251985D9BD309AF2AF19BCDE45232326DF0752E23BFFA204B6C3A1C365C116C4D9C61EE2FE00E7C410E289EAABE37E009BDDB21CF7D45ED5C4DDDD3F44199727ABF41824C8EBF52898D41ED66020F425502DFA1ABD17C2CB7320892F13EC462C262711049A0CAEEC2D388E0F393C54CADD1B131FDA09783F611F972CEDE8E6220AD7EDF3A3CC291BFC3404F963C44DD451DA61CD8FDD77E4AFE1D8C75ED8FB3A8A3AAD0F46F3B515BD265627B00373F24CCE03E02408160C13EFBA1D63CAC1C27620C1E47E2825CAEF22443BAAFA85C4A5CD012F433DC4E2FEF5BCC4FD25AFE1CBE8B4EDE92428EA1DFECAC138E71BF3750DA82FADC1D1F50C378F28F6209F16CC23CCCFFAED6F3B1B2A8EC03819AF076E386E261AFCE122980CAD06A7D1E8283002AD1DB7113BF4F0C1C31B5AE77ED5A6E8F3CB4DE4D62C403AB4C04812373267C114E14AF3C30FBDDE860E6506841BDAC1D010F3C29CF5CC2D961EDED50803D713F6C3FA390418B6CFECED12E9121D5819E538F2D5B4C2D0F290E2EAD158F3120C5F0D58CDB6EE57CF00F4BEC61ECC0910D4DB8BC458C140FF85FBF2CA6322751D462080359ACB7B3F69CE50E4692AE206BE00E93203058BC02F182EC6FFFA45320505A607DD3D95CB4208832340FAD3D5D1DC120E1FE710C32C3ED23B7F2405D6D3F9E5D27CFBE8DD4EC84124A3F4FCFB10E5C7F27DF500192F1E28EC281D4B348AE56602D513050776E05CF37A3A762C87C64413F30059F8D3345FC591ECD912391AB4019ACEDDFFFFF6AB1E25CA89D22715840C6616D0EE07EFEBEE49D9BEE9EAD8E2F1E81CE61B7BC71A37ABD2A6F61CCA07DEB43647F59C20ABC058286BDF1DDF3E0E6D29CC0C1F239F3000040004000400040004000400040004

count = 3
seed = 58C094D217BC13EDFDBEA57EDBF3A536F8F69FED1D54648CE3D0CCB4847A5C9917C2E2BC4D5F620E937F0D329FCF8A16
mlen = 132
msg = 2F7AF5B52A046471EFCD720C9384919BE05A61CDE8E8B01251C5AB885E820FD36ED9FF6FDF45783EC81A86728CBB74B426ADFF96123C08FAC2BC6C58A9C0DD71761292262C65F20DF47751F0831770A6BB7B3760BB7F5EFFFB6E11AC35F353A6F24400B80B287834E92C9CF0D3C949D6DCA31B0B94E0E3312E8BD02174B170C2CA9355FE
pk = 05B4341287D1D175198883B7E38EDB75C516E27C572D8853D5A1DB3A9CADD26BE3A6DAC3FE21ACABD31AA1AF4C284B20B1070CF50043D413848CB03F270023E097B47918301A3CED797C593AA590C3C47971FEC076DBD6C7D55E31062D994346B48B8D13E07B57E8651837A900063351790D82AB5330E1D7756BEDAA706915E2F626B0CAAA36C66EFD26CF6B4AEA1038A5B0FA2012F813DBA0E99EC8804754F1009BFDD262124B008525B0A0A39244E38584BF48709F82DC926A2A3B1564310A22831FE4700C3C2DC8D486E422040D209DF99A0A900E8C48FE7EC218B9AB96BB42A57E7B0B7071930F9BBF4E2C4A98E56FFEE1AAC71388B37693410997C891A9976C1298608A71EF3C37735C75F282781AF0D29D0A2B8D71BBA665C7F68AAEF436F48AAAD3078BCB945F44120BE5808B6BA1105D9BBA96CA76FB3A582529A08CC69319C25CE45F277F3D8961AC6892A0E71F13DA4367B06D86C492267FD282800F25043EB94BFE9EC9C635BA5EA78F854946C893928777AB8297FFEFC0816D2A62EBFECEC39DF513B53D3029AF412B8D965C3CD7F607324C1CAB426A9A223EEDF7DE291B2E22E289FEBFF0080E51A4DCFDA6EFC0E102D1589B2EB9C619817490CAB842F46D909E14DAC131A3E64A81FBDEA83E98FFCC332995CDABF0191C4F739DEF8002751CC3A331AC13C551464FEBFC3E0EE272EE5D6EAAAEC9E3B54B9B15FA15CF3A3213DBF08A10824D09B6A092E69CDE38F8D83D4FB862E5F099A4A31874E94DF08370228133362769588DDBEAD718951F2D1A3CA907C726A10F7AB531BF6EEA38C0B65A3D54CE263B83E971D3E5065EBAA93B319C6B45D03933BDF29B374E9D6E0AC51B2C86BADC988AB10FD12D88666D5F27E413E7AF8B4FCA9C9F457A9EC62E0467E7599AB4A9AEE7A5C46DF9E25B62B46EBB703E0511DAEFA1EB350F81275516D87BD09B31C5B85C40F7ECFCFB97DB15770CBC83AA2B638309E0130A5428FDA40B774C232D7560925D6FCFD1AE1D9AEF9ECAD1ABD69D0D8121812665454DBE10C3ED59C949C47A35579D27CA99D7C1172218E008708BFC150488CF127F526241D12159665F9DD894B49431DC4E46B7906E4AF8C79F3A50E1CE91AA9DB81B650FB98F8D0CDF709D9AC13991D8FD35313A169484705FD9139EED9138F6072840EF2700A59818244F2F52B6DBA00D8128EBC0AF4E6AAEF276D69382A5AE63F9AB82C021B4B66F5BD4FD1533294C1C744400EBAC845BEFC81768492944B119B01D5A3FA07C3B1B33C7CE41F27A017740CA08685FE249BD741A6F6A4C28A0F85DE5B4416F6D45BBFAA34C485F743F87661FE69F7129B37C46975CEB22ED2BA19745EBE7230A68EDDC11435CCE54544C42A28F80022506F795173DD28B9C9861B1841139C59A4B606838F287ED9B470E4AFA28C3490F8EAFD34D77F7A53CD6EFB3CACFFADC1AB27BF6E726574AA98186313755973A922DD96B482ADB33B3746252452CE98D4E10CBF70D8E65E93648C8D3051F132E094E2E0DA342E876ADFE2855A6C9540511F1AA9B8E2E1F631BC6F67187F6672B99693E3FEA9F9EF4FF12E24646290BC8E2320E75BC1CFAD4876401E3F15CF945C251A9C9F0C4ED00B0F800E000306E219C5D59C5624314127C7B9BA2F91A97EFB918BF9FD45133B4A3FE71903C22A1FE14C8AF610A2617BAD38539E74735FC25D18093EA8C73050A8F322DE37FFD37FBECB720F7986279A59FB97C75758196CA5FA7F158478028D4764396205254238642BB12538809404BE50CDB301965EA67F55F593BAF2DF2FE8ADFEDFF0D2E25CCE980DA48E3B46153635C7509365383CA5AED4549F0A60273075485049B4EAAE293E3ABD418479659655E379A9075F744379598F4135115B8587BF3D8454267814299272BA9C8DEDDE7923371CAB1DD2B64EC0D15A64E9E05E1D1FF9A4F2DB7765617569A452A656EA8FB119EC8714731CFB706EE803CD23235891E0A4227989827941DC6C3A2A2AF68A127F70FF14BA854E0DCBC351BAD80F4F53C1AB0CFEE9D75767E179E9BFFCED451409C715DB5428A915EC6E8C22C4EFE58E03ED40455DCE339E51F8308C6B9A1E732D16CA2647CE3CF38DB328D3B188E8F70E4554EC328E28DEF6622CC2BEE3FE7EB0BCA9ED357A72DA1C83A239476812B75043C648AA792E8E3162319EF9D93BF2A3A388A41B9A80DE62A896F38ECF4D9BA173AB46F4DEA701F71EF451FB6FCFD9C6A70D59F2EE6B68921B6B60FD11F4548A39E043565E465EA4BD78F936A4F38B3B8571BF15EA9624121CB1A58F424F5DADA2AA35AD467DA7491A2256609A7DCF3FAA29A2A4C32817C0C07E472BFBF52CAF02B17DE278C3AC16DC596C44694B7961AC16A54BEBE6C8B9151BF399676FDD15F95D7B4AA26C7248BFFC97366FF36A7BF85EFE1B89F6F186E5201D2E33C9E919954EC67B4D9E499587E2161EAFE9BE8BFE7F6F347D0A11A971034C49805A2E38459BEDC7FC7EDC648DD14BBBC280874EA97F9AF914B3FE27AA2B2E9E6E725D89804672C23681525CB55593C19A1D5FEDF2782C1F35AACEC851D312FBFEE4ADF22D5189BE1C00848B53F75A6E2BD7CCC725AD240F73CBBFEFCC58059D4848317456D98B4757F65190D846DC29F29BAE0DDC6A8C0C1CF1D3A5D87652420D50AF087D0BADC8A5B6403CF3B43E256352F8C568FC03BB1AE9C9DCC262FA350813A3ED91743C14173808B9F16A3750BF7AB3B95B1BD700D6C61DB6D49E707DB8F34F705B101D20EBCE83E05F4674F4722609F3CBAD577B675AE68A782D5AD5971DB1EA927179D887EBE349621487C246C8EAF59769BCAE3A82633A4C10AADE464615ABEAFE04C2409F63C0A6842C83CE2CF444FA927A5F0CCC6C6F523791929616A00040004000400040004000400040004
sk = 050C1200005A1840A55B6D9E0963243ED6150517B63633020055570751585418925D6505A2254E1D703C010B36BD08B45AD96C1800870B05AF000C02AC8DA251510014A2361B12C013E451516FC0726D8F03AB8D2DC587A85A14BA3F65001DDD4E51996E54651B060036A851A700B618DD3912091300027201E61C0C221252252300ED0903097488021B06144903046040580336025169A58F873651BFA851A7CF0C90A21443B33618000100A95C066C6D1506001B0F51B4A2885D13086CC8022F062563001BCF0000488ABD04136DA2C4903621AF57375A9A0FABE1D136753FA9014D1DDE97090D130F0D020BA3520829360B14981902090823481BBF3339D80B2648B4AE0095E10A0BB46089A4010690AE720237010336AB5400ABA9630C1C511200570106060A8509A5365400D8123F1D1B6324024B6D18A4AAA229C13C0F2DB41302001B0906030B0924004200362E51DB2500EF03EA511DA56E125B24A51B005117481AA3A9C7E71503001DA20137BD59360505A20FDB004C165107C007A206122E51221B68BD0637B4151509EA00111B401300017B003FAB4A3DCA6FAA846A18891999480DC42045091780F7745F9DCC5CAEDCEDF934D3169C07539BA968A9C2E499B43DC28024E7930369FBC731DB1EE3C6B6E6BC1CEB6C6FB2655533F4D942C3F91A87CDF40D4F5DA520B2C24051E626BFBC74C9D7EA197439761433ED9631E8134D93D6F4BE4A53BD98CB3A51363147EBC7F0B1DD370A00B4341287D1D175198883B7E38EDB75C516E27C572D8853D5A1DB3A9CADD26BE3A6DAC3FE21ACABD31AA1AF4C284B20B1070CF50043D413848CB03F270023E097B47918301A3CED797C593AA590C3C47971FEC076DBD6C7D55E31062D994346B48B8D13E07B57E8651837A900063351790D82AB5330E1D7756BEDAA706915E2F626B0CAAA36C66EFD26CF6B4AEA1038A5B0FA2012F813DBA0E99EC8804754F1009BFDD262124B008525B0A0A39244E38584BF48709F82DC926A2A3B1564310A22831FE4700C3C2DC8D486E422040D209DF99A0A900E8C48FE7EC218B9AB96BB42A57E7B0B7071930F9BBF4E2C4A98E56FFEE1AAC71388B37693410997C891A9976C1298608A71EF3C37735C75F282781AF0D29D0A2B8D71BBA665C7F68AAEF436F48AAAD3078BCB945F44120BE5808B6BA1105D9BBA96CA76FB3A582529A08CC69319C25CE45F277F3D8961AC6892A0E71F13DA4367B06D86C492267FD282800F25043EB94BFE9EC9C635BA5EA78F854946C893928777AB8297FFEFC0816D2A62EBFECEC39DF513B53D3029AF412B8D965C3CD7F607324C1CAB426A9A223EEDF7DE291B2E22E289FEBFF0080E51A4DCFDA6EFC0E102D1589B2EB9C619817490CAB842F46D909E14DAC131A3E64A81FBDEA83E98FFCC332995CDABF0191C4F739DEF8002751CC3A331AC13C551464FEBFC3E0EE272EE5D6EAAAEC9E3B54B9B15FA15CF3A3213DBF08A10824D09B6A092E69CDE38F8D83D4FB862E5F099A4A31874E94DF08370228133362769588DDBEAD718951F2D1A3CA907C726A10F7AB531BF6EEA38C0B65A3D54CE263B83E971D3E5065EBAA93B319C6B45D03933BDF29B374E9D6E0AC51B2C86BADC988AB10FD12D88666D5F27E413E7AF8B4FCA9C9F457A9EC62E0467E7599AB4A9AEE7A5C46DF9E25B62B46EBB703E0511DAEFA1EB350F81275516D87BD09B31C5B85C40F7ECFCFB97DB15770CBC83AA2B638309E0130A5428FDA40B774C232D7560925D6FCFD1AE1D9AEF9ECAD1ABD69D0D8121812665454DBE10C3ED59C949C47A35579D27CA99D7C1172218E008708BFC150488CF127F526241D12159665F9DD894B49431DC4E46B7906E4AF8C79F3A50E1CE91AA9DB81B650FB98F8D0CDF709D9AC13991D8FD35313A169484705FD9139EED9138F6072840EF2700A59818244F2F52B6DBA00D8128EBC0AF4E6AAEF276D69382A5AE63F9AB82C021B4B66F5BD4FD1533294C1C744400EBAC845BEFC81768492944B119B01D5A3FA07C3B1B33C7CE41F27A017740CA08685FE249BD741A6F6A4C28A0F85DE5B4416F6D45BBFAA34C485F743F87661FE69F7129B37C46975CEB22ED2BA19745EBE7230A68EDDC11435CCE54544C42A28F80022506F795173DD28B9C9861B1841139C59A4B606838F287ED9B470E4AFA28C3490F8EAFD34D77F7A53CD6EFB3CACFFADC1AB27BF6E726574AA98186313755973A922DD96B482ADB33B3746252452CE98D4E10CBF70D8E65E93648C8D3051F132E094E2E0DA342E876ADFE2855A6C9540511F1AA9B8E2E1F631BC6F67187F6672B99693E3FEA9F9EF4FF12E24646290BC8E2320E75BC1CFAD4876401E3F15CF945C251A9C9F0C4ED00B0F800E000306E219C5D59C5624314127C7B9BA2F91A97EFB918BF9FD45133B4A3FE71903C22A1FE14C8AF610A2617BAD38539E74735FC25D18093EA8C73050A8F322DE37FFD37FBECB720F7986279A59FB97C75758196CA5FA7F158478028D4764396205254238642BB12538809404BE50CDB301965EA67F55F593BAF2DF2FE8ADFEDFF0D2E25CCE980DA48E3B46153635C7509365383CA5AED4549F0A60273075485049B4EAAE293E3ABD418479659655E379A9075F744379598F4135115B8587BF3D8454267814299272BA9C8DEDDE7923371CAB1DD2B64EC0D15A64E9E05E1D1FF9A4F2DB7765617569A452A656EA8FB119EC8714731CFB706EE803CD23235891E0A4227989827941DC6C3A2A2AF68A127F70FF14BA854E0DCBC351BAD80F4F53C1AB0CFEE9D75767E179E9BFFCED451409C715DB5428A915EC6E8C22C4EFE58E03ED40455DCE339E51F8308C6B9A1E732D16CA2647CE3CF38DB328D3B188E8F70E4554EC328E28DEF6622CC2BEE3FE7EB0BCA9ED357A72DA1C83A239476812B75043C648AA792E8E3162319EF9D93BF2A3A388A41B9A80DE62A896F38ECF4D9BA173AB46F4DEA701F71EF451FB6FCFD9C6A70D59F2EE6B68921B6B60FD11F4548A39E043565E465EA4BD78F936A4F38B3B8571BF15EA9624121CB1A58F424F5DADA2AA35AD467DA7491A2256609A7DCF3FAA29A2A4C32817C0C07E472BFBF52CAF02B17DE278C3AC16DC596C44694B7961AC16A54BEBE6C8B9151BF399676FDD15F95D7B4AA26C7248BFFC97366FF36A7BF85EFE1B89F6F186E5201D2E33C9E919954EC67B4D9E499587E2161EAFE9BE8BFE7F6F347D0A11A971034C49805A2E38459BEDC7FC7EDC648DD14BBBC280874EA97F9AF914B3FE27AA2B2E9E6E725D89804672C23681525CB55593C19A1D5FEDF2782C1F35AACEC851D312FBFEE4ADF22D5189BE1C00848B53F75A6E2BD7CCC725AD240F73CBBFEFCC58059D4848317456D98B4757F65190D846DC29F29BAE0DDC6A8C0C1CF1D3A5D87652420D50AF087D0BADC8A5B6403CF3B43E256352F8C568FC03BB1AE9C9DCC262FA350813A3ED91743C14173808B9F16A3750BF7AB3B95B1BD700D6C61DB6D49E707DB8F34F705B101D20EBCE83E05F4674F4722609F3CBAD577B675AE68A782D5AD5971DB1EA927179D887EBE349621487C246C8EAF59769BCAE3A82633A4C10AADE464615ABEAFE04C2409F63C0A6842C83CE2CF444FA927A5F0CCC6C6F523791929616A00040004000400040004000400040004
smlen = 2197
sm = 2F7AF5B52A046471EFCD720C9384919BE05A61CDE8E8B01251C5AB885E820FD36ED9FF6FDF45783EC81A86728CBB74B426ADFF96123C08FAC2BC6C58A9C0DD71761292262C65F20DF47751F0831770A6BB7B3760BB7F5EFFFB6E11AC35F353A6F24400B80B287834E92C9CF0D3C949D6DCA31B0B94E0E3312E8BD02174B170C2CA9355FE0534FF4339C5245CDC423B84FE94011CEB0BF1B20BD0369F2D11CA6A3D68F29FDB892222ECFAE5D73ABAFE3D0845D2F03BACF3663E91260EE7C3E66D029914312BDA13A9ED0CE35808C73556D01829AF1AC9E62A19C01AA6C7A1E9C5F6A91A301FFF15762282C5D523F707BA06E11FA608FAEFC6E7F2C30D15DA0AF4C2612A952C34D9971437CAAF115DE459E27ADE53FCB41F2D2A55E11E2AADE3A43565F293DC7AD73C2E2E29D3D4CDC88609FDDAF2CDD6E3C50BE9102D1E68D0D40A072E3E22CF32613DD60413273317A4FC52CFE0DAD9F5DCD640E3D1C0BB1226F50AFEE3157BE0E8166BE32BF396FC73E700FA21D211E39FC8A6D7EEE43306A8D2EFCA3F2C0AC2162C162D13C96D1F3AF320F56825EDF2E92D8F1CB7DF6D06F6EEBE3407291F07E612A4CCF0200D0AB31EA10CBE2FBD09B713F9352EF744FC4FE814E3130C0BF557D03EC5E7E89413501FB7DD13CCA8FF97F5772798173D0806FE2B145330FEE2C0C3AA03F929F20495C31B3748DF56EAB3D4A7309B00563AF30848199D090418F1223BFD170027005C05713DC33594246A14CDEB65F05E1CE220DBE55300AB348C03802167DADFE6E9209D21ACFB56D19312660DE92A493E51D8C21F07134DF362C112C5B7DA39ED90CD58EC8DC6C42DBEE4FDFF3227D91E2A17150684C87A0487C0E41DE02CEB1C7CC9B8C2621760F665CB0E3CC1D43BF8670196F45A21B2DFB8E94102B60C9DEFE3D8E3D09CE8560465167905EA1049C7F33B68D39FC07408EE239E002EE84CEAAAFB34D20F2BE217D2C4DEC6B8FB3AF45ACA903171ECB6E3150D15E128308FF09BE8E32012F6BDE2C63E6AC101EE2C1C562E83F375C9D521612F6F2A940363ED75382B0843190923750B883476CE28F2130B5BFC642FD4362CD73AC58BEF3D07B20A2D123D304A2E4801E2F866FFB4CAF433CDC3580C412A65E2F0CCA81E0DD841FE273B4DFC87D95E1F1B074FFC9BEA961C02F66EF233234F3409DDBD0AC6C5712C64D77B3BE612D0061D259A35ABEC9DE17401AC123A2E51EBA1F155EF82E267C21F2A5E309334A9E69DE9F4D0F3FE54114A0517F8CA07F1D49ADBD3EDEA2DD8F768350E3F25CCD33C470C33FD8BD4273DC1D048C4643CC612E3375BF658281F0D4F332EC9742B3914B4F9CAE37FEB06C1A3C1DE2E82D47E3BE1DC9EF460188426520A3E3A21F213E25DFD61D21B0F47EDD6C6042550F27BCE6CE7B2FE8C28DA112A25AD2AEDDF75FBB61F84FD60E89EF674DF841FA60B5F240EDD880B6BC05CDC6B204818EF13D20A853A2925E3FAD0FA3DDD7B2C852C90E4AACBD4C17F21A6131305D7C6CEEAF3FD25D3531A0CFCDD385FF2CFF8FF0D7DC4DFDB18E49CD43E3E67DB9BD54C111523362790C04A1BC6CA66D76FEAA41BFCFFADFE24D63DC9820F26E85A0EEE2F4F1C4CDF2ECFF51CFD0FF1CD5E0C5124C0FA3B251D2EBFF698091CEF610829ED47DBBB3AE9FCBED5D1246EDC333D06C37D3C690ED51866C90912C4D7AAFDACE59815FE18C3EA82339F2924D96528FE00960E0E382BFBD2D4F92F78F0F026B817F1C896C7160332004BE0662E12F4E1E9350CE33964D8B108A7EFAE2EB82622CEA8E859F14E0D2B0F6DEDD1F2AC22A536ACEB913AB61906FBDD3677FF9713D211A43CE3108C2E3DED330408E53FDDACEC2709943CA9E296EDDFC0C418472C662275C90C11C8C99904523EFF39BC013805283D44E7DCDC49FD74DB3011820097271DDA70E9E8DFCC0744256B0900372E0F6714CCD7A312B82945FC49F88C2865E373D61F148CE2D3F676E9BC1ED82A41EBE8152AF8C1F2F8E9C92F291CBC1938F5581D2E277CD7B21BC6E6471AF5F6D8D1390D0202B9EBD3366A25BF3CD634ADF6E1F24D091AEF9314952DC5E0B0233CE54416663FEA35E6D0ED33093E44D63ECD3D3B723790FB9E363F1EEF13FDFC641BE0F8483282CE46DA98FB8DE339DF1B2C1F3C8B199917DD2ED92E46F0B51D78363FF5EEDDC5122DE150E5E832990EA0EFB437FFC96FFFEED2EADCE3C66C3672E493E06009E83639E2D9D3CBD30DE7382C96F913F594EE07D33CCDDDF39D10750988D9211B3703EA341EC4BB2BAB236F010FEECA0CAD00B1C117FD88DFB809F23D4C2EC2E89D354919DB32F3FA423D99F975106FC034359A17B1C5391F6FEF3BFAD7FFDDE97AF5E12E1412C02C07DB2016E3C0C02536EB84DA3DECCE2FDA084135873B890A37D18B0F083F9CF494325917133F30013AC015CBE61742F9A70852C8D92656D9EFF089C8A53BDAD22CF2B70B4338ACCA7C04ECD5641B86EB13F466DA55F5A3CC0CF073C04C3AE8F6D1DCF7092D3F7813E3F3B8C89A0B98ED65C24405EB0D33C4E2C2483AC03B4732FF0262381DD478D116D8F63BF2C1DDE04F06500DF6262901DB2C9AC67ED681F959368EEE81CAFA39A018D70F9AD10CD95B2D70C51822DC19E823BAC3DC1B1335600306397B2F77FD783DA2C51EFAED0B661E42F10A0D4416BFED63E194E5DE3411CD0DF541D55DC9782778F7D4035224BB17401C9505C837F723CB3663DCA43BC42D43F0821A06DCC7FB163AB8C3773E44237F10C73623212CECD9D5D22B73DAAC015D218004172A0BF907CD422E23C26A34BB0CB0E9E21C061E4C0C05D5D72071DA4608FCFF4BED8B343C13FBC0F2CC1E1EE0D015FC73FB02E5C7098615031EF7E145E090016D2F1E241AEDAC14690F820CE9FC3B2C7C1997021FE917CD8C330804BB0EEF2D5FCB942B4D24E629DC0D87315CEDD9F5CE37D72483CEFAFCD43F51DC7104B903F9E504FA54F8A22253229B3C8135A2021ACDE52648CF63305F14F8012C1C2FEDAED29A2172C042DE1A2F7EF8BEC5561FEE0481D02A2F45C9CDC287C6FFCFFAC836301FC85CECA7DD363EEDC300040004000400040004000400040004

count = 4
seed = F1902A7815F37BC7F5802D8CBCE5B48D82EB85691718062BFB84D8C06AA41D6E9039B0A107245DAFA4EC109A57332914
mlen = 165
msg = 1CDF0AE1124780A8FF00318F779A3B86B3504D059CA7AB3FE4D6EAE9FD46428D1DABB704C0735A8FE8708F409741017B723D9A304E54FDC5789A7B0748C2464B7308AC9665115644C569AE253D5205751342574C03346DDDC1950A6273546616B96D0C5ECE0A044AF0EDEFBE445F9AE37DA5AFB8D22A56D9FD1801425A0A276F48431D7AF039521E549551481391FE5F4EBFB7644D9F9782D83A95137E84EA3AEB3C2F8099
pk = 058392583D9623EF954B8B09918600052BCC320C80CABFF81F102C9F36F81EFE21C38EF896E2E56C1FE11AFEF2EBA960CD08FBC65D5532C418047C4966B855A2E5AAD067CC4BCFDB0053477821335937E50D757EF3E8211180A7BC4FD2D845AA34A5473A353D241840D73570D39570AF86EAE7497F6A088B7BF47C5657E1344DA9D1C2447D4D908063D018A6B62D1D04BF7F0F52B5CB7847B8ADA41939772A67DCEB8126FA2779E777394503AF4217E89AEF095041A7BF0AF1AD071839A5959AB6EBA7AAFC09EF5AA4406A8D7CDAC97540570973133CDD77F0BED72DB01B83EACE204538775831CC5406D719A94186776ED1C815DBD8511C28281E1CAA4DE7AACA2B5D192C0BA339A3627A1302F88D9CFC4D231784F38BB613D8EF68249C60F87EA686461D758EBE89014240C0473F8BDC689EB12AF8CADF22037D3FC8A2D268E8C7D6C9507253210EA5507FEB6DE3209D68B2F31EE4773A0A1B009B980B05DAD49ED9A5E7E86AEAFCE6B5F99FC3D43B488B321A1AC4EAE9D17E5BA8C5054DFEC1D36A1F41BFB93334DA5DEA5B3FFC1EE1402A57AD626F7CBC34055BECFB8D4D5679C476DE6A7A009539C57078674FE672870BADE2A2CAE6C9A8E0879FA7CC75386EFB75EDDF6A667BC3715EB025642F8A0D2E62F5D3AB3AC22E061B0110EEAA99B018D8A304135CAEFBDB25D9EBB5166BDA84C61EFC532BB720231F1733778E611757ED2177BC207F1B9A2F0530095652B103EE11B70355CC7F6654CE9B5CA917997EE2876B5CBCDA9AA6EBFCF510488B5BD09C76E6EC8A8053829CA103DB7C2560A96ED1CF6F0B3FA4B91A4953E6BCF384AE9A58B1D737F7354115A6A3E617E716E6CC6FA4CD4CA8E29FC18A5A20A76E72A6A27EC346D040A127741D235D36F8E00668DCBF0ED7BB43CE7891E4AB374621575CFBC8B35A8D56E5E0972B37353732AD1BD64DC3B70D94563407F78C4A485E177A98661D4FC11BFDFC3B4A2359A94786614ABB271C1558860CFE75242CDDACC1F7EC78C6230B9DC0787491B10D3FFEE7D36C545FAFD78DAF71839EFF3C5EB33BAD711A29418159E873A8A4D27D23C08AADCF38F81122ECDA88B641466D4989B34E566B22BF07BB31943920BDDCD32E5E86046091683708ADE80FEA19F9A069C3A4CA4B4B7F023E3995F92D7B63FDD3553D6236DA3F9991069B3852523EC3DAE50F16A29B3705F8FA5016AA1307C6244DB0E44A0F09495E1A9863E74E5E92B4ECFB9410850DB64B29A4FB3DABC546BF3C8B5CF4BF13A2FF6A19B8C0640EFA06D6E452BFF24AC2F9AEE3180482007F657409D983CC8C1BD1999289B2EA701E2F36ACF0E9616C7B61A4E72809791C01913F6C5A2F15358A32503F0DB30E1F87DE4CC239046823A9A0A1FEA9C488BA60AE9D434847FC0FCDF4C20B2435EE965FBA5A52556FAB19191807B662B180A0CF4E6A7470D9B5966B460392D9144CFFECEDFD1778A913BDEAC7596966C5C41A9772E1AB86B068EA0EE1BF6987FD5382D602F1961DE4817E7B3AF4E4848E24AB6053299F444D0A8E9CC593EAB177E6CD162AB1AEA1A61DE0A2CE3951BB2F556038C5E0FD4FC73437B47F64952C79926E6A08AFDB815D749CC149F700884701C45DAFCD3F82AEB09463AE3A74E600FD7A354EE6B0DA2E28F5499B8EFEB3B96819A02541C44DFBE52C2A80B759AF682BDD8360C3D8598D5525479D8A9C33356FBE3BD41BACC90493E7290CFC8B82423BACF37C8BBE726F0ED838706D10A82329409537C1F46E53010D4F74F5D3D258C0FE8D3199D5EE9DC2B9B9C3C210E57E69D237E998C8D01EE0B3A08C2508C7F3AD8E03C3AA31EBAC192978E7EC2635C75C2128CD29D7550F239BDAB021AA07F4EA18DD6CC5C7A9A038D2872452F61AAE349D15D03B6FFF3187436B0D922213745987574645B24A1F003E5200868C842FE585FA3ABAE3980224D2A3DBCF823DC6D1442E41587F8BEE48F3E70ABE7F25E53DEFD14789380610E0A3B73F66AEFD2B0030C0BF123B7F919B18D6E8B7F4F41B9B0FE75E48DDE8796BECF299971955132DBDFD7DD471D02EF4C67FE09D871A1CFF2A9463EEDDBEE9CEF4AB29D2F4AFCF5F9C5139BA880E83D0174C73D4175A6D55B4588638CC17281FEFAD6EC37FEEDE3012F072B01D98F4FF3DC0745D1CEDBCDCA87AD9B6CEDB29ED46D2573FDCFB9A2A263AE7DA3DEE6E7C0AB47413FDABD93FF1C135936EA7193812135CEDEE7553EEA2DFCDA1230A9F71ECE404F3957AF2B2E2EE4A9E54AADB409741F397751997A0802E4FE53C23474483F42DCD2AAA37C34BEAAD649716FDD644E142BEF49ED49B11B44D7D08C813AD4ADFACD2DD6126853849418BA1A625057727AA205DDB3BFD79967A1186B6DD585A60ADB5D145F5B9F60772B29B9E1D94A3F031A21719438E64B783F9976D703C5E2E521B2917B150345F330AE20B538A144187AE321F53C090315E0BB6E6CA8199BA5D9E7AA1C24F6803F98BE82BD4B25271DB366C1E9D9B54E103F6F10FC6816BD332EE7B433CBD5F8C338BAB4696E85AC4B6C740BBFB798142A6ECD7F35B610849C9C045EE4177CC74DFE928C81721164E8F0695FFC19F60BC66ECB5284DC5098F3B5293DDDB71D349C9C02C226DB966A40C1D51FE6B1FBDA40EC137A0E761455808EBFF6A3DDB44EF5189455AAF29049A6EC1A165B22E3F88E0583DE2BC194107F69652B4D1ADA43825F975E265DB16A2972192601BD06B0D8FA8926AE23340DD4751DAFA21AB56323AD47827A71C72294D4C3BA5D48663185F013918665CE56601797851DD00AB270497129B798EB4B7FD07ADFE4A6513AE22E7BA59590CC57B18B4E57337B3C4C32C95FDFBBE4EE3EA8D4F2C4306745C88286AD9BE384381EAB2740A4BB10F175A00040004000400040004000400040004
sk = 0506004A14EC3FA27800A4AE681B3C005266A20093AD2DDE1D53741C00003612390C55A2121D120142B153A2001B0F0403A357A40200321151462D513648004519AC5D0366516B000712B40853028D099D10360348A50201510BB296527BC06105A23EBF21513A0002366469005ACF9B00021287A5871B20AA705E151B00090437A5123E52595CAB2F212F45874A595F2A0052A738AF584E06020A1357516E55393F0108165206A46C0680386212518B36380306920651003C01006C52660B000C180919A94915000C0145CBA31B00752D1A0539091869A269096D210907907E00810A52003C1C00154AAE2412090F032A5AA53600728763BD090059008750CF0DA8B4AE3615AB36895118341236671512B7143B06C237B400431D8CAC41C9A30614A1617B05D28D4001C2123816031B0F3E5A0B0012AE00A203800200A308030101643006A509C9B400365213000A421554B7D80F5CDED54BC6A70C20D86309C63B03DA4E5721571BB9A53606531D01A212003639A86D8E076305030B0A1C035A00C8AC3800041E53022404540363A2B602B478025106B609A9001DB60E35A7D297296F454444125E7A905AE1ABD227F4FCD1C5C229AD5159CC899BF41B21A9C98998DEC9BE99EDCA46DD2AA2CFB220C8A1560AD7B8E20CE5A460694285E8E784AECBEFE4D48675B458B78A94ABE09BF3DE237BB7DC477989E8BA8889FD3E99472C42BD9E2EBD6EC620D42A35315B494EB2C476B417B65F18E8AB008392583D9623EF954B8B09918600052BCC320C80CABFF81F102C9F36F81EFE21C38EF896E2E56C1FE11AFEF2EBA960CD08FBC65D5532C418047C4966B855A2E5AAD067CC4BCFDB0053477821335937E50D757EF3E8211180A7BC4FD2D845AA34A5473A353D241840D73570D39570AF86EAE7497F6A088B7BF47C5657E1344DA9D1C2447D4D908063D018A6B62D1D04BF7F0F52B5CB7847B8ADA41939772A67DCEB8126FA2779E777394503AF4217E89AEF095041A7BF0AF1AD071839A5959AB6EBA7AAFC09EF5AA4406A8D7CDAC97540570973133CDD77F0BED72DB01B83EACE204538775831CC5406D719A94186776ED1C815DBD8511C28281E1CAA4DE7AACA2B5D192C0BA339A3627A1302F88D9CFC4D231784F38BB613D8EF68249C60F87EA686461D758EBE89014240C0473F8BDC689EB12AF8CADF22037D3FC8A2D268E8C7D6C9507253210EA5507FEB6DE3209D68B2F31EE4773A0A1B009B980B05DAD49ED9A5E7E86AEAFCE6B5F99FC3D43B488B321A1AC4EAE9D17E5BA8C5054DFEC1D36A1F41BFB93334DA5DEA5B3FFC1EE1402A57AD626F7CBC34055BECFB8D4D5679C476DE6A7A009539C57078674FE672870BADE2A2CAE6C9A8E0879FA7CC75386EFB75EDDF6A667BC3715EB025642F8A0D2E62F5D3AB3AC22E061B0110EEAA99B018D8A304135CAEFBDB25D9EBB5166BDA84C61EFC532BB720231F1733778E611757ED2177BC207F1B9A2F0530095652B103EE11B70355CC7F6654CE9B5CA917997EE2876B5CBCDA9AA6EBFCF510488B5BD09C76E6EC8A8053829CA103DB7C2560A96ED1CF6F0B3FA4B91A4953E6BCF384AE9A58B1D737F7354115A6A3E617E716E6CC6FA4CD4CA8E29FC18A5A20A76E72A6A27EC346D040A127741D235D36F8E00668DCBF0ED7BB43CE7891E4AB374621575CFBC8B35A8D56E5E0972B37353732AD1BD64DC3B70D94563407F78C4A485E177A98661D4FC11BFDFC3B4A2359A94786614ABB271C1558860CFE75242CDDACC1F7EC78C6230B9DC0787491B10D3FFEE7D36C545FAFD78DAF71839EFF3C5EB33BAD711A29418159E873A8A4D27D23C08AADCF38F81122ECDA88B641466D4989B34E566B22BF07BB31943920BDDCD32E5E86046091683708ADE80FEA19F9A069C3A4CA4B4B7F023E3995F92D7B63FDD3553D6236DA3F9991069B3852523EC3DAE50F16A29B3705F8FA5016AA1307C6244DB0E44A0F09495E1A9863E74E5E92B4ECFB9410850DB64B29A4FB3DABC546BF3C8B5CF4BF13A2FF6A19B8C0640EFA06D6E452BFF24AC2F9AEE3180482007F657409D983CC8C1BD1999289B2EA701E2F36ACF0E9616C7B61A4E72809791C01913F6C5A2F15358A32503F0DB30E1F87DE4CC239046823A9A0A1FEA9C488BA60AE9D434847FC0FCDF4C20B2435EE965FBA5A52556FAB19191807B662B180A0CF4E6A7470D9B5966B460392D9144CFFECEDFD1778A913BDEAC7596966C5C41A9772E1AB86B068EA0EE1BF6987FD5382D602F1961DE4817E7B3AF4E4848E24AB6053299F444D0A8E9CC593EAB177E6CD162AB1AEA1A61DE0A2CE3951BB2F556038C5E0FD4FC73437B47F64952C79926E6A08AFDB815D749CC149F700884701C45DAFCD3F82AEB09463AE3A74E600FD7A354EE6B0DA2E28F5499B8EFEB3B96819A02541C44DFBE52C2A80B759AF682BDD8360C3D8598D5525479D8A9C33356FBE3BD41BACC90493E7290CFC8B82423BACF37C8BBE726F0ED838706D10A82329409537C1F46E53010D4F74F5D3D258C0FE8D3199D5EE9DC2B9B9C3C210E57E69D237E998C8D01EE0B3A08C2508C7F3AD8E03C3AA31EBAC192978E7EC2635C75C2128CD29D7550F239BDAB021AA07F4EA18DD6CC5C7A9A038D2872452F61AAE349D15D03B6FFF3187436B0D922213745987574645B24A1F003E5200868C842FE585FA3ABAE3980224D2A3DBCF823DC6D1442E41587F8BEE48F3E70ABE7F25E53DEFD14789380610E0A3B73F66AEFD2B0030C0BF123B7F919B18D6E8B7F4F41B9B0FE75E48DDE8796BECF299971955132DBDFD7DD471D02EF4C67FE09D871A1CFF2A9463EEDDBEE9CEF4AB29D2F4AFCF5F9C5139BA880E83D0174C73D4175A6D55B4588638CC17281FEFAD6EC37FEEDE3012F072B01D98F4FF3DC0745D1CEDBCDCA87AD9B6CEDB29ED46D2573FDCFB9A2A263AE7DA3DEE6E7C0AB47413FDABD93FF1C135936EA7193812135CEDEE7553EEA2DFCDA1230A9F71ECE404F3957AF2B2E2EE4A9E54AADB409741F397751997A0802E4FE53C23474483F42DCD2AAA37C34BEAAD649716FDD644E142BEF49ED49B11B44D7D08C813AD4ADFACD2DD6126853849418BA1A625057727AA205DDB3BFD79967A1186B6DD585A60ADB5D145F5B9F60772B29B9E1D94A3F031A21719438E64B783F9976D703C5E2E521B2917B150345F330AE20B538A144187AE321F53C090315E0BB6E6CA8199BA5D9E7AA1C24F6803F98BE82BD4B25271DB366C1E9D9B54E103F6F10FC6816BD332EE7B433CBD5F8C338BAB4696E85AC4B6C740BBFB798142A6ECD7F35B610849C9C045EE4177CC74DFE928C81721164E8F0695FFC19F60BC66ECB5284DC5098F3B5293DDDB71D349C9C02C226DB966A40C1D51FE6B1FBDA40EC137A0E761455808EBFF6A3DDB44EF5189455AAF29049A6EC1A165B22E3F88E0583DE2BC194107F69652B4D1ADA43825F975E265DB16A2972192601BD06B0D8FA8926AE23340DD4751DAFA21AB56323AD47827A71C72294D4C3BA5D48663185F013918665CE56601797851DD00AB270497129B798EB4B7FD07ADFE4A6513AE22E7BA59590CC57B18B4E57337B3C4C32C95FDFBBE4EE3EA8D4F2C4306745C88286AD9BE384381EAB2740A4BB10F175A00040004000400040004000400040004
smlen = 2230
sm = 1CDF0AE1124780A8FF00318F779A3B86B3504D059CA7AB3FE4D6EAE9FD46428D1DABB704C0735A8FE8708F409741017B723D9A304E54FDC5789A7B0748C2464B7308AC9665115644C569AE253D5205751342574C03346DDDC1950A6273546616B96D0C5ECE0A044AF0EDEFBE445F9AE37DA5AFB8D22A56D9FD1801425A0A276F48431D7AF039521E549551481391FE5F4EBFB7644D9F9782D83A95137E84EA3AEB3C2F8099053AD7E0D32B0B39FBC6D318E6C30A422073D605E548DEC7226CEB03D44FE8C20B0EE5321A613C783E64F1B5D751FE71F947E9BF23B7DD51112FF65B195EE94213FB0609D2EEDBCFD1B91480368FF174C550CB7DD71F0BA032CAC020CF570E6EF5FEF7A5F8D9FC4D091634952CA905F325A92F440B48FA4A1FC33B5FF469208DCCF1D075D218D51A06B614D53B3139A5D4CBF149CC0C3B280417CF8EC50AE711FAC0D0AC19473FDFE96BED8523DFFD69EFE5203FFC4630F1C7360B3A2607E448FD46D19C3C5B2B1F28F8F1F31ADDFEA024E3EFB23A17F000C8E533753299D8791399D1E011A1C96EE6132EE8EE1F393CD801D90E06C2F5CBDA032D27C1C1D3E0FF581659E7E830C906DAC385C4B709F33CEC37381525C8E52CEF1B650B592583F16EFE87ED1132BBD9F7D6620A6AD907C894E6BDD6BDE926DC37C000FE4ECF29CB513B3B1EA5F22EF290DFADD45E3FDF0B36D9F5DB45FCF5195E14C4CB5F34EEFD4FE91FE8161A65125C03BF0BE0D900EC071E8BE7C5DFE0008F036131C90D68DA2D0B4126E0FFEEFA2138EE39B6EA63C3FE0A15113315DCE9F8EAA01BC93F02F27DD46FF55D147E2A0BF384C0F1DE45012F30BAFB8E27F41CF6FACA1DB81CEF1A20F1B72DB1D40009E6F594F0A136163343C60F3EB8EA44171A18C0DB3EFC6F29F81498078210EAC8E1293D01D206B8143806E539CBE8E9C17F0A48CFFA3ACA2C1809A7F27CFCEB0603F2FC1277CC3A002BE070018E18951298EE82F55D2CB4E0B129D8081D2C5AED5F08FBF9EE155D10B61D691D0EE7DBC9882BDECE2A39CF2E8E30DAC0A72FB817800A45C69D37A82DCFFAF1EA69329FE0563096FBC114670B8CCB770173C0A3371EF46B3126C8980D0F324DD1C1D1A926F839E1D6F03AB4C601DF37EE2F1AA3DC47F96DE75F095424B3264D0D2F2942C8D5003D29DC3B00F429FAAEC8DADBB13039ED6ED0B5C53724A23E97F126FDFADF892F38388DFE290AA207CDF3AD04353168EC102C602CF6384A2D1F2499E9D532512F4EF4B0C5CB1DEA061311DAE1C2CA17C9981562248B15B21D0C25F338DCFCEA3CFA3A47E70034E809FCE609F7AFF7B912C6EAB4DF46257424FDE982ED9D13DE3878C15CDC11D65020F829B81D723E7517742FEC04822833ECD30DBA2BDADBD119FC06FAC5973FB0F760F8C1C2D4070CF31B34B90FB904FAEA3E12EDF14F336F19A1C9DD0B96DBFFC0C7E420CC3FE7E720E136A4FE162450EBED3E0D2262FBC70AC3C2433422127DE0643941D8333858EB0DDADA1DC9CFE7DE403B2108C9D01E1428DB90FDA614442959E604EB7E310E2E73F00B1831C639D54FC40C255E0BCE3F0DF8D6E6A7D667DA0F24F004210BC738BF39320448D6EB345517F11AD9DA99C8EE349926EBD0841235F5D5DEC82ABAFF29E1A60A34E90F0428DC14D36A3494E0E82A9BE8152501FFD801A70708CF1DC968DF46F50A06D2F60F094B3F2B29C40B13CB6C190ED1E5F4F81EBE3CA9E23BC1801B9F16A61286013635E83144EE8D2DAA29AC2636DF883DE02D49323C2A221487FA5DE66FED79C9C20616FAF529EE001A2692289AC41FF6323974E61BD8F7EBDAE0B7E4A63F20CC01E5A5C3910EB61696D209E721C070E663F80FD9F13266C45CC0443D5F1A0AF174F6AFC4F11FB930BFC4D2016235CAFFBCF7FECE8804BAD843CAE32D3723BE3677FFCEE2D2E33811B10625EB641C0DD9722B78DB49DF88C8042086C4F2CE1735E32B64E702CCEDF56CDE4D026EF6A3DF1218872DA0CA7219151D37EBA3329E1FE12533190804471C0AD827D06A28D73978E2F1D190E5392134F878E9AD14FEF3FF06BF2974178F15F1EF47F851C86A3788E7540FD52693DD38D64924B4C53E3C5FF517E178F1A018ECD89226170DAD0F621FB8DFBD0695DA92D2F3E6002AA8F8BCFA50EF1E3A5014E1F389142F14E8307A29D1DE5002FC2C120791D9C2FE0E2926C249F3F5DFC2F6531FE8EB8E18CF03B2D4500A87C8CCD358F2D0D88E0BD9C35B3C6A171FDA8A39A5EB8AC15EC7C2F890C61D11CB32AE0B3C3A5BF419ED9501B6F4BE1835E50AC7BA2ADE04C8C1A12B6DF9CEE38ADC0DD34128D2E1B734FD07ECCD97C0F416F6F566DF93EDFAEA2822BD0B79CC6BCB250EF7D12A306A37D71BA11C4111E23DF8078E149A28D9388CE9E93E8CDF9132BB3AEDF82E0A8F37E1CBF026B414E43BD2C9D903E91AC4DB832F28EC12E43506CFC993E68CD4EBF04CE95CF16CD01FE524EE5AEC483D04DEB5E676D11BF81AC14D2737021EDEA7E09A10B6D3EDCAA4CAC5D756E3F729A32454320B0ED9C51E269600B3C17DFE8AE6EEE3D3CAEC3E04E80AC788F2A530FDF896DAD21720C79EE6A40415F8E00074DFA6FC4C3CBC11FCD5DFF7D4EC72F4710B6B0684FEA82A33EC26226CE5BBC367FB65D65709FDD1C7C23222E52D3DDDBFC6E0E839D3172071DE4FCF37E503F6F8F8AC3C8ED6EBEA5FF230282BF2B8DACD2E36CC5AC8D92CF8F800DFF1D5E2239602E51E33E02119CEC2E6EF4F0B0DE5E4D4FDC8B21C0C3A591A760A9121AC34B6D03BF8A1D7E5FD94048E126D051D3949E27BC5521B521683143825BB2F341F29F95CD88DCB9F1BB9EB361CE53238CA19DDCE066DE351C15AC1B51C82F94D3B17DA06CF6CEAE404B01C6FFF5DFA4DE43E2EA7EAEC22B82C18FFC12AA7063203EDD6FB3DE8C3F42972F07DE4A60190376A0F05F428F2C3241005C9E1A5CF462896E11724223948E1DDCDDD0DCCD711CAED0B86CB8EDDA32C94CCFE11F4E6EC149CEDB4CFF2F350215FFFB9EABE2091F5D83BBAF0A235CF0216013D32AACB5DF3C300012BFDF99EF5E91655C381171426AE0736EF03D6BADC0203C52600D102DB65E39C3922CBB2D933246D3173D1412919C900040004000400040004000400040004

count = 5
seed = 75224ECC026C18159FF92256844D0ADF953F0A4DD8D74D4EBF1DC5EE8F5630B011A447FD4DC34A2404D620CA0E1F273E
mlen = 198
msg = DBE5B6C299B44F8D60FA972A336DF789EF4534EC9BA90DF92AD401D1907951EB6285EDA8F134277AB0A1145001C34E392187122506AA2DBB8617D7943A129EB5C07DF133D7CCDE94A7CB7F1795C62493ED375353D1F044257DA799F7D112C174FBC35687E2F87FEFBE2D83D29D7314B30A749FE41B1B81095638F112BC4563420AF235280E466FFBE7050C4937C60FC18D1A6025BCBD489F0C538E088E906ABE8597E2C8EBB64F01D225C847AAE4B77BAE6EBA9269962C4B94A9732CEAA2CB4093D442FFBCDD
pk = 051DCE645272ECB14E5EA958E88E22A6F42DF32522435FBCAFB5DC3DA0F26B417AF3704792B7E5F6F0403EA269A128C94A4F33BE0561D5637AF652733235DE9EA617378FD90B677AD522E154847265CC24EA4FF53016A94522ECDB3FD270A1164314CD56C8745DCD29EC5DEA37EBF23B6E233BBF1A92AF0BE78483DCDFCA304E2B12CCBB961E87AA41B4E8E7394F0B0DA85FEEDC6AAA5B0C985628A0A2A14148154D1FD07052B32D4928D3CC10B2282DC07F79F9F392883D43A2D3401547D8B2D600EF8571DE1D806B6939C651EE01F24CBE7059C4C3EDA8F4C42F71408C8B9C1F03FF90E496EA9BC3BC961AF5BE3269AA40F4A18D6EC300F6E07EC4006E5CC256285E82A60EC7CBB7EB372A4376E242CC1AFE130753C26D7C0DE1E1E88FCD9990E489E668A333A4ED1DB211287D740C36B08462E27499E30BC4AE36875EBB0A54B6D8ACC580E5FC42C11FCD2469F391658278B3F00D5CCE1E01589C58935BF1FEE7A82D7C641C128E7E7AB7D64B38C7DB5C1CAF4F23BDA879943FD9FB67A677B6F9C22D66F021C4C79D477E2D6F4D88145D82236EAECE2FBCC2B4920C557305168FAFD17DEC21095F4F0F840F03150100E4BBC2FEFD155FE8069C40CCDBEEF93E95DB6692C6896E4DC5E72D1D135A3AC89829A87D838A43D55BEC4D68EE7F5AC93D5DBC94BE66204A814B7E84C25DF7EF5F0FB95ACC534266DD18375A524F8168FD16147C1670C10783F07850C8BF85A157FCF6400B9E3DB47A62110A54F13738CD924128B31F50D8C635C6F07CF7685CC4EEAFE74C49C308170172F1A80C69C6ECAFA9F96BF488456DE7A4208D308AA0DB6BFD393270F44357DDFFEC6D95422C2A023F2ECE2EB05C8B4D0CFB481F62F1E23637762AE2F22F39E693FC424295C56CFE7C510D1C80582902BD7FD4B47E8A4C0F92DB9B137C8C9B019952039B3313DE75875A74096F33DFB041590E7ED06582392688C714E24A817B9AA74CB36DC6E624A467F7722B473C5285A11DEBF33A1469C2A7F2860A0E5ACDA46147F92A559C52E4E35CBA077377C01A4224C60F2200676C1BD5574727E8DF24DC00927BE3359A1B0F66187F04759B02B430DBEA554DEA6AD69F2176C0556DA4D0B01638588DC7E767403857F57309971EB8EAD7B119C4CECACBAD328B120C6C475D31D2077D69DA075F98F09FE0300BE02F209E7D056B064E8F4601FBCF3BA2FFF6D1D2E2BB977E89BEFC398EBD112A739CD8A96C44669FBCFAB044F56F023818B75BC067E559F007B0F5E872F82C3BF7E661B32D83AC352F2098FD98158CB54A43178773053C4B135BE7C545FD07CB04F31DDCA4162A51C1F2B1F8EE6C2613AA61EB6B5646B37BB640B069A38900E0398226BCF480B231705785F2B4E251F29A43ABE2EDD1F4D3D53949BC4C1A649BB453DE23C63EE8C0EC7903A975C0ECFA567491C917BE2B61147181FBEAD391FBB1B7DE00535E29ADFE5B6EFBE05377C02098E18380C123D33CC06C28916F62D5C4E84F6767F50F6DFE8D2AA7E1F7C3006310279DC436CCD7DD8B5811C9C56206B79F07E9E3F90F570A2AB39E3BD47FBA4995439D2CB73360EC1A043C6000D3DDB8FB8CE5C1BA2619AA3157C27EB64E71788EBDCBD25DD0EC496F9C13827642780433B254BD56538868A41E1F0BEF16A908703A44B9648E91B0CA1D77B1D64E943D0A74D63C405D21FF2476CA9AD4574DB46B6E113F8264FFCA0CD51EC75BD9EBCF1817D7BCD402357332D5B3CC826F98204C5A5D69B5127E610FDFA50B579E457EAAB8575C5BEBEB6E24DA01A2987A3F6BF182FD922A20A0B5BD2B51FFEB62FA6C4CAA599A3D0EDF2D4BA0D84C47BA258EA6CFC1A0D800CD9D730929DB868A424A409865C380879294DD5F25F2CB636773EC396F3A9ADA8593A9FC5D88EE3527BDEE61BBDE6AEBC0C9FEAF79D57C548FEC051DE127F734014F93C1F4651BD71CCCCA454BD6323AF8CFE622DC8367D714CA9569ACB4AAD592865C7B70CC1E89899699F98F317E44E5AAE428B0484694207B11FF9344F1E37EE60F1DDA020EA74CD682B2CC91D3E38FA985D31120E0DA77F70973A34BCAD36A1F82B5F8C30D535DE9AF7C937DBA686E68BB318B23B52C22AE62CCBC275A804F789DB0D5F96017820EA436C9D482C0E5457E3944B238B3EA694B7680B03C3C35638F7CC03A65AB6A27C4FED5E6D53A510097528703D739970075D6CC10731FE964B9C11347C36ABB082751F281C93A4DEE15F0F80963780B4559D729788FE2C8789B5934C87562EDFF5882522B24E8483C0DDEC90B81140EF78A369D41B290C16F4938A8F33A2246846A047D9EB171AF599793376B868E8CB160BFE105D8FDE794EF9DC7677F8AC896A66E5F7AF923A28FE510C77DFAE645497CB3B72F5EEF3CD4671664A03B46863617C60A65FD723CBF379B3B4BBB92735ED3DDB25AE60A83416DA74E4CB163144127759FDEA44462044047FFAA6223C5514CF56DC2B644B71801FC08CC0A81A150A01A2F71924BB3A31F603F9798F6624FF6FEA4BE43A942180DE91BCBEF8574AA20EA0FE583088AAED6E1347846CBF081DF6262882E17F4510E9AC483568480864AF5CB52AD7B65F06198CAC232F998802D447A7E13DA963CFAA3DE78D71C94AEB5AD2911BA00A8BBCEE443759C9560D09F37115C16C07A8453B86777685234983F1CFF6D9D0B01CA5356AC9BB89F682C5B867B960B75CD82D2EBAAFF1C4DEF8AF6F4AA9338EABBECDC89BAE03AD3149FF6ACDDC903333623BC4F276F55556CEB995490C36743BAA96C4093E23EDDC0CF696ED9BBDEE75582A39D395A3A6208F76D90E8EE4504DB0879F8AA39C994BA72D2D496AB1D60A7EEB4C5A738AAE40AD91974B53AB20D3A44F6C58A7C088EB38A4DDB7AD300040004000400040004000400040004
sk = 05640089AD51590008A4066CAEDA0FB167BD00370003E1333AABAB5231B906140600CA7F510306181B4E000D861ECF1B14AC0B2A02D3001CBEAC510001409C2A1E0042C648153600334ED82D1CBD067C3622A2ABAD6200000602BB510900140900E46C38411B0117010F00A83C1200416336BF0D24D90A1BDA004018A839C32D5940120F6C360004912F0D01081B091CCA184E244B389B08121203A3010119DBD81D2D0FA370A8125A00000888DC1844001836031F0709512D38BE276D1E031B004E336C8A65D901000207B8B50187094A25A53F5A90135C0B56051C02ED1C5900513F1C054B2112121B295F38510A020E1061034A5C00120100A860122E132F0F8D0D0302393F6301B4071D0601BD3FA8AA09000001B60F025AD84CC115C3030659000700000B00A3A3090800AE33162D514B52DF3F00131906005A57090568D8010200026C1F386AA2AA149CBC0F03A40139A91C001BEDA4196A15250942006970028A36EB5912000F3BA5067E36060F1B225D6E370B510200538D3658A25637A2D9364BE6A203C51C2809521B1B6D3CB4513E51903377AD72A83EFAA65BA8395B830E87DFAC50C0E99409B17B9E82D5CE340EBD45F385476D02DA96EBC4D0D3EFD8A415B7B1E9300C7493C1C6A5CF46A66A0F39D03A97102E30D103FD5B56CDBC83EA1BF7BEAD2BF6D983980C1932F644DBBA22A10E23DB5730A4412FCDDB3D8E1DA08364F6CA1C1814D7433F5B2B4559F612CFE93BE4FA742D001DCE645272ECB14E5EA958E88E22A6F42DF32522435FBCAFB5DC3DA0F26B417AF3704792B7E5F6F0403EA269A128C94A4F33BE0561D5637AF652733235DE9EA617378FD90B677AD522E154847265CC24EA4FF53016A94522ECDB3FD270A1164314CD56C8745DCD29EC5DEA37EBF23B6E233BBF1A92AF0BE78483DCDFCA304E2B12CCBB961E87AA41B4E8E7394F0B0DA85FEEDC6AAA5B0C985628A0A2A14148154D1FD07052B32D4928D3CC10B2282DC07F79F9F392883D43A2D3401547D8B2D600EF8571DE1D806B6939C651EE01F24CBE7059C4C3EDA8F4C42F71408C8B9C1F03FF90E496EA9BC3BC961AF5BE3269AA40F4A18D6EC300F6E07EC4006E5CC256285E82A60EC7CBB7EB372A4376E242CC1AFE130753C26D7C0DE1E1E88FCD9990E489E668A333A4ED1DB211287D740C36B08462E27499E30BC4AE36875EBB0A54B6D8ACC580E5FC42C11FCD2469F391658278B3F00D5CCE1E01589C58935BF1FEE7A82D7C641C128E7E7AB7D64B38C7DB5C1CAF4F23BDA879943FD9FB67A677B6F9C22D66F021C4C79D477E2D6F4D88145D82236EAECE2FBCC2B4920C557305168FAFD17DEC21095F4F0F840F03150100E4BBC2FEFD155FE8069C40CCDBEEF93E95DB6692C6896E4DC5E72D1D135A3AC89829A87D838A43D55BEC4D68EE7F5AC93D5DBC94BE66204A814B7E84C25DF7EF5F0FB95ACC534266DD18375A524F8168FD16147C1670C10783F07850C8BF85A157FCF6400B9E3DB47A62110A54F13738CD924128B31F50D8C635C6F07CF7685CC4EEAFE74C49C308170172F1A80C69C6ECAFA9F96BF488456DE7A4208D308AA0DB6BFD393270F44357DDFFEC6D95422C2A023F2ECE2EB05C8B4D0CFB481F62F1E23637762AE2F22F39E693FC424295C56CFE7C510D1C80582902BD7FD4B47E8A4C0F92DB9B137C8C9B019952039B3313DE75875A74096F33DFB041590E7ED06582392688C714E24A817B9AA74CB36DC6E624A467F7722B473C5285A11DEBF33A1469C2A7F2860A0E5ACDA46147F92A559C52E4E35CBA077377C01A4224C60F2200676C1BD5574727E8DF24DC00927BE3359A1B0F66187F04759B02B430DBEA554DEA6AD69F2176C0556DA4D0B01638588DC7E767403857F57309971EB8EAD7B119C4CECACBAD328B120C6C475D31D2077D69DA075F98F09FE0300BE02F209E7D056B064E8F4601FBCF3BA2FFF6D1D2E2BB977E89BEFC398EBD112A739CD8A96C44669FBCFAB044F56F023818B75BC067E559F007B0F5E872F82C3BF7E661B32D83AC352F2098FD98158CB54A43178773053C4B135BE7C545FD07CB04F31DDCA4162A51C1F2B1F8EE6C2613AA61EB6B5646B37BB640B069A38900E0398226BCF480B231705785F2B4E251F29A43ABE2EDD1F4D3D53949BC4C1A649BB453DE23C63EE8C0EC7903A975C0ECFA567491C917BE2B61147181FBEAD391FBB1B7DE00535E29ADFE5B6EFBE05377C02098E18380C123D33CC06C28916F62D5C4E84F6767F50F6DFE8D2AA7E1F7C3006310279DC436CCD7DD8B5811C9C56206B79F07E9E3F90F570A2AB39E3BD47FBA4995439D2CB73360EC1A043C6000D3DDB8FB8CE5C1BA2619AA3157C27EB64E71788EBDCBD25DD0EC496F9C13827642780433B254BD56538868A41E1F0BEF16A908703A44B9648E91B0CA1D77B1D64E943D0A74D63C405D21FF2476CA9AD4574DB46B6E113F8264FFCA0CD51EC75BD9EBCF1817D7BCD402357332D5B3CC826F98204C5A5D69B5127E610FDFA50B579E457EAAB8575C5BEBEB6E24DA01A2987A3F6BF182FD922A20A0B5BD2B51FFEB62FA6C4CAA599A3D0EDF2D4BA0D84C47BA258EA6CFC1A0D800CD9D730929DB868A424A409865C380879294DD5F25F2CB636773EC396F3A9ADA8593A9FC5D88EE3527BDEE61BBDE6AEBC0C9FEAF79D57C548FEC051DE127F734014F93C1F4651BD71CCCCA454BD6323AF8CFE622DC8367D714CA9569ACB4AAD592865C7B70CC1E89899699F98F317E44E5AAE428B0484694207B11FF9344F1E37EE60F1DDA020EA74CD682B2CC91D3E38FA985D31120E0DA77F70973A34BCAD36A1F82B5F8C30D535DE9AF7C937DBA686E68BB318B23B52C22AE62CCBC275A804F789DB0D5F96017820EA436C9D482C0E5457E3944B238B3EA694B7680B03C3C35638F7CC03A65AB6A27C4FED5E6D53A510097528703D739970075D6CC10731FE964B9C11347C36ABB082751F281C93A4DEE15F0F80963780B4559D729788FE2C8789B5934C87562EDFF5882522B24E8483C0DDEC90B81140EF78A369D41B290C16F4938A8F33A2246846A047D9EB171AF599793376B868E8CB160BFE105D8FDE794EF9DC7677F8AC896A66E5F7AF923A28FE510C77DFAE645497CB3B72F5EEF3CD4671664A03B46863617C60A65FD723CBF379B3B4BBB92735ED3DDB25AE60A83416DA74E4CB163144127759FDEA44462044047FFAA6223C5514CF56DC2B644B71801FC08CC0A81A150A01A2F71924BB3A31F603F9798F6624FF6FEA4BE43A942180DE91BCBEF8574AA20EA0FE583088AAED6E1347846CBF081DF6262882E17F4510E9AC483568480864AF5CB52AD7B65F06198CAC232F998802D447A7E13DA963CFAA3DE78D71C94AEB5AD2911BA00A8BBCEE443759C9560D09F37115C16C07A8453B86777685234983F1CFF6D9D0B01CA5356AC9BB89F682C5B867B960B75CD82D2EBAAFF1C4DEF8AF6F4AA9338EABBECDC89BAE03AD3149FF6ACDDC903333623BC4F276F55556CEB995490C36743BAA96C4093E23EDDC0CF696ED9BBDEE75582A39D395A3A6208F76D90E8EE4504DB0879F8AA39C994BA72D2D496AB1D60A7EEB4C5A738AAE40AD91974B53AB20D3A44F6C58A7C088EB38A4DDB7AD300040004000400040004000400040004
smlen = 2263
sm = DBE5B6C299B44F8D60FA972A336DF789EF4534EC9BA90DF92AD401D1907951EB6285EDA8F134277AB0A1145001C34E392187122506AA2DBB8617D7943A129EB5C07DF133D7CCDE94A7CB7F1795C62493ED375353D1F044257DA799F7D112C174FBC35687E2F87FEFBE2D83D29D7314B30A749FE41B1B81095638F112BC4563420AF235280E466FFBE7050C4937C60FC18D1A6025BCBD489F0C538E088E906ABE8597E2C8EBB64F01D225C847AAE4B77BAE6EBA9269962C4B94A9732CEAA2CB4093D442FFBCDD056B35A2D543055806C13C79D0D9C7190C4EDBAFEA57D38BD55EE0FFE6ADD94A24B3F007111A1AE70FFD18DAC16ADA65DBF20969F97DC66CEE78EB2FDE63144B37903A30E4680B69E328DBF7C2F40F2B3C362BFE35020BF3DC9FFADDE5210683C0D8FDD9CDCDFB5111C1214B0FDE2F4638CBD175EFDD39AFD0BC0C66FA43D7E3D34BCA7D0A67D685132B3788E527F166E37F3EAF1F2FC441E10D0358F434F155F6E9DFC0C038EE1AE70ED66C310201F8D803109C26882D45DD63386E14A635001D47DB17FCC3239AF2CD141EC512F1022F7DDA54D752F8BDC5BFF5E8EECC39A91D8CEE4CDBE3FF30CDB8ED5D06140C0F075CF534F5D60835E6FDFA6E050402472583DB2929ACC0363C85282CC844230F0FD62AF0CD540814281304C51B100ED309552C102127FC93D78E014EEAF9104DC26F0D70E5D302BDF5F2D927DBB92F4A083F37FD2782D33E119D045C32D9EBF20A1AEC2927892FFE356F3D012308F1A9C1070021C16EC945D90028F935022F7B3038318D2A440A9EEF080748D2F7220736DC19443A7FF19BFD0D36E9CBA0D7D406CBC338F1D3C15F1E851B1BE91ADAE915E10DC734DE3C44F21F1DF2EB221471C013CA5DC40E21FA17EBE516D7913AE500BD0E1F3CF13BCD377539512A9933A32E5FCCE2F679E783302CF10A2CAC26FD373CE732D6740B88236D02F2CAD1217CED1CE2A0EC83F2C5EF6D078F26F5C11B32682CB4066622E2D0F2FDCD2510CFF3F4E60795EB8E2F1AFB77D6DDEB582F28D3E2EEC500A3E4BFC9A9D0D9CD73178DEDFCDEA414B82E63D5C431ABF8FBF986230AD16D17AFD0D1C3CAD7A5358CFCA7D33E3CB0D43C1F8DCD3E3434E3292B2E3AD50FE0CDE7D8F0FA27D6500C810B86F8E1280502B22A030F71D67625F1F20A09A4E800FF4D09D4F5DEDF46DBE5D419D82DDECE203D045EF6C100EC1CDBEBADD1160C84ED4B3C66D94E0A66F59A1569FCDD1C27F0ED17D5E4643D27C352F8BFC103E798C431FE2626B2CDFB375B08880EACC117F90B003BCCD3DE3FC839EE4FF4B2FB9011213E182CFDED81E44F096811E334540AE0E62AC79601D207A10DF61360051A04043563F5423C523B9E3A8FDFA837D1291215E822FEDF2AEFA131E53F3CD4A0C239D1BFC62828E42326225A178ED3F1C47A0909DA2AC5D0FA72C1553B8E276AC554F4C71B150BAE1540F946F677E4E8CE69F8A9DBD0EDEBF0ABEF622F92CD86D6F802B9CA7CC71E2C54ED26EE02F4C70B91CD0BEA2A27750D2DF542336CC074F9FE0229F89BF1C608C82EA6356F26A5EDCB0029F8ED0840EFD4E2B219963D8EEB3213E5FF5618463A64D3C5F6A4FEF3C1AE08A70D4AD26A12C3E0A617C91F2AC4E139C9DD8F0FF5E142DFA7352D2080EF0C33EFC8EF1977D26AE910CBF0E1D4D8BD112DC90DEA07FC240EEE2A5CD152C797C8753CC1CFFE2B8E1931C410E4CB20953DB72FAC1B993E7DEF461D60F57BEE273088D99A1996C43507D72264D836ECBFCA1CD5F1F7442C93CF4012C7E97532982C20DE54C3642F33EE13FD3F30F42D9BCF45F26FDA92C110FE0BE937FB692597F94CE2FFDD113FF8F44B2830D618062F31B524341B4C0091FC723CD4E79128D016240C78F076F9691103F0B7E0FFC729C59EE6DB395207A4E228F4371D6309C91B0F2C7F0E30F9511F0526FEF706CFFB26293DAFC963399005CB1FD6F125DBD81F831132CA4DC75DD7F222D5DFD7014DD072D485F8360A2332E7EC7B10A2ED993783F0D5054C1985E95E2708CB671010C9260ABAEA5FC4A5289C2B543CB038452FAEF091DF79C32BF4E1F10CDC6D1777F410C568F4211C0313A609FD16BFCADF31600B1713513680FE04D629D67CEE11291A274FE5832CE1E4B904DCE237F73033BA0B7ED7C53AB42C750F600D7713FB0C53C82EDD0C182DF5E8F1183204E5850E23C36B241C0607E58923AFD09A32C8E2D826F82B943C2614B426FCDBBFF50FF7F2E0D0ECBBFF7ACE85220F334BCAE7C95C2A63D1EE28C2FDB8287A38C01A95230ED9DCEA69DBBAF3323E083B0AC869CE4FDF6BFC73C6E408E00CA01A81FD57393BF1D3168C31EFE23BCEF2E002C6BEEDCA16E32B9DD17FEB4A02E90B15CEE0E6B4E7D9E66DF86EC7B9FD38F0ACFE043A29EA24C3D5EE3034860D25C255E62F1E28FAE0F0F4E5543B91F23302F8EFB31A1DEEE0EC82CE95167EE450347DF1113E053DADF186DC85C66E222A1CE7F276F8433C7801312AB5F698E0150814F294D0FB2E900D96DC5DCC97036312F1FF2135BE3B4C09DF1E6AF3452F1D1657080BDFF7F6AB2BBEF815D856E7B4344FEF58166DC1FC2D4CF621D1EE31700792079B2DC807CFC02FE5A8CAD204CBF6B92B3F0542CC90C8EBC86A3C2EE33EF7FD29BB3C1527E43DF6EB17EC0603C91697F86C0EF6CFE2F042117FF7871E56FBF418CC1AE9CDA6E5F20AC3E1DAC69AFA32FC4AFF22C649EE651D6EDA79D4F9D426C90225D422DACFE1D5AB12443600130C02EA06F3FB1B3447FA42250CC8DCE28F1962FFB0334BDC6809C0D02CEFD3DA3D2A6320B525BC0AC036C1EE81E42BF2AA0A87186220520FB7235CEE9FF248003C358DEDDE3CFF19C22615D0E82633FA1C35A6FDF6DBBF29540486338AF9A9CDC1CBB4067517DEEE78F37F26FED66CF23DE1EF22BACFF5C5A43E9DF1D5C10CEF7104B719EB07150CADD2711C8BE131DE1BC5861FE414CAC4ACF9B8E2733A25D55BFF03F391332CF30C30F4FED02FAC0968C60835BAFF2EF06EE291E59BE450256528881092DA69108AE1A90627319BE49602551FC106AF1A2FF2C114681F6BCE71E43B3C51E254C777CAFC09B21C043D4024D0274A271E1D37D06FDFBF3089F4D82BB9CDC83323FBAD3188E72AF5292F0A0E77F45F15FC235CDEAC1ED9EF00040004000400040004000400040004

count = 6
seed = 447F03C8CD27EDAA1FA0436DA492812F57AC946479A9F1F90EC4F5E913A05F8AB0DD7645026A96510F6D40AF05D85B07
mlen = 231
msg = 0073BEE97FC97C0FBC750D474AEB93189F061E1A5CF6600C04FB0464338EC7E85252F94FCBC7B2BD00E438480D9AF3ADD92A92E3E2E8ACB55077C3278FC7503988A76E9B6062996B20889AA55B343D5A003C8A8852D738F955799FA3426BE5CCD3AA6B6EDA04D4884941FFC0B69C5ACF12B347A74D0580CC3335BA816200F87674A4C1D98097C70F2F27C74E94A661850610ECF4847AB5B58344F958C5719E06BA396225BBE21ACB0FDC512B885D391E11B0C0ED5CE6B5DD8FAFF91F50025C69D43072F7706D80D9FD786E1104125D79A5F4B5FD838815D44FC8B1AB678078CC174DDE970D448B
pk = 05F9DD042B86E6870F55C658859619E76ECC763D72ECB387D3F64434C6B5AF9681D2ABE9CD4F5A5DDF16A15C7420300732392970AB0CEA6CC74514CCA8CD2D05A9CB68FEF6821A6B1E045C4264E10A1FCB6A05EC490050F0C94120D8964AC40EAE334A67A3E50BF2E5084BA3173AE76B20441AE5EE0699C9B8FC821A56B100797B6A5E08DF094491BE07C8D2EBED211A581FB21FC352BF6927B5D896D5BF648B34DD0D5423774CD33FAC3D0D503119BEF69865860F190D5A69D5C750BC847E3CEA9DE4C0AEF26A36B88076893FB58D3729A004B1FCA9268B5D6F553E7F5CF9A7B36080CE44F1B0F021B8A2F5A166B5BE3D6F89912FB88A34A14D6AA4BD10AF7F848B7631EAD29EB403970C3E76ADFF81EB221F0EF31EDFDAE0F1CA0B745F13DB251510DF34482534B68B0082684A246AA319239D3A1E5C1F9AF81C44EF8745BB67F4505CCF5EDB577499B7E7E68D1792EA30A626904AE304E9D29F269FE326D57F054E9B971D85DE3503E0DCCDE7D75AF1D6AE9EDB9E64222B0EBAF9465C0DE9D9C831EBA91343F3D9254D21C75CA4D66DA8939F35DB98364431B8DCF56764674A6E61D54F13748C4592A2EB662EFF3EE7E22C127BDFEE2E5CE291AD169A5912CE5FD82A93421C7E1C9F3D83CA29DF1755A2CAB9100CE066DAB6D6313929D09923F2D849C8505C2602A2CFAC103BE5313682FBF1A5DEE85F5186F30BFF6F6677687AB9A24F0F6AFF11A4A843A72C5DAEA8A1D03C69567621EAACB71D954321920B9E242F5781396FE7ED772652BE42CDE193309E3D3DC4948090AD637A164C8FEB77AE055C62CB3FEBB64E4C67344FDA92C732665556AEA0CE92BA3FFB09D618F73A89EF08CE7A1E3E3BDAD084083B385DF04B5667AAB805C28389DCA270832A379CDA1DBBB44A82FF312AE2253330F31FFB8A3A380294A8E21BDE80D1FAA1F43520CDE2EE303216117368954FA67779E5513E8B569F9C6012EC02AED6AD7A75D1EB4979866694A727911A2F1AE3347A62042D166445237BCA363F7EBF6069D6DA8A24E361A63299DD77B68159D87DD965B293A053786269B1522F9E35458AF6FA299324FCD80F2069A9805DDD6CEA5C4BE8C8E779B5F8F26ECDAD05C2949555CC60FCD4831E7A5759B293E6FFE75C29335BC7BA8E303FB4103FF61ED898D0A5EA9FE1384B2AA5AB5AD7B8FDC33A7AB4C2A3BADCB5008590E9621B69384CCF54FBF36D8927D2247FE6FC7C3DAB825DE28DB97D1945557A616D6C48CF21F47AF0D90CAC9CE46CA2F3434AAEA3A97E4E1F5B24107E37ABC0E5F4E6DC96420C35F6724C609F8FF56807319B822A4A0AC15F755C2D737D650A0CEA5C3FE48551B1CB1034404DE00889850CF43253A4FE695915790F1DBDA48CBFDE9552FBA71DD9C1C3DAD6D33310B253AC026DB4408BF3B3B833140C476FB33B0C32117F04E78DA8128EAE83CC66BE2C053C578BDA7EB07DAD49C7D0F9E4E4E9939300F63561C4769EB15C73E075DB6C3E8A5C0B5265966B3E8D0777D7615B764E9E3CFA6A227D7FA919072C883CFF46AD7B0D25E5AE0BF5DA8FE7A488DA3060AF5B49A989CA5FCDB0597C3BE08AF727476DB885A493943855CE8CDBB6B48DBD9AFFB98B7D9F4DAEEB6C0429F771EE0480BABDC6A6FEE6B0CC5CD8C87670FE40797E1B5151806C520BFCF35DC3CB0F0B059AABC480A20CF241290FF5D2A94E73784C83402B51222DCF31F4DA43A4C58966662B8E8C7567ABF34DF9AD0A836866DCC1F925904B2CAAC47094C510E316EA710C79AFDD16095CB347255D366625CFF7A24121DB97AF7C43FD08FEA13A06676962560114A8F3FCAF900305ED628B6E64F92E183F68F5F57DE23E576F0D6127E3B475DADA4D738B4D4B283AE88867A58C1AD8B5B096FCF6D89F18D84ACDF4A23519EAA952E1B8BCA9EAD99DA69A4ABDD825A3A20155509042DBD14894D6A17E52CC10279B7D64D373E96C4CC35F6539CB4C72F1EDCCD9AEB5679DABA00CE542AA31CBCF296F26BD0616FBB5F8A2DC0134ED0B5886880ED3797586BFBFCC894A6EB6ED43E86EC9EA303C90F25E5E835E1834335DC57DB277BBBEAE4BF4FB0C4925C76434B0158E55BFD5D2FB2715743DBA84E1218BD03C584BE2347AA2044ECD3FAA64A60B8C428A0E365A018BCA92CA1AD82BF9C4319A28541BB5C90ED84432C05D6D3F065741D9A7F075DF3F5921604B7A4EAB553B119F8D2BEA80A833609A5672695DACE5D35A04E5CA31690C0F16820A4A796F5A62E1D399218AB31234CF1BB0B5A6377D0B240C0676D9BC97BF6E8BF93F82C47659E20444A20DBF3865DFCB1A0886208F1FEFA202166D379165993B8F07910BD6A32935315A4F6BC265DAB789C7C72B7611FAD93575BC38EDDB1FD32C02EE8B8BAC510B82CA9B6BE68C960BE992BA4AF3C6BD7A02AA2B6931FB9DB177970EE2368222FF17501D4314190BE4408E33059E2DA26E1136E84F3AFD5F046D70C5D1F0BFBD494B9A03D983530CB2B926DF1EB7FD9C46143C6539E35FE0B74F654107A72711F35795718062FFD87232946265A00108CDB2E39C41D7C22EBE8208DCDABB5EE57C06845CF0DC913BF24734106102515555CA994D723DB8BC89A445D43C3C6E78FA01742A9CE6043B05D6173C39BEE2CF8476C5EC83689B78130365AAE775471054D8AC5539B1B0C88E1302842A5FCC351207222B32708E714BDCDA549DCBA8916781A9E46D44EED3BF70AC184AD7DA1B9539BF854F02ADE81034C0498DEEF93157594971BA5B3572C3D75607D4D9D2979EB636F95FF274E72D3A2CE60C8AE8CB988115F7E71C9C0D9D4401F3547479DC8F92EC9B845D867A96EF6C3303D8004A8C087EA7884931D8ECE04A6A47355966E7D6F4435C40A1D83CD334144DA8E0B7B400040004000400040004000400040004
sk = 05A5040600380E65330403B46425220351C5391D513D0900BD241BB0D90000B17236A3003227B4A5000F0239000B36A50A00070951B70B05931B241B06693902363ED86606033C2436A2365DA40CAB1B3C52021B87015B135159579B87C406511521251209571E0837C91051B401634A187EB42A181B5117EA3F48235108C2011B36000175512E39B438511BA3DA9205060D3D0066003BA56B72003C52005488C10D885206992CD2BEC3A5075302DB39380B6D1B126B1CD04802196F4906AB491FBA0338A25A8D1B14D1563636D8061B2789B9723E07001B000454515C01006BAB002C063A126DBD4003C90125002D0CBF025352EA36AB3036385F41574A89BF02243D0654121591BE2A0715BEA22802A820CF00587551AD5701CF54B4A2000BC1BE42AD9607070015A23B48B606A2B5062D36A50F123FAEA43D981BA302D9000005565A8748A2A8BDA3BF0662371C3912083E525AA211BF1B6109511B141407D8525237360C60121524A7A4151BC9241B51005A3F18883613A9A2630300010252520690AB2B130805A40AA21B88D848110001010891125337C349901C090F20ADE567D4D8F4BC69DCAD08D9415C77C23FD6825AFA5123B9110E645BFF809157711F579F3C573A67F9B7EFF1A67B009151919685BCFEA6077EBD2B0D47182CF33430207F573E79020E819E80F74CFD396C5295E4AB0DEE93B7BA3B0E90330A2BD43FCB39B863B2207449EBD3F3614C83E83970856B04551069B57B00F9DD042B86E6870F55C658859619E76ECC763D72ECB387D3F64434C6B5AF9681D2ABE9CD4F5A5DDF16A15C7420300732392970AB0CEA6CC74514CCA8CD2D05A9CB68FEF6821A6B1E045C4264E10A1FCB6A05EC490050F0C94120D8964AC40EAE334A67A3E50BF2E5084BA3173AE76B20441AE5EE0699C9B8FC821A56B100797B6A5E08DF094491BE07C8D2EBED211A581FB21FC352BF6927B5D896D5BF648B34DD0D5423774CD33FAC3D0D503119BEF69865860F190D5A69D5C750BC847E3CEA9DE4C0AEF26A36B88076893FB58D3729A004B1FCA9268B5D6F553E7F5CF9A7B36080CE44F1B0F021B8A2F5A166B5BE3D6F89912FB88A34A14D6AA4BD10AF7F848B7631EAD29EB403970C3E76ADFF81EB221F0EF31EDFDAE0F1CA0B745F13DB251510DF34482534B68B0082684A246AA319239D3A1E5C1F9AF81C44EF8745BB67F4505CCF5EDB577499B7E7E68D1792EA30A626904AE304E9D29F269FE326D57F054E9B971D85DE3503E0DCCDE7D75AF1D6AE9EDB9E64222B0EBAF9465C0DE9D9C831EBA91343F3D9254D21C75CA4D66DA8939F35DB98364431B8DCF56764674A6E61D54F13748C4592A2EB662EFF3EE7E22C127BDFEE2E5CE291AD169A5912CE5FD82A93421C7E1C9F3D83CA29DF1755A2CAB9100CE066DAB6D6313929D09923F2D849C8505C2602A2CFAC103BE5313682FBF1A5DEE85F5186F30BFF6F6677687AB9A24F0F6AFF11A4A843A72C5DAEA8A1D03C69567621EAACB71D954321920B9E242F5781396FE7ED772652BE42CDE193309E3D3DC4948090AD637A164C8FEB77AE055C62CB3FEBB64E4C67344FDA92C732665556AEA0CE92BA3FFB09D618F73A89EF08CE7A1E3E3BDAD084083B385DF04B5667AAB805C28389DCA270832A379CDA1DBBB44A82FF312AE2253330F31FFB8A3A380294A8E21BDE80D1FAA1F43520CDE2EE303216117368954FA67779E5513E8B569F9C6012EC02AED6AD7A75D1EB4979866694A727911A2F1AE3347A62042D166445237BCA363F7EBF6069D6DA8A24E361A63299DD77B68159D87DD965B293A053786269B1522F9E35458AF6FA299324FCD80F2069A9805DDD6CEA5C4BE8C8E779B5F8F26ECDAD05C2949555CC60FCD4831E7A5759B293E6FFE75C29335BC7BA8E303FB4103FF61ED898D0A5EA9FE1384B2AA5AB5AD7B8FDC33A7AB4C2A3BADCB5008590E9621B69384CCF54FBF36D8927D2247FE6FC7C3DAB825DE28DB97D1945557A616D6C48CF21F47AF0D90CAC9CE46CA2F3434AAEA3A97E4E1F5B24107E37ABC0E5F4E6DC96420C35F6724C609F8FF56807319B822A4A0AC15F755C2D737D650A0CEA5C3FE48551B1CB1034404DE00889850CF43253A4FE695915790F1DBDA48CBFDE9552FBA71DD9C1C3DAD6D33310B253AC026DB4408BF3B3B833140C476FB33B0C32117F04E78DA8128EAE83CC66BE2C053C578BDA7EB07DAD49C7D0F9E4E4E9939300F63561C4769EB15C73E075DB6C3E8A5C0B5265966B3E8D0777D7615B764E9E3CFA6A227D7FA919072C883CFF46AD7B0D25E5AE0BF5DA8FE7A488DA3060AF5B49A989CA5FCDB0597C3BE08AF727476DB885A493943855CE8CDBB6B48DBD9AFFB98B7D9F4DAEEB6C0429F771EE0480BABDC6A6FEE6B0CC5CD8C87670FE40797E1B5151806C520BFCF35DC3CB0F0B059AABC480A20CF241290FF5D2A94E73784C83402B51222DCF31F4DA43A4C58966662B8E8C7567ABF34DF9AD0A836866DCC1F925904B2CAAC47094C510E316EA710C79AFDD16095CB347255D366625CFF7A24121DB97AF7C43FD08FEA13A06676962560114A8F3FCAF900305ED628B6E64F92E183F68F5F57DE23E576F0D6127E3B475DADA4D738B4D4B283AE88867A58C1AD8B5B096FCF6D89F18D84ACDF4A23519EAA952E1B8BCA9EAD99DA69A4ABDD825A3A20155509042DBD14894D6A17E52CC10279B7D64D373E96C4CC35F6539CB4C72F1EDCCD9AEB5679DABA00CE542AA31CBCF296F26BD0616FBB5F8A2DC0134ED0B5886880ED3797586BFBFCC894A6EB6ED43E86EC9EA303C90F25E5E835E1834335DC57DB277BBBEAE4BF4FB0C4925C76434B0158E55BFD5D2FB2715743DBA84E1218BD03C584BE2347AA2044ECD3FAA64A60B8C428A0E365A018BCA92CA1AD82BF9C4319A28541BB5C90ED84432C05D6D3F065741D9A7F075DF3F5921604B7A4EAB553B119F8D2BEA80A833609A5672695DACE5D35A04E5CA31690C0F16820A4A796F5A62E1D399218AB31234CF1BB0B5A6377D0B240C0676D9BC97BF6E8BF93F82C47659E20444A20DBF3865DFCB1A0886208F1FEFA202166D379165993B8F07910BD6A32935315A4F6BC265DAB789C7C72B7611FAD93575BC38EDDB1FD32C02EE8B8BAC510B82CA9B6BE68C960BE992BA4AF3C6BD7A02AA2B6931FB9DB177970EE2368222FF17501D4314190BE4408E33059E2DA26E1136E84F3AFD5F046D70C5D1F0BFBD494B9A03D983530CB2B926DF1EB7FD9C46143C6539E35FE0B74F654107A72711F35795718062FFD87232946265A00108CDB2E39C41D7C22EBE8208DCDABB5EE57C06845CF0DC913BF24734106102515555CA994D723DB8BC89A445D43C3C6E78FA01742A9CE6043B05D6173C39BEE2CF8476C5EC83689B78130365AAE775471054D8AC5539B1B0C88E1302842A5FCC351207222B32708E714BDCDA549DCBA8916781A9E46D44EED3BF70AC184AD7DA1B9539BF854F02ADE81034C0498DEEF93157594971BA5B3572C3D75607D4D9D2979EB636F95FF274E72D3A2CE60C8AE8CB988115F7E71C9C0D9D4401F3547479DC8F92EC9B845D867A96EF6C3303D8004A8C087EA7884931D8ECE04A6A47355966E7D6F4435C40A1D83CD334144DA8E0B7B400040004000400040004000400040004
smlen = 2296
sm = 0073BEE97FC97C0FBC750D474AEB93189F061E1A5CF6600C04FB0464338EC7E85252F94FCBC7B2BD00E438480D9AF3ADD92A92E3E2E8ACB55077C3278FC7503988A76E9B6062996B20889AA55B343D5A003C8A8852D738F955799FA3426BE5CCD3AA6B6EDA04D4884941FFC0B69C5ACF12B347A74D0580CC3335BA816200F87674A4C1D98097C70F2F27C74E94A661850610ECF4847AB5B58344F958C5719E06BA396225BBE21ACB0FDC512B885D391E11B0C0ED5CE6B5DD8FAFF91F50025C69D43072F7706D80D9FD786E1104125D79A5F4B5FD838815D44FC8B1AB678078CC174DDE970D448B05C9FAC714F8DECE340707FBDCB6D4E92853012E3AD83B5132E034F6C219D47515233FD7E63224C3E9ADF51F2F8AE295F9391D7AF09A0D7AE9B42B8E0474E26030001BFF1465EF57E4873F270AA2ECE0EF0EF5AE23F02337D978C449D995F6392C80226B0F3FC5B008F63426D8CF2E32C4A4EDFB2EDD2B0A15BBF92D3EB5F6D505820C61CF7F260607DCCF911162C9680D74FC3628151464DEF3DD461B53FC461A5521ECF6DFF175F6F1D244CEFDECEDD39E31CD2D5D22B8DB03C3FF3A6610E1318AD0D8CBF2DBC32A65EB6ADD5B26D018BE06A2DF9D1DE3081B0B6EECBDE798D8B605582162F45433B72C2F14712C5C0FA60C96113F37B6E1682859EE22D6912611C5670E9E1A77C42DEC50FFF1F014E4A510A23D66EFACF22E2E601F69F6B00E9DE2D92241350AC4391E90E5BBC828381F25D4054AC50C00AF1594F2601C7DE20F237F242D3BEFE1DB1795E200C2D50A76DD5BC0B7C7AD2718D36AEC7713DC3CA5D1EE0C27CC7C3EC3C08620E3E54A13B6D970F084D83AC9DED21132F1E8BCD35F20CAC4ACEFCE0DE8E78CFE742D50C227F1691A291E7A223FCCD9D15E0D99C9740413F2F6C8B6E5521B2C25D927A604F32976F51716F4D57CD453EB483F362C7C3B00C98FD367203CECD3E51FD2DA0BBAE765FBB4E5C2CA3A08C5312C36412635F853D2B83573DC27EC80F838D54AFD1C36D639E125121EE1C71928460B030FC91C33F4CB397A2894F4391565F8CAC336C4E51AAD0F45EBECD603FB73EB4FC39DDBE1FCD50289F833D636C7650969F7C4D844067AC3D4E23CCB21C23CFDE6FEEDD15A26F3F8D9E9D0FD83C9D7E92936A32729DF7AFEB9237918CBC5C20BC6D6631EBCC7743476F3CB1463305FC978F767C2A1D9F3C974D916276BCC46F44F31A3CD53C852FABA1AC435C0D61707F62759042DE2C723CE22303AEC3E6ACD00D7FBC79A3CDEC11CCED9FAAA35BB1AB30DD0DA4E0158FBE0F1353232F49C3D9114B738E4C825DEFA35FBDD302078D454E81BCE0CE44AE7F7C1EACFCA3C3A394E06CB06861CEE1DCA086203DAF1F70E9212B7C46A2A28F6E0E0C1F48B325CF1160A8EC05CE117E459EF96C07BC4C6CA4E3648337409022DE6C9E0344318BC08A1FB71E0C8CECBE5213B72C90FD028E70E1A090A6EC335E389F53BD64EEBC1D3A4252F2DDCE05F1ED5EFEE2273DEA222D4EC35F9FAE8EED6C6D84C0FB131D4318F3FAAF1C3DED63502EB68D9042BA9E9DD320EC599E6BB1834D04A24EA38BDC3743F5FC312DF17C8EEE767F0E436B33AF0F05419363B053B101F41C68AE7B3E970C80102141391313AD2FC015213F80B82EDCEEFF11BE92D751667F43A1349F9DEEFBA24A42DB31F92D2C3EC013D83FEECF8280E06DE541C570471109B0DA6182BFFBEC9470577E8B634BA09C3D67BEF7A1189D6F600F8F1641562FA1BCD0528EB15C333E43F9DD222142A331F386A2D1C17DB2F91F4373F090846D8B33FAD1077E0E11A82EBCCC32DC48F1F96C311D90306E0D24629321D6227270E1BE78426A7C733CA5EF2F6C9152E7734EFE377CD4D097AD3F1E0EF1B353A8918FFF9B8C915C3AB35BFEC632A4506052BBA0222FA8F051714F738FAD383C982191A1AD8CDD6EB29038900953274F8F8FF34FC03D4DF01321F75D6D30943EF32E479208E2B843074F19004FCF6B3E724EF552272E6FE1509C409FC030FD6FF73CA1EC287E575F70B1326D2E0F173F1AD1CE51C80E177D9C4CE15D1D31710DEF9FA4AC2CC37AFD629D3DD2DF331DAFF45CD930831FBA7D340CFB315E8C64F0A7C1EAF3768C9A7EDDA1CDC3EC1E5050195088338F0FC63F33CDABA1F43F063F633FA73C2D3269CFEF4F2C3FC9435D800BDC6B5E04FF0E9D80CD7F1DD47EE6902EA255023413973C13EC89ECB16C46026B00FA21A5DEC35369D37B305CBCC56361A25C0148132E3FA321F75D8EEC7F63316D6F11734C3D207C8C8F0C6D6D76715A30D8B2189DD96121520B2E1E93E72F5C1E6B60FD62442130AEFB42854FE95C6D9D4ABFE0E04632B8BDCAB0FBF09EBD9FF343C1ECFDE5B291BC847D8B6C925E0F0DC960531F4841BBD32ABFCD2FC6136FE0DDC319ED873EF8EE02AC1A92E1AE8ECF180C041F5102B062BD1FB723621379DD39FD51FDB1AD5D8FFBBF7D4F32912B6224C056BF6E1E2FFEF7FC5620C9EC6141D882C3BEEF5CCF82DC82DFC13271DA7E47ECC871BA7D1162FE42C45C00F0EDDF3481DCA016702B6D8673F1D1597070CF682E2660098E352E829CCA9D92024E91D2209371DCFF9D3D7180EE22AD1E4F13BE80EB0277D292A0437E352010A19D3099ACC6BE3ED172ED132DC36F597EE5CF2F50412FCE53F6EE28FD164D26AFCAE08333D6E2D7CF059000D1955D9B22325FE611B110BD921BB0A2911DBEC59C3F534D5FBDFCFE6F520DA9F1A8EF4D013CBCF661A5D354A0E7CD2330DCBEF872FE0CD4304011EA025C0EBAFCA28CE151B96CED0CACA226A23CC223BFCB0F90131E2D597F7A6CCACCE65D38428CAE3FBD20A00C725C0F03E36CC2E3FD63923C71AD23CE0D72F167AC6341C3AC6600EC83ABF188305281D273C2602EEE61FE1DAD914ECE3D277F34DFFC6148935CF3527D3AEE1C22DA4C839D1A222F2E85108003DEC32A4D5512672C5D41E06C69A1BA6D47E0571191BE97AF801101BE332D03E068C2B9FC4500C140B1624C1EF4E28ACC6B1010C27C7CB7A3C52F888F6CADB95FF681195F43106891549DC743A58E3C9D980CCD4C9C0FCD1293BE002F4FF0588F5B0ED2FCE9CD986C21D2197D208EBF3E215C341C950F066038622BE170EF73718D6D0B8399715E71EF11ED234CD3297028E22621BF4DC2FC4F7291DC93FC8A3E034FE1003D8F6893258C515D1ADD88735C321F90E1B05CDE200040004000400040004000400040004

count = 7
seed = 8C151C556DA912A82DEB32144C8A8C9090CFAF5C12AB822AC3C72618837A41C2453B715EEFF3724CAFE69B1ADCAE9DDA
mlen = 264
msg = A1586245D81F96BD8EE81AA30F10C0ADB343D74CF72C4DFF71550C12873AF89FA1874D4731C996243C3749AF3F6188FFE9FA45430549045134EB29EF3CEC37E72904AA082B1C6161E6B52361E49AF4933A8D8C0734F21CAFD7467B0C02876F43211D6122E3E735FE36064DF7A0C91449237C2BC7C3A78AC7BB0F9567F2576F05802C872ADF183A87AA3B8217188F2F3535F877724F35B29E545DE4BCF258F13BBC7EDD8C6587F733C9691F74B4151CF8C060C3AE9E8D49FE7C77BF477DC9F23FD0F0B67320275529034B84F94176730923C03AA50F9584D9C2D60B8DCCF85A13F243F30A51ABEFBBF2CDA602BF3D75E849EB92422B808416C7E56B046CE38E4677AD24D23D7237A9
pk = 0515C0BC3E73BA640C0E214BE73411A34E3BF62BF91AFFBA98D7D263A52F9BB0F73CA242F980FC552D58D9D6F8D5E4A3D3BC582383ECD8427B2E3749BEF568B33D1CE2787A0C1E7BA80C686849B1CFC7108899A7E83549417A17799E0BCA621474D16E799B768DB16291A6E67A8497B819E2E7B2522D92BB6442E572597A14B3A3F44EF46897105505E186B8F385353381F4751116A7FAF47401C134E6F23328EDA5A1F4BAF54AE711C8DDC15C4E01A05A5BB69CC0BB68AE15F4E75CCCEC62AE686B41D31C8E800C22F64148A89A9F466BB09A246DA4563A683296496440BAF99200A32AB162D0EB30986CFC5D4B9FCDB0C591493E40CCCCC3CD7EC96F73BF26D29610DE5A84293A56CDB43CA0EC4DF62E4F129BA0AB059345ECB6FFBE9640F4C214CF1ADE60DA0E28E8CD6194CD3D7C27754D4F2B8F418723637384B27A09FE6B399F03F7DC528B8A444C36E30B161C88005D012DADA450856DBF944031A503E53B9E9FF0670EDB89C4F44199D62A03484815CB27027C54CF2F212484C3F73920B5EE6AE6C831C3E480728CF66F371E438D3388E69B311092EB79AF7C4A168D3E1816CC4CC2878631ACDCD2D0A253C48A12DAB4EE0EECEE3E180EC54511C92D9329960F10C52B4A700F246B660CD6B86DB39B9C0037507C1095C9D251ABEB2E4E934AEE0782C51EDE80FD692BA516FFD63439D404435D3A8ABDBEAA705D688121CA61890D13C90E519C52211335CB9BF99F80C9E0DD85214811660BF0E6A746002842522E999FBC41DF0446C00CD2014F7D5680C6EFE67B9045BB718654FA7658969EDB19748E11C538E975EEF3E216CD27A231CDDAE761353E6C7A663715C870FFAFE7B4740A35B3D6FD2A5A97185F837503FDD85A3882A5D9D4838425671244EB898B149CBAEB35F71848568FC3616E834FD1D2142514525D164A94399E25EA23BBB27204A2D89B178E7A8D65AD2C99CF5555AD28CD4FD380B309C365C982E1CAB53C342FB66123F56003422D6F12B81738699FDCEC87392393021E29E83A668980BE3DB83706D3A67A821817A90FF1E0BA734F039C5B6C3D57F8F052255C68428949DE6BAB4C46F1048BB333B5072B3BA581F41C997E4A07CB06DFB06B7C8E435D2A789B13AA4233C4D33BB91D029359B065C010C66D72670E319437B60CEE5FF473E0B72CB3F82AA069021BAB82C57FC5EE764F74288298FAA96097818403D3C8FDCBC1901F0620DE423AAA73C2BD979E855A405EC0756D6CECFBE48178C8858E31C09FF8912F450AD203D6864C1E10A2998395CE63B4DABD2528E4328600F809E11E55C4283187EF28D8499664340BB54F2D664938B96A2853AF48486F80E8E1028D618C42D07E4975EEBA4D769F074DD06610BF6142A1477EE42EC228A4C7BF92B62ECD9F9143B009288222982A6D94145461CC3483A6C1F64905C83F2C880E621F4A44046085DE35E92CD282188A373ABD88811BC9F2CFD3A5B08C5724355B9C72D3C0EB1733C90B8D4252C141B816E4B98F98F5992CBA613D06204A1D4E751B101CA70F044AF3BCB6B3013E1601BFABEF0A6EB0D357DCF6B9D4C0246D2B0C14273B20AC0F7685F75CBE15657EE4A0C1FF99C790BD3282A284836C131C15F15F38DF3CEF11ED4ADE2874E52359AD8504AD974CAE09A99374B2C6CCA9498A298E17051ACEEE45B224E607945882BD65DAC2C539276A4DDA5D637F59BD58259355DF5DA54E5738011411043A86FB4B6888A3F11320BB90C4FB96DFE6F7C5410EA231860D54318A9BD01D1FB14F48C644DA2DFDCFE029978E491C4D2349A7503E3D8B5D57E258BF71C4638B7CDC79F434F26B463538172E8A6FBD0C540706CC889104C778B0D467D796CC2A867DA3BBF5D35DF7F13AEBFF8CC626B74836B222319878C587860C7E6A74BB74B567059F2D33D62828AA8A1EBEDBDA177ED880E738ADA30842A282262DAB59594EC394F3B7FBCC4E22A06C1B2670E6D17EBF1D27ECD4C85D087E992268BF6E70FD6B4FF0EB3888D3D772CC211187A490FA1C61363F491737C0DC213622E7587661207FBA761CBF298474CF1AD1430A2F51C9BD1239C89D4EFEA713144783D37932EE8CCE2E00FB5ED8DDA18970DA9DD1BD195CA62CB15A0E86037CBD42FDD28D03BC62A47B82989D34EA4F781A36CF53DB60809E7A12D6C0D02D844B54D786CAD859A6DA8DD67FC5BE4AA033E20EDBA0143AC5EF817E0F0B2BC92804435DEC35E8CBAFF7FEFD80C1ECF490F2CCB676ECF8659785CFE2D7473139300BD948046A6046403AA30FA0EBEC61FEA2AC4DC4BA475576DA49FC9D287C8C47CE5ED8EE22F3E0BA30E391D609BCA6B0CE9F519969FDA7FF1BAA7296D9E640459EB773BA2F498C2472AD56D1A8A5DA1DAB5EA2DBE97F23C6BF7C15B7EA8F4CCCF24AE60DEA05F70A4EE1F72EA124F04DBC0FE96725CABBD539B893D7980FF600757E486EEFE711B440A6FEA97EC11210290DB760A19230A82ED91F94A3DB3F3BE6D2C215E998D3BF6D513CD2CBC2336EFDB4EDA553F9C20A62A39E7E319E471529767E392C45B83F6F895660C234D9ACA24F3B82064DF9E35CB411E685065A0165F4908EE439AE188EABB65EFC80EDBAE476BEF0B7966A5928279856A0D3EA47386DADEB210D68071480D07D5090E432287F93CD497F2A478C007C44C6C1EC03EAEA5AE3FE5E86A459ED4184E28496A986409029D3181695992A6911AD573B4ED3B2166A7CE08D24E3C9A54E4F4FFB5C3D0396129BC3F85680FBDA1492C2D34D6F23410B61535F31A1665BD7D6631FADF332DF9DDFEF3D8E1A9B61E9F58D32040E9C9A661E4732E5E8B4ED3237E6CC748544C3BD29CFF25A397F4AC47CA189A002394DEFF91A367DCBABA5B273DB8EF6E024B3CEB4E1FB4E00040004000400040004000400040004
sk = 0591120A701B035AA63F5112354A13000005AE3C0363C10E663D01643E3A393C87A40106B15736C3B4A2EBB4D5B70336110008057B40CF8DAB0BA40100AB18094757968E9C3C251402C60809405A00021B33121CC00F23EA10000309093C011251D8661C8AA4093F00CC3CA20600131F0424240600376C8A0687365404C9A7B401D8124E360C0212000213E4364148BDA8001C0876A6878857873100A2751C48D2A5364CA2A2005642BC01583951058825A500360400690251050251006D04005A9B1504A265211E63B491A856E100091B1A73065402AB05360090BEBC000502DEC2C170060C1D016C1312DE087F01511B36A312A3034801005A3612510003D860284AA41B9F15129900363FDE1B00190600A2B45200004C27A3515A40C0021329A38712002D51026B0412160A43D82C027F0CA2DB01A8258766BF2DBAA2A51B42A401A2A83C5A4209376D0FA5E4086C0303AB3836651E6D1E04420637A852904A07BB54065D24B46CA5A2A2180A3930A207165112481BDA12147ED83625E21E6139006A244A0AA451180551E510CF3900231402EB37EDD5048713B700A32BEA67C0BE95694667F19292F1B4189AC5816EF86F910F40942548AAA3AC4165106A021B337918B0B27D8E385FBC98471A7FC8C16E29D2035F19684E62B36C3B170901ADD6A08461CE475C637F91AA280D62EE7A79FEE689ADAAC5BEF0A4E6546F60E325A324490698D52CC201F338358BCCA97A9971246879A308F2EC0015C0BC3E73BA640C0E214BE73411A34E3BF62BF91AFFBA98D7D263A52F9BB0F73CA242F980FC552D58D9D6F8D5E4A3D3BC582383ECD8427B2E3749BEF568B33D1CE2787A0C1E7BA80C686849B1CFC7108899A7E83549417A17799E0BCA621474D16E799B768DB16291A6E67A8497B819E2E7B2522D92BB6442E572597A14B3A3F44EF46897105505E186B8F385353381F4751116A7FAF47401C134E6F23328EDA5A1F4BAF54AE711C8DDC15C4E01A05A5BB69CC0BB68AE15F4E75CCCEC62AE686B41D31C8E800C22F64148A89A9F466BB09A246DA4563A683296496440BAF99200A32AB162D0EB30986CFC5D4B9FCDB0C591493E40CCCCC3CD7EC96F73BF26D29610DE5A84293A56CDB43CA0EC4DF62E4F129BA0AB059345ECB6FFBE9640F4C214CF1ADE60DA0E28E8CD6194CD3D7C27754D4F2B8F418723637384B27A09FE6B399F03F7DC528B8A444C36E30B161C88005D012DADA450856DBF944031A503E53B9E9FF0670EDB89C4F44199D62A03484815CB27027C54CF2F212484C3F73920B5EE6AE6C831C3E480728CF66F371E438D3388E69B311092EB79AF7C4A168D3E1816CC4CC2878631ACDCD2D0A253C48A12DAB4EE0EECEE3E180EC54511C92D9329960F10C52B4A700F246B660CD6B86DB39B9C0037507C1095C9D251ABEB2E4E934AEE0782C51EDE80FD692BA516FFD63439D404435D3A8ABDBEAA705D688121CA61890D13C90E519C52211335CB9BF99F80C9E0DD85214811660BF0E6A746002842522E999FBC41DF0446C00CD2014F7D5680C6EFE67B9045BB718654FA7658969EDB19748E11C538E975EEF3E216CD27A231CDDAE761353E6C7A663715C870FFAFE7B4740A35B3D6FD2A5A97185F837503FDD85A3882A5D9D4838425671244EB898B149CBAEB35F71848568FC3616E834FD1D2142514525D164A94399E25EA23BBB27204A2D89B178E7A8D65AD2C99CF5555AD28CD4FD380B309C365C982E1CAB53C342FB66123F56003422D6F12B81738699FDCEC87392393021E29E83A668980BE3DB83706D3A67A821817A90FF1E0BA734F039C5B6C3D57F8F052255C68428949DE6BAB4C46F1048BB333B5072B3BA581F41C997E4A07CB06DFB06B7C8E435D2A789B13AA4233C4D33BB91D029359B065C010C66D72670E319437B60CEE5FF473E0B72CB3F82AA069021BAB82C57FC5EE764F74288298FAA96097818403D3C8FDCBC1901F0620DE423AAA73C2BD979E855A405EC0756D6CECFBE48178C8858E31C09FF8912F450AD203D6864C1E10A2998395CE63B4DABD2528E4328600F809E11E55C4283187EF28D8499664340BB54F2D664938B96A2853AF48486F80E8E1028D618C42D07E4975EEBA4D769F074DD06610BF6142A1477EE42EC228A4C7BF92B62ECD9F9143B009288222982A6D94145461CC3483A6C1F64905C83F2C880E621F4A44046085DE35E92CD282188A373ABD88811BC9F2CFD3A5B08C5724355B9C72D3C0EB1733C90B8D4252C141B816E4B98F98F5992CBA613D06204A1D4E751B101CA70F044AF3BCB6B3013E1601BFABEF0A6EB0D357DCF6B9D4C0246D2B0C14273B20AC0F7685F75CBE15657EE4A0C1FF99C790BD3282A284836C131C15F15F38DF3CEF11ED4ADE2874E52359AD8504AD974CAE09A99374B2C6CCA9498A298E17051ACEEE45B224E607945882BD65DAC2C539276A4DDA5D637F59BD58259355DF5DA54E5738011411043A86FB4B6888A3F11320BB90C4FB96DFE6F7C5410EA231860D54318A9BD01D1FB14F48C644DA2DFDCFE029978E491C4D2349A7503E3D8B5D57E258BF71C4638B7CDC79F434F26B463538172E8A6FBD0C540706CC889104C778B0D467D796CC2A867DA3BBF5D35DF7F13AEBFF8CC626B74836B222319878C587860C7E6A74BB74B567059F2D33D62828AA8A1EBEDBDA177ED880E738ADA30842A282262DAB59594EC394F3B7FBCC4E22A06C1B2670E6D17EBF1D27ECD4C85D087E992268BF6E70FD6B4FF0EB3888D3D772CC211187A490FA1C61363F491737C0DC213622E7587661207FBA761CBF298474CF1AD1430A2F51C9BD1239C89D4EFEA713144783D37932EE8CCE2E00FB5ED8DDA18970DA9DD1BD195CA62CB15A0E86037CBD42FDD28D03BC62A47B82989D34EA4F781A36CF53DB60809E7A12D6C0D02D844B54D786CAD859A6DA8DD67FC5BE4AA033E20EDBA0143AC5EF817E0F0B2BC92804435DEC35E8CBAFF7FEFD80C1ECF490F2CCB676ECF8659785CFE2D7473139300BD948046A6046403AA30FA0EBEC61FEA2AC4DC4BA475576DA49FC9D287C8C47CE5ED8EE22F3E0BA30E391D609BCA6B0CE9F519969FDA7FF1BAA7296D9E640459EB773BA2F498C2472AD56D1A8A5DA1DAB5EA2DBE97F23C6BF7C15B7EA8F4CCCF24AE60DEA05F70A4EE1F72EA124F04DBC0FE96725CABBD539B893D7980FF600757E486EEFE711B440A6FEA97EC11210290DB760A19230A82ED91F94A3DB3F3BE6D2C215E998D3BF6D513CD2CBC2336EFDB4EDA553F9C20A62A39E7E319E471529767E392C45B83F6F895660C234D9ACA24F3B82064DF9E35CB411E685065A0165F4908EE439AE188EABB65EFC80EDBAE476BEF0B7966A5928279856A0D3EA47386DADEB210D68071480D07D5090E432287F93CD497F2A478C007C44C6C1EC03EAEA5AE3FE5E86A459ED4184E28496A986409029D3181695992A6911AD573B4ED3B2166A7CE08D24E3C9A54E4F4FFB5C3D0396129BC3F85680FBDA1492C2D34D6F23410B61535F31A1665BD7D6631FADF332DF9DDFEF3D8E1A9B61E9F58D32040E9C9A661E4732E5E8B4ED3237E6CC748544C3BD29CFF25A397F4AC47CA189A002394DEFF91A367DCBABA5B273DB8EF6E024B3CEB4E1FB4E00040004000400040004000400040004
smlen = 2329
sm = A1586245D81F96BD8EE81AA30F10C0ADB343D74CF72C4DFF71550C12873AF89FA1874D4731C996243C3749AF3F6188FFE9FA45430549045134EB29EF3CEC37E72904AA082B1C6161E6B52361E49AF4933A8D8C0734F21CAFD7467B0C02876F43211D6122E3E735FE36064DF7A0C91449237C2BC7C3A78AC7BB0F9567F2576F05802C872ADF183A87AA3B8217188F2F3535F877724F35B29E545DE4BCF258F13BBC7EDD8C6587F733C9691F74B4151CF8C060C3AE9E8D49FE7C77BF477DC9F23FD0F0B67320275529034B84F94176730923C03AA50F9584D9C2D60B8DCCF85A13F243F30A51ABEFBBF2CDA602BF3D75E849EB92422B808416C7E56B046CE38E4677AD24D23D7237A905F0E10EFE1704C9C4871EE828AA2396335CEFB5240CD065FE883AF2EE3BD4B7E5EF28071D6CC69AD2CC143CEB68C3CED105F33DC7C6D3E13A110194F5B0EE53FFCFF77134C7E89005D81DA2E6E303CEC80D09AFE97B0DDC2B8C05643074067CC6D31087F3E8C0322E640F891CA504F9C874C2303FAFD048CD21D1E7D4E31B2C1B630C49DDC2159F1FC3C661FE13C2B0FD6018FA1DF43B19C39FEC850DDCDB76CF03F6393A9F2B2BD3D606CDE3BEE81CE579F1240390FB02023A068CE1E81C17014EEEA7D0C4113EF747E0CF1849D232F44927CA3560C12411DE29F713982025ED6826F4F34B0AB83C9A3B59CDCFE9AEF7E10214EB6EDF1026D20A0A237D2E21FC2E0620DC63EFBC26682C493D4F14E7E3D1C55AC3A8EA07FB38DE97C019E3813316E9961DA0E01F2B7ED3400B7DC502FEBE29C5D844C50D33B209AFED36FB89E145F6DAF9A00CC5261A15B2DA7DE651EF1DEE6FE90D0C641920093B3C40E6602BA439C819FB39D82824DA6F225417980073F320D32A1F081D78D8BD2BEEDBA3352F34EA333DDA8BE6972E913FFAD47BF8F0FD2C007EFA9E23A92EC6270EEBC1D25CC15B3F9035102AD3FCBC218B1583C7042DA2D1F41C86387111CE339AD8C611B216B0DCCD03C6C37F134C20B81A38C010FA85D73B177CE651E47A1FAB192BD9BD0516FCD1F10339E0DD121E643EB83E75164AF3DFE0C02DA3EE2D34EED2FA2C5EF720FEB9EB91C0D53C7CED83FA4EE29B326AF35CD8AADA6616DE0A17032C22D93949E6C7F8C03668049C0211C14F2C27D9A0E41C13353799317BF93E07D6315CEC563B8EDBDFCEEA1FD7E7E3DD11381DD3D106630B0DEC5916E6F1010522F8FC0285EB2FEC570F4D3EB131B820D03E04210ACE9CF82C1D1639262259E8722F91E41C3949E613CCDAD3A30399C3191388FC132F16CE22C8131FAB045F370833F534231890E8B318C33954300BEF49E6ECED34D195F2E231541427ED42DA8C2147D0D7F140034F1B3D09CA2F2FFD84DF821ABB0B1A0958C379C37AE75EDAB2DE03D302DD89323BFED6D7CCCAC0C150000C03CF2AB40FA9FB74E812D6E5E2D9396E1B953289125AF86C2A84F86FCA83D450D1B625870AF8EF97F248EBD2D486D0A5F2DFF512E549239AD6BBC1590A0301FE092E0462EF332DB3E0D6F5D3C94207CCC021DC3B06372DC8E4F63BF4D4632E78C38320493DFD315FE07F3E2C0C3EF4751CEE0899FEFCEB7303F2D43BDEF719BD0B6FD1050DB41C061DA136C5F36EF0403F46D060C153CCE91F242998CD3AD22110BE05A4C65F235F2B300F8FD4482E09E7D0D5502710051DFA143491CD62EBA1083DE2E406B22DF81E3EE8E5E540D6BEE131C9F1CD61E1C53ABA206CD74C3819D2E6371E10AEDE662757D909C140DE811F3C18580918294EE149CA731986C246E83ACB20ECDF04A1C78DDEBDC912E1A2D479C07C11A0EF0EED5F34EAF360DA4BD42232DB35022BF6C5B8E393343BD9BEEE1702E71E73F36D1AF9F42F17043F98246135E4EA472B5ECFA0EA87F4C23326E216EF74E2200A21304A114DC711FF63EDDFC8D5EE8BC9AE38C422CDEEEADB120E6A2B8A326F2962029CD5F027F3121E1FAC00DEF6A30653EDBB1D40C7E410950814173E12E03E75F63E08DD33BDEF38E96317F9D4320244CA45348A01C72106E04BE6DAF81E013AFDB010883A10C68BEFE1300D333505BFD3623868D872F1E93ABA3853143202CA306EE6D7DE872C6F25C1D9780A07D274F86FD17AE187D1ADC0AAEF502C45005F00ECC31D1D732CBB069622C6E1CAFE022709E8A90AA8D2F1ED6DE095C8062409F24CC5B3C6C901EAC2E2EA4FEC79C8342E16D4BED328CF47DF84E3AF06DBCE4DF38D0A352B291047CFE0F2AAC6ACDECC3E18CE9AD9DBE3702D583241F48E08A0D312D9F31A5D3B85D5B2D578C497E3EDD8A2F836D4F20E2A34252505EA713AED18E73564360724D434D4375A1459E9CDE938233B301E097407001EFCE38FE40C20190586F11CC79CC694FD27D0FCFBB6E000D82FCD8C3E472B7B20492E1A2E54E1E1D1F33D143D731314004A23D9EC1A24833FB7C0B33C72D0D1E6CE18E5DF7F2D01E9F424CF04E6250911E739DC127F095BC53538BED7B004D025F607CEF270099512D73ADDE0A229F9E03BEAE81F00C5D91953F0A1FBA020B20C9CE2152BC6E51B1C33EC1DC59DC53B39E9D7EACC1720B9FD2DD4AE3AC62C00EE4CCAB21491F5CC3BE31569CC7918C1C22130E43B2337CDF710E61A2E6BE98CD6DF15AD3E33F930DF59EB61E3C6DF461F650326205FD4483C3E015C214C17FC066EC882FEA1FFA93008F72CE4CECAC700AE15570B25DD56C900E1DE09DBFF902CC4E04BD5E62934047B15620AF335E8D7E22769C094DD02E5020D6D181508ED374C215E1CA61A5ACF3F3D74232121AA323F00EEEFA5EA7D2D4CC396D3B43D5D069AC726363530CDDB0B071820BC2B043E1A2E8BE247C7DAF2CE0D2B3C9DCD32CFC0115C26661F3F3A33E3C91495371BF3F0DD0F3410F516DF5D2DAC08D809E4D60504BB0193C28E0792C886158B2D111ACE0C6BEB1C15A4CEBFC7ECE99C04422F04D8AAF0AFF7A53D91273601532029C815D836EA0AED6EC510CF28D48802CBD138EF8D02381776FF782565CB781C8E1F37D16D02BE1213C2E8E604FE2504E31CCB30F8CE7119A71A00FD64DAEC05292AC30A2C394E0FC0CE3D30DAF552FB31FF523ABEF4D20BB01D96094D330FEDEDE30BF30E2472F4B0274715CF1D2C3A9F110EEBEA27D6E38DC3F7E90539A8E4F413D0FB1DFFBAD20202D8E4FF06A931C8F7C7E342129ED598D45DE172E588F79ACF4C05622C450ED9ED0D30F7F46E137700C5C5E9F82637762528307C16F7E03BDF12CA3BE31BD485DD11DA2EDF00040004000400040004000400040004

count = 8
seed = 9B42F41492530EAC81992F17613EFDF155F407D7E67F18AE193EDCE714D65D1031E7AD10839AAB46D0850EAF5997AB4D
mlen = 297
msg = 9366ED7B3B623C411448B634446F1A3FAABDD163A6CC1E2BCAE4A98703CD8CEE441405892FBA051BE2A586A6950A5EF73A255E5F86B0D7212E0C51C3BC79BE4B88E76ED6F043FEF3204FAF044BFB1ED722D61EB5D0B74C66A257E8AC3A2206273C80D2EC2123A4DBB715D60118D99ED7322E38F1562F82379138DA3DDB8BAA7CE61AB729AFC3748C0134633CF45A9973C05C75D04E82F631845427626B5799DC07DDF830BA01E8BC6236BB6D03B37D949DBB29EEC7DFE60FBC17EA590956D251539792016E2A8B01E70476961BC9ADA43CDA682D0CAA4FCC58810BBA1A673EF8F6BC90BAEE701E8E4F7C04A346CA56C7B2862FF57756CE6CD1EE22D677BCDAA896EAE96F87870E032C18B6C6A0C1A191FAE2ED487CE55296CC4B6339EAC9E8A742BD0A44C3525CC750
pk = 05614E2015A2FD17A85323951512A73080933507AEEE16300CA8E4905B07ADC559187529B192A6D64C6D12E48A6448BEB180FC3A59BB4A6208B19BF099128B614F1C4895F625E39B644DD05AB1D69766D8F41DDEB2F74145D0672B41170E563145045CEB511A4C57B055662B7F5C31C9DFFD05E71C32A464CBDB4A722A4945D2D31DC7B9C2478062EE07A20EB7211E2FEFDA215EC939C0C067B039633E06150297078BA3272B3238F7CAD6AFC2FB741A7CB38F86D7DB50C73493F76666C194E95E65852D7647EA2595AD5B94073EAB3E19179A6A4A7ADE2821254FAC885BAF9CE1E17ECC1DDCF41A93711FBD9764ADC9C6AE924B19299D47DBAFC1A82CE184A970F250D879ABADD82D2AAB43702716E6B85801E9B0BC4AB671DE0D10DD057532E74C663C1501FC86A96902514C65DE9700D4AB03D45AE565FFDBA3C13A23EA9EEFA42949CDDF7777E17C08C6EE44DC10FE5C7CE9173577CF0B87E9A226F011E86D078F3FEA425FEDCAD3241923A081AEB16662574FABDBC55F6844C312A581FED169217BF80D210B4D5F7680D5AEEA5F049DFF49814F0FE0A4F5D0F634C367AD7027C30F42A3EF1804B95E5125CFCDCFA8318247681ED868929A959DF5F30F877F63B1D8EEF50DDBDE80B5FFAEB6DC394C36342BAAA895115C5FECD06F43DCC700667ED2B48AD8A1E83388B9D5C680EA7A474637CBBA48291FF52319383D253CCEC1972DC4BB1B8CDDF8734FC00C1589F6B33E6723BB5FBBE37E0E337A292D233B2A83AC33A09396D4C4F82B4A62D254DAC1B58600D39864E2393943B9CDED7CD0CDAE9757171135CB4AF385D5B688B71881AE32C365DF69C4845B03959461DF9F432D81CD7E7A17006AB799485FEA63C1FEF9FDE7CF56335029FCB4722666E61195DCDD130423E1A9E753288497115C69DD029BC6783BBB74B46EB38C377AE5361660894FE8D346F8D6689618F591F611B2987BC249539D3803FB2D1448AE548F25265AA2E8458A5B4A595E4AB8A583059CF60E0FED97EFF1C65F41A1A040BA49DA7CF0047B785DCA879FF86726E457C6DCD0EC559F81788CC81108C52813E5098025C4E6022A25791AF2852DA73B829C6FBE3B6EFC2E31DB632ACE398A6ED1C6DDE8CAD28FC861CAA87F36892AB873281FD90FF2CC6A53B4EE2F5513F632F64ABDFC47DC907B09D1A5DD021805A1EFA558388C8B0E20BA1888E412AEF98B2385359CF373873AEE8315B7BCAB681C8689B22681012E31D8C84458E548C9FE1249A3249D777EDEC6FE8DB35A8B3A53DE441AB1CEBF6472CF6BE36B410553B93ECBB3ADA5CE0181901B2338E9F01378674932171C7D9EF743A265A3DB14F07D4A76FA2468FFE997DA7F1ABC8F696E4B650006736019621F69237A15D8915ABB3586AC0F60D8157FD03E89CCA9599FE1F93A45988DC7196E43730B48E5E643B41BE955E8FFD44E891FDBEE76D2A3834A97C357406D829A13D3CB74E6EB31AE1A8104D3C163DDBAE99BCAB9515E64956E89A697AB71DB85E13E9C9A3C88779CFD9FD8762459BACAD0B8DF688AF2EAF410696BD71D84AFE602B31FC01C26BAF8237717AEA7D82DA215D0E986CB162655EFB3A0A2377F9E77786E5205382A50FB56C656A07AA226384375CCC538D1F0B7C51359D9A12C98CCCCC25E4C1ACB0FC31A856FC8303CFC77A38B28817B696367C8E2D579C03E5D5B2AB308B170CBD1BA9ECAF657AE2B5488026D90A519AD5F168C4B5174719F81FCD06A753470B98CB8FA57ADA5AE5285F13F66FE6590E062D3D09DC5A5EFAAEBE93F69AC2DFD70146DF992D808D7F407D5CB7D062174489B24B80004C9666E0926685B42488A2B2DB31662B7E7150B9A43EB6222A0F03399352E103FCB14FB7CA43BB3C965A6ADEAEB106067569C436D2ACC00220DD2E16261EE84D407FD235562FEDF0093110C28007470DCDB1627B5E9328CE1FEDE2A784576DF1F39D6B0B208B33B3A2EACC2EB3CE6F2CA756450C241C07F4222689F95C14924701D2DA28ABB44D063EF6CA8CA7A76398109C0D95395B3289C278A7BA5BB320A33D9759BBE6C639B92A85F43382E18919328BD96076EAC00C7B2D63DEF465374CDAC3E49340A654CC4CDE17D5742008369D2C6A318A6244AF96E1405C1D0042D6B403EA087CBA92A795A049671F065D947E526D33778A1F08B01064791AB89633FA4DD56F3E127664E2B7593E5FCD20DF8073ABF819BDAEBF2720DEA00ACDC0D87206108544C23CD96EDD15785C8652012685191F89A958B33B15E83F3298AE46D1CB6816325D7EEFEBF4011AC58D37411CF662360E05952AD4953F87E6D28216FBBA9C0A23A57E541C8083CFE72F7DC4DE94E498682E6E7C49925C136F6FCFD5D90CDABE72BEF85D23D983E7D3DACA2CBD4AC4C5F31E178CFD589F82CE3E5F8000456D19990D76E52372A260C4D189B8251D508DC2A997ED6EF839BACB9B62444F6D11DFF34EF7FDD16A186C963B70D61DD4449EEC6658B2682FE15E2F507C9AC0AF228757B9F0614D6A5AA0A35479EAD18B06B5B83F51473C0FB04BE99F430D014DA5D9E88CB6988FE84579EB556B28D6B596F5CA2CCF7FC2670D866114227201759EC426BBA62C54BFA3D7A07A80EEB994E11F6CD31227706058FAE31BCC80EA68136CCA6365EBB70449C329A55B162916E8D30EA0D3C0A443A4253DE2927F3D0F88088712BC6F43F9A2380EF727C1384C6131348688EA599E55F54390758B150C5F7A25FAC8EBC81DC3145FEB2482C9246CE962C2D50409179EC6A50764B99BBC43D4D183674DAB7DDA8DEC52A58B09C0B75F809F76F7F61F8D6FFBAB2690B7F1A1E5BCDF7A29A03C4DB52E806DA7A6D309DBBCEDDBCE37345EE7B2C595AD84A47F8A77CEA2090E791D410F315D1A600040004000400040004000400040004
sk = 058E375A0200DEA20A005A41535752E00C53B8AB36125120BDEE8AE75253A4C41E30011301636E361F00571E3AA2A701374EAB007E044BA20607B20C1CB53700121EBFED061D0000C05252140BC03D1BED03495D1E57A2C85787091E59012F516E89A2180BA7005836BD0059A3514ACF037232350A3C12A8A83690C30000E8567405097BA204A387036B15014A1B363C3C0507A43700A6105202040A38A212B5031D0002A81D13603736A21B48030112BD1E81060648146DB5A3060102B62AD901091B0A530C0124634537156E091406AB0106231AA31238D8903BA53600245762C01215000066B4276A29A851050BE11E3351A83CD80351020253005A0DC857004F0F0309BDBD126FA263EEBD00010906720E1715D906A2B1515A10D93E69093166810336A3A818012AA40C091B0126D16302091D15124819A811A227A30C002E08AD102200DB1E48150A060015004657C3A541061357B3131F0E0319530355240C370E26008836373600B7A61A4F03633736085D00C1A42AABD9B13F013F3618800A00A8097E518702BB09556000A273BEBD5100061502040B2D153645142BBCC466C50738C0FAF4E61342C4B4E026CBF153EA5591EB8295DC03D7C58A550FF7139BAAF686488AE991AAFD0AFAB7EC1DA51D81E2FB9BE04C2E8360DEA13E5EED5437350C07BBFBF482CA6242B25345014872727407AC2B20F16FAA2AD8298B88225FD66DC58C5A2AB6854C7DF078BFFE14F4011BC26BDB0A313700614E2015A2FD17A85323951512A73080933507AEEE16300CA8E4905B07ADC559187529B192A6D64C6D12E48A6448BEB180FC3A59BB4A6208B19BF099128B614F1C4895F625E39B644DD05AB1D69766D8F41DDEB2F74145D0672B41170E563145045CEB511A4C57B055662B7F5C31C9DFFD05E71C32A464CBDB4A722A4945D2D31DC7B9C2478062EE07A20EB7211E2FEFDA215EC939C0C067B039633E06150297078BA3272B3238F7CAD6AFC2FB741A7CB38F86D7DB50C73493F76666C194E95E65852D7647EA2595AD5B94073EAB3E19179A6A4A7ADE2821254FAC885BAF9CE1E17ECC1DDCF41A93711FBD9764ADC9C6AE924B19299D47DBAFC1A82CE184A970F250D879ABADD82D2AAB43702716E6B85801E9B0BC4AB671DE0D10DD057532E74C663C1501FC86A96902514C65DE9700D4AB03D45AE565FFDBA3C13A23EA9EEFA42949CDDF7777E17C08C6EE44DC10FE5C7CE9173577CF0B87E9A226F011E86D078F3FEA425FEDCAD3241923A081AEB16662574FABDBC55F6844C312A581FED169217BF80D210B4D5F7680D5AEEA5F049DFF49814F0FE0A4F5D0F634C367AD7027C30F42A3EF1804B95E5125CFCDCFA8318247681ED868929A959DF5F30F877F63B1D8EEF50DDBDE80B5FFAEB6DC394C36342BAAA895115C5FECD06F43DCC700667ED2B48AD8A1E83388B9D5C680EA7A474637CBBA48291FF52319383D253CCEC1972DC4BB1B8CDDF8734FC00C1589F6B33E6723BB5FBBE37E0E337A292D233B2A83AC33A09396D4C4F82B4A62D254DAC1B58600D39864E2393943B9CDED7CD0CDAE9757171135CB4AF385D5B688B71881AE32C365DF69C4845B03959461DF9F432D81CD7E7A17006AB799485FEA63C1FEF9FDE7CF56335029FCB4722666E61195DCDD130423E1A9E753288497115C69DD029BC6783BBB74B46EB38C377AE5361660894FE8D346F8D6689618F591F611B2987BC249539D3803FB2D1448AE548F25265AA2E8458A5B4A595E4AB8A583059CF60E0FED97EFF1C65F41A1A040BA49DA7CF0047B785DCA879FF86726E457C6DCD0EC559F81788CC81108C52813E5098025C4E6022A25791AF2852DA73B829C6FBE3B6EFC2E31DB632ACE398A6ED1C6DDE8CAD28FC861CAA87F36892AB873281FD90FF2CC6A53B4EE2F5513F632F64ABDFC47DC907B09D1A5DD021805A1EFA558388C8B0E20BA1888E412AEF98B2385359CF373873AEE8315B7BCAB681C8689B22681012E31D8C84458E548C9FE1249A3249D777EDEC6FE8DB35A8B3A53DE441AB1CEBF6472CF6BE36B410553B93ECBB3ADA5CE0181901B2338E9F01378674932171C7D9EF743A265A3DB14F07D4A76FA2468FFE997DA7F1ABC8F696E4B650006736019621F69237A15D8915ABB3586AC0F60D8157FD03E89CCA9599FE1F93A45988DC7196E43730B48E5E643B41BE955E8FFD44E891FDBEE76D2A3834A97C357406D829A13D3CB74E6EB31AE1A8104D3C163DDBAE99BCAB9515E64956E89A697AB71DB85E13E9C9A3C88779CFD9FD8762459BACAD0B8DF688AF2EAF410696BD71D84AFE602B31FC01C26BAF8237717AEA7D82DA215D0E986CB162655EFB3A0A2377F9E77786E5205382A50FB56C656A07AA226384375CCC538D1F0B7C51359D9A12C98CCCCC25E4C1ACB0FC31A856FC8303CFC77A38B28817B696367C8E2D579C03E5D5B2AB308B170CBD1BA9ECAF657AE2B5488026D90A519AD5F168C4B5174719F81FCD06A753470B98CB8FA57ADA5AE5285F13F66FE6590E062D3D09DC5A5EFAAEBE93F69AC2DFD70146DF992D808D7F407D5CB7D062174489B24B80004C9666E0926685B42488A2B2DB31662B7E7150B9A43EB6222A0F03399352E103FCB14FB7CA43BB3C965A6ADEAEB106067569C436D2ACC00220DD2E16261EE84D407FD235562FEDF0093110C28007470DCDB1627B5E9328CE1FEDE2A784576DF1F39D6B0B208B33B3A2EACC2EB3CE6F2CA756450C241C07F4222689F95C14924701D2DA28ABB44D063EF6CA8CA7A76398109C0D95395B3289C278A7BA5BB320A33D9759BBE6C639B92A85F43382E18919328BD96076EAC00C7B2D63DEF465374CDAC3E49340A654CC4CDE17D5742008369D2C6A318A6244AF96E1405C1D0042D6B403EA087CBA92A795A049671F065D947E526D33778A1F08B01064791AB89633FA4DD56F3E127664E2B7593E5FCD20DF8073ABF819BDAEBF2720DEA00ACDC0D87206108544C23CD96EDD15785C8652012685191F89A958B33B15E83F3298AE46D1CB6816325D7EEFEBF4011AC58D37411CF662360E05952AD4953F87E6D28216FBBA9C0A23A57E541C8083CFE72F7DC4DE94E498682E6E7C49925C136F6FCFD5D90CDABE72BEF85D23D983E7D3DACA2CBD4AC4C5F31E178CFD589F82CE3E5F8000456D19990D76E52372A260C4D189B8251D508DC2A997ED6EF839BACB9B62444F6D11DFF34EF7FDD16A186C963B70D61DD4449EEC6658B2682FE15E2F507C9AC0AF228757B9F0614D6A5AA0A35479EAD18B06B5B83F51473C0FB04BE99F430D014DA5D9E88CB6988FE84579EB556B28D6B596F5CA2CCF7FC2670D866114227201759EC426BBA62C54BFA3D7A07A80EEB994E11F6CD31227706058FAE31BCC80EA68136CCA6365EBB70449C329A55B162916E8D30EA0D3C0A443A4253DE2927F3D0F88088712BC6F43F9A2380EF727C1384C6131348688EA599E55F54390758B150C5F7A25FAC8EBC81DC3145FEB2482C9246CE962C2D50409179EC6A50764B99BBC43D4D183674DAB7DDA8DEC52A58B09C0B75F809F76F7F61F8D6FFBAB2690B7F1A1E5BCDF7A29A03C4DB52E806DA7A6D309DBBCEDDBCE37345EE7B2C595AD84A47F8A77CEA2090E791D410F315D1A600040004000400040004000400040004
smlen = 2362
sm = 9366ED7B3B623C411448B634446F1A3FAABDD163A6CC1E2BCAE4A98703CD8CEE441405892FBA051BE2A586A6950A5EF73A255E5F86B0D7212E0C51C3BC79BE4B88E76ED6F043FEF3204FAF044BFB1ED722D61EB5D0B74C66A257E8AC3A2206273C80D2EC2123A4DBB715D60118D99ED7322E38F1562F82379138DA3DDB8BAA7CE61AB729AFC3748C0134633CF45A9973C05C75D04E82F631845427626B5799DC07DDF830BA01E8BC6236BB6D03B37D949DBB29EEC7DFE60FBC17EA590956D251539792016E2A8B01E70476961BC9ADA43CDA682D0CAA4FCC58810BBA1A673EF8F6BC90BAEE701E8E4F7C04A346CA56C7B2862FF57756CE6CD1EE22D677BCDAA896EAE96F87870E032C18B6C6A0C1A191FAE2ED487CE55296CC4B6339EAC9E8A742BD0A44C3525CC75005BC2A453CAFE7050C43EBE42C82E2ACC22B2E391C3BCEF302C1F7D20EEE19A8E2703C3BD331E9CCF8BEFC1DC636F8E9DD380A82E6B1CDB3F6DBD9B4362C17800053374BEB760D24C6BCFC5318B5F4DC05862C82250FF93C25E51834D040DFE6035CD5E6E38D1F3F37510F26FC24C1D6EA2CD0E1D4052ED420B120DCEACED0D9C3B4C29F09C42157C291FC9115512D1FCE6D3C09E85B2FC33F21FD96E6AECE38C7B1DA95F9370CB9F21DCAB4E86AF0443EE120A0E9ADFDD609AF2EA8136CC49BE96EE3022B8C3938E4102FDA06D90768EB4DC8DDE714E9FB052AE63DF516C1E1CF38C7C0CCFFF5E1DC56F47FFC4AC724F057232805FC21C405C70611FC471F612AFBFBD3C84B04520A371654DCF82D14280806CF3ACDDB00FB70F305D2CF06EAD6630F95EA2E232731913D3C34DE3603CEF51911C49928483E611FDF11191532E1AFF6D0CD1C35FFEF641BDAEF7AEC3A0928357E10D0D6AAFE9F3E4C1D13F5DDD275C890C82DD5B3C342303813C4F47135C7FAFCFF87F11A30870EFC1CC1D8CB3E3A0DB7DDBA3B1317202F0C0879D40FF9CA29D6E9C8F28EDBBF277FD818CC04E26613A01A02312DC1C213C5E50513511F021980E32511A7225B002B2B3A1F6CD55DCB800CB9DB96CECDC3FB2C0530390A7ED1CAF0C226B831AC2EAD0FCAEA38DA370278E28A0333D802FB0F01BB2CA72703CF742D6FD0462042D3C6D6BA00AB0FE2084A2A4B2DF924A50B8517B63492DA97D6B3ED481D67F981150408C8D2602E5C0FA5F014C61A29591764E7981D1024C3301409E10971E9EB1E56C5DED5F22C643DEF167E3C240B54CFD61E6E0C62265F1B69C12D3BA5FACBC3F9CD9B35CB0583F05931A7E5D6C14017672207CFEDFBE13D961A103CB3E098ECEE0DC51C2D091B08B4F98E0FC90DD50E6A230E2B96ED193A32D2D2DA2EFE4EC26303D91F10EA9B2B01F5C9D1EC094CED1A39E2D143202A1631CAE7F30608A9EF5E14051505F969E20328D6D141D1F338F4243D0E55239CC26DE3AAE26908241B20F645CF57227E0DF2060DC1E6FEDA1EB006D3CA8335AF21E0EAFE0151D1530B3C051812351C310E4DF9FBC2521D94FDDDDF36F283C93707B4D81C274EFC55FB94DAA00531C8DDF00DF67D3B88CA0BE6F7E4FBEDA4E8C221C2FA26ECF81888071E18A135F53A1D3022F3281C3D3CBF3DC7F953F1CD35B5D7ABE7440E97DEBC37BC063FCF51EE06D93BC7412E4FDF62E03DD4D60308218C05203075342204570F6FE81F1D083247F598C7DAFD0C1CC3F09D05E90CC9DF4F32981A5EDAFEF9A53F6B2BD10D1DD9E93E4000DDD4A63EB202B73DB036F4C25AC9E03DD2D936D43CFD8CDA292AD9EA8ED578F9FEFFFAD931CC66DE8B1B5711B20DEBCBAAFD5E160E0FBD1968F16EDD64E23D3DACD7110E9F2071F865C1E9DA42231F1073D91BEE08CEA92B1DE97AD9C42F30F7792E53053D23EDCAC33730DA6505CE358BE38DD64A2C7D183A3EE9D82F1056C9941FD524633118DFD8DCC21C8D227BCAB4117BDC8CC41A179FC2DEE6E8FE750670D3AD1933D0CF1407FAFD2010F42031810A07D0A8D9742F4EC5210BE7FEB9CFE428BC26F00E1D3513017D11BCE933C12D3F0FE257C88017E2E179CB5F2946F2A4399720C8E59CD58A1F6703D5004633250FADDC60DC262CDD3AF1E6EDFBD42271E013C3060C7116A3D793EFCF30FDFEFD1BE9CDC139E819C6F15115DED64106D7D281DF8DD9B9FAB318CA2926E575C4AF061D306CE098DD1FE01DEB7CC50CC6B51F9BF69CC41D0FD0D8882203CCABEB2CEBBEE760F7E6E607DE65C2D8D6AC054BE8442EE1C7FD31DB2B8437C3F5A9F8C1EED721CEFA6FF38BD61BE83C073F126CDA01E2A5C97DE0E6CF8C1089C1331912ECFDD0DB04C32B5DE5FD3CBE2A67E29DD9983B88D21D1F5433EFDDEDDF1F2257C4471B0FF544C32826C4E4DCEB70129506DAFB35C9D2293D3F0E23BB353600DC1CD9E6BFFC86E965E5AE3C99F3D7CE32140418AFED4701C1E2251554DE04E03BDB9BEA941C2F1C88315A3A10CED407B1E2A62E8CF23100B52E460AA32376E9F7C522D01621B2134B265914D4388F2FA4D22EF011DE19EEE0CAB514F7D5DCDF941865DFD632A4EEDB3365FEE53EA6FA0224C3DB91F0A3C3FDC557D5AF1EB0E2B03C51F16FFF06F3131EB6C8F039403D2ADF26D868C8BB00162C5BDE282EB8E7803B8C25CD2F14F094F02C194023632C2613822FB5C195F12E08062B80C2F30AA5E67404830403E5E8DFF0ECA1F00726193E211D66386C292D33CFF75A3FB4CDD70F102AEFC642FA9A24C2C17BE34A2F060EFD27A3F4611285EA7CE2AAC3C00D3C07EB16DFE3D43906CE25F088EAE51F1D0A01FD6E3625C428302211DAEA392BB1D566FA2EE460D4E419FC04ACFC97257ADD2BFD682D931A27E073FD41C82FD48C272CD1BCC34F0CA206A4D18CFFB9E26215DA0E43E072C7CF3E1B0220F8B5CB1E252821A90B7E15180CE332022B6601DCD4073E500B76F0A20A80DCEE37E805C0FC40C2702A25F862F6E404331E7BC77CFC060B9E04DE236A38FBC6A427D7EACBF854E8B8FBB5DC5DF8DF0AD8E22B19F10F4EFA4816F3FE61EC3612C6C1D429B6C6FFD62007C10198DF7A0230D11EF5ACEA2EF8F70F19EDD50514DC401DBD0314FE53E5483710FD55CCF8262C124321B2DFE0CB54F13408662177DD2B11C2EA12D2322D90148CC62D09E7C34A3F413535150938280214E7E7E930C5893CD8343F151415A8F5483854D684CDA63DB90C541E89EC253E583D1417DC2C0C1DB4D6E61F1614BF307CFC1F004D2DE71481E990D9A53801EBB52E441ECCEBC3133EC391CE63D05517B1DB0BC5103D43E218C62907B8C7DDD522F22DE60F0C4AC50DDC7406B9F1AB27800AC6F346D000040004000400040004000400040004

count = 9
seed = 11134936880F5A11ED3504CF7B273E55A351FCCB10943BBBD186623EE6C7A13A6565C3080D1F536BFDB018F99C4E46CD
mlen = 330
msg = 0998114C84F84080E7EEBB47D248980FAC9D28F1ABB6DBAB3DD59A5CFD2C7CFF7F308372874DD5447C7B02E30165501C0C673128E4C543A414222BDF47E7F4E8DCA757B0F4A3281C0D10C4F02AB52AAF5B9A715E012607BA310947A60A5F62D6B8CFA96386D27CFA709189202421C078934AA2D955468E550AD4D0D4ACDD98B168A9568E232192E92789830317FBC959087FFFE353B6C168F3EFBE7164444F1D6CBA5246E31658C65440A841DBA78257E78502843EC1A6E9710229C8EEB85D6CDDC7D543285624AA1F756A5DD4F1A5D4FA52DB8C5C34880ED448FBB6D254509FBEEA0FA022F276B6A66BEF7ABFEA6049FF74291BABE781F718683397077B29FA9E2B46BC6B09251E587CC5B182195DD4060CC4A319BFBE251A5B660A739DFE5D0E5B93F3CB7E440194F1C8BDA922CB1A3EE3D27EDFD61C1D31A7F4534E84889EC83B51F1641892766434
pk = 05317EA04C758BB4839574BC578C30021E81326B2CC9C125D694D7D5C2833B6D5E65F1CEC68EF1C0590C5564FD650AD216C5BC8A754FBE4E2B2A98C04BDB79E170106226AFA2AE91D7980AC8597B80878DE41D52F26E06224B24A72A6B88BBC562281B5A358EFE74E52CE93B158756D0611B8DD6881BB09009B356E4EC4FD70213B8A60C34005E81F69E91A99B331A02BAB84D1CFCD580DC0898B64AE42CE2BFA4AD11D7A527BD4D8C6BB3B2848CA6DB4DB7C0B694242541F1C787296147307D06F927648B4460B9EC85C3162C78BDE6C71630B6F8DED1ED932556FEABF05AB675C1CB94522995F40B15D97F1AD4C5DD140CED43D907833B23987B66F6ADD1B2E0A6C2BDAF86269C00AB65B81A20DC7745CC58A3F3C0DFB0EB7E709F7A7B4039BAE18EB1A373FD2974766A7672E5080C648D31906EFF1A1D712970557C64C6B5D91B90C9792444E0FB7D6785A314BAB8C83BB25F744B62C55DD8C8485024BAA16409602D78998D859C8F04C415DCD96198FA85080DB08C47EDF5CFA3F53FC41758FA7B4883B5EBA852D025731DE784CFE1ED253846E8752A38FDA3894E05F57CC4E1494F4505F6A9C1336AC575FA5E4AE374FB5D5E9D8EB34F14E266AD422E6D3FFFD3399B35FAF56C971380E38EA478085C9EA096EF836B578449DD72F98EB51A31030A203D6497A5B75BB7555FA887B4AD4A15CB52CD97B8E271E76D93F6E1763C016FA5D959501121EEC0510293CF290868E755E71209D90ABDCC15975E8802E1215AAE9BCD43D880CE02E9659429A0B47907AA0222C3AC6E38DE4FE2D8531CCAF1347E7DAE332F8DC1A13BE923CFEA7158B6C8971FD49E0B191903A165B5EC4F87FAB614B804FD517925A2FFF95EE6A96435F7B54D9AA296804C2AB730F4CB20E9BACF95B81EA1AC71E6700D041CC72EFC7626CA8DC0220A9F865355B470FB12D4A27E7554544181DF8950F2DD6666DDE800AAF52DCDB51DEC9FFC246C88F7E06C78B34F530E104995B7C22458C2196512BFC400BB01ACCBF0196482825D38F3886D2E24441AB2FE68D00D759D8A4190A47DA0A98C62650A81CC41F6F633F282B2DA6F205BAD1DDA4F86A7C5EED7A5DB719FB7EC2B6BD883F7F20369F601A928FC9215C9B3B4E819BA232A3F873B0212416B1DEFF25306CBBBF4ED6AF6183E14E14072B7C2D11E867AD2F5DB4822AD16187CC91B78FC20380E06D178E2FC5512A42A72AE1F1FEDB834839F11F6A0B4C50221B2697DE679D6E89815AE33BD77BE6300F466F06C03031BE2D44EE0BF3B2C9D61C7CC6F5635454B1D579D6CA31BA010DAED674DC34F689B7D5B6915CE7B3274E3AB0204A51D9D08D205E830981F85674E7E4F3EC2CC60FE5D000299499E2412CF0F7F33CDC94C207B082481BD85C865186EA2C00A5B9747C52A69BB58A7968EDD25CADAEBB8E03D94DC147282F9990F9CFC19AA02149EA592A6BE3D198AE509DA1FA41C925BCDDB80F4ED14A08EABB5929948337913DB5891150F14734B7922A18DF75573DF6105CC51215536D252093B2611A0FD2108CBACD2FEDCCC83A5FC7287FE4DE18DD3A8543DD792BC26208D1D71959725222C7651E0EF90438D8E08336A552A966C48CAF2640B834E53364BB4EC1AE455CDB7138567DD11BD20E9D09A4BEC11BB8241ACCED30FABDE51976C2C72F1C104E95B9AF9930878ADD66BD2834AF56D206CB65ABC03C00D309D069CD7C7136EDB80F91F5D0151BE347275DB423F0C234A01BA2E3A61F7A34D74A17B442E373C43B94AFA65AB7DC45C55A12B4184BDE3C7679EE6DDF13628CB40BD9F44850C9E42355BE24BE60A7F211EED5F3353110DAE6B9E06A509C1AA1436D19D044250D65042C51A0C3C73D7AF2CFFA01CE19E35B4ABD567E728D444CE0F00695148AC624CEA87DC1FB2ABC1A4E04E6F283A097C09D7A6E7E8C65D2001C05129B6DA287C5C758F028466041FA9BE8ABA2EE215C505E568B81BD910BF4759382F8063796106FD0605BD2B6D23912B59224D0DF9EC747BDC8E6D8B52B731188CC1F339D331320A6601B5B3F4880A4551AD529EDEF17D47D1A90EA0D336D2D16EC6381B5E563ACC7CFAC39E15A33CCA6925F6B5684A91F1395E8A8BA16E827ADC71F4D7532A36103B646CCC613E950DC10082C4956B3FA1BAE6FB1D2CAED38BEF758DFE826822CC544A409831AC8013B00AF1FB8B10A52A652BE6E0F1C3227CC4B9E8D3EC72247442A295E55AFF585CBD6C34E214BCA44C03E58A0CEDFB269A147D42364D40BF3AC7DC27CF0C4EA745A43DC5A48F53DB0272CDE75AA1F22CFBC5BFBA59713CC32D94A576783AAF313AC1F76EE88D8098D585807699BE0CA28AEE2C639760CF8C659CD05E6476143A2A24E4A14A8CC7FF37E71F4A3FEFFC8E01723FB09D75D567F912CE1EE0D511F5C581F654432581F08D85B9F4A25DC15E3C5C73B407B998876E3400359918404ED17A564DCAA691999C69020E7B3ADC2E43CC6051E5FF2FA3EF5F262A9FFD98CBD8F4E6B5D197FA4C1690D77227A4790C319075FA5F2016F0E60D245676ABABFE582B5BE56D0F63E6F24E20A08F3A1E0655549084B1E0F22587DC51D21CE3A9CE93B25FCD7FCCC701250A195B004621546AF3735BBB2148F5BDE07023F19FEC3A2FD95EF1E95A6DD15871C70EA4A7DC75715DD5BB47ED2A6DB83C1F34313BB40D92070A7148EC159CCD9306D6E8182630644ED83260809C0F173B36177E3620F0231DC7EE57B7FCE1B8968C7020AC8448EC94A586572681BBC91A2FE6E35D1662FAFFD5E2C7D8DA1D4EEBCBD8FEA973977B89AC2985C7FFC61A47B34648D37D45A84B92F76E8303748D2EC08D4E560DF24AFDB0DEE1FEEF0FD5996066DA154BD260706F6F557DDA062FEA3F195F1F3AE27700040004000400040004000400040004
sk = 0516D80009651223367F00D8CD0931131B514806AA7325527E031A1C00B4A803AB220020EA015A36661C0083546D001CD83F8D63361D646CA203600051370918B4099F4C38000B5A75D809E687A5005100198EB218DA0817A96EB65142071F006E210A3763093B37193E0036D82D991B3C060BAAEA0112080B07890007A439D5A3098724000FBE63060100D960360B00055455E218AB2D12BD37758F0970025212A8A4BFA552B72AB4E8035A8A51BE415408A80800331F519042004854063915C61B1C060B06033E1B0105511B24018799B41C064807C709510114A5A205392153AB0809113C090A00691312C24A229307DF43060A3B1A1552A806121D33061109DBA236CF1B5D36010803A3047B1DAC50D8540C8AEA0C068A693654080087DF0037000C3FA5A40000060007005A02D82D63A25AA112090B0A381654AA5424BA1F06D85A060C8712E7BD1B0906033A5152011B530A1F1D667E570703BE36121C4804B7637FB51C0001634A410948150812197C000011052A081B5939C0143C7F141E4171212103560655811BDEE10F0CA336535AB40009724D211B037D66850235619A2C0B32D777158851C78954903D64584570054DC7C1F9B133A97D99DDA43718C6B9A2D8DD5EF0858B47C0BDD87FF7102BEBB4DBD48D5D492EEFADD4F63DB25B59056B048A0D2F7E339CB1C28265C4319164EC5EAFAAC0D170079BF3B32AF6C24DB022F5953E5E563EA396A7ECD3F5C782FCB9193010FF730300317EA04C758BB4839574BC578C30021E81326B2CC9C125D694D7D5C2833B6D5E65F1CEC68EF1C0590C5564FD650AD216C5BC8A754FBE4E2B2A98C04BDB79E170106226AFA2AE91D7980AC8597B80878DE41D52F26E06224B24A72A6B88BBC562281B5A358EFE74E52CE93B158756D0611B8DD6881BB09009B356E4EC4FD70213B8A60C34005E81F69E91A99B331A02BAB84D1CFCD580DC0898B64AE42CE2BFA4AD11D7A527BD4D8C6BB3B2848CA6DB4DB7C0B694242541F1C787296147307D06F927648B4460B9EC85C3162C78BDE6C71630B6F8DED1ED932556FEABF05AB675C1CB94522995F40B15D97F1AD4C5DD140CED43D907833B23987B66F6ADD1B2E0A6C2BDAF86269C00AB65B81A20DC7745CC58A3F3C0DFB0EB7E709F7A7B4039BAE18EB1A373FD2974766A7672E5080C648D31906EFF1A1D712970557C64C6B5D91B90C9792444E0FB7D6785A314BAB8C83BB25F744B62C55DD8C8485024BAA16409602D78998D859C8F04C415DCD96198FA85080DB08C47EDF5CFA3F53FC41758FA7B4883B5EBA852D025731DE784CFE1ED253846E8752A38FDA3894E05F57CC4E1494F4505F6A9C1336AC575FA5E4AE374FB5D5E9D8EB34F14E266AD422E6D3FFFD3399B35FAF56C971380E38EA478085C9EA096EF836B578449DD72F98EB51A31030A203D6497A5B75BB7555FA887B4AD4A15CB52CD97B8E271E76D93F6E1763C016FA5D959501121EEC0510293CF290868E755E71209D90ABDCC15975E8802E1215AAE9BCD43D880CE02E9659429A0B47907AA0222C3AC6E38DE4FE2D8531CCAF1347E7DAE332F8DC1A13BE923CFEA7158B6C8971FD49E0B191903A165B5EC4F87FAB614B804FD517925A2FFF95EE6A96435F7B54D9AA296804C2AB730F4CB20E9BACF95B81EA1AC71E6700D041CC72EFC7626CA8DC0220A9F865355B470FB12D4A27E7554544181DF8950F2DD6666DDE800AAF52DCDB51DEC9FFC246C88F7E06C78B34F530E104995B7C22458C2196512BFC400BB01ACCBF0196482825D38F3886D2E24441AB2FE68D00D759D8A4190A47DA0A98C62650A81CC41F6F633F282B2DA6F205BAD1DDA4F86A7C5EED7A5DB719FB7EC2B6BD883F7F20369F601A928FC9215C9B3B4E819BA232A3F873B0212416B1DEFF25306CBBBF4ED6AF6183E14E14072B7C2D11E867AD2F5DB4822AD16187CC91B78FC20380E06D178E2FC5512A42A72AE1F1FEDB834839F11F6A0B4C50221B2697DE679D6E89815AE33BD77BE6300F466F06C03031BE2D44EE0BF3B2C9D61C7CC6F5635454B1D579D6CA31BA010DAED674DC34F689B7D5B6915CE7B3274E3AB0204A51D9D08D205E830981F85674E7E4F3EC2CC60FE5D000299499E2412CF0F7F33CDC94C207B082481BD85C865186EA2C00A5B9747C52A69BB58A7968EDD25CADAEBB8E03D94DC147282F9990F9CFC19AA02149EA592A6BE3D198AE509DA1FA41C925BCDDB80F4ED14A08EABB5929948337913DB5891150F14734B7922A18DF75573DF6105CC51215536D252093B2611A0FD2108CBACD2FEDCCC83A5FC7287FE4DE18DD3A8543DD792BC26208D1D71959725222C7651E0EF90438D8E08336A552A966C48CAF2640B834E53364BB4EC1AE455CDB7138567DD11BD20E9D09A4BEC11BB8241ACCED30FABDE51976C2C72F1C104E95B9AF9930878ADD66BD2834AF56D206CB65ABC03C00D309D069CD7C7136EDB80F91F5D0151BE347275DB423F0C234A01BA2E3A61F7A34D74A17B442E373C43B94AFA65AB7DC45C55A12B4184BDE3C7679EE6DDF13628CB40BD9F44850C9E42355BE24BE60A7F211EED5F3353110DAE6B9E06A509C1AA1436D19D044250D65042C51A0C3C73D7AF2CFFA01CE19E35B4ABD567E728D444CE0F00695148AC624CEA87DC1FB2ABC1A4E04E6F283A097C09D7A6E7E8C65D2001C05129B6DA287C5C758F028466041FA9BE8ABA2EE215C505E568B81BD910BF4759382F8063796106FD0605BD2B6D23912B59224D0DF9EC747BDC8E6D8B52B731188CC1F339D331320A6601B5B3F4880A4551AD529EDEF17D47D1A90EA0D336D2D16EC6381B5E563ACC7CFAC39E15A33CCA6925F6B5684A91F1395E8A8BA16E827ADC71F4D7532A36103B646CCC613E950DC10082C4956B3FA1BAE6FB1D2CAED38BEF758DFE826822CC544A409831AC8013B00AF1FB8B10A52A652BE6E0F1C3227CC4B9E8D3EC72247442A295E55AFF585CBD6C34E214BCA44C03E58A0CEDFB269A147D42364D40BF3AC7DC27CF0C4EA745A43DC5A48F53DB0272CDE75AA1F22CFBC5BFBA59713CC32D94A576783AAF313AC1F76EE88D8098D585807699BE0CA28AEE2C639760CF8C659CD05E6476143A2A24E4A14A8CC7FF37E71F4A3FEFFC8E01723FB09D75D567F912CE1EE0D511F5C581F654432581F08D85B9F4A25DC15E3C5C73B407B998876E3400359918404ED17A564DCAA691999C69020E7B3ADC2E43CC6051E5FF2FA3EF5F262A9FFD98CBD8F4E6B5D197FA4C1690D77227A4790C319075FA5F2016F0E60D245676ABABFE582B5BE56D0F63E6F24E20A08F3A1E0655549084B1E0F22587DC51D21CE3A9CE93B25FCD7FCCC701250A195B004621546AF3735BBB2148F5BDE07023F19FEC3A2FD95EF1E95A6DD15871C70EA4A7DC75715DD5BB47ED2A6DB83C1F34313BB40D92070A7148EC159CCD9306D6E8182630644ED83260809C0F173B36177E3620F0231DC7EE57B7FCE1B8968C7020AC8448EC94A586572681BBC91A2FE6E35D1662FAFFD5E2C7D8DA1D4EEBCBD8FEA973977B89AC2985C7FFC61A47B34648D37D45A84B92F76E8303748D2EC08D4E560DF24AFDB0DEE1FEEF0FD5996066DA154BD260706F6F557DDA062FEA3F195F1F3AE27700040004000400040004000400040004
smlen = 2395
sm = 0998114C84F84080E7EEBB47D248980FAC9D28F1ABB6DBAB3DD59A5CFD2C7CFF7F308372874DD5447C7B02E30165501C0C673128E4C543A414222BDF47E7F4E8DCA757B0F4A3281C0D10C4F02AB52AAF5B9A715E012607BA310947A60A5F62D6B8CFA96386D27CFA709189202421C078934AA2D955468E550AD4D0D4ACDD98B168A9568E232192E92789830317FBC959087FFFE353B6C168F3EFBE7164444F1D6CBA5246E31658C65440A841DBA78257E78502843EC1A6E9710229C8EEB85D6CDDC7D543285624AA1F756A5DD4F1A5D4FA52DB8C5C34880ED448FBB6D254509FBEEA0FA022F276B6A66BEF7ABFEA6049FF74291BABE781F718683397077B29FA9E2B46BC6B09251E587CC5B182195DD4060CC4A319BFBE251A5B660A739DFE5D0E5B93F3CB7E440194F1C8BDA922CB1A3EE3D27EDFD61C1D31A7F4534E84889EC83B51F1641892766434059FCDF8E08BC5D415BFEAA013B62D2CC6C11538074E018EC7E80E2816CCCD0BF76810F91BB013DFCBB7F51E00DBDED3198410F4F5E8DC3918BED69BE754E32EE723FCE726D621762BEDF2070C190060CDD2C141EB3BEFE2046EE2D02889210FE2FBEF85E56C086AF6E3376CD526E9352D2C06ADE5CDD2990BB814DB3B67CDCBDFEB283633FD0C072F721B6D1F7907ABE1DE22F5C12A2356E0D2F7A930230CB0F45BD69A2770D5453EBA072DD5070E6C2070189ACBDE3E31D040223D0DC5DCE6C4C4DD79FAA93D54278F26563F721510208825A51C452DD53E11D3F621F0D9EDF5F3129EEAAF28D1CB6223C5C7F1144B0127F3DE065C0B04C411E11AC43FD66400B139482A53E6AEF660F9B624CC277534DEDD882B73D4B1D5ECC7FE3227F263C883FF472FCE3386108DC2872972F02FC3382A68F76E2972F7B11E9622F6D59709170EF6F2B8F99ACD5B0ED6E6CECFE920F6D9B7E6FAC998C546F5022F54E7DB07BC3C87C252CB030DD90D502E45F8F0D1B2D5F6049C358FF74C2E95DD8A326AC32D0CD1EAA70DF0FE5333B62768F53CF51CC3891E1306EDCD071491E0E2E4AC2D91F10400601DB1E6C530A4D585172A1895FC10F35513A311DAD1E817F7FD490C0DE845F9E9F1ACF7453743D1ABC757E21AF3D5E2C21E4426D23C770441003CF8231403D6081ADDF9AAFA91DFCCE28AD03D3CE3F9D4FEF5C852E0E20D0DEDFC1862F271E016015C179020EAD2C02066D188FBA82BBE05B4123AC63BE42DDBB9D5A808C9EB3FC1D22D0DCA413E3624F1DB7711FED93AFD8425CEF686122A3C292B762E0DFBAF3764E99C18890BFBCF72D2CCFBD21461D967DFA7DF07C9F0C9A6300A1C09177FE092CB4B1CEB234E3CA2D8EBEEE30391DF491A6DF3571EBEE38CEAD7F4E127321EF700BF15933A98FFA935DCE6303F9606BE29221AAF015CD0A315F5F0CFEC99E96B347A3211CF72CD8EECC23B9C2771C900F34B3352EEE1EF6B37CF036A01D9CF1E016D34DBE93AC7CDE298FF473687240AFC8AF06911E8C1322845F03D1D852F21190209C32B101AD13004F9911E77DDA118463198138B1E390B743754F34BE21311C9F917CB5E2B06ED5F14213E2323421BEDDB11F21A172BD701E781E6FE2109CCCAC4EEDC5BFA40F35606113DDA27B4E7A4EAA50A191A4DCC69C4D5308B0B3026F51C5428D4CB10F7CACB35F2571861DE6117DA0772C0F51CF41D1CE3E016AF3C28DAA1DDD20451F71CE9FA06FACE5B07EA2E702A97389C170913802B9FF5C7F862DD77C820EA84F8C3EC71D9661C34CEB7CB9C2D20DB4BC4172718CC68F957EF7F018ED4DA103FCA3601A93356C25D0AC535A1FAD0C928F1ECD1E23F96177906B0DEF1C2CFC3821BDCEE92CE5E291BE150E0F1F77DE73121460E341A50D6F9FE3A1E3B0E83D1560044F8E9E5182CF71E7C043B249617F6E5CF3C4E1F08F2F4140FF0533C9BEE56D59E16D30E730369CE593FDCCA353E1E2646CF95C360CB96CE2CC1AF3732F33C094EC463DD01FA30ED02E588F527D3A2FEF3EEC31685F30EDAD300A8CFDA1346EE2923DCEE4CDC600312EBEEE23EC01B363907C61FB0C4CD30862ACDC0B5388B14E0D120D341D38CEA710D89FD251379DBDC2F0330433F2729B7EF993C1030B70320FC31CB3ADF52CF7BD585FCF8E0DDDCBDE0D93AAEC0211083125F0C7AF1220CA001BE050CD1A536AB0F57CBB4DD4EE72B3E5E3AC9FE231DBD39D2E31301BED100C6DFCF851E020307D6010B80D1C62A560014D3FEFF1204FCFF073F012D441EECF5B9E2E8F369E064D372DDA40375FD25D5BA1D790E43EDC10E8FC096E4BD0A860BC03192D70EC6DBDC4DE46B2B7EE8873E7AC8E53DF0DCF824AE1300C7FB36B02E2C2763E43CC0B821A9F175010C3A703EDAEE2F0193382FCFD3C716EFEDDD720DCCE27FED26D800E72634843B88C1733D1CCE193EA0ECD91D7AD49FF57018C5E1B8EE0108E40DEF24BBFC98FDE2D08ECC01C225C68802CAF32E0CF5C3C73890EE59E2B7285D1122C7520C39E723D244355BD766E4C6C3B6C41D3A9D192D15171EDD24203E2A079835E5384DEFCB3796D7331A0A1F49E13C0FABE7753B36C939F5A9D493CBDA193EF93D2F00C90924FA169E28BAF60BD8F5C84BC168F07D1F793F49247E3BEA093AFA02EDF2CD28F3C3C3B43C59F6D2CE16269BD4E901DF338C1308D2A325162FC41288154CE96CC43D2866043830B03668239E1542CA6537A4136726B8C00C3ED92CBA20B305C8F316D1B5DD7212DDD163E22BE5A8398224612C5A05AE05A10F8AC76ED2FAF5402C49DB8218431D73F0743FE8F1B5DF2D11A4C86C1620F3A1FEFEE83FF2A6EEA8D156F42AF88A033F1F8CCE590ABA1E3A1C50029901C2E154D380E03131581C72E6743B813059CF593421EAB0F6F6EBE9183929A8E399262233BF0C01F4DAECB3E8DC0AF52B31C15BFBB422F5F403CDF9181FF7F7D395FD8CD5FDEB1622B6CDCFF197EAE6D62BEE033FFB0210216E15BAFE1C06083FC606442B1B0D84083C074DD141DDB93F2F32FA38A6EFD616A3EABA2094D5D8E9C6D58DF958C5C3ED33C5641AF2E04D3EDFC498F096E0F3301D3DDA02F0DBDBC83CEE132E2625B8025F15F5204437172AABD4511A3DF641E78D193BEC361217E9AFC36633D0F10E32E6FD050FB602C3F703DF2D0BD6FADF1541F337F96F079AF5D8EBF20B45E4262D2C2E60D4B7C8EBF9392B80E43BD53FD521C984F301D5EE047D393D3CD512582E433D4B068D3F0E1684C4DAC432CA90C1711E5CF65517302A793CF0FF9BDB5EF0802CE2DE280EB312A0EEEF085004DCE5B812C71E44E0C8CC08FFF60AF8C272249FCB2E38F4FF85D2233DA5E700301C2EA032331792C842FF8100933A8914940CF2D8B93C00040004000400040004000400040004

count = 10
seed = 98DDA6B97E89A479D5EE214E660DD6B5D8F6CC638A1CD4F462A0EC545F5B0B0A1A403AADF566F7B1C0C5FFCA29B36FCB
mlen = 363
msg = 4CCA95CB9F254C2EAA7DCFFEF662EE03320D5FC626A6484304BF62FC20F341FBE26E1537D7BD20E95440F7CC95EE84E1297C807A0BC9006DFCD5C22A5C1FC0865F5D70E5D63AD677FFFDEA52BF85D1A4F159F7ED16A745B4D971B620048B5F518EB2DC672CA35022578059E1ADAD7C07FE910A5D566B8321D9A12F34C250BE35CE964DDDEA23C90EA77C9C1BBE3532FEEFDA3637157786EC7D37775AE5CB0BB92EAB45A0FB1E833E8A6F3D06B85946E31A79B64A02B31FA640ED514A85882C89F693A06354DFDDB0B5E23E7792134C69C1D3908882DF3A7694A05B241B87FB2DBD1A4D9F26943B69F3CDF730301663089D1EBFC23299DA21300F735CEDF7B109F3E0BBE273776E6AAFA7054A6CD9682B967EB7903DE549E9558E62DCF3AC444DD7042FEA362EFB555BB97FB464AD7FAEABA3197C14A6740477DB50CE3FB8B762F48F880381D510FCC836E5880B48F08BD6333202E838AB73F2E106CFBFB218AAB802DA8A00F13F78FFB70C
pk = 057B0823D9FFEE3B7BB0BB59699C0DE8D41EB27E14126608ED7B2EB1BCFD7243BBC4FD657EAC8F7C789843C430EDAB5FC85147488354401017BC5DB0E519B7F8002F2CCADB92D97A2DA8D5011F455726B2E99C6FA24CA20185EEB6A7195CE23FAA1E2B864DF047FB80A9FEED9C3EF0E143C5E0C5C462DEA624EBF78496E06B8C03C5EE8443A93425EC43D47D20549A11C1A15ECB3D498B2E26C530CDD8C730211FAEDE9680F9F29E6482ECEB7A68946AB10F092CC808BE809075B9ABA903FA682E5A170D1D7978550297DDD3E78E2669206F42166E5FC31B3A00947371774B3C5AEAD207B55086191632F5367347B496D445BAC3D456F8326F6178C84D670674C8A28D34CA67E88FC418AE549DF4696CE8E0FA0FCAF6873062495B08366F52AF204DE201D954FDD15E656E4FB9C353A85E36BB8E07148ED9EA0B2A5A4252A5A838624CC4208FC0E873885A95CC838237331D328B40B463160112B66A802A6E440E32D15F380E2D68C3BA8BC0DB191F05ED2A2FEA09FC8733D7A6416321744531839A73EB08807CA16D91A8C26DBAE7526851DF95C9D49C53DE592E60FFD4DB1B392B87395EC84F7B83D5CFCEE16C513D91135F9EA8CFED3CA12181811B945CAC0EECB1DEB4AAD19A21299C21882664701C39141838BF361E391CC5F66E0835B87F86529D0EB6C1DDBE3816699AB44217FF662463A06D0940C01198B8302127F51E0684F8DDC2A1EE5143F934827C723358080B9AD3788564904C03B44A996D7CE7B5253CFCAA08F37565D0CE7F50A17EC1C3D911384BE8FEE88689C6FB184B2034CE931EAAE5A52EF21C616966FF9A82C8EFC911827C3B4E3AD4DF7FA7C6F57CB876F5E1F24EEF4341EAD81F30E0503306F7DEC0A99418AF9349882357CFFBFE1824971B62C38DD1A61DC5BB838A0C19E2C7C5B8DD9E01D7D5E3BDCC61093F2D21417B0B727FC2857F053A137BFBA1A235F5858DFB6DD796460CA44D42AC49A75936D87743FAA0011144B0DF1991815C2DB0AC97893AF0BB9675CAEBB07D51538DAED41D1EBDAE1FB9048079A2A730B8D47A67B226E83192DAC8BAA99CB3C3F531A0EF6CA10982BCBD52EF84E04E33EE43FEB61403B76268F733690EDF88857AC9300E9C37A70A4E76C3D916FDC4A5789523A9B0AEF82E81AFBD272FD1EFBE1FDA9A44ADA000573DB60F677200FFA4E9FE727558470FE0B776DB31F91A1C1FF64697530AFFD64CE77CFD0A1A4840F5134EEFA4446057BF1B3B72C12A3E150E037CF180D9DF2E34F8EDA0772899729A78A07B84F3B9713674CA99883B2A26CD9D71A4BC987AAB9515217F5429F00BCF4DBF9B7C6B57BE75B476FA9055DD0EA885B786BF1A2299D9720541492B4EA4D63E65806D782921C7AA544C220ABAFDC357AA58C550B21DF90AE027DD40640A2E0ABCEB77EA18415CDE52FCE2EDB9A7F8982D1459635289FFEFB77A68758F06C2095318BE4715AA1BA9C87837F217BCA68746A7C178CDE4A3060896CE343B0429088C6FAFB81EDA0B99690DF49C513DAA3DDF9128CA69E4677E76460E6B4512643F260CF727DC274D74B3DF690C323D32A2CA324A315134E36B06931D87E18B62C9D0C25FAFE42ADACD07C50E6B2E1990CB69F435A1DD1BAD3D856E983CBF10F236D63442B19BAEC262F8886985E0AA077D68DE207BDCAADB2F35671892D00B16FD8E8638F1964E2FA60B88754A8BE8C467CDE7A739948CD649094A92BE49C41D51F76196B8F0F9D9644D30176F9675F76198AB3978E7F60EB18291DACCB6F5779C079E3C6BCD60F2AD901365C6BD70493E7DF4318D6EBAF4D9AD0BBAA4490E84DBD011B8765A5C3D4B31CACD8360AA941AA93D245EEC5DDE4CD1F3B6E0825AE0EC07BF3625EA5032B0A0CA20B970A96C3C7A4B2DBE80E21B8DDB48B4DC79E5006E6C266D69791305123144FDD5C72CC8DD443F8D6D8074E4C3A1106947F88432DB45645455D1D8F658D25DD691908A9E8957F857D5AE7E5FFFCACB018A8FA6BEF491659E4DDA2CDDDF28CB7A39DCCD9A22F74A04EEAFFA6A068FCA5E03DBB8A3E1DA09AFE54A5A96C8765E8ABDEBE0ED2570386AA5EA6B2EE2C103E9E512063B76B0D284A296A4AE96B81DBFEC6D9C0F3ACDBD50F326CB4F08E5616443B164F2CDA4F0D88E5BC1E9C736BE7663FF43192F9271A3851B438749DDF1937A67556CB6F6205E3DBADCAC731702FED8D70C15D9B533CFBA2CC60DB74F2557C72B419550ECB3E8EDE70F31BC619DC488D3D33531608FC906E289606ACE339E483F8608F172AF80485D200E4A98004717C9B2C08DF17E470E1C574CA1490E223B4DF8BEDCB0AD327B0E3FB089153134F9B6DD873F30AC30F8ADF8842D0686746300E34856F5AD7CD08F1A89D74B403A152DA4A42FBBF6F9907111FE894456AA212E2CBDC60968920D9029182B3B48289507BB046CA280A4AE6753FF034E24455AC08804A09C927CD74B67B8221AE66C858FAB00301BADC742FCC1E54B29D5867C4AF495A826739DB8A4078BAD2D3AA3C3CE04AE6BC0BE26714308A6134952EDDD7CF59A26C5A0236E107B455CA1138A47F13FFFF2486D07ABE4EBC7C26803ED0B6BBA3D064A957DFFC4FDC75F0E211BF5602337A6F2ED5DD25F973148FA9911AB09F6481CCA763202C688DE5D904DB42CE1796DA4E57D1C7BE4D2E4452864AC28457DEFF761285EB46C4F3D3E1F7B993B0AC0116899AB215FC32C0AE3CCF67A5515F893CA9F34F8BA35ED7C81224824B47E604255197F93B3C42C6B01615BD8F485F5196F5E01BA00EAE0187FFD8F8C3985CFDDD3654377F943421FD4711FF44BF18D72E8768FFAC59989ABA0E25D54D4F797FC33E1A2C762B5BB4DCF4D09E9B82A951E77F08C9BA1878635FEBE7A007BA5E4B3F16400040004000400040004000400040004
sk = 05AD53035A1200BE1D8D1C194BA54003B56506A26C575109000C0048C369CFA71BBF066B3C365D3A3808EF6318542184691B2E65D81D8E891B91000400331321331A72245A245557A40FBDF0006CA2A418D86D710010006F0337451308375221AB581225131B6CA2BF362755035157091221521E1702F0530C3F1B18516C2D810621B519636C1213D906006CC4B0A21239A226251508A29A03B4A2120015083E5201004A0024656E350038A22E04C31B5136AE064A4D510BBD3600AD19121D6C22AB00090957136306300C27001B241E095DA8944108D78793371700389E06360600995A133FA751480AD50102B5700322A37708B451AB3F07A23609144548BF0700213F091B4E1BB59E5B4236001B001B096700546049061BAD060288731E36DB010B1B63A20A0609120090D6CFBA8A0C1C1E111D0906A200090090EE02DDBD36DE787E1B06AB339001A8020B062B38395F5A1AA2536000003A0237090912733F011BA206420AA800365100097453B3D66F8D030AAB1B56ACA340360B00084836001F053611E7B6B44A06B487005A123F05A3093F240B67088025C12F6FEAEB93B8331A20A0DF973CDD2578900247297F30B29B92B7E5813618693A41D4C013E12E8F58E16D285BC60C1684C04F4D0842BE4573DB9BE9C03C38D5F30C950C473B7A7294C48BAB0BB9DBC045B3EB3CFEECE6342DB6D29AC43FFEBF428AEC7AB8B8C000FF7EA5E26C73F2A25A34219CF55AFE6E9B30320F45FBB179007B0823D9FFEE3B7BB0BB59699C0DE8D41EB27E14126608ED7B2EB1BCFD7243BBC4FD657EAC8F7C789843C430EDAB5FC85147488354401017BC5DB0E519B7F8002F2CCADB92D97A2DA8D5011F455726B2E99C6FA24CA20185EEB6A7195CE23FAA1E2B864DF047FB80A9FEED9C3EF0E143C5E0C5C462DEA624EBF78496E06B8C03C5EE8443A93425EC43D47D20549A11C1A15ECB3D498B2E26C530CDD8C730211FAEDE9680F9F29E6482ECEB7A68946AB10F092CC808BE809075B9ABA903FA682E5A170D1D7978550297DDD3E78E2669206F42166E5FC31B3A00947371774B3C5AEAD207B55086191632F5367347B496D445BAC3D456F8326F6178C84D670674C8A28D34CA67E88FC418AE549DF4696CE8E0FA0FCAF6873062495B08366F52AF204DE201D954FDD15E656E4FB9C353A85E36BB8E07148ED9EA0B2A5A4252A5A838624CC4208FC0E873885A95CC838237331D328B40B463160112B66A802A6E440E32D15F380E2D68C3BA8BC0DB191F05ED2A2FEA09FC8733D7A6416321744531839A73EB08807CA16D91A8C26DBAE7526851DF95C9D49C53DE592E60FFD4DB1B392B87395EC84F7B83D5CFCEE16C513D91135F9EA8CFED3CA12181811B945CAC0EECB1DEB4AAD19A21299C21882664701C39141838BF361E391CC5F66E0835B87F86529D0EB6C1DDBE3816699AB44217FF662463A06D0940C01198B8302127F51E0684F8DDC2A1EE5143F934827C723358080B9AD3788564904C03B44A996D7CE7B5253CFCAA08F37565D0CE7F50A17EC1C3D911384BE8FEE88689C6FB184B2034CE931EAAE5A52EF21C616966FF9A82C8EFC911827C3B4E3AD4DF7FA7C6F57CB876F5E1F24EEF4341EAD81F30E0503306F7DEC0A99418AF9349882357CFFBFE1824971B62C38DD1A61DC5BB838A0C19E2C7C5B8DD9E01D7D5E3BDCC61093F2D21417B0B727FC2857F053A137BFBA1A235F5858DFB6DD796460CA44D42AC49A75936D87743FAA0011144B0DF1991815C2DB0AC97893AF0BB9675CAEBB07D51538DAED41D1EBDAE1FB9048079A2A730B8D47A67B226E83192DAC8BAA99CB3C3F531A0EF6CA10982BCBD52EF84E04E33EE43FEB61403B76268F733690EDF88857AC9300E9C37A70A4E76C3D916FDC4A5789523A9B0AEF82E81AFBD272FD1EFBE1FDA9A44ADA000573DB60F677200FFA4E9FE727558470FE0B776DB31F91A1C1FF64697530AFFD64CE77CFD0A1A4840F5134EEFA4446057BF1B3B72C12A3E150E037CF180D9DF2E34F8EDA0772899729A78A07B84F3B9713674CA99883B2A26CD9D71A4BC987AAB9515217F5429F00BCF4DBF9B7C6B57BE75B476FA9055DD0EA885B786BF1A2299D9720541492B4EA4D63E65806D782921C7AA544C220ABAFDC357AA58C550B21DF90AE027DD40640A2E0ABCEB77EA18415CDE52FCE2EDB9A7F8982D1459635289FFEFB77A68758F06C2095318BE4715AA1BA9C87837F217BCA68746A7C178CDE4A3060896CE343B0429088C6FAFB81EDA0B99690DF49C513DAA3DDF9128CA69E4677E76460E6B4512643F260CF727DC274D74B3DF690C323D32A2CA324A315134E36B06931D87E18B62C9D0C25FAFE42ADACD07C50E6B2E1990CB69F435A1DD1BAD3D856E983CBF10F236D63442B19BAEC262F8886985E0AA077D68DE207BDCAADB2F35671892D00B16FD8E8638F1964E2FA60B88754A8BE8C467CDE7A739948CD649094A92BE49C41D51F76196B8F0F9D9644D30176F9675F76198AB3978E7F60EB18291DACCB6F5779C079E3C6BCD60F2AD901365C6BD70493E7DF4318D6EBAF4D9AD0BBAA4490E84DBD011B8765A5C3D4B31CACD8360AA941AA93D245EEC5DDE4CD1F3B6E0825AE0EC07BF3625EA5032B0A0CA20B970A96C3C7A4B2DBE80E21B8DDB48B4DC79E5006E6C266D69791305123144FDD5C72CC8DD443F8D6D8074E4C3A1106947F88432DB45645455D1D8F658D25DD691908A9E8957F857D5AE7E5FFFCACB018A8FA6BEF491659E4DDA2CDDDF28CB7A39DCCD9A22F74A04EEAFFA6A068FCA5E03DBB8A3E1DA09AFE54A5A96C8765E8ABDEBE0ED2570386AA5EA6B2EE2C103E9E512063B76B0D284A296A4AE96B81DBFEC6D9C0F3ACDBD50F326CB4F08E5616443B164F2CDA4F0D88E5BC1E9C736BE7663FF43192F9271A3851B438749DDF1937A67556CB6F6205E3DBADCAC731702FED8D70C15D9B533CFBA2CC60DB74F2557C72B419550ECB3E8EDE70F31BC619DC488D3D33531608FC906E289606ACE339E483F8608F172AF80485D200E4A98004717C9B2C08DF17E470E1C574CA1490E223B4DF8BEDCB0AD327B0E3FB089153134F9B6DD873F30AC30F8ADF8842D0686746300E34856F5AD7CD08F1A89D74B403A152DA4A42FBBF6F9907111FE894456AA212E2CBDC60968920D9029182B3B48289507BB046CA280A4AE6753FF034E24455AC08804A09C927CD74B67B8221AE66C858FAB00301BADC742FCC1E54B29D5867C4AF495A826739DB8A4078BAD2D3AA3C3CE04AE6BC0BE26714308A6134952EDDD7CF59A26C5A0236E107B455CA1138A47F13FFFF2486D07ABE4EBC7C26803ED0B6BBA3D064A957DFFC4FDC75F0E211BF5602337A6F2ED5DD25F973148FA9911AB09F6481CCA763202C688DE5D904DB42CE1796DA4E57D1C7BE4D2E4452864AC28457DEFF761285EB46C4F3D3E1F7B993B0AC0116899AB215FC32C0AE3CCF67A5515F893CA9F34F8BA35ED7C81224824B47E604255197F93B3C42C6B01615BD8F485F5196F5E01BA00EAE0187FFD8F8C3985CFDDD3654377F943421FD4711FF44BF18D72E8768FFAC59989ABA0E25D54D4F797FC33E1A2C762B5BB4DCF4D09E9B82A951E77F08C9BA1878635FEBE7A007BA5E4B3F16400040004000400040004000400040004
smlen = 2428
sm = 4CCA95CB9F254C2EAA7DCFFEF662EE03320D5FC626A6484304BF62FC20F341FBE26E1537D7BD20E95440F7CC95EE84E1297C807A0BC9006DFCD5C22A5C1FC0865F5D70E5D63AD677FFFDEA52BF85D1A4F159F7ED16A745B4D971B620048B5F518EB2DC672CA35022578059E1ADAD7C07FE910A5D566B8321D9A12F34C250BE35CE964DDDEA23C90EA77C9C1BBE3532FEEFDA3637157786EC7D37775AE5CB0BB92EAB45A0FB1E833E8A6F3D06B85946E31A79B64A02B31FA640ED514A85882C89F693A06354DFDDB0B5E23E7792134C69C1D3908882DF3A7694A05B241B87FB2DBD1A4D9F26943B69F3CDF730301663089D1EBFC23299DA21300F735CEDF7B109F3E0BBE273776E6AAFA7054A6CD9682B967EB7903DE549E9558E62DCF3AC444DD7042FEA362EFB555BB97FB464AD7FAEABA3197C14A6740477DB50CE3FB8B762F48F880381D510FCC836E5880B48F08BD6333202E838AB73F2E106CFBFB218AAB802DA8A00F13F78FFB70C052C0434DC70D7D32078DE80D50AFD33D12BC9C4CA81EC62E43A10DFCD64033ECF77FB4A123938A4F1D6E2F3DCE3CBB63232D8E7FE712973D45325FB11D9CE2EC13530F31F43D294252DDCC20B7E2A471BD500571301DA17C1733FA1CF97DD2631C1D61CD7E813E7154A150FF9E8D265F2A703C0CD27E066EF430F63E702D39FCBC3FE8E3D39336DF7B5C1DFC4ACFE7B1AC138821FEAC9BFE1F7C9E1C93A067627BE12F5D0B1C65DF348F3313D14C9CDD5462B9B02463DEF0363E797D6C0F61B35BA2B4B130D227EE726342817F60B9A029D0AAC135AF1B5D22EDC41DA430C53CF45F25E1F940EA53BE4378EF43AE4FC075FC0FCD2652F4CF977F10B1934DFC1068CC612D1161B1EC24EDD28F5B034F710DE31B9D2ABF936FE502D16E8CD394C352830C91C4DEB8EFBC3088731AA2D74C47C090FDC900F9BC0D81B92CE8912B506C40403EA181FC63FDDF9732BC5C51436CEF318179F3E7FF3D9176BECF5EA8203C3F19724A7EF3426653528D326284DF26FF0EDF43D0E9D312822861D153BB0CEE9DCEDD23FD13AE3A10874E11A0483F6A12870049BEDD03203D8BAD8AEFB1A3C4C302ECC70EB07F579C3B5C9B82446F5D6F4F41A0708DC396DF4E13389116FED7FCD25D59BC416E70D0030DF5306F235EFFD0D3DFEE8F523BC180FEF02FFBBFBF72CF9D7DED64509A9D0A1171619233AE7D43804850A7A0B2DFBDED773E27E0E982A861C84E69224EEEC211FEACD67FAAFE6A11D16CFBE1B473C46EFF2E0D9F40EDB68D3072A1624750D7A25DCDCC6274D0CABC6C203691DAA3E2430AC2239000713292910255C0171FEC20DEFC341D036CE18C38E0D4033A5D1D3CE33CA68E585D7D6C92EC5B5F910F52FD862FDDF02D0159E32283B90E11FD3D823063496C8F6CDFAF57332A13B86C449DC00E42FED242C631FCC2C47DD1F159ADC43C4AC13E0CB9C21AED9AC147AD1BCD8D6F5FE0A40C6E52A18C20B0221FA19E537F520116BDECDCDF2FF8F22241B53EBBF0F86C80F3915E097224E1994D3D4CBFDEDCDF56B1AC2E649C84DF4B5C2B9C0F7C14CE42101A8168BFABCCC52CEF901E30CDFF9AE3959EF3CC2143CF1F6F90303ED18C366CE0A220FFC9F10C73297056AC65FDB9FCC63FAE4D3C7F559D9770CDDF54D17290D94F365D8F01B77F08F0AB826772860FD283AFE3ABCEA92E6E9C66FD5CD31E830422C6602CAE6F41BEF12F63DE727C00A74016013112DF71BCFF072DCC50526EA36CE332EAF24F4DF0FFEE8CFB7D70FF03122FEDA7F00D3275D14DF2494C87CF0761374C21FC8BAF80A04D603E320630E9BD3F4E0362836C938C026F972001AE8C5D59BC81FF43229F0DFB7DB71E10C27E7FA41DAB03FC204E5C4A2D04EEFBD3E680D03087C275AF810D93E3C2E008E3BDF32B3E38FD5501790339020DC1E931B523301FF23FB7731211E16E2C629A92F02EAB334B5DC6BE381FBAAC428001ED6B5C53808DEC5FCCF81EBCEE74D0B53E92C22BD27EBEC072146279936D4CFBA0BDDCFA2050BF76DCFA8D928EF46D1A4CA54220029F3E8ADEB9BDC542728E6B739F817A3C07C12FCF9ED25BB38A1E93BC344DFB6E2A5E611C7AEDBA6EF032579D94D04512B5FCAD42303F4A6FEA4F069D675CC84DFD5D3B31348D0290FFFD3F132CA312F2CD11827085ECCB7263AFD2F3FC3E4BBDA9EC66C0B2DED3AF90CD0E6D1813474F5E7C128FFADC318D1C4C4B4176B356C3DE1F702CE7413DBC80C10EF1D9DEC7CC7BEE6023C41F48D21CE267306511FD6CFB32ADAC1350C213E543BABCBA42EF719C7EAFEF9F32B0C1C29F2CDC2210A45C6A93738E3BA1C1B24D63528327BF0DEE78F050629383B3FC3DBCAE612D6C7CDF939CAC5C292D03FF30F2CCBCDF4CAF93224CC14F71713492703DF3A0E3812460CE72C7DE460EABB3419279F18C420EC1F41C6A11C062C5C114BD8C1D026273EE6E7F84F15F81A9DE823C307C648141EE307073C299AC8C41772179B071E2438EEA43C55F243F1F93EEF323BD768227E03840E1431B0DAD7D14AC2DE0CD4F68B0E0FDCB025CD0D00D8DBE423264B3DA2F2181C89F1BE2ED0DA8C16BE1AC3CB2ED3FFE1F6C8AB348CC7D227D2E24808153246D039D58D2C3905D529BF15E11EEBF8950A1DD95D0EC1CED6E7833755E993CA47FA27D394E2F90F1E27412BE23907F519CA431AEAD1F2F1D4F167FEBF1B9F1E3CE99FC01F1E600A2BF8D12B0D0F09E40EC74A1401D32E37073A3CF54F3E18FBDFDFDF22EA00432023CA071ACA386FCAA4D66A3F95DC5029C0FC51EEAD12EEF987DCCCECF4093F1834FEFC056DEA3711A321F2D9A8E296D03B171D24B8D746255A24371871DE4715D2E32A00C0C8B0E1C33D44EB522605D51B35B5D2142BDC36FCE341DE6AE6AA33120F960645042802D7ECD5C5DC069D0A35DE77C0FB0CAD009E13F335E7F118CD020C15E0C01EF42289C3453142F16BE1C8D6FC3BC234412FE1284FFDDACB93F1CF22081A9BD3FB2A0437BC20C710F42C1F08ABDB782C97DCF4CD671F6EE6C21A9ED7C8E6CBDBC2D599DC171975F68814FB3054D7EF296F3B83E4DADE163F472A52DE0FF2192D8E3B33C5FDCD3BDE6AEFBEE6B6D6B8CD9CF4A43CEF0C3BDD172E2A3AD21C86EACC20F9C98F1ED93E9C247E36D616020E61DF04D7CFD58735BFD2971A0D13D4EE7CC674CE251406C54232952B8DE898FDFA186E3BF7C138DCAF115D3327DD612E8C3810012ED11D12871A97C142D06A3936197AFEAD2EC3E2C3D2BF1BE1E8F4D731D029F7D9196F02523C58EB7F2CECE98C0AF4E7E430C125FF0975D78BEFBD0A9AFF361C9F1958044B181E064A0C6016D4ECA6309825742AE8241B1189CA3A374E3F6C30E233B137621A871439CA37CEFF0293C0EAE3AEC51B1E283600040004000400040004000400040004

count = 11
seed = D34A0AAD27ECAD31A5E08E9A2D7901A9B85F864D9B1B46F40CDCA0B3615B2CBA04EF82AD7BD8CF627C3E861477030BE2
mlen = 396
msg = 5C4B2E1A344DA1418B0F4BE3FD99505FC30F2A1E5B696E943BEE2451D7B268F722E04F8E00FDD9E1A470F8C977A6D45A5F621B8815E352FA14F64977D1FA08082A48AF495719EA6AC1C0B3D898603B4CF7EC88E68DD7190884382896D953D612CC21ABECFB01A04A1BB1BBE8986D34625756396CCD84BD1A6B5454DDA98824CD4844D98F356AB485EEB19F9196ABB1C3088C0C3C5846C88760B696D91A232D6F4CFFC85BFF33DE1A3433A27A209A461FCF37F2289F98BEA7CCF183DB1FC42A7EDF958E7913F8711DC375E43F09BE7C7A2C2B1318AE2A9CF5988FBC2CE0735A2CD9FB6C8496C34406C538C01BD494193240BFF947FED47B7CCE99A1747973F1FAA5223AC564BBA0CA8973D1310B5BFA1452CACE9110BC22A8D4080A8BAAA8ADFA3CFB6685679B648484E3A43F9B1B2531949BBB8FAE1846F6D45D9272FC2CAA2913B5D9F8D322E9B18A685122D74634C60730C101578BEF2480711FEFFE02123E76D6C846559E2EA99A98923EF095630102A5573EF027E0AB6E52555A9EDE0D15A73C8B2FEF87CA6FD9F903F0
pk = 0522C8381D6F67D4F5CEDD19337A5DA645E07E1E1FD6026FCBC04EBE6348321A18387C0C04460CE3A99D43AB268400B89693752B9F5DCE7318B5578ACE04F9B22B1D43E266778E98A55E43ABD82820D033133475A80CE7E67FB681EE6D0121308C82DAE59E2D4AFEAF717A5271CB7B011222767BF8559AE1FDB08B53D4BB645D7059BFF18741A9627CE43156E98D0E88DC08925A24232BCFE7546A0BDFB7AED8ACA83D2E84D51F3B55A28AF88E2F5F7BC34E636609A3C7D6E007D632C492021CD052AA030A0E96C2461FB31CCCB130BC6638261122B6642DD6388BAE3DD7D03339B885F867B941648760B83E7B1C4E64EE142BD1361C1E86AE75A7A41BD6AA9E9E71F61E46C1EA616160DA4B073E22ACDF7EE123D7EFE548D1AEE18D35812AA284589CB8EF99E915E8BCDE3348CB98EC11DC980715DCF037F28F474920D7DFAD67521426236544DF8535A06583F28EAC2F280C92C9E49C546973940CDC5632B3A5BA9E03A5898640D43250FCE64D4A126C875CF8B7E36F70C168BE6C28CF73F853AD7F4A42DF7EB390C5CC4DB03B9D55AFFEB940284C93016F5835B6776D893AD9DBF520DBFA6781DF69D690828FE73D1ECE653FE9DEB782C9E4FD4FADBE990987E8300D331610DA565FD4B6C39CF48200F798E5C704D3B9940E37116C19DC15CF54360A9C63A6A0F85B98594DDA323F41D6FA4965B758C541BD28B0434B48A9CF862A395D4C47DC2895E85A0CECBE48E8BAD3999072D14571A9BC87974BA7C0B07F774D27A5ACA8336E14CC880767B2AA64A0AD731870C550AD1C48268DEC7A7E106782CFED972B7C60EFEF19023AAA6AC7645664DE30C9ABFB0BADEA407FCB461470B234662702AA144F60DC90A3F8D25D53B89B1182C53026E12C801AA2E91E602959EC0D3EBBA0D90BC6E5AA8179250741C575EAEEAEC2BA1180173FD8ACC913ECBC359784C271D74815F2C08CE92F7A77023AD8BE0D32E2A4376D0D8CD23DDEABFF70D02324A05C414F3BDC0C5CE20428ABB1E6C5FEB8C61DA44B853334576FC4839A984CD8ABDE867028F15ECABCD7596C3C0DA048F44D88ECFC0E177FC1F093C80F2C3511755D33CFB140BCB18793319CCDD4292F71E8D4D0676ABAEC30A94C06C9FF060F35411AF318BB9BA21E754466CEEEA03DC0FC0AEBD2C51AF3CD79D30ED34470796AD210EEDCA7F78229BD90F6A89FD79E8A1656BCEF9E1DA4706CE90D20754992A078FDC04B5D3F758CC65C089382222C03E18D54AFE1FF1C50F91473454CEA910E07792BD9C46EB607E27F98620A76B7B9CFDA53BB6E7AFF393A4B2A7E7FC9610A210199DD17117D002A4057293D50A277934E411DA5745B0B519E12E7CAB8C11C8057FF54333AA787C95C570A8F305CA603A3E1C9A0C8388F04C0A32E85E23D0B01717B25E4E52E0B054EAF6DAFFFA721528660976511E5BFF8BA2AD267C7C994ABE6A68104083383C99F06AAADF4463BB396BC7B5D588007BDCB032225D197A6291BDB55934F1D8AC193D32C7C922935E95CCFB1EFE85FEBAB541BED3A6FAF1C2EDCF49E7BAFF8FDE64DCD4AD1D68209DC8482E3756C4900B36A341D1EF773A70B942D7FD6A5885AC19C806F24C5B984B5A11BBC1543BA622771532D6F3C83FCC458960570FD40DA6B21B24198DAB8A815749350484BEE0F7E5DE230FA22123A195DFF3C1A8DF9E4A8B1C4480CEF097A115B52D3B64A1663831124794BD3DC60301D3049B402AFF77753DA9FAAD4EC470755B253A19B2AF352B13F6AED9FDA387163CFD800F0F386097B69F5932CB3A294241D8F5FDACB073C6B4C7423D6B2AC4AB1BB7093C309A70065B9850F07108FE60FD9AA0E451ACDF1DFBFD977462FAA1A3412EEB01FC8246EF367C50755C0B5B7FBC0F27BDB61656AF7C5C18994960AA361FCDCBA123AEE20E89215D642920169A44EB368E1666EBFD752B39FEEBE1661279F8E7EB08CC186692AD8FDB5AD149E01CB0C68E8B3809A21A5AB7E95513DFEA595910165F463C6451C4DD5EAB3A99FC9C3869EFBAD9D850F3A9BF28D51650F930286E6D23FB494569589B0F850FE3BAD724B5217466E99116D8F58FD438C1AFD6CF5F868C1C4EA640F74EFBC08A5B83019063F77AED34F65546EDDCBFA80C87AD8988E724B0A7F5B65C84495424F2318669A9F3034DD1123346157417123EA78CD4DE4CEE674CB58FB5A25B457BA3FB430D6625917BF4DE6C7B14E2E8D32E014097871A5D3E9F547CCB55FEC1F7B1A6414AC6A6AAA348FA93EA75C2C4C858822359F57C9562A38C296563610E4CF4855C89EB35539ECD9939D338DE3564C9A8473EC6843D0D0749D155E9436BEEAC927F83DDBFFF7CA697C2457E81F0D423AC56DDE80DC4723A2B209D8118DBBF3E996C92A876732CFAF1D0D6517E95A8A9FB2AAD7118DE8B66FA47640D15C1E28F583D27BF02D934F460E7A4E79C65141255114F08DEB3C8435D91724B0206C3D984B0D41E5011E9FB12D767EABC656CF37616FB12CDBDBFE84EDA8C30ED68634BD71C400459B94BF9FBC91899055D08E8F94B2BA173E043B54C01923257C292F4102D77E7500DA6AB73E8A0B6DB57ACBA74B4F655F37F887A898A88A9E20983D0B89FE98906FB614E4F68588510395FCCEFE5CB0A64792C42ABBE5D56BA81850B5F86318ECE87201A327F73673EF4B3226C56B052E1A221852326606E1AA8EFEDAB9037E159793689818B1D446B2A7B7832EF041B43CE54AD5F2CC2ABEBB019BB941AC09646BC056D3456D8F13E877B9EFAC6F3844E6DDF4FE9601010DD16C989FAA0AD9307554A18C0530F3B8A8E48A65CA4EC7C6306CC5D4AB7FEF0FB5A11D2642AEB2374950FF1D8B7CD70FEE0A2E977F2EA5F900469302619C5EC4AC37F8D4C72C1FAB99C40100040004000400040004000400040004
sk = 050B5C60080602A20300078C1E04050C003C01E43CA53F053F0000034841C9AD0030021EA800061236001D00075DBDA8D9880C89A503C6123E3700213F5CD887519301BD045B073657E215512D0006D81D48C60153A301B8BAB90261A23B07DB871C50570051010354131F00AC8DBAD8964EA3A200B67375B453D86103CF632EA211391E00018710042966D61B068536A5A63624BD14A20D63102D87C0C2300001004344A2636CE2E10B030000E16500EF00591BED00A21B0A1C030338505C661B520218D81BA85216C3A4038714A2AC033B009B02632AB61BA8C353121B02A800A25100093F12BD1D02016C87008D30D807511209D84B03AD421B511B36B8AAAE3E38057AEA060A0109A6066424CF953600068787A4370607D836111B0319092A1CDB141B8D00CF517D165118606C3FA951906FA7A21B72062DDA00D9002141275582B2AAAD036D39B64063015801070239AD011877B61B085275213F0313410310A5F1BAAB270B57012A12A2B700090000AB06A876872D8D018A141C0307B40D3F141D5472A31D3637145155A2540B12555ABF120733062DD0004FD6DFFD315AF79C5F8563E55C73B7414A840BBCA392721131FA4E605F939AE1A5BB7B7DBE0604C974CC47B1AFC330B9A25624DA89D675B6FB72390D13600628EAA4A606146C10A2F5168FAB0E2533D574FBC75DF255173905B285750C403CFECF430B777391A990F3B97361EAEB61397C40C56FCDC1DF5A80DE6CC844B2DAFE0022C8381D6F67D4F5CEDD19337A5DA645E07E1E1FD6026FCBC04EBE6348321A18387C0C04460CE3A99D43AB268400B89693752B9F5DCE7318B5578ACE04F9B22B1D43E266778E98A55E43ABD82820D033133475A80CE7E67FB681EE6D0121308C82DAE59E2D4AFEAF717A5271CB7B011222767BF8559AE1FDB08B53D4BB645D7059BFF18741A9627CE43156E98D0E88DC08925A24232BCFE7546A0BDFB7AED8ACA83D2E84D51F3B55A28AF88E2F5F7BC34E636609A3C7D6E007D632C492021CD052AA030A0E96C2461FB31CCCB130BC6638261122B6642DD6388BAE3DD7D03339B885F867B941648760B83E7B1C4E64EE142BD1361C1E86AE75A7A41BD6AA9E9E71F61E46C1EA616160DA4B073E22ACDF7EE123D7EFE548D1AEE18D35812AA284589CB8EF99E915E8BCDE3348CB98EC11DC980715DCF037F28F474920D7DFAD67521426236544DF8535A06583F28EAC2F280C92C9E49C546973940CDC5632B3A5BA9E03A5898640D43250FCE64D4A126C875CF8B7E36F70C168BE6C28CF73F853AD7F4A42DF7EB390C5CC4DB03B9D55AFFEB940284C93016F5835B6776D893AD9DBF520DBFA6781DF69D690828FE73D1ECE653FE9DEB782C9E4FD4FADBE990987E8300D331610DA565FD4B6C39CF48200F798E5C704D3B9940E37116C19DC15CF54360A9C63A6A0F85B98594DDA323F41D6FA4965B758C541BD28B0434B48A9CF862A395D4C47DC2895E85A0CECBE48E8BAD3999072D14571A9BC87974BA7C0B07F774D27A5ACA8336E14CC880767B2AA64A0AD731870C550AD1C48268DEC7A7E106782CFED972B7C60EFEF19023AAA6AC7645664DE30C9ABFB0BADEA407FCB461470B234662702AA144F60DC90A3F8D25D53B89B1182C53026E12C801AA2E91E602959EC0D3EBBA0D90BC6E5AA8179250741C575EAEEAEC2BA1180173FD8ACC913ECBC359784C271D74815F2C08CE92F7A77023AD8BE0D32E2A4376D0D8CD23DDEABFF70D02324A05C414F3BDC0C5CE20428ABB1E6C5FEB8C61DA44B853334576FC4839A984CD8ABDE867028F15ECABCD7596C3C0DA048F44D88ECFC0E177FC1F093C80F2C3511755D33CFB140BCB18793319CCDD4292F71E8D4D0676ABAEC30A94C06C9FF060F35411AF318BB9BA21E754466CEEEA03DC0FC0AEBD2C51AF3CD79D30ED34470796AD210EEDCA7F78229BD90F6A89FD79E8A1656BCEF9E1DA4706CE90D20754992A078FDC04B5D3F758CC65C089382222C03E18D54AFE1FF1C50F91473454CEA910E07792BD9C46EB607E27F98620A76B7B9CFDA53BB6E7AFF393A4B2A7E7FC9610A210199DD17117D002A4057293D50A277934E411DA5745B0B519E12E7CAB8C11C8057FF54333AA787C95C570A8F305CA603A3E1C9A0C8388F04C0A32E85E23D0B01717B25E4E52E0B054EAF6DAFFFA721528660976511E5BFF8BA2AD267C7C994ABE6A68104083383C99F06AAADF4463BB396BC7B5D588007BDCB032225D197A6291BDB55934F1D8AC193D32C7C922935E95CCFB1EFE85FEBAB541BED3A6FAF1C2EDCF49E7BAFF8FDE64DCD4AD1D68209DC8482E3756C4900B36A341D1EF773A70B942D7FD6A5885AC19C806F24C5B984B5A11BBC1543BA622771532D6F3C83FCC458960570FD40DA6B21B24198DAB8A815749350484BEE0F7E5DE230FA22123A195DFF3C1A8DF9E4A8B1C4480CEF097A115B52D3B64A1663831124794BD3DC60301D3049B402AFF77753DA9FAAD4EC470755B253A19B2AF352B13F6AED9FDA387163CFD800F0F386097B69F5932CB3A294241D8F5FDACB073C6B4C7423D6B2AC4AB1BB7093C309A70065B9850F07108FE60FD9AA0E451ACDF1DFBFD977462FAA1A3412EEB01FC8246EF367C50755C0B5B7FBC0F27BDB61656AF7C5C18994960AA361FCDCBA123AEE20E89215D642920169A44EB368E1666EBFD752B39FEEBE1661279F8E7EB08CC186692AD8FDB5AD149E01CB0C68E8B3809A21A5AB7E95513DFEA595910165F463C6451C4DD5EAB3A99FC9C3869EFBAD9D850F3A9BF28D51650F930286E6D23FB494569589B0F850FE3BAD724B5217466E99116D8F58FD438C1AFD6CF5F868C1C4EA640F74EFBC08A5B83019063F77AED34F65546EDDCBFA80C87AD8988E724B0A7F5B65C84495424F2318669A9F3034DD1123346157417123EA78CD4DE4CEE674CB58FB5A25B457BA3FB430D6625917BF4DE6C7B14E2E8D32E014097871A5D3E9F547CCB55FEC1F7B1A6414AC6A6AAA348FA93EA75C2C4C858822359F57C9562A38C296563610E4CF4855C89EB35539ECD9939D338DE3564C9A8473EC6843D0D0749D155E9436BEEAC927F83DDBFFF7CA697C2457E81F0D423AC56DDE80DC4723A2B209D8118DBBF3E996C92A876732CFAF1D0D6517E95A8A9FB2AAD7118DE8B66FA47640D15C1E28F583D27BF02D934F460E7A4E79C65141255114F08DEB3C8435D91724B0206C3D984B0D41E5011E9FB12D767EABC656CF37616FB12CDBDBFE84EDA8C30ED68634BD71C400459B94BF9FBC91899055D08E8F94B2BA173E043B54C01923257C292F4102D77E7500DA6AB73E8A0B6DB57ACBA74B4F655F37F887A898A88A9E20983D0B89FE98906FB614E4F68588510395FCCEFE5CB0A64792C42ABBE5D56BA81850B5F86318ECE87201A327F73673EF4B3226C56B052E1A221852326606E1AA8EFEDAB9037E159793689818B1D446B2A7B7832EF041B43CE54AD5F2CC2ABEBB019BB941AC09646BC056D3456D8F13E877B9EFAC6F3844E6DDF4FE9601010DD16C989FAA0AD9307554A18C0530F3B8A8E48A65CA4EC7C6306CC5D4AB7FEF0FB5A11D2642AEB2374950FF1D8B7CD70FEE0A2E977F2EA5F900469302619C5EC4AC37F8D4C72C1FAB99C40100040004000400040004000400040004
smlen = 2461
sm = 5C4B2E1A344DA1418B0F4BE3FD99505FC30F2A1E5B696E943BEE2451D7B268F722E04F8E00FDD9E1A470F8C977A6D45A5F621B8815E352FA14F64977D1FA08082A48AF495719EA6AC1C0B3D898603B4CF7EC88E68DD7190884382896D953D612CC21ABECFB01A04A1BB1BBE8986D34625756396CCD84BD1A6B5454DDA98824CD4844D98F356AB485EEB19F9196ABB1C3088C0C3C5846C88760B696D91A232D6F4CFFC85BFF33DE1A3433A27A209A461FCF37F2289F98BEA7CCF183DB1FC42A7EDF958E7913F8711DC375E43F09BE7C7A2C2B1318AE2A9CF5988FBC2CE0735A2CD9FB6C8496C34406C538C01BD494193240BFF947FED47B7CCE99A1747973F1FAA5223AC564BBA0CA8973D1310B5BFA1452CACE9110BC22A8D4080A8BAAA8ADFA3CFB6685679B648484E3A43F9B1B2531949BBB8FAE1846F6D45D9272FC2CAA2913B5D9F8D322E9B18A685122D74634C60730C101578BEF2480711FEFFE02123E76D6C846559E2EA99A98923EF095630102A5573EF027E0AB6E52555A9EDE0D15A73C8B2FEF87CA6FD9F903F0055534D70BE8CCBFF7DA316D237FEAE5DFDDC1D61498F8DBF9AECD9324DAD7F915F5213D0E1AF3FC165A137EC90DCABCC5631F14F93F29003122C55CE82BCD523E35CF72370FEA420C37ED80390EEBB0F980C25C11F23531D7710D9DD4F0C30713F20DEA23EC1A46EECC106FFC92DB9426C33D81E694C1E7C26B1C62C423FFEC2D41F6E2DC02D9AA2A26DEA2048823F3D0F7312A3621C6E1F193D7391544F491342AF21CD57032A621A8103FE1E1F7AF18B6CDB0FA96EBA8CD8319C211C8E409C87FD0441D831733C70E3FC8F2362DA52A2030DCC137DAE8EAC4D900E2941DE6CDAEF4790620297E1E95DEB238D2FC540BB9104F021BDFA6268629ACCE1CD61B19F913D8241AC4B4096D3072D3FDDFCBCD7CF3B1D6E2E5BC0DA8F60126341D99DD3E36B7127AD23EE7CFF5583C1404F9D0F93A151804E8DAF9EB0D8CCD4DD956F75D28B62FA2C68B09B80B9AE4EC002E1AAF2935011E1516373AED450AFCCEA1E3ED208011E0FA8DF501D90AF3A6DE550541DB38DA9ECBF1C881C0B519CA0285204BD16224E7089A2821FE3B2ED02A660CA81727E2592EFAC7A432783AECF396F16D23582D48CD331E4E1605DFF6F3E1DF4ED200DF930D3DE153F4D4CEED1EB5FCEE289DFE5F1C40FE0EF26BC578ED5027870F410438E3150BE6158112B82FF2DF611C03CACAE819DA2FD0003E92C310123D3E7720E4C24BCB673F422B71CA31F190E7F33BB520F1C9051357FE3ED9CAE36C30B618E8E4AB1681137DDD37F2781D812BB5D291FADADB9FEBCFF09BED93FEB610B13102D701386F20E1D8D00F5D22D930E61A8634E62D20C3FCC4790000E703D5E8C392F4753F21D72A1B11C5DF2AFA2465F2A32E5113640832C457077A24CBCB61163F0D90C8CFE7CAC97C230C3E15DA02C206D70C18DFD7722D6DF4DCE5740258351FC617F1E308DEEB5E1353DFB1CA90E99CC3CF3B10DB0619BACDBB1E001A7D158F2ED6F1B30A50E1FA00FDF326E52F386BCD2CD05DFF39E363C643C377CFBBCBD200D227731276036E0ED13B5D0B831AD7F4EFF6902BA12A54F07FDC7C1E0031B72C043D3D37CA1878E21BF36EF5B809E6E804D490E963153900D72E343D453CBFCCE703121022D4293ADA2E551217189418790EAE347A09A52F2FF9981208046AF3D3F86304473676225BF15F34B0E6FF15123E0EFC34D8BFFD1CE6E22D8AC3DEDDB6303D22AFC27F2DB7D9C4C6F734D9FCF328D0EA453FA822DE075A1337CFF92143C573D988D000E192E654CBCD20973D6F3F0AF6313F2C2A3827FE0F8E134405B12548F35CF12DF2AF0ED3C58CD8731AE0DBD9C3103240CAECF758D72DE4250992181E0C91315A3A74D32325C9EAD03164F56A08AC1D42EC98F096C8082694F7C8D7CFE04E1FFC1748289CD422D9D5C080394A3A09F3A5EBB4E62A28C016B3C835CBBDF7C0FFE42333C1AC39420F0C1B84D3BDDD39056218D6FD5DD0B61440E297F4252BFA11AC0DC7CECB3A3CF6EFEBFBC01724B6CE93F8D90F0E23DA044F37E223931F0FF4723E983244E34ED6AADCDBD1CF0257C760E140F869299FD0D81A871377E6412E95213FD26F3DD2FF072F46C102F4DFC40F3FB62216D6E2D3ADD69DD241FF17C7BA136CF4E42519C8D1F136FA692F812C9D31F7C2A9328ADF79C2EED4D438B12092C6C815D7E66E1F2624DE14E621C3FA472D8C3C6439C20CA2C4C3F3B8E7AC1AB9EB12349021CCCB9BDC043437C872195AE75DC5B723D2FFAECF15E55EDE47FE0901AA091FC913E9B526F83BC623FAF809CB8AF38BFB4108A733D3E9D301231D85CD580CBFDCBAF5C6D9611F89CAF0333BF22E2762C326FD98F2D61A6B1F5FC79CD479E68A2E3222273DDB1203EBED280E3E86C5023F16F4F0EF3AF3E2C62B2B50ECB7C3DFD56FEAE1ECCCCC67EB5738F9F364270FF64FF6BDEE60C94ADD8D37FDF2390655DC64CE4B200EFE721E1AD8E13A9DC06EF814E7B5126302703E7AC9772E150F9BC30122C10F6933BAC7552F88CB98249ED813E36A1164272637BDC29A0F8FDD241470DA3329C923761D980C79FCB730042014FFAAED8A3FFEDD341B923E4EEEFA2A8FD882FE94F1B4178DD394C4FD14EECC8FD8222A69F34B38A934CDFECCDD590FC4D126F00FD1FC138FD4810D1BFAAF167F2CAFF2E4EADC20FF2E79C9C91A2AE53FE3F124C7DEACFC3BDA0B37C3050A281EE5B13FF22FF610B00886E164E91D06512E0BC34A10DA2FDF1ED41834F7A215F631D8CDFFEC83296DC0FA3BC51DE4015AF24BEF79F60514C8ECA51E58E5A0D139FD953AF3C4EEFFDD166ADE4EC079C9C10A7C258D203BD9D127BAED92DDED3AA4DF0420D93B4E33EE3A243BCD35193987F2053E6DFF062CD5EBB4C437FC1432E6C34EE04CFEA4FE9A2D66CE55D3B0CE0A04FEF2BCC159CC93E78EE8D0DEDD26753D00D1E5C4E62CF9E0EA0EA8017FEC9B1845C33BDB21CA5EF41236CDC97808E9CA64E290E7D6F22DE178E21EEDAACD43C8131BFE38A732602116F14D1B3113623B271500CC393EC1E674FD613A803F1FF700CBE8EE46E5611B3932DA11C6E3FDCB76C98430E9DFB2F444197312E9D47605ACEC79EFBCD3A12CCA179DD674F3A7D7B81815FA7CC2463AED1E2F253DC2382DA2C5C71E67011A2CF3DB26FA4D19C92453D59CC0C7E6AFCB57EBB80C3C260BC219DE50DA1E2191097E1288EC4021CB2117052126D4056F3D45CBFEE3B4E6F705150C7BF654FE01F1A53F38292015243C8CF87132371DEBE14B06F3D6422F4F1C990ED4F4D73926EDEB2F7B03311B53EEC3E3E019B4284D28E524EBF1D8236A127F133B3F572DE12365C47226E32D6309C623FF1818DB10E8D1ED49F067E4DBC7BE1B7BE6E4D709DD7FEE31D4DF2BDEE66EEE302B0510B0F876D263C100040004000400040004000400040004

count = 12
seed = 4FDA9FB6929E3F391901D69FA0AA2F25A9657D249A620F1B9E305A5965676BA76794CAD3355EB632579C3958CA7D443D
mlen = 429
msg = 49755A7B1A7CDC5C9BDF5149968061D3C95EE67BFBAF02750C45094303A9D9CD23A08F19B9C768ADC63FFD1527186D09CA4E0356BB882E263BF015CBE3716C05B31A69DDDB790BA82C341AC9B6BE68A81B8BEF8D882304BAF0020D761A0DB04412033DC369961A5213B04E81736A580F1162780599CC029E262D67F31B2773AFB457A1ADAAA292163144F17DE384234F3303111FCD89BCB30333C6C6486F775ED099043C34E6C86450B650F1A02D03781B1D20691B767D166DADF1DCC4D8604D976EFDC9168373A7316DDA9B9FB02A4A321218D9F54E287B7167A08BC0153843BD6355AEA1310824DD5D5EC458BE694AF176119D9E588A29C650FF5500293659EA478B39A62149F819CDB7E7CB32E1D7B1284F159E2AB1B1EA41AF4D0AC94FF3111FC1CCD818F9B2CC7A259701405FDF6A51D2D3EF62789297BD16A659F14968EF902C4A23DA409BF13A4913467B5C991854B2CA6CC006D3F4197A6AA58BD5DD95C36928DA9583332C3FB134FA3890FE7E299F1C17205366C4F4230724C43E4803912E72B816658BBB1B63780865A1F66A2A49B96E93711B1BE97B827D12173402828B1A065B94310D5BD6098D
pk = 056B4C0542259A9BB82C1AB292A446DA1C89801D06BD7E9AB91CB6B062381AFCE8C393E89E8654B7CB049EAED94E679D2174C7B48A1BC9838AD304F85764493E43C00B8FCCB8D44AB9EB2D29AA0370974BFE08018C7E522637E8B96BD5AF2DC5DA69A87DBA1C69E5BB3E91CD251C17C207CD15F2CD391D88586F251929769F5F83B9A3D44FC31979B2DD0512439C4DB873853F448652FCCB846EE047C43A0612294D6CEDC29782B546E5EE5AC7EF90F9CB96875177F315BC3760C8899EBF9126EF6CBE94916BF5510A9F337EE25672F517B02CE1A928BE531CFF34DDFC445F9CBA95E42613E2B9AD076C20B559801106BCDAE2340329612017B7A02F0F38632CFB7E5268D48F40DC38B1668C95C8E7CBBEB2EA1FC27A05244893621C7F540983971241C072548A1ECED16B8B33BAD084C717FF83098F3BB92BB3E1415CE9FE3133F70562C8BCBA0B20D28505CD841386D9603B6E71436CC7D75016F75586A7C8EF903ECCA87A2A903047064B6249A5EFB3F20F7C8E8E2ACBE3A8790A4744D7427339AD85A46DC54BF4A0C910F86E7BF921603CB2B63A041C1526CB75729C7A3D812156E81E3FAD85314DE344D12FE01E46F5F13B0DCE85C8709F8B45A29A452D15419204E681270E9ADDB9E114477B2EC96C81446D66C2B2330C6E2D709FE40984C7A3AB73B58928907030A1BB3DA098DF180910266046C3AABDAB577645C32A84679A06492E4391790A7A051C3A1CF45C0C952FC79828EDCC4E4E16E8677C532994AC91CC935FDD8A19E3A155F1490C31D9B7AD81B36E3F459192915A8B88AA9DB1136CAE29A37D204B0632FCC20F3888B32F195BDEC08AE99280EDD61FD9E7A5239483F434F5BBBB1079814BF168735C085EBA2B49420D3E72C59F6B22EFDC693EA001401E1372210D79887F97B665A959EC306746E1516C647991697F7098770885C88D39C9ABC050BA82944B8F7A9624FD541F4E613957370E79FCE8A1C3908222F3B58005A10552F3BD20895D8B017FF7A1D010B57DDF7FABB984FF5C4DECC5CB3F36D09CD5585161E013E068A68626BB4D6197C94F81533A1565F141413FBAAB02CABF6E52B27E09355EB93B63AF94F5162539E0F15744160EC7CC387AB5DDB5103E8149AA53090958A6585B053CE4CAD3994571C12153E2155CF24FB6748F48AEFD2425650C4FC97C42F32659FE39E6AF196A14CFEEBE0EDDC804D3791824A04EFE9C930C94E9CF715129C2FDD587F0F3D646C13B48B6E598657C2E83C1B29892C020E8DB0749B36E126E465040E6361F27077E75AEE0BE2A323C3FBA6D30DEAB2C321C9739E913986FF004F39D0B755120CC51FCA25484563A76C0F839020C3E220E0FC87A38F695062AC5BB7873C84BB5C71DDDBA950F38461652B6C656AC2324AC53FE357E9B2D335AF20EA4AF1AC154E3EB422219B926C9696FEC5A4075E935214657B0C30798D2DB61B17725D017FD355504D027111250FB603A6CEBDEBA8270033FBE96FBC368B8DA8EA4AE6C978E6F5A2A45C5CCBFD6314A6818F9CB601924A6D9CAB58299372C836BA16F85BEC9F61645519A130069729BF565A70F3B8E94D9CCE563BA7667FEFC83446ACAD8A5BD9193CF801A6A14F5DFA64A5BD7E7418108E26F55D009F79F7A1A612A0A7485738ADD5891481C66D566FCFB9A293420A495F35AF4DB66017A0294C660AE35A2ECEE818B70EC0B65998E66AF1A3AD092D97DFBD710CA9A179B92C01E692BB50DC6AE09C9D9BF3F910EE9A6F4A13A2B4A74130E3DD16D2C0748578147D3B8E4C735FA30D2F16393E22D530931FD5851B7F34838284606B4B91D235F512853816D1CC461C3D8800913B5BF3A6A7A8CA210A96F9056283A9B007B707030A2E58B62D5F3080BC0E17A7B72038A4B518886B74728A0D633B9BD00DD0AB741139BABAA751B2985D7284AA1A2117CEABB092A710960AACADC8A2BC550E63006CE1BE1859CEBCB6C866491EA09104745CB6E0304118AE135B1585C889F05E3A45F6620E519A399500201B3AF0ABD1D7B65FFA74A1601AB9EC91DE22DA36186AA2A60F0E5DA0BD15D50615275881BA33E35B48079726FAEA25C1AEBA03A6FDCBCC0AFE21AA642202C900C2DAF2EBB5BDEF542CE8D805953418C2BEF026BF161CCC17FE3C937AA5E94F294E3D671CE53EE9A2158F016B05559ED7A8C713EEBD3501B6F7F7B13EEDF7FEBBBDBE82B0B48E0B31D1CF234C51F89D47DB3C9416D94BE1284E245A2A297382053846338E57912210353523F3BD7698AE5128E33DB2F089EE9A1B1F4BF86E3C0966B0FDDB23238D4EBBC32934D76C3A14F92EE9C320B2A140FD421A5FCF2953AA612C8DD6A45A98C152DC1ACC2085E3A2599BF92B62CF94AEF4808954C32F01A4096CD2A3B38095C8F85C0FEBE8A8CCC5FEB8AC8FF169693B735E5EFEFB9A0E2531E4F808B8F9F1FE442FB4C1945E7D377FC18C737896B7F765366AB034A26F0CED77A0ED6CA0457B276B020AD78804261242268C338DF5E1B120FA37606533154C7311CF6B9898C23B9A7B5C18394ADFCD2A67C36F49E26F0DA6A925E76CC2A99CA0C87ACAF084AF88218F976FACB5E0D6BFF3E7E859E23CEFB025A3A9B22E0974120E8963792E430E29F8585DB809C2E866E8D87BF230C6A7F2F2288E9B7CE88BCC32DAC317D48A81AE3B6FD32FBA4EF84DB6706A42D3D2DB7687852062B7CDB899B3B8C7DB4ED3665B94F9BBE2B5B59DB3174EBAB960AC41AB348C38D1996BD10202BC65B99BE5F2C3DE4540A659ED90B22E60D3F74ABD896E578E6E89478211F553DFF8B6DB427980188A6237893EEB3F7952DB8ED9B22F7718877E50BDB16C21243084B103F0DA624C68C99515CFEBF428C282C2C3DD513FA6DCFAF4724448CCCD22EF95200040004000400040004000400040004
sk = 05AB3C3C151BC61EA8A25B033AEA012A69B4A200240702386E058D001B0916455A1B5020C53C3F3C510601150965AB9313A207131EA3331207514200071C7651005D1372DE8D244F09023651008BC60114A23717095A0F64E11B001B0BAB523839ACBC1CDE64DD483D88A27203030B021E3F063C240936AB061F011F00B48721ED51510AD0170642270F090905AAA8DAAEA70900A2A87BA4036C000065034B1202AA36C201AE0F0109013CB4AB366CA200001B2751806A890F28124263BF0B0BB4905A6DD84B4014064A251DBAA84800A8141249DB08B827B5A3001C1F5226A90963A803003854DB01041800C86E6912241C5A0636008000A252245109E2A663061B1B307499CEA4000047C800152100013F30453CB51402AED82F3B52A3017E0306871EBDA9A2BA0088B752DC5936520309993F5451059A0B5A44534848523738D82601A2885151A55306591C0A000036620043A47B48875136023606E136C6391B39011815039905221D61114A7F0A0012381BA4361C09A278034B0DD0D8363703067C01370433DDF01C7788ABA20042B400097E3F060FA2383C62563A8E85B66A749F72CF9F5CF5D94A8A9BD39E03469E57DF4AA59A130B16DD53CC599140DF780E56CDE66A0ACDFC42C80A2DB005AD7C58D481EA7467D9BB3C558F52693B6DEB710979432A992D6EDFADCDAF18D9C2B3CC1699B3B75306917CDBE1A2889EC8D4929FDD86D3E9BF7DC276725C57D61CEDCBE38EEDBCB5682CF9006B4C0542259A9BB82C1AB292A446DA1C89801D06BD7E9AB91CB6B062381AFCE8C393E89E8654B7CB049EAED94E679D2174C7B48A1BC9838AD304F85764493E43C00B8FCCB8D44AB9EB2D29AA0370974BFE08018C7E522637E8B96BD5AF2DC5DA69A87DBA1C69E5BB3E91CD251C17C207CD15F2CD391D88586F251929769F5F83B9A3D44FC31979B2DD0512439C4DB873853F448652FCCB846EE047C43A0612294D6CEDC29782B546E5EE5AC7EF90F9CB96875177F315BC3760C8899EBF9126EF6CBE94916BF5510A9F337EE25672F517B02CE1A928BE531CFF34DDFC445F9CBA95E42613E2B9AD076C20B559801106BCDAE2340329612017B7A02F0F38632CFB7E5268D48F40DC38B1668C95C8E7CBBEB2EA1FC27A05244893621C7F540983971241C072548A1ECED16B8B33BAD084C717FF83098F3BB92BB3E1415CE9FE3133F70562C8BCBA0B20D28505CD841386D9603B6E71436CC7D75016F75586A7C8EF903ECCA87A2A903047064B6249A5EFB3F20F7C8E8E2ACBE3A8790A4744D7427339AD85A46DC54BF4A0C910F86E7BF921603CB2B63A041C1526CB75729C7A3D812156E81E3FAD85314DE344D12FE01E46F5F13B0DCE85C8709F8B45A29A452D15419204E681270E9ADDB9E114477B2EC96C81446D66C2B2330C6E2D709FE40984C7A3AB73B58928907030A1BB3DA098DF180910266046C3AABDAB577645C32A84679A06492E4391790A7A051C3A1CF45C0C952FC79828EDCC4E4E16E8677C532994AC91CC935FDD8A19E3A155F1490C31D9B7AD81B36E3F459192915A8B88AA9DB1136CAE29A37D204B0632FCC20F3888B32F195BDEC08AE99280EDD61FD9E7A5239483F434F5BBBB1079814BF168735C085EBA2B49420D3E72C59F6B22EFDC693EA001401E1372210D79887F97B665A959EC306746E1516C647991697F7098770885C88D39C9ABC050BA82944B8F7A9624FD541F4E613957370E79FCE8A1C3908222F3B58005A10552F3BD20895D8B017FF7A1D010B57DDF7FABB984FF5C4DECC5CB3F36D09CD5585161E013E068A68626BB4D6197C94F81533A1565F141413FBAAB02CABF6E52B27E09355EB93B63AF94F5162539E0F15744160EC7CC387AB5DDB5103E8149AA53090958A6585B053CE4CAD3994571C12153E2155CF24FB6748F48AEFD2425650C4FC97C42F32659FE39E6AF196A14CFEEBE0EDDC804D3791824A04EFE9C930C94E9CF715129C2FDD587F0F3D646C13B48B6E598657C2E83C1B29892C020E8DB0749B36E126E465040E6361F27077E75AEE0BE2A323C3FBA6D30DEAB2C321C9739E913986FF004F39D0B755120CC51FCA25484563A76C0F839020C3E220E0FC87A38F695062AC5BB7873C84BB5C71DDDBA950F38461652B6C656AC2324AC53FE357E9B2D335AF20EA4AF1AC154E3EB422219B926C9696FEC5A4075E935214657B0C30798D2DB61B17725D017FD355504D027111250FB603A6CEBDEBA8270033FBE96FBC368B8DA8EA4AE6C978E6F5A2A45C5CCBFD6314A6818F9CB601924A6D9CAB58299372C836BA16F85BEC9F61645519A130069729BF565A70F3B8E94D9CCE563BA7667FEFC83446ACAD8A5BD9193CF801A6A14F5DFA64A5BD7E7418108E26F55D009F79F7A1A612A0A7485738ADD5891481C66D566FCFB9A293420A495F35AF4DB66017A0294C660AE35A2ECEE818B70EC0B65998E66AF1A3AD092D97DFBD710CA9A179B92C01E692BB50DC6AE09C9D9BF3F910EE9A6F4A13A2B4A74130E3DD16D2C0748578147D3B8E4C735FA30D2F16393E22D530931FD5851B7F34838284606B4B91D235F512853816D1CC461C3D8800913B5BF3A6A7A8CA210A96F9056283A9B007B707030A2E58B62D5F3080BC0E17A7B72038A4B518886B74728A0D633B9BD00DD0AB741139BABAA751B2985D7284AA1A2117CEABB092A710960AACADC8A2BC550E63006CE1BE1859CEBCB6C866491EA09104745CB6E0304118AE135B1585C889F05E3A45F6620E519A399500201B3AF0ABD1D7B65FFA74A1601AB9EC91DE22DA36186AA2A60F0E5DA0BD15D50615275881BA33E35B48079726FAEA25C1AEBA03A6FDCBCC0AFE21AA642202C900C2DAF2EBB5BDEF542CE8D805953418C2BEF026BF161CCC17FE3C937AA5E94F294E3D671CE53EE9A2158F016B05559ED7A8C713EEBD3501B6F7F7B13EEDF7FEBBBDBE82B0B48E0B31D1CF234C51F89D47DB3C9416D94BE1284E245A2A297382053846338E57912210353523F3BD7698AE5128E33DB2F089EE9A1B1F4BF86E3C0966B0FDDB23238D4EBBC32934D76C3A14F92EE9C320B2A140FD421A5FCF2953AA612C8DD6A45A98C152DC1ACC2085E3A2599BF92B62CF94AEF4808954C32F01A4096CD2A3B38095C8F85C0FEBE8A8CCC5FEB8AC8FF169693B735E5EFEFB9A0E2531E4F808B8F9F1FE442FB4C1945E7D377FC18C737896B7F765366AB034A26F0CED77A0ED6CA0457B276B020AD78804261242268C338DF5E1B120FA37606533154C7311CF6B9898C23B9A7B5C18394ADFCD2A67C36F49E26F0DA6A925E76CC2A99CA0C87ACAF084AF88218F976FACB5E0D6BFF3E7E859E23CEFB025A3A9B22E0974120E8963792E430E29F8585DB809C2E866E8D87BF230C6A7F2F2288E9B7CE88BCC32DAC317D48A81AE3B6FD32FBA4EF84DB6706A42D3D2DB7687852062B7CDB899B3B8C7DB4ED3665B94F9BBE2B5B59DB3174EBAB960AC41AB348C38D1996BD10202BC65B99BE5F2C3DE4540A659ED90B22E60D3F74ABD896E578E6E89478211F553DFF8B6DB427980188A6237893EEB3F7952DB8ED9B22F7718877E50BDB16C21243084B103F0DA624C68C99515CFEBF428C282C2C3DD513FA6DCFAF4724448CCCD22EF95200040004000400040004000400040004
smlen = 2494
sm = 49755A7B1A7CDC5C9BDF5149968061D3C95EE67BFBAF02750C45094303A9D9CD23A08F19B9C768ADC63FFD1527186D09CA4E0356BB882E263BF015CBE3716C05B31A69DDDB790BA82C341AC9B6BE68A81B8BEF8D882304BAF0020D761A0DB04412033DC369961A5213B04E81736A580F1162780599CC029E262D67F31B2773AFB457A1ADAAA292163144F17DE384234F3303111FCD89BCB30333C6C6486F775ED099043C34E6C86450B650F1A02D03781B1D20691B767D166DADF1DCC4D8604D976EFDC9168373A7316DDA9B9FB02A4A321218D9F54E287B7167A08BC0153843BD6355AEA1310824DD5D5EC458BE694AF176119D9E588A29C650FF5500293659EA478B39A62149F819CDB7E7CB32E1D7B1284F159E2AB1B1EA41AF4D0AC94FF3111FC1CCD818F9B2CC7A259701405FDF6A51D2D3EF62789297BD16A659F14968EF902C4A23DA409BF13A4913467B5C991854B2CA6CC006D3F4197A6AA58BD5DD95C36928DA9583332C3FB134FA3890FE7E299F1C17205366C4F4230724C43E4803912E72B816658BBB1B63780865A1F66A2A49B96E93711B1BE97B827D12173402828B1A065B94310D5BD6098D0598EFBAE05826B80ADDEE5A01081D7C1722FD3124621005F94E337EF53610B1167A33F232FC1231F6802649CFED028E2F96DC3AE325F6A41987D93CC30CD3DD19282D97C901F4F13563CC342111F2D5390A2B35FC2936AD12C4EBF9CA3434CECFF3D35E00902484E67DF5B0D75BE2461E58D722DAFD2D091620EFAEE57E38CE15F61052E2D613B605A3159BC07D1EA5350EF8A0F8471B2516BA0FFA1379E577CA49C8EE31C6366EC072197C090F3E5934F4C34219C703940BEB0211C3B2E321284DEB7EC0AB3EF217C7D8B1DBF027EEEB1F2F16E4A4DF0B246BE293E3CCFCA5339D358A27323CFF0BE9DA62F16A185C0B00070AEC9CCA7AE409356CED67CDC5FA9DC49AFB1DE84023A826011AE8C3B6FCD721DC3D5FD48908E6CDD7D137CB22F101CA761443CD1017F019F3C8C0CD96D985301E17BD0D16F71BEE79331BD8FF11601B1DEE73048E03A9294EEAD1CEBA12D9358528A3D47D20EE1961FCBC08383D28F0C9C1A4016BCBA2ECBBC11FFB2515AAD01EEDA4F467E8BC2BEEFC2E204A0A07F81E1BBB16A13EA9DAF2EE4ADFA8F9C9F755F7112D3727DBEBC839F1EEFACBA9E87BD92ADF5CF40E1B1E1BF4241EC912FEB5112A35360563E85B0F0BF4F602DAE344E84ECB0D01943D260C5D1E61F0A0C15EDE08C637D3A2F68132B80DF8C77335AD2AE5DAF9188EF5B0DC71D5D43B8D23193F7BC702E7DEDD58293B08903B7E08EFC0963C27F72FE581C0A234CA0F3A349F0EDCD26C20F10C20F761D2A324391B90FEA525CC31F200E0F37420622E4E353F3955F7E018D33CFCDF522DFFC284DD0A2FFFF244CDBAF652EFF7316D3B06359B03A81A31009FFCA8346CF7BE2538C88AC819C0662431C0F70762336512F2D26225F0F5241DC9C7D4130F18FAF33035B03455FE9C02471712CE3DC1803585050B195F2D10D20D091CCE4ED8833945C94DF4FFE3552DE3F30D142EC678FE921027CB2A3985CFD4C665CA78C422ED470391EC4BF3FE2171CA042C15387DF7A524212224DFA702F3D713242EEAE6C861E4CCE3EE26B318C6C8F5DB42C118DF8BD072C5DC09072386FEC2CD1324ABE40918DF02E6EEC733C3D9AA1126CD032249CF6FD74DDF853BABD0FD31E91302E43A36ABC2270102DAF51B092BC334E00CC5E146E5B5C1D8F232E2FCC2662D98E137F5A8FAA11826210014F4C202F4A50B353A65CA4DFD6AD9B90361E4E5E20935F2DD0219D6D4DEE8D7170AFB53CAFBF5A536E1E051DD13C6302860EEFFEF96F19C0E4CFAB23D9426420EB5EFC7EE1417711339E3D1E00B156EE890DD2B150C1CFBF2F437693F561DBD24C1D3A0C65517A307EEC795E531EEBBE1F605762DC33CBEDB8BEA6ADFD6212A040FC62FD505F0500A89D27F337C242E0DAADB0C0FD318C9EA9EC4AC1DBDD3BBD00315412532C9F222BE3825F9F1FA8CEEA03C3AEDBA315C19772127F8EED56922F70EB712DE3330C7D2D7F7DD962E7B1120C055E5302DD5EF211BE23C273AE5CD2C3544EC31D42FD3000DDA3A0BC84901450E11042621EE093AED3F2928D0961137F7D335AEC17AFA07C16E01D0008AC21C19BE2E57FE92F92302AC1A603C0FE12FF8D929EEE441374F3F07F6E9CB28139BDDF8DC741989FB22CE722093E666258DC0A1E6A12E1228B803EDF75CEC4C2B78321114C9F8C438B3EB710C062D381C370494CB9FF171314E1BC7CB1303C21957DF78C913C57FE8E826F537ABC74E0BE0390BC6B62D39DC63EBFC30C529350B3BF6E80D863431EAAE3B0B2E4B2AF0EEB9D8B3E247F07EC33DCCC9E6DE39D12CFD1231DDED166729912D01F222FAB7F9FE3694E948C4990001FF9FF44AC369FCF628EAE0380EB936ECD023C5AAD5D3E8C115C9F08ED84BD3942B7CEDB100463467C7532008DEC4CC8DC9B6E0BAEAD8CE86CE83FBD4C692C3A613DE0604D28CD046FE40C3ACE579398ADEF51E1B2989DE56291131DBEAA4D47CFC26D94F34B62E781F4FF9F73A3B08E22069370DE4AE07030F5031F8010DD3FCC2F50150D97416952FF4DC62DDBA354ED2FE048FC30BD364D81CCC451CE032B6F57A1CF0C99FCA981511DED0293638E60FA7DDE0E5462BDC32110554D353D7113215C1CF382B0DADF33A3AC4C0D03DE1D5B22E27E48FD158CB77C3A028753E0C0C58E548F1EE0223E61C0EC1D4E92FCBD189D100387BD664C4FBC33EFD4911DA301EDF07367AD9B9CAB52147D1BEE80AD788E758F6A9CF32009A159535BAEDEACCDAF136234D0AB00125C4522BE8321DC75DDF72FCDDCD9B207ECEDDE2DEC91D07F6C6C91CB1F94ED7D02628E0FFE7E3DE1B2919DBB0F7742B2627CC25E2019807C4CA6CE1D923F3216BF4A33D0F00FD0A90215034553AFBECD2F7B0D5E1E4921496D75CFEB01E7CC10E2E14CFAC2525C3FBE9DC0F673794D4B927972A43E9A3F119D668CF8A14D93AF8C1853819D32C2C0FD8AE1E95F614EBA92899ED0DE0EDCF18D210E0681DCF22FA37250B95F509FDE4FD7AC9AE3E3BFBA7143C0DCC356A064DCFC928D309C1ED23C4A1EDCB10E1D735E7E9C16BDCB1D359C41D2F742BC338F0FADB3E7AD00C3A6FED8735C00F3F2F14E52BF5EE3494D5C423110A7B026DEA132D97331DF0C20986C2A5E02214183BCA0EAADA9BC372291A1A5B37FBD279D48DC3EF040421342125C25ACD760E3E24D61ECFEEA515F33D4C14472C5F3B8BCB51EF551C23E7E2F5B828B2D06CEED9131EE830FDA7F20B008430D2E9CD0B8DF09DC1FE340732B82DF8E3CE128116AC3AE320312C001124E802C147FCF3EA14D910381DC53608ACE30CF217D4CE241C25BDC04FF62810DD2A9CEAF602013C990857E8C4CC952998E0EEE77612BF195EE24026B2C7DD2E4C19300F50EBA611CECEB1DD60EFA7C435C88ECC09C400040004000400040004000400040004

count = 13
seed = B0E6A23FAB10A7A333E3720BE00D31507917F39C5EFE1C98CA18BEB5C3101FB4479B478A1558C4C00398C55C9822FC44
mlen = 462
msg = 439529DF1864297E33956AFEE00A60099B658A67830A6A6ABDDC329E87831D9F9B647917FEDF1AE182A40402143285516FCAB83F447354C72FAE81AC26E7005C2AA561763C152E66BD80F14565F47DEFA440DBB491E7994AB9FE35995D5FBB3800CA030B43DF611141637A5246AB9D9CAC02EFE14AF60736B6BDB2BABB97CF21E831E5D04D41C00F090B154977900EFADD3A9313389A3F84CB3AC38E8B57B70A43DD08A8243F8154013FD5CF29DE5A8DF0B197C12B17E0610FCFE3625CC94067E01E23D23A243AD1C1F805CC50E1447D1DF93C25B8D76396BB7199E64129522462C5FC8B30C132D4EE9E0BF6F52961FCE7ECF650647E7064AA5A6574649A323E144D7C5491DE4C0A1A76D08F93F87A2FC7F6955FEF86991E62E2CB42908E83B0C0A8BC180B7453CED293F1E20F300431EC1D395E8A537F0BC36A673D491F14381DEA90D8F176D06031B0A7AFB40EA8F76D37FA82E2572B9799A5FC7CF4C49BC20AD78EFA8CD989A84D72ED680AC3C0F64155C56ACBFD7C7D628B418A489F961357F77BD62204ADB079DD3106485A37FEE535C9CF82E832D8AADCBF686976B806B02AE733DB46DB0BF162E973931C3E338CC86DB38C66262D1B2EBC7691B8281E0B20BF36305FBA996D20ECFDC695
pk = 058629757BC04B7EB912A6C95A7B0C03650C73B3E2C6477D9F21E50E83F9073B44CC0705577BB6DF0B9475782457B9BC510AC4DDA534CADB4AEF90EA06DEAF9A730B79CB9F1928532A56BBE0D923370586EF2C6CEAD4521313171A93CF13972387E7B2743F75A36C0B377041AD68A0F22FF6F174617D6562583AD4AC4C898FC87B1CC221B600EBEFD37B5DBAE83A8B962C0FAC0E023CB549F7B1FD0932C1536A543250DD165E12684FE2590D7E3BD98B6EB59C6CE2E49D1062210AA2018E520F58FFD05ABC48866B10787C33CFB6ADED4D2B3EBC354DED71A4E92EF453190DD063753E57F71221A0B99302BBC732E5120813CDD124A8B237FFC640C01F3705261CF5738BF5DB2B454016F4923204226417EABCCB54D57EF96843287960A7A28355501A9A47F374B6AB8927A9BE5434556BD9EEC524CE4569F111A415A6C8AEF77D371FDA355768AC024CDBFC7EE8C4F9EFC0469AB85C39691DB9F451AC7FB79E8081B7F82AAE59A260206A1F2588817B1FD9A41175A71CD6965FDC73C7C3573C1B19F83370E3274DCC86EEAEF7137B3A27A8F931C6E23A158DE89EF380493B21CF625D522D205F270AADB8F46CDC7E8CC3BEBE45E146DCC2C3AF58D731E0E7B283EFA96D7F88DCECA2ABE240B2BCA31C5F8587AD5CE790281995E6BFDC119F9BE1376999E0F7DEC26C039F1AC1D8394D340B1CE3B17EE8B310B454E8C213E320081D638C578F6A5AD91FC2AAC10132C1EA607F9E37036E07D1D9037D63538B942EDF4ED3A2E6F0D8D7216020C07819DEB9551AC6D89E8D6119BB42620689CC59942E097CB0B1211D2F26F5A8149842F2A139BCBA85DE79D833FAB4D27363CEBE33D2AC9BD2CDBDCBBDF183F268C18CA0C92E88CB234F31E7620005EA3151154B8A2A47A19EAE0293C321AB261B70DD5693AEF8CB7CA6F66DE4C0B3366F937A6756F2E213924AB737B045AE935C4155D5DDB6B7A90E8BA873960A2FF07861A0DB5E82F530244558FA6F2D25F468F1763B84BB2CA80D1A07F600EBB81F6C4F58E30919C58B27ABE4FB56431A4C292CB45E892BE45DA1AC3FB6675FE8C0E778B717DED1B12AFA11B0FEE0C5AD953E0FF74F6A95C73E72B5799D64DA0931743A6C0DB69670050BBC6FE48DC6323F19917C0D44C6986AA48CBA200F88ECF5857071D70A806524AC091E8DA8B8D43B80729370CE9EEF5D852D0B0F9217A8ACCD51E2217451985B41B8F77CEC009BFA87B1B7746C92E8DBB3546E18D1E295881A4F298D1CB83E9DC58C7434D8DE61416BA6EEBA560381CE431B570B3B890CE9466046D7BEDDA1859420827D34B8DFCD14A5C88E0C7A0C093716C14E0143ECD07B6DBA9E0CE6EC865E60E34D053985FC747278E0BB704D81C1A5A684FF49F4B6DB4BA5631773CDCF847A359C8A7A160C7DC7AF67935B74DB60AE2CCB06046DE54FB938C06D22286EBB3D315E2232EF2D3E6E4C9A13B627158818939CFC5FACD4465EFBAE0DBA0C9720EA45531430CD202B9F19B47705200120E7CCF8CF92AB2BD51E2D84CD90F4BBF07F16C923B16FDAFC21EE8F74C2A1903562FFB51D6114061F87C81ECE52ED561C94D08EBAA456CB20461C2AD82561B87BC69BB9EBA7B7F76597E4B2A6E49D2FB2715F0EE2B280DF5D5693BF79F035231FB37DEF9DCEA4E8D6089D83E4757DA4CE7BF1E50F1795FB2585CAF96C8FB28071308AD1BB49322D8E6DD14CBAC146F65456D5366D793C01533DB7DB4A03E20927856B6CAD66766AC8611DF3C3B9EF1E1D6B971F823345D8FBABEF2F58A8B654D680EC2044D24D8075D8A11BA033E83430E87E988FBB9AB4753E19E31491AD692DC083E7A1CE804C8E03C2962DF3EA28B2B33E6BDAE2CD82A4FD5C24BB6B733DA8E32AB5C98957D8C01C6136A4B26FBF5E903ADCE0A5E29A6DD7E4B7FF8AB559A0E8BEA84ABC39DA46E14484AAB63EF8758C2E22FA1DA5984C6FA9D94AC033EBF37B625B6C683DD4428ADEAA8AD679678CB8805B182628E717886E136B6F9ED699F79411953F81E8FEAA3009B404CE48D29C5A23B04AD8ABB75036094A9CAFB97D8942CD0F8842B5197A9F96F86D74B60B5E4FD6AA14F85DF098319679EA209E2841027F5C109AC43473204097534494334E6BE6F078158155144689DC7AFBBCB11035634CDAEB4E29EA1C8BC7A7C0236D580153490D542A42BE382FA6AD713A22BDE9BA7E9244E899469A5CC78909FDDDD14B665CD988373EDBEA002A7A2866AAC07E067D934704A7DDD8477DC3A932FBE2FD77054D94BCD21015CB7D823C4DE2465A08124D57EE2F8497502F83716A92A8598FDAED04AA1A9558125A8B3EC1BE04F1D14E1215B2D6C2588F039B3725E85A08C4570A0F71C334FA061AF94B5A0811E8736BB29D1B8BD737FAD3CF1BECD12B5EF32B123272361F4D0260420FF39F534517D19F646A05A24676D2B62B08062FC6E94AAC79A0AC21C5B5461AEA7749267EE0FA004EB7D5200BCC39ED3C35599D80C9F171FDFE8789BD382E4A96562C8607F4D7E396CAC0A9979EB8D63C3FF4B609D286864D73D89094743C97771DC4476E6597B611B8E4FA8B080DB12CCEB1E0138278549EC42E1E3E3746BFE27968270C1AE06532289F29C9CA9C6B3BE9A2ED05EEE57D5279711A124D3D0C4C3AA7898567539F06DE18B42551130DCB7A160CD37709F23A46153E5A0BE18BDDC153809403BCA78F67BEEA0473720A2B7C22A560E5A1CC519D51DB946B47328249C7BE623DA2B2A3C1D9A8A7CD9D358E38CB15D6605AE2D7EAC4B985CC07AE89B6A0E3E7EC50709B9351E9F4A2091E11CFAD70CAB4B12235DC198DDEAC3296F50A9D86D6D3E1FF849B91C09C81B77089132A3C7378158E8CCA67441DEA9DF9E9A098AE41ED2A1657447A77FD92C800040004000400040004000400040004
sk = 05903652091B031B021811075D241C21DB1ADE1800005617A20141220ABA5124040BC38EA70F1D22D039363B00A2A208211254034202A2092F1AD956080002A352873624351B0048144814481E8D061B0E06008951158D09080F3A1F2F16B45151026C0921000009060C910212530988000A1B02DAA7990022632D8A2D3DBA6C8D0B2D06493600A2180312280D8D03A5013AA2022DA2513CA2A20621397D0240C00CAB5253B70216020811396427763636D0AB380A429AAB005910CE0CD0036E015F41130007367ED26F071D1386A702146F54A2D9B40014AB51361D1E365D123A0DA9C46CB4389A5F1E3BEA371E071BA5B9CCA6038A550041001B3645514CAB367236031C2DDB538E063900362F12005190630B03360139485A3DA80000686F21B6016402293812C5AA00591B5C4D0500A30F09001D015B5B12720BD812A206D80A51330F03062F3610061E24001802060009E20008A2020054AC58B4001254AFA21B04AFEA08A81DA60236241D151B5C5B8143018701030866D887600536380C510A05B13C518659C05A0B0A0248151207204E50D25D9642004FCBE916084E3D29B9E01978FD77EB3B09B27CCF8FF667BACD8F5789F4D6BCDE3350EECE71674D101A4116CFE39D43E55C165427FE47245C06513DE04ABFF79A695B6365EEA928D3D5C896A400947003A0FD8B8FB3D3A24DE691C577A0E1FE15E8B633D98A193CECB1B787BCE6A11EDC1829C91252BE1A842A67A5C8B83B7BF744008629757BC04B7EB912A6C95A7B0C03650C73B3E2C6477D9F21E50E83F9073B44CC0705577BB6DF0B9475782457B9BC510AC4DDA534CADB4AEF90EA06DEAF9A730B79CB9F1928532A56BBE0D923370586EF2C6CEAD4521313171A93CF13972387E7B2743F75A36C0B377041AD68A0F22FF6F174617D6562583AD4AC4C898FC87B1CC221B600EBEFD37B5DBAE83A8B962C0FAC0E023CB549F7B1FD0932C1536A543250DD165E12684FE2590D7E3BD98B6EB59C6CE2E49D1062210AA2018E520F58FFD05ABC48866B10787C33CFB6ADED4D2B3EBC354DED71A4E92EF453190DD063753E57F71221A0B99302BBC732E5120813CDD124A8B237FFC640C01F3705261CF5738BF5DB2B454016F4923204226417EABCCB54D57EF96843287960A7A28355501A9A47F374B6AB8927A9BE5434556BD9EEC524CE4569F111A415A6C8AEF77D371FDA355768AC024CDBFC7EE8C4F9EFC0469AB85C39691DB9F451AC7FB79E8081B7F82AAE59A260206A1F2588817B1FD9A41175A71CD6965FDC73C7C3573C1B19F83370E3274DCC86EEAEF7137B3A27A8F931C6E23A158DE89EF380493B21CF625D522D205F270AADB8F46CDC7E8CC3BEBE45E146DCC2C3AF58D731E0E7B283EFA96D7F88DCECA2ABE240B2BCA31C5F8587AD5CE790281995E6BFDC119F9BE1376999E0F7DEC26C039F1AC1D8394D340B1CE3B17EE8B310B454E8C213E320081D638C578F6A5AD91FC2AAC10132C1EA607F9E37036E07D1D9037D63538B942EDF4ED3A2E6F0D8D7216020C07819DEB9551AC6D89E8D6119BB42620689CC59942E097CB0B1211D2F26F5A8149842F2A139BCBA85DE79D833FAB4D27363CEBE33D2AC9BD2CDBDCBBDF183F268C18CA0C92E88CB234F31E7620005EA3151154B8A2A47A19EAE0293C321AB261B70DD5693AEF8CB7CA6F66DE4C0B3366F937A6756F2E213924AB737B045AE935C4155D5DDB6B7A90E8BA873960A2FF07861A0DB5E82F530244558FA6F2D25F468F1763B84BB2CA80D1A07F600EBB81F6C4F58E30919C58B27ABE4FB56431A4C292CB45E892BE45DA1AC3FB6675FE8C0E778B717DED1B12AFA11B0FEE0C5AD953E0FF74F6A95C73E72B5799D64DA0931743A6C0DB69670050BBC6FE48DC6323F19917C0D44C6986AA48CBA200F88ECF5857071D70A806524AC091E8DA8B8D43B80729370CE9EEF5D852D0B0F9217A8ACCD51E2217451985B41B8F77CEC009BFA87B1B7746C92E8DBB3546E18D1E295881A4F298D1CB83E9DC58C7434D8DE61416BA6EEBA560381CE431B570B3B890CE9466046D7BEDDA1859420827D34B8DFCD14A5C88E0C7A0C093716C14E0143ECD07B6DBA9E0CE6EC865E60E34D053985FC747278E0BB704D81C1A5A684FF49F4B6DB4BA5631773CDCF847A359C8A7A160C7DC7AF67935B74DB60AE2CCB06046DE54FB938C06D22286EBB3D315E2232EF2D3E6E4C9A13B627158818939CFC5FACD4465EFBAE0DBA0C9720EA45531430CD202B9F19B47705200120E7CCF8CF92AB2BD51E2D84CD90F4BBF07F16C923B16FDAFC21EE8F74C2A1903562FFB51D6114061F87C81ECE52ED561C94D08EBAA456CB20461C2AD82561B87BC69BB9EBA7B7F76597E4B2A6E49D2FB2715F0EE2B280DF5D5693BF79F035231FB37DEF9DCEA4E8D6089D83E4757DA4CE7BF1E50F1795FB2585CAF96C8FB28071308AD1BB49322D8E6DD14CBAC146F65456D5366D793C01533DB7DB4A03E20927856B6CAD66766AC8611DF3C3B9EF1E1D6B971F823345D8FBABEF2F58A8B654D680EC2044D24D8075D8A11BA033E83430E87E988FBB9AB4753E19E31491AD692DC083E7A1CE804C8E03C2962DF3EA28B2B33E6BDAE2CD82A4FD5C24BB6B733DA8E32AB5C98957D8C01C6136A4B26FBF5E903ADCE0A5E29A6DD7E4B7FF8AB559A0E8BEA84ABC39DA46E14484AAB63EF8758C2E22FA1DA5984C6FA9D94AC033EBF37B625B6C683DD4428ADEAA8AD679678CB8805B182628E717886E136B6F9ED699F79411953F81E8FEAA3009B404CE48D29C5A23B04AD8ABB75036094A9CAFB97D8942CD0F8842B5197A9F96F86D74B60B5E4FD6AA14F85DF098319679EA209E2841027F5C109AC43473204097534494334E6BE6F078158155144689DC7AFBBCB11035634CDAEB4E29EA1C8BC7A7C0236D580153490D542A42BE382FA6AD713A22BDE9BA7E9244E899469A5CC78909FDDDD14B665CD988373EDBEA002A7A2866AAC07E067D934704A7DDD8477DC3A932FBE2FD77054D94BCD21015CB7D823C4DE2465A08124D57EE2F8497502F83716A92A8598FDAED04AA1A9558125A8B3EC1BE04F1D14E1215B2D6C2588F039B3725E85A08C4570A0F71C334FA061AF94B5A0811E8736BB29D1B8BD737FAD3CF1BECD12B5EF32B123272361F4D0260420FF39F534517D19F646A05A24676D2B62B08062FC6E94AAC79A0AC21C5B5461AEA7749267EE0FA004EB7D5200BCC39ED3C35599D80C9F171FDFE8789BD382E4A96562C8607F4D7E396CAC0A9979EB8D63C3FF4B609D286864D73D89094743C97771DC4476E6597B611B8E4FA8B080DB12CCEB1E0138278549EC42E1E3E3746BFE27968270C1AE06532289F29C9CA9C6B3BE9A2ED05EEE57D5279711A124D3D0C4C3AA7898567539F06DE18B42551130DCB7A160CD37709F23A46153E5A0BE18BDDC153809403BCA78F67BEEA0473720A2B7C22A560E5A1CC519D51DB946B47328249C7BE623DA2B2A3C1D9A8A7CD9D358E38CB15D6605AE2D7EAC4B985CC07AE89B6A0E3E7EC50709B9351E9F4A2091E11CFAD70CAB4B12235DC198DDEAC3296F50A9D86D6D3E1FF849B91C09C81B77089132A3C7378158E8CCA67441DEA9DF9E9A098AE41ED2A1657447A77FD92C800040004000400040004000400040004
smlen = 2527
sm = 439529DF1864297E33956AFEE00A60099B658A67830A6A6ABDDC329E87831D9F9B647917FEDF1AE182A40402143285516FCAB83F447354C72FAE81AC26E7005C2AA561763C152E66BD80F14565F47DEFA440DBB491E7994AB9FE35995D5FBB3800CA030B43DF611141637A5246AB9D9CAC02EFE14AF60736B6BDB2BABB97CF21E831E5D04D41C00F090B154977900EFADD3A9313389A3F84CB3AC38E8B57B70A43DD08A8243F8154013FD5CF29DE5A8DF0B197C12B17E0610FCFE3625CC94067E01E23D23A243AD1C1F805CC50E1447D1DF93C25B8D76396BB7199E64129522462C5FC8B30C132D4EE9E0BF6F52961FCE7ECF650647E7064AA5A6574649A323E144D7C5491DE4C0A1A76D08F93F87A2FC7F6955FEF86991E62E2CB42908E83B0C0A8BC180B7453CED293F1E20F300431EC1D395E8A537F0BC36A673D491F14381DEA90D8F176D06031B0A7AFB40EA8F76D37FA82E2572B9799A5FC7CF4C49BC20AD78EFA8CD989A84D72ED680AC3C0F64155C56ACBFD7C7D628B418A489F961357F77BD62204ADB079DD3106485A37FEE535C9CF82E832D8AADCBF686976B806B02AE733DB46DB0BF162E973931C3E338CC86DB38C66262D1B2EBC7691B8281E0B20BF36305FBA996D20ECFDC6950569F83918850A9AE98CEAA425993456E5A5C921193638CD22821796FE720AADCA6CC1B11311C4ACE898031FFC60C39CF3BBE73C28750D42F641226D2644042DE0522F5B232DD59CFA740514FE3F352EEDD7E92308DF204E12A1DE85122511C50130C8B2CB61C36E286BF166CA3B1BD8C982CC3EE630243ED60ACEE1309E2184E5B8EED1D85AE46DFA781018CB6F3ACB38D83ABDCD89C03A08070843F5F702A33906E8C52B0B3EAF00C2317FF86DEDB11BCFF42C3B7CC9370BFEE2C3065117ACFC1D28B7EC66FEDE266CFD5130F50700D542CEE7D887FDCBDD5BC1D4389A31B1EF68DE32DF2B2A6EF98AC3BA3E76FB8DFAD0296B269014F2E67639C303E8F4E1208A2868E275DDAB15F1C82BE10FDFBFDF4E308236261A613F61DCBB3591CB782932089F0702EC24C521C443D4A8FF9D2AD20853D3E71B5EC05EC2A5DCFEC75A1145117F0EFC3D9D320F34BED53BF330D3CD0253DE582BFED5C33EC03F81E64F17DFF00DFC63EF1FE85BF89110560F840FA8E5B41CE3C837F12D0F311F32219D2632F456FFCE386237CEDA6306C7C07BDD18C75FD67DFFC5CC642873E1D4D79BE21218EC1723F246DEC71334DBB6E9C3FCFF0B74C47132910161CE9DEC0E101D35CF399B028AEC4FE3A0EFDA09CE137034C823D6E5F435B72FDFCFF1D3BF1155EBB93E060994D5211D883EA7D9AF2CF8D143145CECBE2CA4C7DC00012C08F8290BD2D69D12FE2499CA17D6CFDD8CE3A1D6E020D1D4DBD259CDA4DCA6EDE326A4065AD14DF70FC22FE211300E0F3BD2B2374A0628D501C3C320F21132C5CC09D812F51FD92A74F7E8E50527740F90FE7DCAA9C5AB0E6CFF7DC060C1A11A7602D7D3A2175DE74627E4E0BDE28E04EDE2F53D0EC3A4FD012DE53B71C074F628CA3F1741C311C11304A51439D4A8CF9C214108B4C56DDC1D3B16C58328593F8F3004FB46E652FC112450000E33D2ED8AE235FC5F289C3610C4E7D48524C3F738F7C83EF8EE6D1DD528D9EBBD043CC6AEE49AEF9F1A0E098DD41021A1E4B7FC5CDE63188BF644F6AA3E6B2CC536E1072DE538227A080EE85FD9FCE4BDE03CC84BD4D0E06C19DB0E6DEE07352937A1E913199E34F43054D4CFC032D0EE0DBCDA3DF8D7D0142CC2EF36D3D70E282C3F191110E11B1D3C1A27F1261ED17AD62BD50FF13838DDFC85F98CDC9A147AC3E800CED4CD35220E370268105308A4EF1DD139DB691F4B27581B6BF037FFEBDD61F9132AA71CB71070F04FEBC1FA5506A6D45DDC8330FBFF822E4A05F1D987013D1DD233A81A910AB3D115C5423AA4F218E305DCE2C1D90AB420BE0D46F84DD5B71059EE84C28C26B30DA83F7DEE66F168D99D3618F2941AD02BF51CC0C9BC2B6ACA4F2EA4D0F03B172590E33B123BF06CD11F2ED437C2F1C6F709D2ABFABFE1F6E2E21AA7EBE0C85805CFDB79E5C0387A1A49F0E90C99E96E047E2A81CFCE1F100201DA1719722F2CCF0CF3A6EAFA3226E610EC2201F4181427F92397CC0A1D032DD8CD71D593F68309033590F77114CA38CAFA5DE72C2B2AC040150507370E4EDE3B3E30062F10AA284ED15AC09B2D772EA1D746D49308D6E4813C9EF46F283C14A42CFBE5AB10643BB7F1E9F655130FCDAD3547E396017D35582AA2CCECE1C3F4EC055DCDC10CF73DB4F391D7CFCC7DD469F582EDF0D769E2A729B4D528DA8D0420EF7F1063DE50367D0C3F1986F63D323719242E31EF5BC58F26EBD5C03482C242F5C7D6B5C62F0A37E8FB2B090628E52432A3CAA71BB1D2B71EFDDDB8C7FAFD5CF19933F32B352ACC1378E90F116AD6C9F181E2762E46FFC014AE3DACEB29C183FF34CEE32A74FEB5FC31135C316A0D4C0547D6F201BCDAA7E256C0512E38FA2BF96CF53CC0F9D583F076157606591D06EFCECD260C4A3197FE7EE98B2D22D970DF562B172224F0EBD430D8A81A7DE464E705F014EFF80221FF7BEF50DF2227BD0103F02EF572EDEDE5EA21592405E923F523CCDFFEBCF380EC35D8FBF54AE7DAE4B320200B80241124D0ED40FD7FE37D37013F36E7F4CE02296AE388E4701380DE32EC03DBFDCCAC32D40CC01F31FD15177530280DC3E29024F41C3019D60B770033F38B0ADB27E9360918C3E6081A983735FF47CC94C992F3DDD721C652D358337231D63F982893E0E0FA7A38A6EAF4206CD32EE063C7A40E0FE0ED013AD1D02577FE9403911A1B1D00F59ECB553EF7F1AF2303E3F81CE224CEDBD13DB9322200BFE3C91A62FEDF0E71DF8F23E3F8A6E48D3C46FB0F11242E41D79304E8C7F319D7D781F5023D6A0E5BE602C4CDF95C1C8BD135373EE9AF0FA91EC439570FF83461F750D7BD0A15E61ED1FF1ABD1A5AE9DF0BCCD63A33F7231F177AFEC5E1B52FA038801F611348EF66DEF4FA3F0C66EE04F6933F6212A31ADC020DCEAA046ACFD3D24403BA35761FBA0AB414C637FBC8DFE55800B8F628C976209DD01912B925543094C875CDF4D135EE02D8C3F58CD09CD9F3FC273B0AE21E10D90EA6C250CBD909EF379F3C9BFFBF003602E12A58164BD39304ECE649FD12F2031D5DDD10D49B1FE8F3F32E3E0A6AFCDD391DEA8EDF4C37DD3A460A0ADECE2634C773000EDD293212147D00EBCFC9015508351780D370C28020A618423EB322CFE24CC2BBE011326E03F2E45FCD6FFDE8C5D30867EE080DC8EB5C3F19D3F52E5EDE0CE32ED9B33E4B1C230B86CA25FA9DE365EB842006026DF53AD492EC6CCF98FD3CCCA12BBBD8BEF49AD4AE0B760E70CEC428C409FE2B77D09EF1B0DFDFDDC0D0FB1F1729C22068F1202DC52BC4E079198D2617E05E1AA81E5A31250886D833D2981B861BA6FFC918D8167A3C283761C4B60648E01617A8C7C923970D461383F2D3F779219F12AE3072F3A5FA29C136DB54C6743B092A00040004000400040004000400040004

count = 14
seed = 0A98A2BD2B9FF42CFC18D3396BAD052E1D0F3372854DA69A318B142F7A1AAC609C3861263BD8FB0549DA7266784DB8B4
mlen = 495
msg = 8CB18850E27D8416B88A9A71F4A66BDF447814DB6C82098C371B53F61600EF5DFD88E4FB34200207C3F6F55166AF4878D38FCA7E2DC18FE662E3EA491B58A86246CAE16090FB7ADA53B9A67B3D0E3787D3323EA921274C60CFFB19A889BCF0300FE10E242AAE025F374DD83FBE9D007C8B9D9D75574C74146331DDEC6F0E49C10DBAF15654897E33E2B4780DBA484224AA6FAC79015D5792FAA2D532BB7D239B11D91420B98690B1FBDE9632223927E0804BFB284368A426C414C3DB8EA82F0D246413861475ED2DCA9E80FB4F3C34FEF7528069AE1975AFC52AC5AD2CDBCA1459E140F655556093210D7905A1A1E6CEEAEF0194A0B2EAB2C1EE853484E715D2A1DB551FDC620D5331164C74CA4848B61D408D2F2A943FA09EFEB63D524691C99DCC0B22CC61B98E6FB8039E5E0B2D7DE2CAAA900A44184BD56C9F02141A3AE8AFC661E3E898ECD3004FDB0704272BA780CD5DE35153B6FE223843024273642DCF8E4B58BE2AB1F61668680084AA0B75A32E766C8AE5EB30D4E02A12E6798DEA40F80D8DDFAD2041A52922701C689F46F49F84CFC05ECA6D7D4C356D50B6A0BA61966245D45134D6A1F5197540A1C39C36BB0B78831AF3F5156E669FD9213B64E0CF1C5A31E88AE79AD61757EC67B551B9F0A760F646BF81F6B92403A62840CC29FA4F3949B3A9F0A9A4286EE7808A
pk = 05E526ED445647608EDE7DE416EAB86A55E5CD44E07574AE59F2090E1E81256C82135E3B50CCB8298C02C2A6AF6BD98FD1F51DA3EF01AA912C99C8CD98391EF506A92C712FEACF5EE9DE1913262068E009A720200A688C65AA0221FDD2B61D13B979AC2D47C6E4E4D1DE24A97189BFE1DBAED813C9870CC6CC479A6B0FC0EC56B850D4F6BD1EE639A3A8CC466661063123758D33C8C309F234B6DB7FEDA553C41B0AE92642F84217D9937D1D7412A5A95483988EC85666B2F7D7EDBD4917E173087328775C6604A43D969CF827D9BF4C19EFB59BE104F797ED764D248E50B929A927572770C42DCFFABA02123FF929FFE14247E0813F071D114DBAA2DA46D12AAA830DEAD4274CBC89D728262F06489087008A6A029D8068013D162A17D00AB9D968E6A0C787CEFF661AB5DB159CEA885070DCA13B9883854A034B6036396F36E4DBE52D19CCE92C933515EACDAA2A0224411EF8DB68FD9F4E9A0B0B21F10B49D7547639E3B47964ACF867B4926B961DE551484304D8742FB5FCBCC826D3708FC4D95C144BF2CA293F37CF6DC1F1631E6380C706B4115E1E45E11D9927AD6F14C64EA32B36F67259E4C6C55CB06553D1EE5B6743F4C61DEA133A60F4346E33FCF949BC88B68A799F9664DE0EAD0FDA68D1FEDFA6151FCC4C4D9A2A7011AE54C8863BADBEF0D19EEBA89EC9720F30A4EFEBE9FAAE9563371DEB0D74421D55B2ADD825696B0CD3833370E47AC53FF8C44FABAD4E8983077E823010308F6AFD25B8C5558EF18B00B20297DA029DECDB76C09BBE054AF139B2D6B1B3FC3830108782AA37DA69271FD5BF97649D501A181D1255FF1A59EFDCFA6F34CABD36CB6BFC0231A24C50A812BBF3AC480805A7EE2FA611B47D69EF5EEFB464277E28A94B1C112523B5E363967BCC27EFB089A25AACCC976ABBBEB821753CC893B1F2E6BF3DBB2729688D9536CEC4EFE01C6309ED28AA5C67952E1DB41A34E6E7A97572A8BB36C43461BC63EE3B5C8FCED99E03B490421F4C4AE93157557670F41BF2A3FF48F9F3BF0998B2530A5458B9E9258160426D1D4FBA6A8E7EED703FBC1AA6A068A0667B81A5F0A90D65B032D5359A6D585B53E99EF5083B440A1AD086F41D5756CED978538DA0A2C9C25BE850BA2B97259EC869963D3F4BE61F703C205E551F3CCFFCDED45C36C58F304E8B94C285E5D697BDD4418D46C5F2088D17D2E9BB4AD06AA5E8945CD7BB5C8FDED2CC437965F6948985F0C97B463F4756CFFB59CAE83EF2198AA672DAB1118BC3464F9FF0C18DAC2012652CBC5569138BE1A8C1E16A6893E447EEDE9B90A8D84DF78A4497FC9190192FA1108584E0B4FB5DA5930B6FB663D32C68B9C71528E94D14961A7F724F4B6A2020142B05DE9F2F8B95A1FD2C52C344DD3178030B50834FE9BBB0119AD38EC1DB18C4CA7433F3DD21E3660B5AA4561A1CB80FD07EE61B4E1FA0C7AFB2621F332AE8B61D6BD6F81B3AFDB9B504A7CEEC004A1092E033E64A13F2FCBABF03FBFE07720A245B4DEA9571F3C6A7C9976400EF87ABCB71D1E57BF1B134B18D944FECDFA324DD881BED6EEBB4DAC01B0B1DBADF2E5F2428EE9B19EF70396C7AC5D1E567827CD75808B10D80C3D816EC451F7EAAE11EEDE025881286830B607D2A2260F8EDE82559FAE0A2AF57BAA7894C0E2B0A126FC0D65A2099D7DF02740918A18E5BAABE33A3A57AF29D606354590BDDB06FF2D2102E01F485A378EF3E8D58E7E9F08EED4A975C1616B97457BF22370FB87282F44C6753175B2D9C48D7E080F9872457EC949AA540A3C7060CEFD2F19DE825BAA7D899F91D69B5E7099505163FE5CA1927BA129CB1EB95121B7CB7DE0AE6935BE9CACF8E589EFD3A4E4B9FC66487A582F33BE976B6787F3791EC23EDE36653D2D282EFB445F5F7AD4D2D6CB9FBC0AD211C1E69290BCAEB6735075523FA060A384C5288173C265A818404530AD1DFC9FD5DF43E214B8BBBADB572AF9882C55DF75539446078FD8CD0AE5E5EB73A93DB5EDD586D394C73A0C7DBA093917A91097770B1AF13451D5D2A952780C9A097836EE57DC935D382790DAF2FA36D1852E117CCE90C91B0805FC0A30C993B6784AB042BB0B76F73698ECD8C506E4D077B5B83932DDD16736C9945BE21651F7A8365E0272FE8849DB75688487A08CF0D69E256E7A3D23C4CF6F279EA755C6EA0483F2FAC8727F1F30DA9C22E21C7CF1D6B821EC2B32C96E11A13B4AD7CDE96D7C2EE0F1CBEB33B246766CEBBA41C03B6FED915E2FCE631813AAF7841C0C41CCF2EA099BC1812C257EAC8CE7CC6C20DBAE44C6CD28046D74E5CAA9EDCCDE5A1D3935E67379D24FD6799315D7E0A35F758AA6AE0CEB87D9913C75A92F2EF003FBAF401ABF81B60502866ED4E707A270775015CC8349C08B145A0201C67DB853559C4E0358D14E367FC2CDF17D01A1C191A9A452A9932A693CF95176919AE8D80F6C7020424736438853945AB431363BA515CBDC00B795C2AFB51E0A1E76350986AD4F926324B990188356D144DE932A8FAD4C634B22000522094D5685EBEC4ACAED11B2FE09D4B17A5E5F9A6D6144427656DFAF62DAE79DAD6A64DC6462C16B5B84EF108686D719F8924FFB439B943EB91399D2593F5287DCB0BEF4A323216A86E62B20151426BCB89D718A38932476AD5D46B026403C2B8DCDB71FCD19DB20584560BBAE264136A9163656BD3FD54FAB6071EC2203484C1E42EFFAB4F94BF7C8C3C6E3E8398EFE96DB67F4C4E0237A05B26738A4986AB79CF85E43346E3DAE9403D19219A8EB105C5E1733AB7ADFBD7F73F88BC8288EE7163F7ECD9ED7D39A741B7FC9A37300C1BDC0F9FF320DCE9B38F0928BBDAC0A1D5540BEE71CE7A597C3044A5F1644173232452FA9FBC526BD3D6CE5C00040004000400040004000400040004
sk = 0522A26263B41200B453D81736AAAAA26400EA5152DB5323BD278CB103A21CA213063815A30A51A4ABA91F09C60019C61E5709076F6B3C8A6568063602015D00515DA5578E366C14DFDEC100196AA41D6402580457143300A23F0021DE3CAB26CDA2033960A54A5715011D430100BD510009D01B9C1363003601E23F450000090320A5455109ABBD0624874E3C27C01C128D6FA218170706A40003530253007E6CA24A52A30AD90C517E061B240E020B190C6E18D9C907000601037A333852B50A6C51882101A80208570052059F01B8A738DC3088072D12004518871206391D0009C6A25B8A3F02B5B4510900093B68600000A4003F6E5DAA3954116509DD398505510C00118988A30C045E36530951C30DCF5459A3B6573F06030DA2365B99A3580004030C0CA33F02A5060802A863A9500000035A480979BD89121D1E1BA5A93138AF05001D18A24601361BA2003B15C636212D5CA21B15121B51BD503907BD1336078BB8363001634BC032A35108A558366E03B4623666090000A8B4D80709745715143B1924005312383D87881B1CBDA53CAD879A02020725FF406E8FEF18924CDB1F99C9990C51387B389E7C1F06928825AAEFA2E83B3708F1586B904C7DC56B414198F4206D80493DF50286E28848A44A1962EBCE6123C7E5BBF5E98529739D6E057648EC688F5D773C10E954C6F3A1C2B2479E670681C7128C4EAF2491FF5A7460F2D5C7F4E84795F4834F5C111BE32F6B2A231D9B267300E526ED445647608EDE7DE416EAB86A55E5CD44E07574AE59F2090E1E81256C82135E3B50CCB8298C02C2A6AF6BD98FD1F51DA3EF01AA912C99C8CD98391EF506A92C712FEACF5EE9DE1913262068E009A720200A688C65AA0221FDD2B61D13B979AC2D47C6E4E4D1DE24A97189BFE1DBAED813C9870CC6CC479A6B0FC0EC56B850D4F6BD1EE639A3A8CC466661063123758D33C8C309F234B6DB7FEDA553C41B0AE92642F84217D9937D1D7412A5A95483988EC85666B2F7D7EDBD4917E173087328775C6604A43D969CF827D9BF4C19EFB59BE104F797ED764D248E50B929A927572770C42DCFFABA02123FF929FFE14247E0813F071D114DBAA2DA46D12AAA830DEAD4274CBC89D728262F06489087008A6A029D8068013D162A17D00AB9D968E6A0C787CEFF661AB5DB159CEA885070DCA13B9883854A034B6036396F36E4DBE52D19CCE92C933515EACDAA2A0224411EF8DB68FD9F4E9A0B0B21F10B49D7547639E3B47964ACF867B4926B961DE551484304D8742FB5FCBCC826D3708FC4D95C144BF2CA293F37CF6DC1F1631E6380C706B4115E1E45E11D9927AD6F14C64EA32B36F67259E4C6C55CB06553D1EE5B6743F4C61DEA133A60F4346E33FCF949BC88B68A799F9664DE0EAD0FDA68D1FEDFA6151FCC4C4D9A2A7011AE54C8863BADBEF0D19EEBA89EC9720F30A4EFEBE9FAAE9563371DEB0D74421D55B2ADD825696B0CD3833370E47AC53FF8C44FABAD4E8983077E823010308F6AFD25B8C5558EF18B00B20297DA029DECDB76C09BBE054AF139B2D6B1B3FC3830108782AA37DA69271FD5BF97649D501A181D1255FF1A59EFDCFA6F34CABD36CB6BFC0231A24C50A812BBF3AC480805A7EE2FA611B47D69EF5EEFB464277E28A94B1C112523B5E363967BCC27EFB089A25AACCC976ABBBEB821753CC893B1F2E6BF3DBB2729688D9536CEC4EFE01C6309ED28AA5C67952E1DB41A34E6E7A97572A8BB36C43461BC63EE3B5C8FCED99E03B490421F4C4AE93157557670F41BF2A3FF48F9F3BF0998B2530A5458B9E9258160426D1D4FBA6A8E7EED703FBC1AA6A068A0667B81A5F0A90D65B032D5359A6D585B53E99EF5083B440A1AD086F41D5756CED978538DA0A2C9C25BE850BA2B97259EC869963D3F4BE61F703C205E551F3CCFFCDED45C36C58F304E8B94C285E5D697BDD4418D46C5F2088D17D2E9BB4AD06AA5E8945CD7BB5C8FDED2CC437965F6948985F0C97B463F4756CFFB59CAE83EF2198AA672DAB1118BC3464F9FF0C18DAC2012652CBC5569138BE1A8C1E16A6893E447EEDE9B90A8D84DF78A4497FC9190192FA1108584E0B4FB5DA5930B6FB663D32C68B9C71528E94D14961A7F724F4B6A2020142B05DE9F2F8B95A1FD2C52C344DD3178030B50834FE9BBB0119AD38EC1DB18C4CA7433F3DD21E3660B5AA4561A1CB80FD07EE61B4E1FA0C7AFB2621F332AE8B61D6BD6F81B3AFDB9B504A7CEEC004A1092E033E64A13F2FCBABF03FBFE07720A245B4DEA9571F3C6A7C9976400EF87ABCB71D1E57BF1B134B18D944FECDFA324DD881BED6EEBB4DAC01B0B1DBADF2E5F2428EE9B19EF70396C7AC5D1E567827CD75808B10D80C3D816EC451F7EAAE11EEDE025881286830B607D2A2260F8EDE82559FAE0A2AF57BAA7894C0E2B0A126FC0D65A2099D7DF02740918A18E5BAABE33A3A57AF29D606354590BDDB06FF2D2102E01F485A378EF3E8D58E7E9F08EED4A975C1616B97457BF22370FB87282F44C6753175B2D9C48D7E080F9872457EC949AA540A3C7060CEFD2F19DE825BAA7D899F91D69B5E7099505163FE5CA1927BA129CB1EB95121B7CB7DE0AE6935BE9CACF8E589EFD3A4E4B9FC66487A582F33BE976B6787F3791EC23EDE36653D2D282EFB445F5F7AD4D2D6CB9FBC0AD211C1E69290BCAEB6735075523FA060A384C5288173C265A818404530AD1DFC9FD5DF43E214B8BBBADB572AF9882C55DF75539446078FD8CD0AE5E5EB73A93DB5EDD586D394C73A0C7DBA093917A91097770B1AF13451D5D2A952780C9A097836EE57DC935D382790DAF2FA36D1852E117CCE90C91B0805FC0A30C993B6784AB042BB0B76F73698ECD8C506E4D077B5B83932DDD16736C9945BE21651F7A8365E0272FE8849DB75688487A08CF0D69E256E7A3D23C4CF6F279EA755C6EA0483F2FAC8727F1F30DA9C22E21C7CF1D6B821EC2B32C96E11A13B4AD7CDE96D7C2EE0F1CBEB33B246766CEBBA41C03B6FED915E2FCE631813AAF7841C0C41CCF2EA099BC1812C257EAC8CE7CC6C20DBAE44C6CD28046D74E5CAA9EDCCDE5A1D3935E67379D24FD6799315D7E0A35F758AA6AE0CEB87D9913C75A92F2EF003FBAF401ABF81B60502866ED4E707A270775015CC8349C08B145A0201C67DB853559C4E0358D14E367FC2CDF17D01A1C191A9A452A9932A693CF95176919AE8D80F6C7020424736438853945AB431363BA515CBDC00B795C2AFB51E0A1E76350986AD4F926324B990188356D144DE932A8FAD4C634B22000522094D5685EBEC4ACAED11B2FE09D4B17A5E5F9A6D6144427656DFAF62DAE79DAD6A64DC6462C16B5B84EF108686D719F8924FFB439B943EB91399D2593F5287DCB0BEF4A323216A86E62B20151426BCB89D718A38932476AD5D46B026403C2B8DCDB71FCD19DB20584560BBAE264136A9163656BD3FD54FAB6071EC2203484C1E42EFFAB4F94BF7C8C3C6E3E8398EFE96DB67F4C4E0237A05B26738A4986AB79CF85E43346E3DAE9403D19219A8EB105C5E1733AB7ADFBD7F73F88BC8288EE7163F7ECD9ED7D39A741B7FC9A37300C1BDC0F9FF320DCE9B38F0928BBDAC0A1D5540BEE71CE7A597C3044A5F1644173232452FA9FBC526BD3D6CE5C00040004000400040004000400040004
smlen = 2560
sm = 8CB18850E27D8416B88A9A71F4A66BDF447814DB6C82098C371B53F61600EF5DFD88E4FB34200207C3F6F55166AF4878D38FCA7E2DC18FE662E3EA491B58A86246CAE16090FB7ADA53B9A67B3D0E3787D3323EA921274C60CFFB19A889BCF0300FE10E242AAE025F374DD83FBE9D007C8B9D9D75574C74146331DDEC6F0E49C10DBAF15654897E33E2B4780DBA484224AA6FAC79015D5792FAA2D532BB7D239B11D91420B98690B1FBDE9632223927E0804BFB284368A426C414C3DB8EA82F0D246413861475ED2DCA9E80FB4F3C34FEF7528069AE1975AFC52AC5AD2CDBCA1459E140F655556093210D7905A1A1E6CEEAEF0194A0B2EAB2C1EE853484E715D2A1DB551FDC620D5331164C74CA4848B61D408D2F2A943FA09EFEB63D524691C99DCC0B22CC61B98E6FB8039E5E0B2D7DE2CAAA900A44184BD56C9F02141A3AE8AFC661E3E898ECD3004FDB0704272BA780CD5DE35153B6FE223843024273642DCF8E4B58BE2AB1F61668680084AA0B75A32E766C8AE5EB30D4E02A12E6798DEA40F80D8DDFAD2041A52922701C689F46F49F84CFC05ECA6D7D4C356D50B6A0BA61966245D45134D6A1F5197540A1C39C36BB0B78831AF3F5156E669FD9213B64E0CF1C5A31E88AE79AD61757EC67B551B9F0A760F646BF81F6B92403A62840CC29FA4F3949B3A9F0A9A4286EE7808A051BCD6B03F2C655DD4D180EC54FFA33016CC242FD84D50D0747EB75EBA3F66D0D76C65B009B3644DB65121414BBE1C1FB32C4EA1FFB1C10CD783D4EF679DA0CFABF3471330B3FB0CBBACE4CEF54C7B90D36C4D3CBC50EE00937CB860B6B24110A4EEBB1384EC52CD0760D13CBFBE0D2DB39D04EF80DC9831C39FB71E78F351E2C5F08D312E2F4A5EEEAFC8DCA17CDB1E863C7172AD405790A2B32840EE6EDC91AA403A30ED63BEC2B85109E36AA15E1D9E4347F12C31138CBA834DFDCFCF2602F102124D0C7EFFBCA3724233C9FC03BDAC2153CD797CFCDF8D308E6104ADAD138E6E7F903FE25A1F3A8FDE3CBACCCC92EDB1E0523FC0901E47921BA1AB0FEBB2F643A0CFC0FFC3DDE6017CAE449CAD8C0092734184B3FEDFC71E8871D01E4592B01C2133D85C4732C57D3ADC185044DFB7A01AE0919E273144B1A4FCD77D10C1D5FC53E3EAFEF87E77A0255C35FC3E5F33E36A7CD363E8CEBE1FD4ADF24CFC7CF79353D310211E90E3ECD46C8E204ED2F3D17DB185D3768E8FB09353979DD113E93C3573EB1F4F3FFFBEA0BD831F8A1D5833CAAF53BD61403D33A653C4305E50FECC515129C2E120140F245C3C9F1A5E04DE91E238BDB0A0884D44713B4C41BFFAEE07DFF74CDC02A73E4F4C7FAE8C7182AF4B30843E326EC613E34F94F17A1C04FE1B920A6F6992C5405992985C841DFEFE0493C50DA540AB32A8938F8C4FEF016345ECC06E4840E31FC792AD1F00FF4F4E845115C38031C8EE39A0B5F02121ACD274B1FE9CE40251A1303CB99DAF527D419E51FDDCD1D17433850DC64C9ADEFC9DED023391C701FF204FB03C9DD99CD7EF7FCD9D1F3AB3347CA14C2DAC78DF125F469E6C8CA32CB2C3A87E6BBFF9519491F87265EC98031A1C7113CA1E3CB37240DC7F1BE188722C30F802D5ADE24DEB4D626ED4E12A7F6D6E352DB2E158836C5DD99CC5C08B738320243364231B7F78021A825C2D733D68CCB35E7C33EDE01E30919E85637D630A2045F05E239FAEA2205BF2A16C59501CDE13511BCE9ACD2950C45D03EF3EE2853CFE433953DB0079FE426D2BFD294DDFC1E7EEAE0D925D2E91EA4E6171EFDEA78F521076DDFF204FD28E21FC610CDDD7D27540859D8E1300703D7E1D1E673D39A036C268EECB0F0D3FD2E2F22E985C6430840ED9D1F54E7C20EEDEAD9053B076E02EB038AC460C5401D0DD2B3D98BEF5533B53B5CD5F4183CE85201FA376A1A112BE03A233C75F9A4E17BD2ABF473D82C34072124F237371BD244353A2BC00C0FD0E80DB0E572161EC5E0CFBA09703F38C0AFD87B1BC9D607133A2066CF6BCF7AED4E243FC7A1F3642D4FCD591EF5FAD70358094AE146C2DBD173D57C233D2027D227DC793A671E9F0BA1E14BFD9EDACEECA228F9120E35360B15259935FE38503987DA0103FCC13DEE25D6ABE8A93A740AAA25170E01D9DD30BC052602423317083BF31DC8E8131B1516225F1AFDE1DBEEC832ED091EED7F36602A6E1B07EC1DC7DDD7C139CEEB7F1EE9F038277D38C72DA1D35002B12308D20BCE4A3770C9E816BB11D4046D2259FC8BED0A2A5B35F4DB92EB9A039530B9D73CD9A0E0A92402C75ADF64EE4DD79CEBFE2852D49CD73CDAB4C61AE34AC629CB73C3B11C1CC114DD1E093B10B5FBCBDCB810A5CD87DB4A0F3C09A33D62ED47FE0CF24C1BCA3E06D6D0114E23F6D8052C24E5AFFFAB2FA7F6FF18DA078A1228CB362DBDDF9B23FFFF9D1BDBC90CC4C113D818BA1A4C0C83C629FBFD18A71EB4F999EAB0CA642934E80AD3E11C4C0E403C15EF12040303E6ED28F027DD3A0294D7B13EAA03462F7C3C96319B04280C7DC266044BD077FA84145FCD3ED498CFBAFD6BC6A403A538CAC43A3DBDC6D52135CDB9F9311D90D940FFD1EE4AF577DD42308F0E0C3F1CE732226A1EEDF0CAD82AE973150CC522F7BC395C1A6A078BFDC0F6C612BF30FDF0F50ADFC39137A10E2A0761E923EF281D3610FFF624F89B25B6D962CEC839B4C67B01A5FE9C283BEC75DB5AC076D9E7EFA1F567D75BDB71F1BAE9872ED9182C0A2EFD30C09DC932E6E8331C3C75C2320847E201FE50276212B0CF691DDB2E1510D7CAEF21570340DDB5DB96F2D4E955E83AEF6FDFE52D1C0F5FE0861A060568C4EC349DD5ECC8EED1E1E924D341E3452B202294D998D28AC23BDECE2704DB722BBF0CE7FA71198ED01F1987C2A411B5D97123C7FDF00AD9347FF876D5E23C25E2F73B5E1B93D294D69AE5E8FF42EBDE1AEA3D7CC620E13BD611F7B9E649FC09E88F0B4427F6098CDC66E38C3EE7206739CC2922274615EB385E1C1EC36AED630E54E513C17EDD73DD332F2727CDF150DC342F7522312F46D6A108B2C01DC0E11FDEC152FE19EB5CC0F81DE4C5110A221DA424ECE1FC2FEDF341F7D5D444344ECC123FF4C3F0DDC43577D011C313E5E109CCD0F3F8EE1CE0C732396F1227C6733675D164CA910B063C94FB491A961FBD396D0F71EB7D153E016E0DEC36E4C1C03F81C94EDC06F79BEF1EEC46DAC33916050CCC87009820213BE7E379D611DEFE0646FBA0260D34E735CBD924E0BBFD54DB0CE01339212127F3F71010DAE3CCAA097CCB810688EED8089DEF8DE0C12660C84128E0F8DC19BCEB6E16120EB5C5E0D951FFD1CD8707B4EAFADA76E411222819B3CFF929E10EE51D213D392149C05ED9C6D596D123C57DFF82FB052DCC1E7CD8030DF9D20FC49CDB11FA13D5AA2683CDFCCDA5237CD0D30C51C28C1C960838C1A504492237EBB717CCD6F3E8FDD72DC75F135D2C831D7E2264E5470CACEE062B733B30D9ED35661D162BD63FC92839038D246814C80FF9E873E354C073EA2EEB4CF35D05A9DDC9251A33C434DF38B1397D1E0616EF176C2D720BC91FBA06C4CC71EB5B1278D74CC200040004000400040004000400040004

count = 15
seed = 9887F1FD854241A301EE0120645CD8E119B43F7BEE11F77A835E9ADF518C3A51CB76D86653FBE73AA716264C146797EE
mlen = 528
msg = 9B64813C058F07A09A796FD764604EAF58CE144363702896DF0AB5FF26D5DE000D14BB8FD358FF5532D3B909AB62C18AC30F1900F84EBD3F4F18BD532D16C7B3470F0F8BDF72938C916DB18BCF1429DC1635B1C152C5F89A9EDB17116C11815A6C06273A889132923DA908FF39F4940A840D3CB575DC4D637AAFD37968EC61FC4EA04B4C320491A73ECFBDD8E10F1DFE902FCCEF93DD287ED872F67146BB8CA5A6ADCF0350E8BBA7F2F9762C4AA748FCE19748EB17334146C152FD63FAE3DFBB1A2C2B3C78960369551FDAC5D54643BEEAA59C1FEB0C21DBBB19977D848CD82A7AE0005F45956E0FE4700F14FBAA0C12FB8C65A6AEC95C5A5C8E79A6DA9C4E446872575C06AE49A31B82245E1757C7CE84D6D5DF3F642D3434B7E1A15A8B8A9DB460826B6CDCA69022DBF87595B582DDBB90A81E09A13C2AB1C125E4435FF30ABC9C56A00EDFA979F79D9C895E800D2DD6372FAE5FAACD83ADF8A6D55279D52DF547E9BAB39D99076AD7D297371344D35BD584E0FB5932F92FD5183B9250CD180FC645BEF6028C405B0EF35DAF783428173F1F2482AA1363640F66AF0FE8ECACC0DAB84ABD2A1FB53AF44445698CF1DDF4C2EA214DD339BE004E75BF76E95CA5C16981ABA5540689C1C1F1DAF4D0F89D62CCB3496340D61E7D5F5156FD3EDD02EDFEC8FCDD0B231697B0E66F4A3AAF46117532F5EE2CB4D2B3B82B0BEAE0A45A482CE9A976CC99AA82BEB0FE08CB68C4
pk = 0542ECAB91EBDF53F87BF44FCE6481F2566C7BA2B39B5BE76B25F27DA7DC51BC1A2F212032074CEEC3A588C6824B4A89867FACE380296E532DB312C684A537CAD9F321CB78749143D6BF2BC98C1F07E3FD9765CEB07B7C9B8CC4C0423A09C517C4423119F2A68076401F4B78F7577B0C567275E08525EB2D41631C2FB4BA200DF4B7EDC402B80F3A5633FC5860DD0D8C32FBF17FF4F5B4EEAF8D947190842AD06E7196CBE450F303B7F19B78E740B1CBBB321262DAA0825E011CF37E4A6E79B8262540677E20E8F791BD4E020FE6DAEE76B9831016B17EDD7FF8BB35CAFBB57E12688C43EC6B317165328D29D1BD0BBA96D89EBDC620E5F3BF9E02341C3529E9E21825E9F2374246D4087B09042F0AE87AA3A03BEED7D6DD2B5D470ECD78324C3E512663B414EA2E40BBA8296CBAFD5E08B1D3B74006B739BF230C9BB1B2106D224DA69544F68476DAA154F40DE5C42EB8B20A5DBF331BF64761869F34B2630D708B579B934F586DDE5469D2713F07894B3A05EFDFB7CDA05113A6A39F0F3C5268C02F8FDBB2C4F6D818B3C141A7D1F1DAD57A25707157AAC6AF4F817800967426E9DC16E34EE9A22708388EF3E127BD355452A2C17B5F61EA913A588C7F76C63931535D8AED20B74D28225FB06640A2BFF40600B881B8CA49337E6EB1FD66FC57EEB41CFF1FD6B4E6E42C96646879EE291309C44E424855069960BFC9D7FB442DEED73E3550D4569E582F1E42D85604F24C4C5A0FF52E6724E4C66E5D2296801BFA586B96CA13074AC45A6C14BB9A8A3B326668E083AEDFDDCB494771CD5B3317A3E1449F2EC297EE812F528ADCB14582154C0B0A690B4D01EAC2723D8BCFFE54AF8FB5538C4A360E2717AC015BCF7D99299455DAEF3A5E7F392F51B32CE6EF9FBD4D2EECAEC29667F85B0D2D4037695BCFE827A260A0981E495B7E742C9C37089559C8FC4027ACDCE3483500437544F6967BF1DC6245D15F8FFE4344FC3ACDBA31B1688AF67DE5E983D339AF99ADC40BFF6E3E85DBBD4967633F53F694FA2A889C3E9C26A98D9F36F3CB833165EF4C17A6D1C92DF882962AFCA0620405EAFF303C3BBE15CBA5EC8AF91ED0D368B9DEA524CA873BA955C55AE48F83C84F4B015CDE727C0C960CD4564D942002E76499CEA1C40753E17BAB52C9049FC95CAFE15B6F0F0CC1BB8A7EF64F18704802ECDA687DAC0800A40F525118BB9393AEA2C1B026BC9B0273BE5F765CFFFD777AF7F14E7850E51385C3AFDF615E813D846FCBF8E0C0296A5A8C35646392AD7B7B08E6502F330579F0A6DFE9C62D4229B82E62EBCDE0CCAA2415BC2097A3302FD240E8DDD7204D3932D60B2E565D95726C20BCDC3B27E8CA55F82D4709811A52DE8EB8D5D3AB7FE7F2830E66710E938D7061C6D88FBC0A7C0B2CC0E60B3E67FB80676C101007B789256ED7324EEAF8206884CC4768C3968E9E87D1D2037E597A5EA6A33A04AFEEFFEE6C8A218C8D9711AAAA51192E29A5414916612E51B08A3F3E8C41CB4E3D1FDC4B0E4FD04DF82804B06D5CA1FB168C20C47DEC67A3D9C855B2380C745B81CA4EDF0B473F5C9B7252F903259799340E42626ABCB96073A423E0027D1B0706D7D3A0448EC545BBF2AE247ED8A7EDEFCB2E9411F2F18F9194792909D84CEDBD351C1E534576101708A5B5F7FC32ABB9912989ED322C1E8205E8550D6D29269B794CAC928475F811B194B4FC185634ED5B591F4344955570955FF9A69B2F55C6917160EEC2C265A99DA8592657820FBF3BCC01A82E4A74AD204930D64176B059D119CFECD96D17FB415CD2C5512F06BDE49AC2B32F652B94ECC6B59F2EB1CEECEDD277D15745C62040C634B83C030F9738B9D4CB7F602E2F3034D66594C96666283F957901D67AA2B381848E9CE9193F7543D592E543AAB2D1F7BA6F791B6197B220CFD3A4CD323CC7D2FCFD565A68258D2C24EEF24E576685B14D2969354D23435A906E08B862755A17BD4AA62C6514E17EF24158BCF540D4D5F9907D3EF05D381CBE0BB2D95E8DA1C851350261F90D94C34E2C2C5A7D9828FE2BCBD8E0A2A055F3BA4D99CDA1F82CA95452DEAD13EF2CE4B1AC41BE68E8D85AF7795FD1B89CCE8DCFCB5C507911010358A2A94710BB17D7CF565CC97B2F9CFD472084514079E4745618287B98CF34B8E8213B622415C4183C23570939FD8AD24EA93E7715206AEC89E1694D2ADF24FBB3F70CC4DE550AAA055B97C8D8AD55FF908A031DCBC33952D272C9C06D0B7DA9F2AB5B6C0D93697F2F1746CFB7AC2E73D865D60872F29516A7CCCEBA85A4116758208C97C052C0C7B7C5A72C85DE85EDF76EA0452C187CD4C824D1723984AC5493F22075E54075EE0E8B18CDC08D358D374A8A8882F03358B272267B14CA0964716850E5D4550580CD77D3234F51ECE45B455C5764CD68B1AC3C4426C915E8A41EA14E2E4EEA5263F8EA0019ADD80876457DCBCF3EE5FA4744020022007B3B819D07ECC3479CD38D0DB0AD2E65999C53A44DB84CC66317B234CC34CDD908E2843E573B02D6F1932CACA6965B516233CF243111746978694877F92CB96560F84294E2C4C97DC4500682659EBF37569954595C95541E432DB5D34967FC093A8E79E5A95E804ADD5EC43AA869F0F6772C23AAAB006BBA24266FAE88077952C1B134250DA5FB5CDC5084E724AAA0BEDCC0AB0060AF03C5829C6C6FEBB4FB7802CBABE670F5FF5C497BAE5CD94B8A49B33495BF49C8FF0F95877FAA7A7F1A281A4B3B268CCD9C292EA3CAD8BFEC8E11EBBCBFAB37D51A9510C674EAA53C42710798E6BD939A349CDAF728833AB02DEBFCDD48F7EBCAC1184E1E1A61186280CBDBB829148B19B0C94AD9DA57B2F7956721C087C1B927FEE285E9B075A07C2CD427F723E022050500040004000400040004000400040004
sk = 0500A800DC6B6403C69992BDAC6C88110606020C9B510617020900A4D815E287E2255372096005060802633736516C640200605156AA486C130A023909547BB1DD8265A333D8010100A91415AE066D9BBD00515203200509A300001851260121A88D0022020351C20202360312484137374AE05DB1CF00AB031C54B44F1B2B0024020987A904B70000100606423C0B4553A200A512456C12511E520703DD5151004E3606104B1D3B365837B7220048AB1807096054A8828AB50924C4121B0F0617E303C4027EB436946C05360C5D1E00A7090A530924063E3F66000CE409145ACCEB135164003B0102A80B1E0136CFB80924B901C20A3C5752BED00B51BA5700D81E2BF0510E391C36005101059802E200B40F002157184357243E5A58384109512A1E13000036230254A41E87E946A5B15606C3A9026C0442A5BD1C6C26A28EB4124B5AA21400A23609404000A257000800195301273787A226130800620C440025ABAB00BA65B5BA360041155300132A1B18008FACB71E06006D51A900D3519221084E0B1A87003C0347B80274010024EB0ABD1C1B5453A30015180058974EF476D147373BB96884DAFBF5A88BE434D65053F810AC59189FCEA3F80B795BCCF986F962AE58D11D1A0ED69D0F994C98B9D237FA60911CC1A1B1C5CDCD65BDB7FB022F84330F63EAA40BA329094EEDEF984AFC50957F766C9BD7C5C6598F878AA2B50954ACDB167E070750457B676271DA5A191AA7AE4B919430F90042ECAB91EBDF53F87BF44FCE6481F2566C7BA2B39B5BE76B25F27DA7DC51BC1A2F212032074CEEC3A588C6824B4A89867FACE380296E532DB312C684A537CAD9F321CB78749143D6BF2BC98C1F07E3FD9765CEB07B7C9B8CC4C0423A09C517C4423119F2A68076401F4B78F7577B0C567275E08525EB2D41631C2FB4BA200DF4B7EDC402B80F3A5633FC5860DD0D8C32FBF17FF4F5B4EEAF8D947190842AD06E7196CBE450F303B7F19B78E740B1CBBB321262DAA0825E011CF37E4A6E79B8262540677E20E8F791BD4E020FE6DAEE76B9831016B17EDD7FF8BB35CAFBB57E12688C43EC6B317165328D29D1BD0BBA96D89EBDC620E5F3BF9E02341C3529E9E21825E9F2374246D4087B09042F0AE87AA3A03BEED7D6DD2B5D470ECD78324C3E512663B414EA2E40BBA8296CBAFD5E08B1D3B74006B739BF230C9BB1B2106D224DA69544F68476DAA154F40DE5C42EB8B20A5DBF331BF64761869F34B2630D708B579B934F586DDE5469D2713F07894B3A05EFDFB7CDA05113A6A39F0F3C5268C02F8FDBB2C4F6D818B3C141A7D1F1DAD57A25707157AAC6AF4F817800967426E9DC16E34EE9A22708388EF3E127BD355452A2C17B5F61EA913A588C7F76C63931535D8AED20B74D28225FB06640A2BFF40600B881B8CA49337E6EB1FD66FC57EEB41CFF1FD6B4E6E42C96646879EE291309C44E424855069960BFC9D7FB442DEED73E3550D4569E582F1E42D85604F24C4C5A0FF52E6724E4C66E5D2296801BFA586B96CA13074AC45A6C14BB9A8A3B326668E083AEDFDDCB494771CD5B3317A3E1449F2EC297EE812F528ADCB14582154C0B0A690B4D01EAC2723D8BCFFE54AF8FB5538C4A360E2717AC015BCF7D99299455DAEF3A5E7F392F51B32CE6EF9FBD4D2EECAEC29667F85B0D2D4037695BCFE827A260A0981E495B7E742C9C37089559C8FC4027ACDCE3483500437544F6967BF1DC6245D15F8FFE4344FC3ACDBA31B1688AF67DE5E983D339AF99ADC40BFF6E3E85DBBD4967633F53F694FA2A889C3E9C26A98D9F36F3CB833165EF4C17A6D1C92DF882962AFCA0620405EAFF303C3BBE15CBA5EC8AF91ED0D368B9DEA524CA873BA955C55AE48F83C84F4B015CDE727C0C960CD4564D942002E76499CEA1C40753E17BAB52C9049FC95CAFE15B6F0F0CC1BB8A7EF64F18704802ECDA687DAC0800A40F525118BB9393AEA2C1B026BC9B0273BE5F765CFFFD777AF7F14E7850E51385C3AFDF615E813D846FCBF8E0C0296A5A8C35646392AD7B7B08E6502F330579F0A6DFE9C62D4229B82E62EBCDE0CCAA2415BC2097A3302FD240E8DDD7204D3932D60B2E565D95726C20BCDC3B27E8CA55F82D4709811A52DE8EB8D5D3AB7FE7F2830E66710E938D7061C6D88FBC0A7C0B2CC0E60B3E67FB80676C101007B789256ED7324EEAF8206884CC4768C3968E9E87D1D2037E597A5EA6A33A04AFEEFFEE6C8A218C8D9711AAAA51192E29A5414916612E51B08A3F3E8C41CB4E3D1FDC4B0E4FD04DF82804B06D5CA1FB168C20C47DEC67A3D9C855B2380C745B81CA4EDF0B473F5C9B7252F903259799340E42626ABCB96073A423E0027D1B0706D7D3A0448EC545BBF2AE247ED8A7EDEFCB2E9411F2F18F9194792909D84CEDBD351C1E534576101708A5B5F7FC32ABB9912989ED322C1E8205E8550D6D29269B794CAC928475F811B194B4FC185634ED5B591F4344955570955FF9A69B2F55C6917160EEC2C265A99DA8592657820FBF3BCC01A82E4A74AD204930D64176B059D119CFECD96D17FB415CD2C5512F06BDE49AC2B32F652B94ECC6B59F2EB1CEECEDD277D15745C62040C634B83C030F9738B9D4CB7F602E2F3034D66594C96666283F957901D67AA2B381848E9CE9193F7543D592E543AAB2D1F7BA6F791B6197B220CFD3A4CD323CC7D2FCFD565A68258D2C24EEF24E576685B14D2969354D23435A906E08B862755A17BD4AA62C6514E17EF24158BCF540D4D5F9907D3EF05D381CBE0BB2D95E8DA1C851350261F90D94C34E2C2C5A7D9828FE2BCBD8E0A2A055F3BA4D99CDA1F82CA95452DEAD13EF2CE4B1AC41BE68E8D85AF7795FD1B89CCE8DCFCB5C507911010358A2A94710BB17D7CF565CC97B2F9CFD472084514079E4745618287B98CF34B8E8213B622415C4183C23570939FD8AD24EA93E7715206AEC89E1694D2ADF24FBB3F70CC4DE550AAA055B97C8D8AD55FF908A031DCBC33952D272C9C06D0B7DA9F2AB5B6C0D93697F2F1746CFB7AC2E73D865D60872F29516A7CCCEBA85A4116758208C97C052C0C7B7C5A72C85DE85EDF76EA0452C187CD4C824D1723984AC5493F22075E54075EE0E8B18CDC08D358D374A8A8882F03358B272267B14CA0964716850E5D4550580CD77D3234F51ECE45B455C5764CD68B1AC3C4426C915E8A41EA14E2E4EEA5263F8EA0019ADD80876457DCBCF3EE5FA4744020022007B3B819D07ECC3479CD38D0DB0AD2E65999C53A44DB84CC66317B234CC34CDD908E2843E573B02D6F1932CACA6965B516233CF243111746978694877F92CB96560F84294E2C4C97DC4500682659EBF37569954595C95541E432DB5D34967FC093A8E79E5A95E804ADD5EC43AA869F0F6772C23AAAB006BBA24266FAE88077952C1B134250DA5FB5CDC5084E724AAA0BEDCC0AB0060AF03C5829C6C6FEBB4FB7802CBABE670F5FF5C497BAE5CD94B8A49B33495BF49C8FF0F95877FAA7A7F1A281A4B3B268CCD9C292EA3CAD8BFEC8E11EBBCBFAB37D51A9510C674EAA53C42710798E6BD939A349CDAF728833AB02DEBFCDD48F7EBCAC1184E1E1A61186280CBDBB829148B19B0C94AD9DA57B2F7956721C087C1B927FEE285E9B075A07C2CD427F723E022050500040004000400040004000400040004
smlen = 2593
sm = 9B64813C058F07A09A796FD764604EAF58CE144363702896DF0AB5FF26D5DE000D14BB8FD358FF5532D3B909AB62C18AC30F1900F84EBD3F4F18BD532D16C7B3470F0F8BDF72938C916DB18BCF1429DC1635B1C152C5F89A9EDB17116C11815A6C06273A889132923DA908FF39F4940A840D3CB575DC4D637AAFD37968EC61FC4EA04B4C320491A73ECFBDD8E10F1DFE902FCCEF93DD287ED872F67146BB8CA5A6ADCF0350E8BBA7F2F9762C4AA748FCE19748EB17334146C152FD63FAE3DFBB1A2C2B3C78960369551FDAC5D54643BEEAA59C1FEB0C21DBBB19977D848CD82A7AE0005F45956E0FE4700F14FBAA0C12FB8C65A6AEC95C5A5C8E79A6DA9C4E446872575C06AE49A31B82245E1757C7CE84D6D5DF3F642D3434B7E1A15A8B8A9DB460826B6CDCA69022DBF87595B582DDBB90A81E09A13C2AB1C125E4435FF30ABC9C56A00EDFA979F79D9C895E800D2DD6372FAE5FAACD83ADF8A6D55279D52DF547E9BAB39D99076AD7D297371344D35BD584E0FB5932F92FD5183B9250CD180FC645BEF6028C405B0EF35DAF783428173F1F2482AA1363640F66AF0FE8ECACC0DAB84ABD2A1FB53AF44445698CF1DDF4C2EA214DD339BE004E75BF76E95CA5C16981ABA5540689C1C1F1DAF4D0F89D62CCB3496340D61E7D5F5156FD3EDD02EDFEC8FCDD0B231697B0E66F4A3AAF46117532F5EE2CB4D2B3B82B0BEAE0A45A482CE9A976CC99AA82BEB0FE08CB68C405B1CD6B060224B9D99113083F79CBE5EEB605B40178E64038B5140F152EC7ABF2D0F2F9189934AF1F5EC4B7C5201F6B041EE6F63BF6FEA01B433CFBC3CDCDBFD15401830712136FF6761147F83000331EF72D17D7FFEF67DB221A172BF202E8E72D1646F40ADA0233F1E362DAB7307FFB85037330852AD13CEDD509264200F0003DF50B333139E2DC33EE4EF0F0350CCECB0737317F31E9F1B7221B22F0C485C51A2DAA23EED8DB0A25153BF9F6CC8C0A1516383816D8D2C30A3D02D335ECA2290C1588DFDF0760D4EB1CE5D4BD3F38E57516CCFA1BDB44287F0218F7BC1305C4B9D163D9C73DD1327D3D74DED916CE01410284384D1B3107AB3F1F307715C4ECDEE8FF27AADFC6CF50D0B73176D6493D5DC5242FC33379EE6CC3CDC38A12323E0ED018CB4D0F72E76ED67E2EB43711F3D302FB1DBE1F0AEB48F550142831CD3FB81D55D0FFF2D32C3136DCD05EDEE8E07DF039C4B9C8F6227D0F49F774EAFFCC0B3F39C1F7CAC9C36F3A47CAC334EBE7580FA1C884341C2990F0FEDE69EE9CCBDC2D97DABCE4F334AFD3BC1275EE7C1EDEFAE5F5C522701F6FC253E09C32C0E97A1F08F27ADDE50354014F2814D35DC754EA751943C0221AB93021EBD91BC02863F4CCD3603739F1C6E8EB0364DEC20BCAF3CFEBE5FF4A2844FD472976DF11108CEC490F94FEDDE73F00D23FBF2C4B1813FDA2FC061B85273331042B8E16A0C23D2FBB2F5BF815D5A4D74BC55FC946E492C689F8DAEACA20672B98E7E0C2AD0B3BFC73164E0201092CC8CFFFAB34C9C05C0F7DF0F21891EFFAE4B6DF4B35500A4D1B651B1C341D2E21E7CCFE290116F24FD2BB359EDCA53E34C15617FBF3A61571DE7A2219CEAA04E327FAF8D3F29208FBE84A3AE2CCA73D12F8A029622C29E0540D4AF57AC948C5041A12358705D4CEAFDF221A5DE42CF70DC2AF25CDC5C539AFDD872DED2E71017803FA2A8AF3BA2496392DE7ADC5D115BC169A18E6C86809FE268C227B110616E2149439B9F5C8D012E4C50078C4AB10CEF1972D471640328DEA6E05F936BA030B314ADD762D05FCC8D8AAE01E1DECEC780C8B10A1C813046F166702D8E6CB18F20779D870CBAAE7591BF72BF3D625CF421EF4DB841D87E7542CA603C801DFFD2C3F742F5728AFE2E41D05CDE52E98E31ECD9608CFD43935B8D321DEA2CABE00B8FFAC324A0E6FDF13F1343E213568E81B2AC22F91C0D1C41A3E8636EAD51F1AB8CE03FB8CEDD6E42FF4120D07D041E56119100D4615D4E576CF76D312F894C5691A47C7391869D328F18F2FCDDF1500381238EF4AEDFC06391724F83EF7E90BBF2C49FB7CD791D187EC34F1AE093E1716004E26CBD8D93A4CD5A0FDE51D66D6E30A82E4440BAEECDA3B583AB7F170DB3CE01B155DC7EED23EFF8A2625C9B92E70063C041DEE10E1FECE81C8792964DA542318D7EACBD1CBCB20EAD7760811D5831FE013D6E9680A642FBBFFB83E823BD528DC01350519384ACC42D5150C76F3351593D3CA3884E851C99D20B92695C77A2450364B30BAFF832F5A3573FCA0F06F1649269CFB471B5228B62B29D63305A31F150694C58934FF03231A88199BC6BDC10DCF001DEAF338239D2A3506A9E454F3CF2AE709231A83E4C63C12D8B61DDED9AFFEEB02F41F763D9415C91DC8219BCA54FA2DD485FE450930C1B81511FF8E07ECEC642D1926CC2D24CA9E110221F7EEE11EE6D72031A5E84D14462E1BD45FEBD0F1611C83C5E625B4182B16553F8BEF8EDCD6387AEF96D19C0C79D5033B3FEFA50ED3322C37C7E481D7F319EFD292FC0EF1A8274DF22904D521EF294E08E830C1D74F0AB90EFAE26AF3BD360F3650054E0027CEF0EAC83B9A35972811FBAF22A53055FA1CF509C3613F5009573ED9D5693B2804B8D46B09F1323EEDCCE35523E82682C580082DF8332338F4D72FAEC85BFAFD33391C652E852578219C1748F50806AEFFEDC893EF9E073728CDF8D2079B2E1E13CF09133C81FD0DD4B5F7A535BA2B4128F7F23DD67B067C339217C1C6B510323BF9FDF6E56EC903F4C3EDE1DB8303D8E01524542D3B2F5E32F8E2D51A52FD4B2E1DE8D8D2DEDEB3DB99FE9E2976FB8A3973002BCDA612101BA8CEA210F80BB7158F044F3F7FFA65FE4F357015020C8AF82709EFFE84E44B28FFEDB010172CE3F4AF212A236FC178E30F118ECD74DCDC1FDE1617F473EEDFD33BCD4B3D61380ECA60EB080706D83BC8C2DC672957FE381CC13C851283ED263FD8D085130B21CEC4372519151C29D906BB01DD1BCF016921DD2671DF80D4A3F737E3DA1FAF2FD33231D0BEDD9BFB3629820D11D3FEFF01FD21CD420FCD0B61FD4E3EBFE2E70D4D2C53EE30CA46C2D5C939C7E8FB84C4DED3D110ABEA15F693140C1C71E761DD223E5F16BECE762C03E2F63DA0F44DC61CF8B31B74E14117512E1FF8442582F300E196DD143E49DC46140F236D37E7096E09EDC87B2732DA0814FCC1950A4C1B7AF8B3241DDC16DA57064BDE41D0243DC1F1CF04A50DC8D8EDD7D13196F5EED8691389C6BA382205D2EDF7F97325982FC10830D53503AF1E1B116404F8FD15F88E37E6E4F83DC631A9C82E1D760E29F1C517C8DCD704F9FCC8D404D82C11DFD69F0E95E253FE9BD1713267D2AE343534A52EC8C7A7E092DBDC1A322661DC74D4D231661C970D7B0447DBD1E9B40A90CA29E7191B3B068ED848D585DBD523D118F03C56F4AAE4A027F335E1C1D3D8DD3D6839E93D5122A8CF501EA2EEF7E274CC00F597C6F5F3392C51C121D416232C002C0C43D7DFDA1C0DFE241AE6091E35FC62172F06C7D82BF878F6F1E3B5D293E233EACA3721E263318DF7AB27D1E24104EDD3F00C980206EADB08912189CD940F500C14CAECECA8ECF2C2FFDC9F31F8FB55CC130A00040004000400040004000400040004

count = 16
seed = 5B485527C3B9A5E5B7579950049CD357975D4BCFEF83FE33C087ACBFCC10A0BE4225E7F8A5F77203B5FC7C0B5FC0E78B
mlen = 561
msg = 922320F7439E492F13C272A5738FF7122DD7A6B2832632E1F7A653FEF3B8639BCB9E84F482F22A948EA17DDE6958489593D2CB268BB52DF8ED612F2317BD6847D1622CF0532CB499ADC432233B93B6F7B1866B38975AC87859AC49F91E8D235846775F9E6E6D052339C741EF6178016EDB3D0B1E3F3536667B3EA2D489F88D254B8582421A31461374F465D7AD62E896BE0857134707A70477FABC09FE0A5CC3B3F32911F5FF3806B878205525AF69007F50535DF05C33AF3B0D00E297AC7EAA012E1D863DD5DD5FA47FB09467DBAD8BC42EDBAB42A9625BFDB9FE578343297506A3B71CDC8D5919955AF4605FCB0C7164D96A187AFF65D0F6210FEF2D11BA08D90C4458542BE72E084577BE9E451B8B6F4909884BCC5D25316ADCCD0925664D4D91C2E56433C1B68C632B0CA56D856DF1EDD5E113D1F026B30DAC4FD648A504F8F6809C701C97BCAC2B99286CEF5C1C923200B1BF6141EE1CFC51C5E14554BC02D7E058970254D2C02948360ABC4DFB439E66946A8AD615147BD8A6CB0886211E8B15DFF3C72B6F8908CE56BBC1B40E838103202E9F188D98E07555DB61778F895F76FBD838B6D14209D28EB393668924AC0E61072CBD9F93B864904FF4302DCEA131B2CA16BB04959ACEE096B1963CE07F59AB505FCC8D89FE08FC58751965F2F5CA753D76D58705652D3B1505E0F720EDE3142DE9776FFE4AA0C8A25E76C7A04843377C59F1002844E89189E22F621467B813A98BF07540A1649264F14A6844D65692617F7A4D93FA9A23829E256626
pk = 051D2BBA4EF7A60E567C0E45C7D670280A04E820C337CF57ED9AC7899DED128CBA6EE5E97792B51012EDB53219C38F0E44CF16C69B727000497D839C2C49A554A2E720DE28C64E94CCB05CA5A98E089914CE99FE3975A70CB54B235C1933E92A686586575902171ACCFAE9629815FF3533EA7BFCC7193DE38DEC677DEFF3FC50B41DABFC94BA7548C6C722039EA1FAA96571DCF4EB0E6CBF7E0E51E95242FD0B17A7D094E5199E427398AB5F94222C95665433DB4D6C172D713D7260E711DB02B193512E552321FE53EB001CD05ECEF2E8C0DAF96D7B7BA1944F9668C10AEC814F9D82F8A35949E4F02093E4558AC09886AB648F731B4015EC04FFADBB26ECFFEAF009F1BA3913D09F990174B27BE343C0C0788C50D6A7842767475B9B6FFBD460E0663BDA8588C2AB9475E4E3DEEA9ED25475D843B2E74E4378A1B62FEFBD8E2BFCA2858EAD41BF5D100F07741809D11D9482DD3AA2CC39135C90177B28C6C73BA9127AC9F6BD3C850B9E95264337C51B41DB254869C832D8E1A5BF030B03E2620639C23203B77581EC6F917C74B3E7859CF0B08D47A38964AEC96BDAD26B6D7A3F95C8B8DCF605551E4AC4AE3FF97D0BBC639EE878DD9DBC55C7A587D3F549CEEF0569448D9C232CDA0DD65AAD49761AB587E38CFC41E9A5E4E0636D1466E4F5070A395E08CF7640F6C84871E855CC821E312F5300927CB322EBB2A325D1BD805A1758D8E0C771E28349EE568E20D423E1739E838E5698176FFC0DDFC30C765A37BD22447A1AA0542DA384CD86898DAC38025332CC6EC334B3296DB85BE248E05C89AFE7274CA75A625F1C384BC5532C3695F77E85276CC119CE51A67817CCA5B780D29C4F6074E2ACC75B809A6BF9EDA01A454E79D43717687259D1CA8D5A88CFC60AF0FAD437975021F32EBD80A5516ACC2376F7274283F9F7AA797A251224361FB97A864DB37033ADAD082F1BC033F108C406361E8B04DB68982ECD19D1FF0BE50C25A87CCE058DB3C08BD3DBEB7D39A3D49913EC00083D17C538AA84037C7EEC8E2EDE90DF0F0C865E9269D1AEA966082417EFE8B0EE1DFA19EE0F9F0E07BCA52157136B3EA8D2729D63509B20C2E2C54E1F1CC2AD4426E04D2431D2CAFA6039D77FC5710745298BDBA9AFB5B19CC4D1993B59921FA16C2C86C453AB9A7E90D70BF0330DFCAD8A4DE8C76F81483A6F55B7952F0D341C439951A663917BAE2F6321E15E6A9D3F0AC2A5092C27CC4BD68781EBEB3952A26D9659DC4F876199C81087D39DD0BFA2424E6F9ADE761696E3507BEB38A2D55889B25CC72A5A136B277AAFB58BD2B3718E5B1C530719D6003BCD92D3E41A9FFBA56D07590DFF828B29A784E4DA4FF1A68118FA26F7FB801A7F248293BD25F4E001C4A93D489CD637307F1A867A1D006485ADA95BE5DE92088F07CBE8309CE4BFF716C4AD660783268DF7A04ECD145CD9A7F4340C27BD41965A88F6AB56549955C778F3B808C200ACA17520D280524B2DF8D3DF5C8D849E5865BB78EBE436ED8511C3E7F47B590CDA4704DF47A5DEF6B07F9CDAA01FC2BC4D5E3AE126B7A75E3CADF8C2D00290FE07CB100FBA0AF25B09957D195D59A6A16CD01195BA7A1639586B8D03EC3A30820A52B0685BD3BD7133CA7BA1D02A3F9E9FEC2506EBB08FD72CAB053192F58A7A0B2B7A4DAA07AEAA5EB3DB22CA459D3388C7F93B59B419AB2745388533580531D19C577EB12E4A2135AB768D633579266EBBB6B0C22A7005347C899CC253FBBD4ED88577DD6B01ECA6C2911CF1A7ACE0B4AA1BAC0718E184096EA359E4E29C9D801896308E22536C30137458AE620850031ADF1B611943A1B4335BB0E40C2BAE2C8E451F723A5AF62304CABB28FFFC1DB593F82B494D34CA629CC690611279E48191722ECA213D8F7A70FA44EC8A8BC7D705DBC503F58B57AA51444F622128C05D2A5DA9C42C0AA2EA62D22BDFDF9FCEF6A099820B4CB4889322A0B54E2DF74F78EDEC3A191B8C5E29828ACC542AC06EA3F6CB990572ABF616EF891DC7B2EE475281ED3AF71D8647620F7B75D9CF0C4EE6AE365C7558C71F257AC259173F3F5B6767A562BFEF49313D73235829F78B74F5176427FBD5F7222A49436CD7D81D2A805E1B3C098D57F8B062CE05FA6E74FB62445777FD13A201AF35081454CEB6BF01B7E8FAE0A2FBC62BFF14F8625A533D926F0FFAC0F62D95379DE90B9ACDA8BCBC5C28587A5CDD4962F05DF9CF910FF28123D97668BD47B1FFA04C7F646C22C9311FF0115F74C5928F3EF172A41A81DE98060516342FCC1E1BA8A8B9EEEC6FEA75A9A2809EF9FD020BEE1E615BEBA231997D2F6DEC4C6784936CCCD4F6CF55CD76606F6BD5509A6D3EBBA027C0BEAFFE88999842A9231F699C43ABB34538F414D50AEDF0253EF415161B48BC9BDF5CE8A0DB41A60211E2BF429276D485E618630874F7A16BB28CC73E5DCB177A23D5EDF998AB9B128825346DDF1B9BE71723D9CF9545CB12F29D226F25DDD41ED3AC91C2FEC19C7BC7FC610574A3BC6C96FB73BAB3C9DB50135B8F52A31B74C51F96EC9BD4D8A4E656A5EBE826ABE62BB66C7E3145F69E896182FAFC1F0B3F91B98801276A0F9E736BDAD382E359F76B9BAE5B23E1DCD76EC1440F6A3F215691A45170B5678887CD0F8D48078365BADCC2827FAD6C64A9C99B8FC03342AC9FB86AA7856A90C57F306B29222B3FD7D45D9C753F360C262F04CA6CE6EBE93506B198B4C818F0413E2CBE994157E253297DFBFC711D5097E19A371DC977C8319C2B3F7A9289823E299E9D4C0E012772EBD614331931161604B0CA8B887406C12779C1DF59DBBB73CF510AD8CD5D4479CD996A585129DEDBBE51725828F3B6577993778029BCF77DF185FA561132E4969961A9FD66E800040004000400040004000400040004
sk = 0553146C4804E1DD71030751BD0625140500E88400133760511222A6D2010FA2A445895D01025A2DC0C212364518BF00B40345757B1BB0AB54A3005A02A26B01B136AEA3066600378A1E8F213EA67263580300BD060B60A402A93374081269510501AB3742123B1814390CE4A50004093C0056001420526DA204872D5A0716000103001C3F0221C32112006EA924DE010A3500EDB40900A2210B2D1BA30009876351030356B703AE10236C00BF00528A55A5B3140228241804DCA74800990C00021200A21DB81214634E093CA1CF122F873712DE121C0B0018AE5438073C0842374B00A325034AB5A206511D1B26803E017B0292E25100C0A26E0099C9861BBE6FA499360A1E363B01202173392103A5086CB40939361E06A4C39F10D53E56301F5730A28F1D72AC64370903A82D381272001E62562453008709B42E242DC49151AB006300011B03061D36639F0B4302EA0B510957A813092D0B090A090B54066C1D3C07A2361C0138878D03123637121D00538D4572520606053A2D0666403C7044B41256140F0256BF1A010C0FBFA20508006E00005C001B0388F9248AFBEE7AA831A75F182E61C245E3FBFAFA0FD777F722C2A07C73713531A6A230BD5B6E96EFDFBEEA316826512AD6B1CB7EA7AA08C1BB9472D089301CB83BF061B58BE8C7DD232205A123FB38B537044723A995530EBD9F9BD7AFCE9067B61F96B091221E9DAB823DB5E18B55A99944A9C7C63BE95881F4A449417181EC33001D2BBA4EF7A60E567C0E45C7D670280A04E820C337CF57ED9AC7899DED128CBA6EE5E97792B51012EDB53219C38F0E44CF16C69B727000497D839C2C49A554A2E720DE28C64E94CCB05CA5A98E089914CE99FE3975A70CB54B235C1933E92A686586575902171ACCFAE9629815FF3533EA7BFCC7193DE38DEC677DEFF3FC50B41DABFC94BA7548C6C722039EA1FAA96571DCF4EB0E6CBF7E0E51E95242FD0B17A7D094E5199E427398AB5F94222C95665433DB4D6C172D713D7260E711DB02B193512E552321FE53EB001CD05ECEF2E8C0DAF96D7B7BA1944F9668C10AEC814F9D82F8A35949E4F02093E4558AC09886AB648F731B4015EC04FFADBB26ECFFEAF009F1BA3913D09F990174B27BE343C0C0788C50D6A7842767475B9B6FFBD460E0663BDA8588C2AB9475E4E3DEEA9ED25475D843B2E74E4378A1B62FEFBD8E2BFCA2858EAD41BF5D100F07741809D11D9482DD3AA2CC39135C90177B28C6C73BA9127AC9F6BD3C850B9E95264337C51B41DB254869C832D8E1A5BF030B03E2620639C23203B77581EC6F917C74B3E7859CF0B08D47A38964AEC96BDAD26B6D7A3F95C8B8DCF605551E4AC4AE3FF97D0BBC639EE878DD9DBC55C7A587D3F549CEEF0569448D9C232CDA0DD65AAD49761AB587E38CFC41E9A5E4E0636D1466E4F5070A395E08CF7640F6C84871E855CC821E312F5300927CB322EBB2A325D1BD805A1758D8E0C771E28349EE568E20D423E1739E838E5698176FFC0DDFC30C765A37BD22447A1AA0542DA384CD86898DAC38025332CC6EC334B3296DB85BE248E05C89AFE7274CA75A625F1C384BC5532C3695F77E85276CC119CE51A67817CCA5B780D29C4F6074E2ACC75B809A6BF9EDA01A454E79D43717687259D1CA8D5A88CFC60AF0FAD437975021F32EBD80A5516ACC2376F7274283F9F7AA797A251224361FB97A864DB37033ADAD082F1BC033F108C406361E8B04DB68982ECD19D1FF0BE50C25A87CCE058DB3C08BD3DBEB7D39A3D49913EC00083D17C538AA84037C7EEC8E2EDE90DF0F0C865E9269D1AEA966082417EFE8B0EE1DFA19EE0F9F0E07BCA52157136B3EA8D2729D63509B20C2E2C54E1F1CC2AD4426E04D2431D2CAFA6039D77FC5710745298BDBA9AFB5B19CC4D1993B59921FA16C2C86C453AB9A7E90D70BF0330DFCAD8A4DE8C76F81483A6F55B7952F0D341C439951A663917BAE2F6321E15E6A9D3F0AC2A5092C27CC4BD68781EBEB3952A26D9659DC4F876199C81087D39DD0BFA2424E6F9ADE761696E3507BEB38A2D55889B25CC72A5A136B277AAFB58BD2B3718E5B1C530719D6003BCD92D3E41A9FFBA56D07590DFF828B29A784E4DA4FF1A68118FA26F7FB801A7F248293BD25F4E001C4A93D489CD637307F1A867A1D006485ADA95BE5DE92088F07CBE8309CE4BFF716C4AD660783268DF7A04ECD145CD9A7F4340C27BD41965A88F6AB56549955C778F3B808C200ACA17520D280524B2DF8D3DF5C8D849E5865BB78EBE436ED8511C3E7F47B590CDA4704DF47A5DEF6B07F9CDAA01FC2BC4D5E3AE126B7A75E3CADF8C2D00290FE07CB100FBA0AF25B09957D195D59A6A16CD01195BA7A1639586B8D03EC3A30820A52B0685BD3BD7133CA7BA1D02A3F9E9FEC2506EBB08FD72CAB053192F58A7A0B2B7A4DAA07AEAA5EB3DB22CA459D3388C7F93B59B419AB2745388533580531D19C577EB12E4A2135AB768D633579266EBBB6B0C22A7005347C899CC253FBBD4ED88577DD6B01ECA6C2911CF1A7ACE0B4AA1BAC0718E184096EA359E4E29C9D801896308E22536C30137458AE620850031ADF1B611943A1B4335BB0E40C2BAE2C8E451F723A5AF62304CABB28FFFC1DB593F82B494D34CA629CC690611279E48191722ECA213D8F7A70FA44EC8A8BC7D705DBC503F58B57AA51444F622128C05D2A5DA9C42C0AA2EA62D22BDFDF9FCEF6A099820B4CB4889322A0B54E2DF74F78EDEC3A191B8C5E29828ACC542AC06EA3F6CB990572ABF616EF891DC7B2EE475281ED3AF71D8647620F7B75D9CF0C4EE6AE365C7558C71F257AC259173F3F5B6767A562BFEF49313D73235829F78B74F5176427FBD5F7222A49436CD7D81D2A805E1B3C098D57F8B062CE05FA6E74FB62445777FD13A201AF35081454CEB6BF01B7E8FAE0A2FBC62BFF14F8625A533D926F0FFAC0F62D95379DE90B9ACDA8BCBC5C28587A5CDD4962F05DF9CF910FF28123D97668BD47B1FFA04C7F646C22C9311FF0115F74C5928F3EF172A41A81DE98060516342FCC1E1BA8A8B9EEEC6FEA75A9A2809EF9FD020BEE1E615BEBA231997D2F6DEC4C6784936CCCD4F6CF55CD76606F6BD5509A6D3EBBA027C0BEAFFE88999842A9231F699C43ABB34538F414D50AEDF0253EF415161B48BC9BDF5CE8A0DB41A60211E2BF429276D485E618630874F7A16BB28CC73E5DCB177A23D5EDF998AB9B128825346DDF1B9BE71723D9CF9545CB12F29D226F25DDD41ED3AC91C2FEC19C7BC7FC610574A3BC6C96FB73BAB3C9DB50135B8F52A31B74C51F96EC9BD4D8A4E656A5EBE826ABE62BB66C7E3145F69E896182FAFC1F0B3F91B98801276A0F9E736BDAD382E359F76B9BAE5B23E1DCD76EC1440F6A3F215691A45170B5678887CD0F8D48078365BADCC2827FAD6C64A9C99B8FC03342AC9FB86AA7856A90C57F306B29222B3FD7D45D9C753F360C262F04CA6CE6EBE93506B198B4C818F0413E2CBE994157E253297DFBFC711D5097E19A371DC977C8319C2B3F7A9289823E299E9D4C0E012772EBD614331931161604B0CA8B887406C12779C1DF59DBBB73CF510AD8CD5D4479CD996A585129DEDBBE51725828F3B6577993778029BCF77DF185FA561132E4969961A9FD66E800040004000400040004000400040004
smlen = 2626
sm = 922320F7439E492F13C272A5738FF7122DD7A6B2832632E1F7A653FEF3B8639BCB9E84F482F22A948EA17DDE6958489593D2CB268BB52DF8ED612F2317BD6847D1622CF0532CB499ADC432233B93B6F7B1866B38975AC87859AC49F91E8D235846775F9E6E6D052339C741EF6178016EDB3D0B1E3F3536667B3EA2D489F88D254B8582421A31461374F465D7AD62E896BE0857134707A70477FABC09FE0A5CC3B3F32911F5FF3806B878205525AF69007F50535DF05C33AF3B0D00E297AC7EAA012E1D863DD5DD5FA47FB09467DBAD8BC42EDBAB42A9625BFDB9FE578343297506A3B71CDC8D5919955AF4605FCB0C7164D96A187AFF65D0F6210FEF2D11BA08D90C4458542BE72E084577BE9E451B8B6F4909884BCC5D25316ADCCD0925664D4D91C2E56433C1B68C632B0CA56D856DF1EDD5E113D1F026B30DAC4FD648A504F8F6809C701C97BCAC2B99286CEF5C1C923200B1BF6141EE1CFC51C5E14554BC02D7E058970254D2C02948360ABC4DFB439E66946A8AD615147BD8A6CB0886211E8B15DFF3C72B6F8908CE56BBC1B40E838103202E9F188D98E07555DB61778F895F76FBD838B6D14209D28EB393668924AC0E61072CBD9F93B864904FF4302DCEA131B2CA16BB04959ACEE096B1963CE07F59AB505FCC8D89FE08FC58751965F2F5CA753D76D58705652D3B1505E0F720EDE3142DE9776FFE4AA0C8A25E76C7A04843377C59F1002844E89189E22F621467B813A98BF07540A1649264F14A6844D65692617F7A4D93FA9A23829E25662605E507A8FBD9008131DB2185C78BE883DBC6D921DA19C56C2FD62AA106C93E52FDCED92F315E3A7505B6CC4823E1348FDB7A14B7D0BDE72812C7F9C3CFC5F50BD025F0C214521507FCDEF1DA16A82776C1B4C37DDC53E5C0F21E3C06F9F8DD65C1E1F162FA14E10C39F5285C1D24F328D2EBF0512B0A09F8D1F9FADCCBDBFE1AE8142FCFCB42E7C9E21FD93D2D33D69F136CC66DC30204ADC787147C33AF03E8F4D314B6E430EEFA25C1C81DF27EF7960B9FD2011CDFF944F161FB9903AE1296DF0617B5C2ABC5AFDDDADA8002A1E037CF79EC690E63CC20150330EBFECDFC5104E423E922DE07C8E23B2799CEA3F85427A1C85ACD48E3B33248D401D7BEF4A9D1441AE9C6F62CED0292FDEFCFD62FECED6DD0D6057B25ABC14C371A1E58EC881642C823CC3933E3D1621451CC41F062F93FD732EC39EDED2CDC11130DA81C88EC710AA8F4E5FF8003FDC9AED0F5E448F6753D5FCA5D15C0DD31C260E261003ED7EFC7F4D302326CF141CBC5D4DDC3013609DE8FC782C2EDFC35C6E61BB5DB84347B3BE430E8CEB1D8CD0943D884C5D3E9D9CBE2CAD326EB3E45C63324A233E7C4BDC57E10753E6D1BBF08C4CD56C1FB1B6BF5993DAFEA9B0849C63CD5590F9A0448CB4CF10F229EFAD90F80D424CA53C9370F00F41532070458F0A232DDDFCB20C73B2BED5DEA9AF21C2449D682F2E00B6C2F69D8F7C5140D372D5BC30D29D2DADF1BD9D86C04E1CD38E22A1896C2D6F88CC5A32AC6F41330F60C6F00AB176AF5D0229B1DEA25BF1F60EA8CEACC0A01DE7CFA1C343821731E61F41A0ED8D734FA2DF29220D404490903CE43264FE2D50037CFA2D19FDFE4E1B2D1CDD5F9D09920B53C76D8F1E8600B0425790EB2189F02E0DFC9CF460F9F2E58E75DE6B31ED9F611F0E73B1D3BA7C3D5DA8D12D72610E8D5C5C10ADED010210D21AFF3EF2012371CEC05C6C92C02D36E19ACF3DAD8A4024ED743DC4504E2DE0515611FFFC4FDE55A01F0FA54D0EA14C01A291D64E44DF4A83D9F099615DC3BADCB17013227BEC34C11D8122E1323064CDC2BE1472C43C291047B2954E68316B5DE09D1DA1419131BCFB5F0B9F3ADE137CB67FD04369EF2E925C8EAD726A923552E39F1541CA8ECAE0789C3A623EC23E5F8182DF71912092A2599F9F12AAADDB6EDD9FAF5CB5019AD3608E78FDEE106912D56DC26DB73EC1C1EDA06DBDE2EFD7C20863EEF2551DB91EDF6F2452CA63B851398CC41138D24ABC201E14512A9C08324A1266FE8C8F45DE33730C11113D7E03835F99920B1022A3DD8F96FDE6D200D2EDAD4C5D1060E652B5E2B1A21F2E34F23C0C6D20A7CEF1928553588E695D76ADFE20F1BC6A323CE03AD289A1E1DEC610F701E7B3131DF60290DD138309BE4F931C20474E0E5C69AC00D0F0FDE15DE431A6FE386179EE52F2DB32C43170A39C9F8D7FD120CDE32E20046DFFD082DDC77C71BD2AD0A3A329EDA61F4763CA51093FFDD299B373FD2D53E552BEEF6E9F1B6E703C17A0C8B10EBFD67C7BCC3A006A9CBDEC0A9265EDA6E1644FD53C8B1D9F4D93BC8F7DAF7D53DCF08207C2C6D35D91F8FE9F712A2092B1A4E0D002AF51723C8AB116D3E5E2F8323A2C11402DBE61FF0B4F4AC18450644DF4010E60D7303A923842B9AC8DDFAF9ECEA3E5514BDF88220FCE9C918F4312302BA0B32D059306B3439DC51146BD2C6CF15057AE009E791E36013D2EFE6F509D972F31403ABCE50337616DF3F963C2CF1FC02AEE86F2E55DAAEC7D530BAEFDE13D4F84A167ECF43D5EDC2EA15EDD9843C0C06FDFEE72931C01CD24E36342B7123733FB0E85D184D2469F06A2BBBC499EEFF12B011A0C25EF404FE8607A5FD6807C3C4C222010777C9E7CF4BCD2D13BDD7C8EE92F97B3CD61972D706DC54C5BEF38E3D0E328F3E1B2A80F7D4FE76DC55F47CE7510D431878EB8806FE232C246E3B53C1561911CB56E98814F8316BE1BE0BD3E45CFBD4F442F46B11643E1AE21227922F0F1D2006E7FC2AE5A8C18A1AA929C7384FCAD4C5ECC295EA8EE17BEC2118180CDA2905D4D538400EEC2627109BD7ED2555F0CC1ED7DA4034961A470D88EC98CEA83055D06703EFDD782D0AF20B17A125B3334DD244CDCE2A0E3C13389A1239FF7C305D317AF006D21B1C4F2A791F04227F1FC121DDCC782BD90089270DD340D702D3A007E3EC31D039CD6CCDDBC3862FB3211B00CF3709238203AB0790D52EC8F1CF61C5B03C96EBAFD10714871442D82AF251EBF2FB94D4052390F690C8DCD5180A41CBC92D8BE8D93F51248A03CCCEB22972C63516D025CB319003EC379AF9281661DC4BF740CE470A8AFCDE37DCCB9E0D3EFA28067E0F1C142935C2DC7A04FEF96ECCB9C356E6AA2C81C47E04E9EA620939EDC30074D6FCD99126C4ED11EB473E58D5CE3741052CD8D61FB8CA701CBBED96E8F41CFD2DFB25B8F280E81116312D54FF6DCACB192305EC25DF08AA203A3023DEF9D215FBE10A2BE606D8F0C222F4E929311868F7D2D7C013F3E77BD27E2AA90FCBF5392FDD055010BE2AD10236D1731890FAF7FF763E25EA61377111DC187F0349EC23C39CEB39D849075E3BABE31B3601E0832546DD7F04C20457EF1E06C7DE0DC9A312D02DE110B9E11FDAC6FE28C54AC8B7FFB707E4CBEDF56BC64B33F3D02CF110E9FB3BE6C8ED3A990E9317DA09883642E657168D11A5FC7FD19EDC0A0EC8FD30E88FF93333D4DE92E39BF8A8257005CCE869D6DFC0791BB7DFCBFE2E3BD517DED75CC98424343E983A832DA504973B85E50BF08807CA0066E23034523D1A32F428FB0984D6E0D6891C9A1BF8262006E1174F1CFFF66ACEF01E34F990C29134490E71C352DCE90010E9A3CFF80C03ED6FCC41CEABE38DE7EFE694F9F7D084398FFC75E134FE00040004000400040004000400040004

count = 17
seed = 327CE565CFF6CD9A25EDD84F482FA0758B78CBC246567DAE98B818314AE28CD438E339043EB3FF16E1C2B4B104A717B8
mlen = 594
msg = 576289D10AB03D5699EAC322D349F55C547101E4424BFA43BBBA3747B79F075AE1153A7A0AC8BB51D24FC46B7604E42EFE4343FA34AA4EB16D918F25E8A4D67C860CCA3F7480E1221ED3AE13A138F079FC252C6D7BEBC55CB81B86E74F339614BEBCF7E8F4440DF8678B01A4A41B3AFB1D112FE1C4C8D8C6BFE9D3EE2A335D477C60FBF43B2E5FFFE1546F5172EF51CFFB2A772E1575EAC79B24D49FD77F0BE351233E57EE6DCC7E2E29994873ABD434D34ACE83400C026E27E27888EA0BDD1BDE5A3E55AA8B5F2FEB57B8B0A96CD831906297C8169D04F15843A3249C50523CF56A4E19492EA16927DBA8759B88A99E0D20820E51FC9B6A6863115CF05C5BC3F4C869EB5A87124DF5DB102D737F3899CFAA5FEA4DD62DC4FEDB1AAFF67906ADAF8968020EFA5B10190F70E5F2C0F0457E4341BD449201D3A80AEB791254EC1C46DDCEBC3896C6DF702509BA62CD446D275806438EB4C03132B2E6BD01BD2F832D1D3C053C48C5A9DB1C4A22B130C4C9E96A2BF4C2A8F7DE0217A52D9AA5AEEE5E6A49708237EAB60B4019A51390C3EF10572A73D436875BB8D7D78543F96376E4BF3BCAABB92F89215E8D1093F3B287945708B5514BD7E62654D3BDF34B29009C64829A0CBF33C54D7AB0E81B81BDDA93028B341AB1DFF3D752DC4A1E5F9636A5C46E137EA35919D99E6571C5370C6E804BD2E2ABF566F035D65CF8F97E3E8F2ECAFA153BC6D8EC2831667A37FC96D1C2DA40BA84D0FB041DEF32AADAEF3F98CAFA957F6552F79D28A36B8BA20A9452671DE1BE8AF5D66714232507EDB9FF657F3D7E5FA7320FC0359A5F99280D446283BC
pk = 054B0900313FDC1DC1FAE9D3F822A553D270B64FE430B86094F026CF57904FB54A28CA83268890D0A5278279256666B4018B6C75E908FDBA9BED09898656AE9F9903A74FFF0BB69C588DC22632DFF8AB671F242BE6FF99123EEEE5B5808178A719C5381DC343EDCB1E1DEFA62AF95EF794AA6FD72D1919FD3B891A11BB6BEBFDB3CFDE19BEA83D4ABCC6FBE08CA14555E4F6AE45593BBD78DBB00131C80344BAFE5CED83E9EB445FD2650FFFFD17E5AA03688F3E89A4F697DAEE846D36B25ABF2C4754E888336838CA4ADC73CB64BA0A528645CBA3C065FDB3E506FFD8B1C058B245267E44EB9C290E800B30E388970768A15CEB8A7822A04AE3955D926BD21105CC627293167C902792795D89CF2175FA96F89B8081F71D90C06F49AD07758A758739843AD500CAF6BD67B21B59F713D4D7966BF9CBE0A65A28C6729E3B6F7068A728C91A1A196478B0C7519654A295E240779A41300800B0C655AD10C31EA1E83CD0C461E53A318519DAE3FB13354EEA33B39ED80B79BF6121F45FE21B0580743183026E72F72276BF864C6DEF482D4D6D738547FF91E495B3FDEC0F122CECB1C8C31A103099815ABF2D632915FBC6B2A4D73C94BDEBFFE55B35E4717E76F667F5218AE4FB042528AA36F993ADAE8BDF1ACA1CB8C468401171DC1166AE69BD90974F844A93033F248E1565CDB5CD62B844171C78DC77C60FA07C0BA37B50AA9F4767E24CCF3D78E3CD474546719686D1D59B0353AD5A92E09FE0EFCC38973ECE76845DE930939EA302E346DAC37C3B649011976B0107E943C83BCFD81DE0C49DBA42DCE45CB97124660B69F65B10599B4C7F90283C60BBB6D0E1148F8DE6ABC94D794725181A6E0990C8FE59769FE4BAD1A2A0F3F79966600405204B389DE860100288F7E370053DD65A266567FC4D2F222579280497D8837E561F5717AFA2A86AB888167724C4B95A85BE6D8E29BE7FAF1FC9332B94D4E19188D4F2F18F8D7FF0E250DF380D135FD477CBA16806A234DE25C7F05037764A46F6CC419DD6BC57CB91FE7A549564F7DBC6543E30DA51087E81F91A8278F013FF4CF57FE0259673CC9A2F607550328029328F5D603E95CE2450D4FFE2A6976010A54629328804C7E44A54FB09EA46888A22C0F488D63F4CFD4DD3BACDB3B5020B5BA8E568BA081ACAAC4B85CB7A1B6B7CDEF4498F59B79928EC2943511326F45B1148DEE122480079317749E37678202A18279EA51E8454020E9AF7197B54979C3B15C95DCD1511BA4227829AF6FF7AB4476C752094385AE41C3B6CE489831265DECBAF79DBDB0B6070BB59D2B9B361D1FB4F407F5C60A893E45085F50A070966C173309ED42E2096860D1BDA0757B813C361FF1AFCC08DBE3E0CBCFD156ED5BF93EEAF8090F1E28B66B8F8852E5EEE7E4EF5567BBBACB44B28FF75FB99FA86257237CEF22E80D0266DFF8CDC4DF7AA095D995D51B0D2167A1941E253BE1C046EFD7E43206492535912172946526E4E62E4CB4B7C0085197010AC50709A86CF8E075C5FF2BBB517935EC330E7E22DFA9EC4AF1558593D4A47A117DF172C98A504B98CBC5EDF222DE0AC35252D0E0C5B7C0D20E89C9C4D269F571AA64E27AD1C40F474BB74F4097D14E3A5A314E431468BFB7F614A2AF04D2F32EA19680726F6C6058F25C9180080EAA0E1FC7749524CF7B949623AB5F842092C033E058A7D9177201AFCDD112C8A90399D4878AD4DEAB18CF18A5068151D8ECF016CA21BDEBE02526EE53AAEF52001C897485C3FA268ACC18505497BE43CE0490F1302C7C7AAA5406FBDEF944C53519E8A1FCA70A4A008C896316AF92AC574E7EAFA8B1F3FE46F8EC049E3B0F0EB7F8D77BB2ED6C070179D313D6105BDCC3EB065DF2CE8FFDE7EFD662C98D10F2696E6B7380F9C22CA31B9BE0AFD7673211E6687B0B8A3087DF9E04D6BBCBE06D721ADA831F4E9B2589196B11DDB58FAD310A2BF60D811FB6AED64BD11A2021C27A668D3C4410417EB5D271198AE462CE2A03F90F3DBA40559DF8C67E7101CD0FDD63B45F48A49D791F54FF472158EF1BDF9341A1A2267542E7BAD4C5FBFC32AA87CBCC55616B79384E0604D45E14094F77DC21A85B6CCAFD3C1A38C9E2A054144B4980062D999C1B5902635B144E9482032EC603DD1AFDB1FEE57F4DF05F1CB3984D62212AE052D1E5DD57DE1556DFFDC8EB9800D504F6D85D31D342AB064592A7CFAFBC5EDBDD67FDC658649776A8134B037A99D17365ED16895169028505AD56C41BB82D3510D563234CA6C7DDCC2EA6E54AD83AF1F7B3DEA298F3FE5B058C41B8ED57E05C35D9EB375A54D72246FC62AB4A0039A179447B7C7E724CBCC1404654496D161BD7B984FEECE5313FC7C662C2643DA26684AD7A4941E310178D7C29CD865A5DF6F78346250FC63BA63A2A87F18CBDC24E7345B370F722FC53052D5E9B56184A8BED1872B7CC6B13B6A4DCB7F5540B7963CD45E2663C8D21701E6DC3CC613C9EFFC188D4D374539B3B15837EF3D2205547C06F4E5A14F779D65D83FD962C148C8E295F5E358605B35B57853AF10031A971223D10ED8F81260EF51668EDAAEE9CF0BC90388F5F3EB6DA7B74230BFEEFD99DD8BF10BB5D9B1097209A9643AA75C176E34CE8A02486DCAACCA453BE553AD831F4CD46511A5B20B33ADBC3449529368D16D6ED7F96D0C1E09A06F4BB0BBB2692967F83FA70C0DA52A5AD88B78B31A7004706EB0A711ED9A347CD98B43ABBE53E754749FD88D589528EA60DE5C1724E67A19849A6D2797E9A4E13CF2E4B328A37FC68D46B5C39A992B2B608DD753E5864C03012FCFA45BD50AAFBBC40DCDCC9A67E2517634462D607010E568271CDB3D939CB888316D8E49F2EAEAF0DF991D32588443B4CD0137554AA3FA4F020004000400040004000400040004
sk = 054803A49E04F2080137530913600012A80B3C005327242709A5EB384178B1150004A90200510FA6411BC3001F0AEE12001BA2001E216BB40118A4F05A240912A221ED1236A2A28A540605120139178132009B54005151BFA80614645D5109016534522005914CBE96E30FEC3918361C06010600182156480A231866030400C2510036014851533708026A09DEA56E24B54B357251AE60515853AB090006BDAB00CCAB0349D1035302391B1B4503B1D6000304062D067B5C140F534C0651532B6CA50B00516C3A8A1B5DA202C302A4D9081252235C4000AB721B09150F330024E8AB013F1B1D0238003F105D0024210012158736092A1B01457D1E0FD9360099AA8D0F5412AE36AA42000106B403B401891B02DEA506023600A3510049399AF20A5D86120D000B186F03A4600F0021B60251AC050B4A06A636B4050F6CE151AEA2150702365902523B02AB120312CC5425182611E15F6C09951336991CB41C371E0F2121370D36381900A61D1408A26300408E03240618033D6251B68B1B021B2700002540133539BE06B50908E2B0E1C26603395D2438251B1B061D0AA543A2DB36F04F77D70EF4BEEC4EE1B1B1C2E261B4669D1AC158C89B377FAC137D90B6B02532FFD65A2F719D6E4FA191D1FC7C940DA5148863A6F6CA66D2E3C27DA1D28971FF1CB8F362317D37D58A08200FF1BF80700326B83A3046F0A57D8C4397C40AD7E5D23037E7B73F20E15B67ED300B989FA395293C2CDAC46A3D004B0900313FDC1DC1FAE9D3F822A553D270B64FE430B86094F026CF57904FB54A28CA83268890D0A5278279256666B4018B6C75E908FDBA9BED09898656AE9F9903A74FFF0BB69C588DC22632DFF8AB671F242BE6FF99123EEEE5B5808178A719C5381DC343EDCB1E1DEFA62AF95EF794AA6FD72D1919FD3B891A11BB6BEBFDB3CFDE19BEA83D4ABCC6FBE08CA14555E4F6AE45593BBD78DBB00131C80344BAFE5CED83E9EB445FD2650FFFFD17E5AA03688F3E89A4F697DAEE846D36B25ABF2C4754E888336838CA4ADC73CB64BA0A528645CBA3C065FDB3E506FFD8B1C058B245267E44EB9C290E800B30E388970768A15CEB8A7822A04AE3955D926BD21105CC627293167C902792795D89CF2175FA96F89B8081F71D90C06F49AD07758A758739843AD500CAF6BD67B21B59F713D4D7966BF9CBE0A65A28C6729E3B6F7068A728C91A1A196478B0C7519654A295E240779A41300800B0C655AD10C31EA1E83CD0C461E53A318519DAE3FB13354EEA33B39ED80B79BF6121F45FE21B0580743183026E72F72276BF864C6DEF482D4D6D738547FF91E495B3FDEC0F122CECB1C8C31A103099815ABF2D632915FBC6B2A4D73C94BDEBFFE55B35E4717E76F667F5218AE4FB042528AA36F993ADAE8BDF1ACA1CB8C468401171DC1166AE69BD90974F844A93033F248E1565CDB5CD62B844171C78DC77C60FA07C0BA37B50AA9F4767E24CCF3D78E3CD474546719686D1D59B0353AD5A92E09FE0EFCC38973ECE76845DE930939EA302E346DAC37C3B649011976B0107E943C83BCFD81DE0C49DBA42DCE45CB97124660B69F65B10599B4C7F90283C60BBB6D0E1148F8DE6ABC94D794725181A6E0990C8FE59769FE4BAD1A2A0F3F79966600405204B389DE860100288F7E370053DD65A266567FC4D2F222579280497D8837E561F5717AFA2A86AB888167724C4B95A85BE6D8E29BE7FAF1FC9332B94D4E19188D4F2F18F8D7FF0E250DF380D135FD477CBA16806A234DE25C7F05037764A46F6CC419DD6BC57CB91FE7A549564F7DBC6543E30DA51087E81F91A8278F013FF4CF57FE0259673CC9A2F607550328029328F5D603E95CE2450D4FFE2A6976010A54629328804C7E44A54FB09EA46888A22C0F488D63F4CFD4DD3BACDB3B5020B5BA8E568BA081ACAAC4B85CB7A1B6B7CDEF4498F59B79928EC2943511326F45B1148DEE122480079317749E37678202A18279EA51E8454020E9AF7197B54979C3B15C95DCD1511BA4227829AF6FF7AB4476C752094385AE41C3B6CE489831265DECBAF79DBDB0B6070BB59D2B9B361D1FB4F407F5C60A893E45085F50A070966C173309ED42E2096860D1BDA0757B813C361FF1AFCC08DBE3E0CBCFD156ED5BF93EEAF8090F1E28B66B8F8852E5EEE7E4EF5567BBBACB44B28FF75FB99FA86257237CEF22E80D0266DFF8CDC4DF7AA095D995D51B0D2167A1941E253BE1C046EFD7E43206492535912172946526E4E62E4CB4B7C0085197010AC50709A86CF8E075C5FF2BBB517935EC330E7E22DFA9EC4AF1558593D4A47A117DF172C98A504B98CBC5EDF222DE0AC35252D0E0C5B7C0D20E89C9C4D269F571AA64E27AD1C40F474BB74F4097D14E3A5A314E431468BFB7F614A2AF04D2F32EA19680726F6C6058F25C9180080EAA0E1FC7749524CF7B949623AB5F842092C033E058A7D9177201AFCDD112C8A90399D4878AD4DEAB18CF18A5068151D8ECF016CA21BDEBE02526EE53AAEF52001C897485C3FA268ACC18505497BE43CE0490F1302C7C7AAA5406FBDEF944C53519E8A1FCA70A4A008C896316AF92AC574E7EAFA8B1F3FE46F8EC049E3B0F0EB7F8D77BB2ED6C070179D313D6105BDCC3EB065DF2CE8FFDE7EFD662C98D10F2696E6B7380F9C22CA31B9BE0AFD7673211E6687B0B8A3087DF9E04D6BBCBE06D721ADA831F4E9B2589196B11DDB58FAD310A2BF60D811FB6AED64BD11A2021C27A668D3C4410417EB5D271198AE462CE2A03F90F3DBA40559DF8C67E7101CD0FDD63B45F48A49D791F54FF472158EF1BDF9341A1A2267542E7BAD4C5FBFC32AA87CBCC55616B79384E0604D45E14094F77DC21A85B6CCAFD3C1A38C9E2A054144B4980062D999C1B5902635B144E9482032EC603DD1AFDB1FEE57F4DF05F1CB3984D62212AE052D1E5DD57DE1556DFFDC8EB9800D504F6D85D31D342AB064592A7CFAFBC5EDBDD67FDC658649776A8134B037A99D17365ED16895169028505AD56C41BB82D3510D563234CA6C7DDCC2EA6E54AD83AF1F7B3DEA298F3FE5B058C41B8ED57E05C35D9EB375A54D72246FC62AB4A0039A179447B7C7E724CBCC1404654496D161BD7B984FEECE5313FC7C662C2643DA26684AD7A4941E310178D7C29CD865A5DF6F78346250FC63BA63A2A87F18CBDC24E7345B370F722FC53052D5E9B56184A8BED1872B7CC6B13B6A4DCB7F5540B7963CD45E2663C8D21701E6DC3CC613C9EFFC188D4D374539B3B15837EF3D2205547C06F4E5A14F779D65D83FD962C148C8E295F5E358605B35B57853AF10031A971223D10ED8F81260EF51668EDAAEE9CF0BC90388F5F3EB6DA7B74230BFEEFD99DD8BF10BB5D9B1097209A9643AA75C176E34CE8A02486DCAACCA453BE553AD831F4CD46511A5B20B33ADBC3449529368D16D6ED7F96D0C1E09A06F4BB0BBB2692967F83FA70C0DA52A5AD88B78B31A7004706EB0A711ED9A347CD98B43ABBE53E754749FD88D589528EA60DE5C1724E67A19849A6D2797E9A4E13CF2E4B328A37FC68D46B5C39A992B2B608DD753E5864C03012FCFA45BD50AAFBBC40DCDCC9A67E2517634462D607010E568271CDB3D939CB888316D8E49F2EAEAF0DF991D32588443B4CD0137554AA3FA4F020004000400040004000400040004
smlen = 2659
sm = 576289D10AB03D5699EAC322D349F55C547101E4424BFA43BBBA3747B79F075AE1153A7A0AC8BB51D24FC46B7604E42EFE4343FA34AA4EB16D918F25E8A4D67C860CCA3F7480E1221ED3AE13A138F079FC252C6D7BEBC55CB81B86E74F339614BEBCF7E8F4440DF8678B01A4A41B3AFB1D112FE1C4C8D8C6BFE9D3EE2A335D477C60FBF43B2E5FFFE1546F5172EF51CFFB2A772E1575EAC79B24D49FD77F0BE351233E57EE6DCC7E2E29994873ABD434D34ACE83400C026E27E27888EA0BDD1BDE5A3E55AA8B5F2FEB57B8B0A96CD831906297C8169D04F15843A3249C50523CF56A4E19492EA16927DBA8759B88A99E0D20820E51FC9B6A6863115CF05C5BC3F4C869EB5A87124DF5DB102D737F3899CFAA5FEA4DD62DC4FEDB1AAFF67906ADAF8968020EFA5B10190F70E5F2C0F0457E4341BD449201D3A80AEB791254EC1C46DDCEBC3896C6DF702509BA62CD446D275806438EB4C03132B2E6BD01BD2F832D1D3C053C48C5A9DB1C4A22B130C4C9E96A2BF4C2A8F7DE0217A52D9AA5AEEE5E6A49708237EAB60B4019A51390C3EF10572A73D436875BB8D7D78543F96376E4BF3BCAABB92F89215E8D1093F3B287945708B5514BD7E62654D3BDF34B29009C64829A0CBF33C54D7AB0E81B81BDDA93028B341AB1DFF3D752DC4A1E5F9636A5C46E137EA35919D99E6571C5370C6E804BD2E2ABF566F035D65CF8F97E3E8F2ECAFA153BC6D8EC2831667A37FC96D1C2DA40BA84D0FB041DEF32AADAEF3F98CAFA957F6552F79D28A36B8BA20A9452671DE1BE8AF5D66714232507EDB9FF657F3D7E5FA7320FC0359A5F99280D446283BC05A2F5072800C6AB0E8AE5D3F1980735D5C12A9ADECAC702D9070A5E29F5CEBD2112C7E80865F9D7CB5AE328EEFE1F8BE5B2FFDD0A5C2CEACDCFC3C9D02FE3B62BB604323835F4B51F2F2043F3E0172A1C1AC4BF0631CF1A0B112F22C2F2D0DFF583DBD9EB8CFF0126DF218EDC27E8C117B5F7B7EBAFD8FE1A5331D1159D1BB118230D9B3F8C2AC2230FC736EAFF3E732E712E6FCCBACF70D70B219516F5300AF8B1C67BFD7CC25EED1FC495E86FF138FD32F084F745D6F2CF201637C504D7ACE8ECEEF6C10BC236FB4BD85D34F801F0F5AF1E3211DCEF42E29ADAB2387913812594165727F7351BE53CEDCDCB6DD08BC1823FB1C7B507D11800CB702DC30CD7E3E9E55AFF461D82F6F6D067FFA8F3C7DC4C170ED96020570C270C15DBAD135926AEFBC4FF5A05A2385EEEC4D95FDBBDC3C6C35ECDDFCDEB08283E66DD8338F21FBBC1FEC8DB200BCBF7CB8FE4AA1E09EBBAC14203CF38703BB63F88CEF020D1F487EFE6F8DDD95238EC302AF0EAFEB70CCC2370E5EAE03F0D552CE5E03E0A19E7CE08AEE2DD39CAE601C883DAE313BACE0D3C05EE971ECBCAB80EEF0444F9AFD1842EB2D9C5143F2D46FD51392A21C8FA5524CED2F6F7D9EB7903C4C25216951D73D24D1FB0D78AD11B04F4F501E74EE14329FDE26F2B492F53CB48DBC2EAB8F96B388309541E21E1ADD9B50C41D338C8F2307E1D82EFDE10651601E172FF7CD23716E7C31D36B9FB1F1E7DFB272A4F056DDE03F616E70AFB79EFA4F4EAF2083CE91F1DC16FD1F230122FC32F88C94A17A7E513D22AC776E20ED1BDF51CEE253ACE39BDC5311255C513D3B0CAA817592C34D676CB72C3912B15083FD12CECB3E4AADA9400EED4B9C8E42763FA2AC3B7137E2DD9FB4F27ACD90AE79E0B0D1227ECB62FBB310DFFCC3728FC7706982B07FEA416453266E6DE3193011F3BD81394D16501E4D1043F9A3A822204E13C01ECE826C5D70ADC339C3AE8FC481C0D1D5F0A9CD6A7EDB8EAE301AA0F972660EC55217A0CAFE4E0F32B1C0F3C1FC4DBD67BE82CD118C53DD853E4F4C8A2252805AAEEA5295EE1EAE71FDB46CDB4D0BA2F78CC412E79DE48C194C211FF16EEADC49E33AEDFDC1752CD171CB70DB72A2ADF390D10CB201DB2F2C3FA040AC3FE31287D3AF01969F3460528D494F83AF2A5CFAE21F8DCD8C3982EF8DC1412A50A91F4C6EE00329FC612E6820106E9311D3BCA34C6971A80DED1F187F202DAA7D28E171DCE623183E007C9F8045EE507CA98F51938ADE51DD99234D105AFCE77D93B35BB39891C83261032B10508D7ECEF82E36704D7218FC41ECB832ACCEEA1E9DCD3F822F43C5DF4220594D001173C1EB80135C4C8379A18E5F71E358CEC93DF7217BBF372CA31F9BBE8FBDD79E116214E3D371864E0B3E7C9D42436973ED13B71D2CB1812FCCDCE1E26BCD0573A4C180E2BCAC0C3C4FEF6FE0555F94C1876D57D35CCE1F6F104DA61EB8FD388FDEE15120D4CC82C374BE0393BAC3BA2D977F24DDD96C5F21921DEE8C79BE5DDE2D3D70ED3FA0E181B320BFA04B0D21D2D19D36D0E19E9E5E36BF0E6DBB22BDFDFE2E2D70F0801F001D9320B0B9424CDCE8FC68438F6FB79F031C2E8E2DFF9E128C82AFAC6090470F81B36BBE7D5149EC2B012B3C83BE9633F7AC3CF1C572E92FA513FEFF8941873D0653CE10A05F9C5F15A1F9EC545339FD7A80E76D81036A7F33EC6070AB71CA70385EA5F2659211FDA93C1CA2977323B21AC3EE5124B3065246C28662AE92A42FFCDDE960A8ED5C333D6E559F92026610DC3F890EF522DF1377D05FFD7B52DB2DA463C70286CD50D1324EDF4DD65D31E24A8F1EEED0C2BD910A6087ED7C0136100F1F3ABF9A20409E830129616F02C51F730C03315B7D0AA1B6DC3322D993FBA38C7EBC62D3CC2D80762DECBFB3DE778FC8FF5D12945C95BDA36D91E28F822D8228E322DED24E4D338C52AD9F640C0F2EDA32565DFB621C41E7CFDF01490F39E12B92150F8D31A29C70C0111386221B9FF0010D8E82FE5CBC89EF16CCA1E3C9AF19F3F2CE40CD14E07B6F3DDDB51F85DD6BDED3315A50A911364C744D595117EE657ED392F890FFB3C58240AEA9B01EB3CF9D0FD03CA092ED3EBF5A9384E330502C43CD3335B0B05DD3617E8C6CA006D11EFE9D8FFD42C8CDBBF3CB4D20239B937A30D0B2C3EDE6631A4048322DEF252122034221CE037E7C168D57728D6C77512C0D5CD0935E04525C1CF7B009ECF6505EFD1ECC2802916132612F7E6131C07C2D4FD0426CBF2C2F03BDCEEC2AFEA3ADC1BF1F01828292D3D8F39533CB413C5E9BAF9E229A2356739B8CA19EF2E14C2D0F80DE20C8202E0DE402B4DDD6C17963BA50D140F18E890ECBCF288D16C2CD1D5F2E862DA9F27153EE1F3DECE49D0B0C41EFA43D293E892EF7F18E911CC1731C362D816DE15D22728ACCCDAE9B9D013C8A815CBC24DD36DD00AE2660A30C344C1752EDAD6CBD0A2E109CA7DE888D05FD4F330DEE6C91D0FD86F2218081DC4611BA21799EE29F32FC32D1965EF12F13E1E67185911A1C5B41583F77102E7EEF2EDFE2951FA331E741D370CF6FA63FA532FC82D48C05D24740BC4D8C0283BD021C117EE2DC3983E22FFA40807EEB41D9FC80206D0DD1DFC510A1E38551949EE951448CD4204E4F3CB1F3DC6C6D784C2BA0E72EAB715391A43E2CB3B892ADFDF271826CEF83436CE0E238A2440CD311718F5C4C37D135EE756DF6BD58320913FBAC8172C82FC6F3245DB0D1FDC13B4EF2034FF2518C838E8F50308C788FF45FAC2D2AA1BC3C6BC2B1D28C2DB2519E7FECCDD843D80FB74FDBF1DE1C1BE1CDF1D1DF4FB0E8CC1EBEFCDF038E605F65F37713DC5342609F8FD6DEA1E18D4F4973819C1633A6CC63BDF5204DCCBC9E0C2D000040004000400040004000400040004

count = 18
seed = 790FC03F956D1301A735504075B67A05944A762E0A4BDA77BB8C036C5CF911E2B561EC1CA6AA355D5CEC919AED42A1D2
mlen = 627
msg = 021E9C06A2E4EF63D1A61958620C40016783879080D44311E04F2A446BCAEE5A486D17FF0F356BA70FF1C2B55BF957A59202903AE349878CB822E04275E0AFAABC0803BB6CDE3741E0BF9FCE0C5D5C814977474533DC63F9ED4F32AC3477A3EC9893EF55186728C85B03F4C2E61CA7733E1706766AEB8FEA80E233E8761B57FD5A3CEF700196674B34A3A55F68B3368B688FB1DDC976FF48BA6A98E2D66023F291A3C617A56CCBDB8732B8C34369ED11F4CCEA8FC8F673AD9FA0FD8990BEF70AF44C617FDFA096695D0C94EA8E17554F4461DC776DB2F416448B17680FE4D29B09E57603D8EBF55771AF84D8D4B9097302901C25CB6D73932E67C323D12C8ACB0E74CB89755F7EB3999D4EAB5E1B775E6B5C29D9733697030A26F3B93B3F286DB0F2DBDA71E1F103878063E77919D8892EB6A34F821B603ED4A898A9F30D00FEEF20985FEF1A7B7AF70DD29C269E88687F005D551EF05EB0603FD38745AED4F5BF4C2FC09F0604C98AE3A89E46BBFE907B87A1672DE547D651F035F392A8D4DB5E7260F43953028E312B95B9F25FFF2C0C579218390411D13D9A25F22DE4C7AA05FD11781DB08977160D48E02372C7D826F5CAC37D1A9B4230BE99A2D13CC2E9B2B17F0A1044EB9E0A2FBA376D35CDD2BC05F57DCE4BBC3BF07A09BCDE369929E6250EFDC61689466B040AEA376B09453A2C16813BBB685B54A225C49008BA6811E8BB5B3627F8C281244FDF5533216D126ED0E64FDABEC533424BFF77FE722CC438CA7587C19D965F0BF085D8692C27C5C84A9DEE53256D978948D89ABDF9842E0B765BE6A507D8630CBC5CA7FA0FBCA1CECC78D2E536AA7B2B902C4379777AC0920D69C57CC4E6032252BDE99E1A555E80D4
pk = 05C5DF6D52DBA20CC19ABFDA38D63E18EAE5C1D2B18F48CC41AA97EAAEFE439CA5BD155C10F8604EE61234FD595CBC5A5E938F08AACB1E18ED4E795BC39C9A2ACAFE07F95EF48E6331A045A31999F774890B7A23069CD65D93AD175912D537F7C16F1D9886A0F3E015D5D87CB1FB3C11F43B621FB5FBA08CCA596A0E818E32378A1691D37517857E7ECB5FBC21D8DE95B9A536E0E43E202C53628B712A3F1EE40D5AEAA9A9AB1A06B74F004EFDCB491BFED6F1FBECDEEA6536C0DCCB7C2008CB9BE379B4711573B24CFB2F8B8674ED378888A0EC5FC5642103C8AEB6737BD96C388AE7D7EF6F876D3745A937813B92FE5B46BCB53386CEA9B3DC76F6A3DF18499DBDCE1138FF494DADEBF3C0A479CFC1765941BBF4C81363E81DB29045478F381BA384CA156FC0436EA9A0BB7E6FE706328617FC1120E70EB82DC86DC0BB82DF6F6D6E3DCABDBAE60E5B937D8E7FCAC35812682E42E2294CB0BB0ABA9CEAD31629F671CF5BFBEE6BD6A33DD726C4C08790C9B39FF8C50A26B317A7478F452BF717B5A02E86B5292584AC2FEF90B0557DA59E33B0E6BCDE00170D0CCBF447E8525F2DE4986BCE540D6C1C775E392A01D5D04F9F959479462CF7C30C1084F48957611D23C2F076C13A181856AB8DB52456EC2E524AA241C0661D8EAB8BAF7DFDEB2447650D0276744A069ED3DAA0FFE2D85C655B29DB47BCBABF6B29A4C667B32DEAE640DBB6825E99561BDA139791537AB21CF69B4600ACDEFF6DA22B0E92EC313A5EB22B10C5C02056667767D5881E27CB0A7C40C7BC4F4E0D18FC986267F63E269F38A9B695FDDB432DDCDFCE30B57ACEBEFD4EF44DCBEA07B2EF8AD75F53F14CA4671605D2DE778B0A14D3B180B888036408F0E0C4BE656B677F8F591D58E36012C5C4414E8206B57BF7FB131606CDD5DC3455B115791EF05A715491C3A6F46646D61B9D4BBC27FA4AABDD8EBA3F5FBBD8273A4B3E2E8EECB7CA37D2A3227984BF887A4E332E47F204E50AC753F5806B37A1485F3D311736537CD1C5F00EC37EEE85C05DF16CB5F2A710C34D1F56D1C016F0BE4393B8876EBA77531A5DE28B9D7D60BDD38B86A66DCD9AAF6DB60CA39E3995419B068FC064B555FF0448AEE8101CC8D3612A9B9F7F5D754C1E6C9F8F13099FD1898D6EEB359209A430861BD542D472F3D296D62C3C0CBE6B5DF4A028D357AF07E62CAA9B61C9CF919901DCF6EA49A8CE3B28A2851B043ACEA2DDC373DE7AE507B4CBAB0E336F48182980834753027ACDFEA0BA45349D4270624D98D7285E4A55E5AE269D6C5AC2108F39CE25BE13B872E5937D4FDCBC0F41B8B49A0F90031686DA7380357694BD6FEFF83D571B227DB3DD06A1F14FB77E366E813B082B07A70115297440DB156312D6011304E6D4779BF23BA6CEA539BFE10BAB2373EA9E5DCF35A72EAE8D3E5C9A2C71ED937DF583E812E1CD5093B9699018A420FAAB16960421C83DA52F397FA27D584F4969B3CBFB445693842A3E7E610EF98EDD9C8929EEB4236EEB06E6003E5FAFDEE1F99A8C1991EC440CF146A173D2E3F8AA04B081951B718EDB2243E79E607DB3FE589B53DAD3FD1E9C022DA3B7E12CCB2A8FE4B71C903A28435FAEDF6CA7765B543A0E6D5AE062E4F41B13295A48B4B985AC01F909EF91B60D7A21563CA97B287EBBFB8363137865948B060C31F8E575560B3E9163FA48D69D3508944D7DEA3275A40B7DF6FFFCF11609C142366F43042155B18FBC34F641E24BD9CE72E3953C0BFB4D38DD07CDC13C0F003217FB7ECBBAAD24C1C5941EBF28365F3A7198DDBEA22983FE8053472252E9F85E5B9C7C76521C0A0615ACA71489FFCFE10764404439119DCEB18E1F3B78BAE41C072D2EEF6F5DF5A05479DC29B7C263EA19FB9F230292B47868A66D6D587986E99AA4523D889A873DC7939C4DB057D0195000E1E654B01030B163F72536F1A86544E646FB25110E125DC9DD19BDCDA47E67ED4978BCFB5A6BD7776857A1EAF1295C609CE1E1C3FA75BCDD3DFE569D7F2A2EA0D3A05F517D3357AE2EBBCD109807FD6FD43C62AC6F2B72FAB0B578CE0FC068933BF82CCF1BAEFB8A6EB5276989F51BB3873BBC8D4C9A9FB68BEDB7137ECCA47D2664B80CAEA0D8EFE4F9E897E9456B476443C5A5547FBB651BE7211419F4BAFB4CF76AA4328DF18C57F213288A27E6BE25C9F654EE9F2E22D5606F1296A1044695ECB3627DA06391A970CFB3172A944F0B5F075CB28A4B103EE8EEAE3DE271275648CCA1AD873DC9C93FDB379190E5CE07D5B2B7B6B43A863166F38800598F1F3A81E5D561211B349A82FEC1839029F2B7F4B9799E429F6AB77B0817F3ACF949E8004E84CB310B488BEC26A46E77CA4CF2D47762725B4E2511503547107A3064F169464ABB2D993416BA9D1B0BE2CB6D8A7AAEA660D4B72104A945559950E2A91F12CAC09F3D3888488EFFEE518B6CF739DD670769C82DD82A9EBCDB0C1491FDB4971D5A5874F886CDD7E7DDE5F0C223725F48D2B5322FC1513F00D1E12C0E29255D9B51D56F957818BA2B0DA8086C119274A7C39688481305367016FCE411BFE7B5CEBAFF006F03CBEC325FB51C63CA5C113B3F8D1874E1264DA198E334877111F56EDF2F3A201706EEFF96209734535CCFE8A06C9F4CB95946001D15F57D0091F4D3725D0CB38A434EB075CD1DDDB00045B96FA15321CD49009E9FC520F8B852EBEA9D64C852028EE37B504667747B716C3C2B8A902C6095EE17A6E3B794A0265B6B1AEBFFBE1382BF7A70C8B508A229FB6B9DCA3A453E891ED83C00AAEF3F9911985292E71F3EA2A87A5D2FD0C30E645FA024E8CAC4C1A898E43E81FDAC6CAF926DFC10AF294EF56E8CB4817F7D702EF082496838C80B5DCB1479AFDF48897567FBD100040004000400040004000400040004
sk = 0509A2085DAB3C3E417B0E221B12D80B3B180151260A05B43B24038704D8530B02DE043A0151A83F004EA35A1B930F04510009000F1B00A4D90CD822A807ACA2CC01039087520C1B00A757AA3F010A0101A27D0F361B1C56A46B51126F0254124A1B3626C602240615061CE9240C24020323BD873766730048B4DC14AB3AA92DA82C4800A23D1FD80F3B8911301D0F02B6035A3A06DE36190602A157A4A24B5109511BA252E10C886C08D23900BA1B641B390A5936BD8AB60F5103A221061C0DB460656C0506A65B0033DD00260303D9381A09AA02B401361C1500D8B50F004A6F53385401022408361D6C01916D1B5812000F0048572AC00F22000255A4092EA2E350010139450E88EA371F8087C20A0453280B1BC2B1A20051A8552F1201A36E1254021B6C08A2015612361CBBC61D0A00990B024B49A81E48182703069001F0420265DD36F0158B0009511DA29E0910A2000B5C061B1B4E9D5178510A2D9CCB0B870027AB27BAA4C4B30A5333A200BD1D030B031BA2698F00253C1B03031819ABD95354132DD812B40006033C2151023607AF250012DBA403547CF60E4CCFF646A2AF4C289D779DFC1BDE7E4FF072E1946073F0F36EC887BB2912DB82B444F31A938FC92EE8FD2907172C910DCDD0FAAB6A64E108FD6D3F6207116BE26FE8E45C9246A64C9C14B788A89AD19A4F36C8054FDDD95F3C89230B1DE4F78F2320019A336E659C1F9A167EE6577E99B2D08C36AF24FF27655F4A937300C5DF6D52DBA20CC19ABFDA38D63E18EAE5C1D2B18F48CC41AA97EAAEFE439CA5BD155C10F8604EE61234FD595CBC5A5E938F08AACB1E18ED4E795BC39C9A2ACAFE07F95EF48E6331A045A31999F774890B7A23069CD65D93AD175912D537F7C16F1D9886A0F3E015D5D87CB1FB3C11F43B621FB5FBA08CCA596A0E818E32378A1691D37517857E7ECB5FBC21D8DE95B9A536E0E43E202C53628B712A3F1EE40D5AEAA9A9AB1A06B74F004EFDCB491BFED6F1FBECDEEA6536C0DCCB7C2008CB9BE379B4711573B24CFB2F8B8674ED378888A0EC5FC5642103C8AEB6737BD96C388AE7D7EF6F876D3745A937813B92FE5B46BCB53386CEA9B3DC76F6A3DF18499DBDCE1138FF494DADEBF3C0A479CFC1765941BBF4C81363E81DB29045478F381BA384CA156FC0436EA9A0BB7E6FE706328617FC1120E70EB82DC86DC0BB82DF6F6D6E3DCABDBAE60E5B937D8E7FCAC35812682E42E2294CB0BB0ABA9CEAD31629F671CF5BFBEE6BD6A33DD726C4C08790C9B39FF8C50A26B317A7478F452BF717B5A02E86B5292584AC2FEF90B0557DA59E33B0E6BCDE00170D0CCBF447E8525F2DE4986BCE540D6C1C775E392A01D5D04F9F959479462CF7C30C1084F48957611D23C2F076C13A181856AB8DB52456EC2E524AA241C0661D8EAB8BAF7DFDEB2447650D0276744A069ED3DAA0FFE2D85C655B29DB47BCBABF6B29A4C667B32DEAE640DBB6825E99561BDA139791537AB21CF69B4600ACDEFF6DA22B0E92EC313A5EB22B10C5C02056667767D5881E27CB0A7C40C7BC4F4E0D18FC986267F63E269F38A9B695FDDB432DDCDFCE30B57ACEBEFD4EF44DCBEA07B2EF8AD75F53F14CA4671605D2DE778B0A14D3B180B888036408F0E0C4BE656B677F8F591D58E36012C5C4414E8206B57BF7FB131606CDD5DC3455B115791EF05A715491C3A6F46646D61B9D4BBC27FA4AABDD8EBA3F5FBBD8273A4B3E2E8EECB7CA37D2A3227984BF887A4E332E47F204E50AC753F5806B37A1485F3D311736537CD1C5F00EC37EEE85C05DF16CB5F2A710C34D1F56D1C016F0BE4393B8876EBA77531A5DE28B9D7D60BDD38B86A66DCD9AAF6DB60CA39E3995419B068FC064B555FF0448AEE8101CC8D3612A9B9F7F5D754C1E6C9F8F13099FD1898D6EEB359209A430861BD542D472F3D296D62C3C0CBE6B5DF4A028D357AF07E62CAA9B61C9CF919901DCF6EA49A8CE3B28A2851B043ACEA2DDC373DE7AE507B4CBAB0E336F48182980834753027ACDFEA0BA45349D4270624D98D7285E4A55E5AE269D6C5AC2108F39CE25BE13B872E5937D4FDCBC0F41B8B49A0F90031686DA7380357694BD6FEFF83D571B227DB3DD06A1F14FB77E366E813B082B07A70115297440DB156312D6011304E6D4779BF23BA6CEA539BFE10BAB2373EA9E5DCF35A72EAE8D3E5C9A2C71ED937DF583E812E1CD5093B9699018A420FAAB16960421C83DA52F397FA27D584F4969B3CBFB445693842A3E7E610EF98EDD9C8929EEB4236EEB06E6003E5FAFDEE1F99A8C1991EC440CF146A173D2E3F8AA04B081951B718EDB2243E79E607DB3FE589B53DAD3FD1E9C022DA3B7E12CCB2A8FE4B71C903A28435FAEDF6CA7765B543A0E6D5AE062E4F41B13295A48B4B985AC01F909EF91B60D7A21563CA97B287EBBFB8363137865948B060C31F8E575560B3E9163FA48D69D3508944D7DEA3275A40B7DF6FFFCF11609C142366F43042155B18FBC34F641E24BD9CE72E3953C0BFB4D38DD07CDC13C0F003217FB7ECBBAAD24C1C5941EBF28365F3A7198DDBEA22983FE8053472252E9F85E5B9C7C76521C0A0615ACA71489FFCFE10764404439119DCEB18E1F3B78BAE41C072D2EEF6F5DF5A05479DC29B7C263EA19FB9F230292B47868A66D6D587986E99AA4523D889A873DC7939C4DB057D0195000E1E654B01030B163F72536F1A86544E646FB25110E125DC9DD19BDCDA47E67ED4978BCFB5A6BD7776857A1EAF1295C609CE1E1C3FA75BCDD3DFE569D7F2A2EA0D3A05F517D3357AE2EBBCD109807FD6FD43C62AC6F2B72FAB0B578CE0FC068933BF82CCF1BAEFB8A6EB5276989F51BB3873BBC8D4C9A9FB68BEDB7137ECCA47D2664B80CAEA0D8EFE4F9E897E9456B476443C5A5547FBB651BE7211419F4BAFB4CF76AA4328DF18C57F213288A27E6BE25C9F654EE9F2E22D5606F1296A1044695ECB3627DA06391A970CFB3172A944F0B5F075CB28A4B103EE8EEAE3DE271275648CCA1AD873DC9C93FDB379190E5CE07D5B2B7B6B43A863166F38800598F1F3A81E5D561211B349A82FEC1839029F2B7F4B9799E429F6AB77B0817F3ACF949E8004E84CB310B488BEC26A46E77CA4CF2D47762725B4E2511503547107A3064F169464ABB2D993416BA9D1B0BE2CB6D8A7AAEA660D4B72104A945559950E2A91F12CAC09F3D3888488EFFEE518B6CF739DD670769C82DD82A9EBCDB0C1491FDB4971D5A5874F886CDD7E7DDE5F0C223725F48D2B5322FC1513F00D1E12C0E29255D9B51D56F957818BA2B0DA8086C119274A7C39688481305367016FCE411BFE7B5CEBAFF006F03CBEC325FB51C63CA5C113B3F8D1874E1264DA198E334877111F56EDF2F3A201706EEFF96209734535CCFE8A06C9F4CB95946001D15F57D0091F4D3725D0CB38A434EB075CD1DDDB00045B96FA15321CD49009E9FC520F8B852EBEA9D64C852028EE37B504667747B716C3C2B8A902C6095EE17A6E3B794A0265B6B1AEBFFBE1382BF7A70C8B508A229FB6B9DCA3A453E891ED83C00AAEF3F9911985292E71F3EA2A87A5D2FD0C30E645FA024E8CAC4C1A898E43E81FDAC6CAF926DFC10AF294EF56E8CB4817F7D702EF082496838C80B5DCB1479AFDF48897567FBD100040004000400040004000400040004
smlen = 2692
sm = 021E9C06A2E4EF63D1A61958620C40016783879080D44311E04F2A446BCAEE5A486D17FF0F356BA70FF1C2B55BF957A59202903AE349878CB822E04275E0AFAABC0803BB6CDE3741E0BF9FCE0C5D5C814977474533DC63F9ED4F32AC3477A3EC9893EF55186728C85B03F4C2E61CA7733E1706766AEB8FEA80E233E8761B57FD5A3CEF700196674B34A3A55F68B3368B688FB1DDC976FF48BA6A98E2D66023F291A3C617A56CCBDB8732B8C34369ED11F4CCEA8FC8F673AD9FA0FD8990BEF70AF44C617FDFA096695D0C94EA8E17554F4461DC776DB2F416448B17680FE4D29B09E57603D8EBF55771AF84D8D4B9097302901C25CB6D73932E67C323D12C8ACB0E74CB89755F7EB3999D4EAB5E1B775E6B5C29D9733697030A26F3B93B3F286DB0F2DBDA71E1F103878063E77919D8892EB6A34F821B603ED4A898A9F30D00FEEF20985FEF1A7B7AF70DD29C269E88687F005D551EF05EB0603FD38745AED4F5BF4C2FC09F0604C98AE3A89E46BBFE907B87A1672DE547D651F035F392A8D4DB5E7260F43953028E312B95B9F25FFF2C0C579218390411D13D9A25F22DE4C7AA05FD11781DB08977160D48E02372C7D826F5CAC37D1A9B4230BE99A2D13CC2E9B2B17F0A1044EB9E0A2FBA376D35CDD2BC05F57DCE4BBC3BF07A09BCDE369929E6250EFDC61689466B040AEA376B09453A2C16813BBB685B54A225C49008BA6811E8BB5B3627F8C281244FDF5533216D126ED0E64FDABEC533424BFF77FE722CC438CA7587C19D965F0BF085D8692C27C5C84A9DEE53256D978948D89ABDF9842E0B765BE6A507D8630CBC5CA7FA0FBCA1CECC78D2E536AA7B2B902C4379777AC0920D69C57CC4E6032252BDE99E1A555E80D4057C01CDC2F9C65D3470FAC105FBE714C7472BA3EBB6EE1BC32235D1CE5310C12748E8A13DB6EACF1D551BC9FEA62CA7E212126426EE3484FCCE1E971016ECF2C69008D40BBDECC1D737E46F0226F8EE07DFEDD0343CC8E1C273DCE60A5D255A0AEFD7F208E5CA71E32B0DFD15FFD9C6FEC2C70415980D0C0CF315D5D0112EE13A7108D022483887D033F8B3F2751E4B1CEEFDEE3079FE3CDEF1C46432D414DEF9E4E7E83DDDDFF5156DF694255326F83C27C1002DC2DD751748F176F785D2CC3790DC5713B1086C3E77D9EB12B21B5234EA165BEA02254A3AE204DECAABC2312E54E0693B1B2CCD2CDBED6C14C1C85AC8D6009706F726D2FCF5E2E5FCC12789F682FC4BC8D3C750246E12DAC8E0F469EB73CC3CFFE8C9EBDF6213E73808FB3134F0F0E7153CE0AA0E3B2DDC3B8A1352D4A6360BD18716E01EE5EC98E771E03FD2C1EA18EA4EC1F8082D2FDDEF1D3C422E1A1E4ACAED14951A77079034E9DE37C3F3E6B53FF234D235FCFCF2EC10CB90F32420D30B64ED08FC6D1AC136D8CCEDF4E3DD4CDA02E925F8F3E803D466E1E1F56B332908B1ECD812A0325DE3F2E02C133BFC09237AC5ECC61709543DBA3490FA9705A0369C017AFB311803E2FE1AC4D213C286E67A0046EC23198DC970DD30F920E4EF0347CA91E317DAAB39DA07B5C059319122B7F3CF2ED622E2C1AF0AFE08C8DC582BC72678C52724961C8A168DC228F2D2CD85FA9B3E9F3CBE10CE33D2D52613FBD4EB140B038CCBD40C6719132988EBF9CC13D1D725EE1A4B280ED534325BF287172EE28A33D6E52AF792ED4BDD7FFF5CC85016783A29C0D30606DA9BE072399AE4782D0A0D68DCB33AE6F2C318683B55F2622364CD6B041527CCDE5ED13F070BF8C1EB59CB73EAE7E09139F4C897DE10D95EF47E181D3CD01BF4ED2BD613107B35D40CE20E91C1E2062A0A0B3C551D5A27E23FC115470C651D3310E71B7A0ABEE31F15161AACC016E407D7A320260D75332730B4DA7413C1394F08CFC79DC78EEF14D792EE16092D2C022D12050327F92C571790F0450697C54CD6712B1E1B04CF0CCDF3D5D9190DD135C169E874D41627C71538CD00212CE4ED0432EA5D131CFD26210CFCBBD4B92BD22764149D2AF11ACC2343121F0D25375330CF063B0B49EFA6D3A0EC2C2D0F0D63DB2FD63B2918D46FDDED1242E0F12C523E78329020E3C6DEFF9E0A3B184CD6B2012FF06408E2F0840C48FC96F6A7DE83EDD0381EFAF6298635740A5F0A541E2CCEBFC596C21502853336C0C51E46D7E006A8CBD41AA82E6DC0881B920F503A303422F1FB0268FC6CFF99FD4EFFE7C68206A31490225FE1BEF3BCF33ED4D4C9FD1657030EC9FD0A633BABF2D8F45D0E063F8F2664E7D9DA5E278B16F70707F61B0F1A3C1E0DF31B6708C0E58EC1F8FBEEC25D32FA01AB0271E0242C36C95E190CFC393101EE5D3DF4DF9B354F392833D10F22002C1498CB31F0361D24C5FE1B3EC2E12DBDC8141D32CA2C3D38D03330C9D8422A722527EF1FD59C1489CBC9DFBEC91E2E4D2F35D1BF087030E2E286C466F87D14211CA9CAF5D291C28F1D363797F242D38012583008CCEAE5FCCA8C1B2718EACE741D50C5CE141B3F4AE14824D1C7F0E05F2C86D6DD21CC0F74197C1BFB35DB3A4D00F92E0D3B3DFF6335B4FAB7E27E2906E1B53C03CF090C0117B90BD118E3C773112A03A6DF6D2CE9E01EFA0FD369DE7A239ED847C299D12D26AD3AA0D6F83EB439A9CC79241C144CECCCDB9230930A4D0173F09EE9FDEBC5227210F628D4FA9DC38B0C6B395CD4FF0F7AF49FDDCFC08C2A27D8982519C4D110D1E4C0DE6C1CDBCD61E2401C42F2F9C29EFDBC06DBDAB03CA6F357EFB40EE4D39BED2DDFD70E21C054389F0F40EC86CD25C50BCB071328C7CEE2561687DC1331CED0C6F300EBFF144E323406941EF2E21AF375134ADD31DB67E4CB2F8202CAE3A121A5FE60F0DAF59AD40D18AC0A4FE17C38FDEC1E39D1CC69CFDC05F7F529E3D5D39DE80BD713CD78E0BE3C6DF3DCEFE3E073C9BC1EA7E1A211CACC6F3E41C4E6D08A29A6CD2AE9592B71E2CF34F105713046D12C380607B0D09D11CEEA6E17FA3BB6F3ECC906E10F3A5521F42811E5A1C4D3D212C219C1C82225E22AC474F2CFFF1B23C6CBE03FF0D49822E6073520E2DE9C2B61FD52200CF3BA351E3933DC5C3CC6D67DF152E988D0202C923FFD21F23B42342CF0E0E2B01DB726F42472CA7D17843E5C213A3E79C4281D0A39880582044EE1D02313D708D40B2141091ED3F2263EE1EE3A0AE99F3A4DC4BDF877F19A32083C3C38B5E338EF420927CCB413A5D03C282C2F05293DF3F40171F37409C8F234F5FED0D4064C3C60F76139EF264236BCDCDBFEE72E52F4F3F72514BD171612D5EFD00AC3DAEFD4B43CCEF212F4D6D173102DD2F3357EF5CD0B1C19FFDD18FD9C3B82CB49CCA9009C25CDF23DF776C83704E1ED70F8C71191F7C9181A1D5C39A8C8A51AB7E6602FEDE7830A23C6C1EB7C2C8D00D2D4B62D4527D4DA5DF518FC5E0C90FA2B2B9A2BFC29BE01F8D314D854179BCAA734C8E23BCB18D01323F2C6B0F6383AB0179E3165D61DED6BF675278E0DBEE56C1D422C3B3EDDCD58E1B8F2D3D96E33422388D281DA06CA52ED81F24F00EC12922AE735C729DD302E04F8CE9CC0FAF1C7E06EC2D9126B26C3EC32D589D5F3C160FBDE3D48C389E559CDBB199E16E007770D76D2EBC0012A061DF8055B2641E328FE191A01FF90F2CC3F99EA9C2DC51C3FD1BA1A3CFFD2093ECADF35D7ECF2C4FB1E28F64E11A0F9FD2C3A28031AC22B3B3C6CD03C1776189E3493CA90ED56CC6D04EAFCC9F6C1EFD3D4823310F133372CFAAAD8823AD1F6CB1D72F97EC0AB0D0527E4D83C14F2EB691B2BFBE620372400040004000400040004000400040004

count = 19
seed = 716354F7DEAE272CD26929C0932CA257AED1DD23D67260726B5213D82E61466FA99BB6A7D81DEE9D0EBE03DEEE4DBFC7
mlen = 660
msg = 7BEDAFEBABBBFB863CE496475F54E69A905AFA45899C3D7C16CFC73E31597D2404AE7014612E4CBFA238EFAF5B396B0B7435ADA5DE817E013188C280423C68924E1FA2A33CA56E6B85B7CCA7F00D3A6151F0629C1B92A13573320E0025863BBA7F3EEB987EE1B1A6230B10765DFC1FEEA498AE4B83521188E7503B506259103CEFB370E3651B06DD4F08013FF3AB9E2430626B0BD584232948462D85C0F82DA07B96FC65F62A43CD2F132D1A1D691C085980DAD8796CCE2FA0B268395EAC3DA2CC400F30F75BE87316216980CE213B48651DDB9E294F8CDB2CA05D3F2A507E4A03E2849AA8062918AFB5BCE9E4C3ABF2FFD4751DDDCF08AB09E36A29B830F3BAC6FEEBEA084575472E6F4B239AF89965A72954769A83E391DE467934237B07D8884A6B14CAD034FBF9BD7531D50D742E234E227E1A2DAF77A2FFACC579525134B15186D81AE6E5538871024BD2897475D6EE5B11BC51EDBB928D98475073785A75B331BF3D2297165AE6CF95C3A05F06DF747498462054F58A5AC736F96014B1A8CDB319D030D06DAD9CAB2B913F35FC392E1FC4B027CDBE775D64B04F1076A7C8F44C360745F98E87B84C18AB76F84F373F635AF4C8A87DF08DD4507899BAD892FF8CC1EE534D3277B5B82095628B84A7D5582149CF46C50AA963B56B4B91966B106B4B2EAA45D83A10993E8F933370AB29C6606B7CCFC41B21C6B99F2B9AC643E24300B350FA199EC10E64E4AF19181F78E8C43B2FA796241DC42CC8992BDFCDC39E7BC41BE68CDCE4FBC47C996DB42E8249EEDC146C216B514430C705FC939B9EEF677AD87F9CEE3398551FA0DAF774302324A410F4A4F4FC035CFBE960B38C390441E92D9E5624A8745976BC88FA538E398712361B77AD4CA5FF038D9F6CE157EB8A6137420D4E57018275DCEEBC4E480A5D
pk = 051F6BEF2108EC85719AD778BB7E50CB37AF1F333D3C2613952BC8F9C6D9CEFCF7F3BF8F2889C9F2E4BC38CC83B2FDD2594CFF80E5363F354A745C4095B943FF707B5FC2BEF8B215AF6152D6D9F734728137122FBBFA3742C10BBC4363DC03569DBDB35A4899864C275CD190EFE9ECE6D6C18F6610D8B53CA1158523C3C77763BC1BE7415EE07B2748C3940680EC8979D7326E7FB1D59B352AEA0A567CF598FFC4C2D4EA459E2EF9A89DAD3328923B63E9E1893BEF33C246B0838AA0CF4A55152FEB3091D06BBB4EE732895415F520693D6BE13AB5BD4A5F469C2A1915466D033AF307FBC07005A80214EE68568F4A3B3C9F69A8A4E7F488F01F318CA0EDD1E5971AFF86CEE21949AE219F24A5C4AC00E966F163D0538CC23C5F04674BA56B38920C3F8C4ADC1C2E0AD422BC0913B8D49334C9F85D8FB7247DBC2550F4F091D96B6C976234282835F77A5568B7AFB5F4CAFFD4445CCF68A2B512EEBA1E8206ABE6DC932E07564079E1F8EAA35A565E6734C5660FE5CF2E14F38CBFC7D5D2B185F29259527B6B310A4AEB68A4759B282B32AF0DED578BFAEC865D837BA9F1B43160935671FEA4783F9281CD299658B1EBA89137A27641985234252A8C06AB730182222351450996DFE7FB2D170C47860B391CAE5019BC7AA95B62B57091BA300A69195EA0CD1B99247972E5A54844676725D9113F41ED8D1E6BB79C8705869D8AB0870BEEB161728703489161927DFEB8F90E71B579EF1656C111E742D9A569BEB36F15D31AD39D2140DD7F30FF442BBC2785DFDC503C96BD73EFCCBDDBA20079F8CBDD9F78C2B7B8F206265B94772D4250D9D044E539E1186381D809E19E75917F656977FB7648A1BD4E565DC6E8002DC4C0B9993A7ECCB965F6CAA36B441D3121ACAFC4619E31D6F3BA10FB4952221F15F12F1F176982E3B618DD1334F022369A278E0E7F4B7A0568F6015754103E5ABC481F7671D0BECD583F4C978937F380AB48F5069424E95DC440729742A9AD105272DE425B26B0CAAD14F9C2FC60ADA133EA2020771DF52C677372027A8AD31A6985D296ED2ECBAAEBCA3FBEFD2F2621320DC78D719FAEB540A9278C9F5953EA88A6E32C4867DA456E376BD01652045A0C1C4396E8B594E0A211FE97678DBDE8A7AD69C0CE723E72EA12977784763450DE41529DDEA176002D21DFDD94451A5ABA65CE40E565E0CB40E170CD77F98F55AB84556B5A8F7A9C2983CDBF9FBC03863ECC8DB8B80E534663A119551A083A83577868A50B7AB2FA4F33FED356CAFB261C930CAF239149B2F62D32EF268EF3E4A8E8103544CEAEFC7890407B1BE2D4E3942144F4467069CBA4C539D2E6F18952CFD7281499FA56A4787D2F826852121E043413211786227F752DC2434F3C451947BE62BCBE6348A9B8B007F9D2057102532FE7B33616B04D850E42E14BC1504CE9E3AA554ACE284D6D11CB59616F2A262CC9096D97408F8902CC9BF972283901A3A14E534E80BF8B6E5787BD040EEED4FA77B3E7EA8C883FE8625C413B71B2B1A21F10D537B9433FC3B802575EAB109118EFB869F298FAB25B780E939D9142B9B590386278FD4850CA7B155C14413A88DB6FCB513533AF4B5C554075404A043F8EC3F5936EB81D2730462BC9FB7A3802C564FA08B24D24F989AE42B7537EE52049A9840D368E645DA4505C82B7D19EDE7E7BB4F5B3C329F000AAD544DB4081ACB34E3490B3B6E0C1D08746EFE6CC2F252BBEE352F85B79E119BBBCD6CE6A80F9BA93ECAF6A97C639BAD23E65F552DED0E1828744CB1B1950D8563F5FF87D9EBBAB60104832A95EE6E9B313761B7953A28770545393F47B944F5CB20E0A6A06CFDDC683003AF07012A5AFF8F652FDB3716D0B5CE8C202A76841968EB6DC2D769952CE19D8E5FF8DBC7B9121A0377BF3F18E0E27C2A6DF5195D9AEE34CC6D3C2AE7B9BB8CABAFFBA26E19CAD7A2162B1398D00FAB332C52586F2A47584F037B285D16066276B507F86B2AF0A68BF15E41E89897B84399B9080138B303474F835390A161E56D9219B2CA81EC27D7C372E7CC7690C8ADD4F1FBEE1D14A1098ACCC04EFF7D41BFFAAEB95CD65E5F9D6609062A4CB040CF08A8BFDA12CE37F22F121BEA164C3A2D24966953DC4D0D9940044FB1F265AC2F26410145A7A88B104E42B4EA4D1E2EF79EDAEAB676556F87C009DA9B7FBC0EC07D7AE835C82474FD115FF2755391725FBD1CF7B7E9540718CE33C621CEA3ECF5B443A036689CF7BD8D8DEBDD1F61EA93B616E282830C856593009E9F9B67BFD16995F34A5856104702E3E5A9C61F47A75C5BC5466D7FD56DE57D31B061A6C38346803E93BCD6E9D6DA516B4476271309E9AB765CC841D5C7FC8BB8BF45B6FED1F7F08F4C018BD2ECADD9ACB919C4290AE8EEFEC1C29AE9CEE4F613C5D88A008310B8F8D4B78AD86E55C335E062751E8D3C8F585D6422A7535FD09266CE220FFCE740CB36F7CDB893B3AED74B3A1F2ABCA421132B7F0C13796FA7065B09CFD13280D8666D5BEF7E36D5AB672680650384CA559FBDA054F4CE5EF6171A4603CC9A692ED0BD30365BA87E03C2995C36135BF005B8ACCA93D5AF818DC8C6DAD5F25A5C6DEBDCC00801E49C6554BE9F138C1ED7425F6E3963CC1637A1AD77047213E69A10BB45E1975FBCD29F403D54B904D97BDB569FBB8CBB026AF16313A10146D6CA1DD78CA56D60D213AA2CFA9D64D9D47911FF7D033CB292D7C7B3E47F099DB4646500F6E4B680576F56C780FBD46FBE3C6384B3E6D3A07142656CA7CAA65CAC7815F3DCF6A5540C07D018ED802E1AF9CC09F7528E95E15504FA6A583BD036A5A552E16E8BB30FCDCCAE34F069A7AC1C0B9BE487618C4EC0320644E4ABD7B480CC9365965C3A101B720E79DDC00040004000400040004000400040004
sk = 05001B18121416000B000F483E166EBF000100DAA400A5DE2E0200A7A257AFABBFA3031B141E5D87BE6500A22DC2050012D83D3C06060357A31B0FBE6E052DA48000DB0336D41B5A1BC22AE35E91C6030002A20A711315BD0701F228001A0736BD2F1B02AB13DC5F091204B41B56363B6C09021D00120B03A9AF4200A4A2093F62AE81A2A5871B5587D516001CB4A26C30710ABA060B043A54953F52A264111251B0ED03243636140ABAA40C02A2544E881512A280124A1C00094B1B02076C8BB51B153600397D3B36539103360020EA365100128B2FA9B11CA324ABD82F0075525109260315031C034E00360287380116876C00A20801180001BF531D063E19CF124B8723170101001E0B1CE353BDC1086651483D5C48002D14B705043F122FA2BC00CF27D6006E0B426372C254032E241502D82FAEA3A20B3C09940F2213A2206B1B1AAA1388602163B57E010F291B494806001100133FA5031B0AA2A24A105B910200086F1C1201A511AB571C06C2050F011B48001A06511E751CC600000840243F12348A06094BA43B090D513919D934000A263CA303123C005647E22F21C3C43B353D816DF3240D94CF4DDC3B20D34BBDF37ED400BDE6D6FCF4C9A72CF616A9AD0EA0AACBD97A9819CA7CD4842343FD6357F1C21FFEE68B3D9426C0AD238C6C8DE8E63012E23CCABC2D2BF20EF05BF7D45523768C02894AE3D1746C1D094EF96FCDEE4132868DDEFCBB189E992176EFB76C60A017F40DEE0F001F6BEF2108EC85719AD778BB7E50CB37AF1F333D3C2613952BC8F9C6D9CEFCF7F3BF8F2889C9F2E4BC38CC83B2FDD2594CFF80E5363F354A745C4095B943FF707B5FC2BEF8B215AF6152D6D9F734728137122FBBFA3742C10BBC4363DC03569DBDB35A4899864C275CD190EFE9ECE6D6C18F6610D8B53CA1158523C3C77763BC1BE7415EE07B2748C3940680EC8979D7326E7FB1D59B352AEA0A567CF598FFC4C2D4EA459E2EF9A89DAD3328923B63E9E1893BEF33C246B0838AA0CF4A55152FEB3091D06BBB4EE732895415F520693D6BE13AB5BD4A5F469C2A1915466D033AF307FBC07005A80214EE68568F4A3B3C9F69A8A4E7F488F01F318CA0EDD1E5971AFF86CEE21949AE219F24A5C4AC00E966F163D0538CC23C5F04674BA56B38920C3F8C4ADC1C2E0AD422BC0913B8D49334C9F85D8FB7247DBC2550F4F091D96B6C976234282835F77A5568B7AFB5F4CAFFD4445CCF68A2B512EEBA1E8206ABE6DC932E07564079E1F8EAA35A565E6734C5660FE5CF2E14F38CBFC7D5D2B185F29259527B6B310A4AEB68A4759B282B32AF0DED578BFAEC865D837BA9F1B43160935671FEA4783F9281CD299658B1EBA89137A27641985234252A8C06AB730182222351450996DFE7FB2D170C47860B391CAE5019BC7AA95B62B57091BA300A69195EA0CD1B99247972E5A54844676725D9113F41ED8D1E6BB79C8705869D8AB0870BEEB161728703489161927DFEB8F90E71B579EF1656C111E742D9A569BEB36F15D31AD39D2140DD7F30FF442BBC2785DFDC503C96BD73EFCCBDDBA20079F8CBDD9F78C2B7B8F206265B94772D4250D9D044E539E1186381D809E19E75917F656977FB7648A1BD4E565DC6E8002DC4C0B9993A7ECCB965F6CAA36B441D3121ACAFC4619E31D6F3BA10FB4952221F15F12F1F176982E3B618DD1334F022369A278E0E7F4B7A0568F6015754103E5ABC481F7671D0BECD583F4C978937F380AB48F5069424E95DC440729742A9AD105272DE425B26B0CAAD14F9C2FC60ADA133EA2020771DF52C677372027A8AD31A6985D296ED2ECBAAEBCA3FBEFD2F2621320DC78D719FAEB540A9278C9F5953EA88A6E32C4867DA456E376BD01652045A0C1C4396E8B594E0A211FE97678DBDE8A7AD69C0CE723E72EA12977784763450DE41529DDEA176002D21DFDD94451A5ABA65CE40E565E0CB40E170CD77F98F55AB84556B5A8F7A9C2983CDBF9FBC03863ECC8DB8B80E534663A119551A083A83577868A50B7AB2FA4F33FED356CAFB261C930CAF239149B2F62D32EF268EF3E4A8E8103544CEAEFC7890407B1BE2D4E3942144F4467069CBA4C539D2E6F18952CFD7281499FA56A4787D2F826852121E043413211786227F752DC2434F3C451947BE62BCBE6348A9B8B007F9D2057102532FE7B33616B04D850E42E14BC1504CE9E3AA554ACE284D6D11CB59616F2A262CC9096D97408F8902CC9BF972283901A3A14E534E80BF8B6E5787BD040EEED4FA77B3E7EA8C883FE8625C413B71B2B1A21F10D537B9433FC3B802575EAB109118EFB869F298FAB25B780E939D9142B9B590386278FD4850CA7B155C14413A88DB6FCB513533AF4B5C554075404A043F8EC3F5936EB81D2730462BC9FB7A3802C564FA08B24D24F989AE42B7537EE52049A9840D368E645DA4505C82B7D19EDE7E7BB4F5B3C329F000AAD544DB4081ACB34E3490B3B6E0C1D08746EFE6CC2F252BBEE352F85B79E119BBBCD6CE6A80F9BA93ECAF6A97C639BAD23E65F552DED0E1828744CB1B1950D8563F5FF87D9EBBAB60104832A95EE6E9B313761B7953A28770545393F47B944F5CB20E0A6A06CFDDC683003AF07012A5AFF8F652FDB3716D0B5CE8C202A76841968EB6DC2D769952CE19D8E5FF8DBC7B9121A0377BF3F18E0E27C2A6DF5195D9AEE34CC6D3C2AE7B9BB8CABAFFBA26E19CAD7A2162B1398D00FAB332C52586F2A47584F037B285D16066276B507F86B2AF0A68BF15E41E89897B84399B9080138B303474F835390A161E56D9219B2CA81EC27D7C372E7CC7690C8ADD4F1FBEE1D14A1098ACCC04EFF7D41BFFAAEB95CD65E5F9D6609062A4CB040CF08A8BFDA12CE37F22F121BEA164C3A2D24966953DC4D0D9940044FB1F265AC2F26410145A7A88B104E42B4EA4D1E2EF79EDAEAB676556F87C009DA9B7FBC0EC07D7AE835C82474FD115FF2755391725FBD1CF7B7E9540718CE33C621CEA3ECF5B443A036689CF7BD8D8DEBDD1F61EA93B616E282830C856593009E9F9B67BFD16995F34A5856104702E3E5A9C61F47A75C5BC5466D7FD56DE57D31B061A6C38346803E93BCD6E9D6DA516B4476271309E9AB765CC841D5C7FC8BB8BF45B6FED1F7F08F4C018BD2ECADD9ACB919C4290AE8EEFEC1C29AE9CEE4F613C5D88A008310B8F8D4B78AD86E55C335E062751E8D3C8F585D6422A7535FD09266CE220FFCE740CB36F7CDB893B3AED74B3A1F2ABCA421132B7F0C13796FA7065B09CFD13280D8666D5BEF7E36D5AB672680650384CA559FBDA054F4CE5EF6171A4603CC9A692ED0BD30365BA87E03C2995C36135BF005B8ACCA93D5AF818DC8C6DAD5F25A5C6DEBDCC00801E49C6554BE9F138C1ED7425F6E3963CC1637A1AD77047213E69A10BB45E1975FBCD29F403D54B904D97BDB569FBB8CBB026AF16313A10146D6CA1DD78CA56D60D213AA2CFA9D64D9D47911FF7D033CB292D7C7B3E47F099DB4646500F6E4B680576F56C780FBD46FBE3C6384B3E6D3A07142656CA7CAA65CAC7815F3DCF6A5540C07D018ED802E1AF9CC09F7528E95E15504FA6A583BD036A5A552E16E8BB30FCDCCAE34F069A7AC1C0B9BE487618C4EC0320644E4ABD7B480CC9365965C3A101B720E79DDC00040004000400040004000400040004
smlen = 2725
sm = 7BEDAFEBABBBFB863CE496475F54E69A905AFA45899C3D7C16CFC73E31597D2404AE7014612E4CBFA238EFAF5B396B0B7435ADA5DE817E013188C280423C68924E1FA2A33CA56E6B85B7CCA7F00D3A6151F0629C1B92A13573320E0025863BBA7F3EEB987EE1B1A6230B10765DFC1FEEA498AE4B83521188E7503B506259103CEFB370E3651B06DD4F08013FF3AB9E2430626B0BD584232948462D85C0F82DA07B96FC65F62A43CD2F132D1A1D691C085980DAD8796CCE2FA0B268395EAC3DA2CC400F30F75BE87316216980CE213B48651DDB9E294F8CDB2CA05D3F2A507E4A03E2849AA8062918AFB5BCE9E4C3ABF2FFD4751DDDCF08AB09E36A29B830F3BAC6FEEBEA084575472E6F4B239AF89965A72954769A83E391DE467934237B07D8884A6B14CAD034FBF9BD7531D50D742E234E227E1A2DAF77A2FFACC579525134B15186D81AE6E5538871024BD2897475D6EE5B11BC51EDBB928D98475073785A75B331BF3D2297165AE6CF95C3A05F06DF747498462054F58A5AC736F96014B1A8CDB319D030D06DAD9CAB2B913F35FC392E1FC4B027CDBE775D64B04F1076A7C8F44C360745F98E87B84C18AB76F84F373F635AF4C8A87DF08DD4507899BAD892FF8CC1EE534D3277B5B82095628B84A7D5582149CF46C50AA963B56B4B91966B106B4B2EAA45D83A10993E8F933370AB29C6606B7CCFC41B21C6B99F2B9AC643E24300B350FA199EC10E64E4AF19181F78E8C43B2FA796241DC42CC8992BDFCDC39E7BC41BE68CDCE4FBC47C996DB42E8249EEDC146C216B514430C705FC939B9EEF677AD87F9CEE3398551FA0DAF774302324A410F4A4F4FC035CFBE960B38C390441E92D9E5624A8745976BC88FA538E398712361B77AD4CA5FF038D9F6CE157EB8A6137420D4E57018275DCEEBC4E480A5D052C196E1FF1E1D435F8EB4C39422E16F2D1350FF8C8FA4CE5B8FAEC241DDB9AD826F2A017DC3E73E0B509F21D2814BBC966C918DC3DD3ADDFD40898EF741BB70546C1F318A7C033E347DD8F0BA1C3E61365CE7BD89022E8CD3E0CC500C538E2C8E9EEC91497F72333D0F3DD12DBC6032A8EEDA8EC8DCEE9C0B8D045FC1617B2E18AF0A92BDE040C398329E702BB25352BC724D8E269FDE32D260FB5DAE2DAA1F7FDDB23CC73385204A5293ECB0C017AF73B3CB8E82E11CDDE003B99FDB00A3ED30F1A21E77E3296D9511D683034F6AFFFBC19C8F695D0A6D411C9E5D461C980C00B1B80CDA31805E7432C2A1FD00AFC009B1509048633B7CF1C2E25EDC6FE3930CE233E17CFEB43F82DE203F025340BEAC8ECC1DF20D1A1D8210ED0D80E2C580F11E56938650E3F0292E3CCC4E721F6CE6302EDF02030ADE0DD206C3158D98A263BE5FDCA6DE71E3E8C1E52292E347A1564EDE52CE1E60ADCD2E6C1C6C5377BFE2D2236ED19FEFC30C615BCF08F17BA3581FF5EEFB6002CFC63FE6CCD2E0A41DD96E40005F119DB3716FFC30D202DFF19F227CB2B26EA290C5BCC7210503E71F53BED69E21709DE1F493CE5DA24F31704BEF8A52437E0761AD6106FE64CCB071A4CE7792760E7AC3B73265E32E1E0C70206364DE5350C1FD808D5B0E6C0220BD1E823FEFADE236E196BD1300D95E18A3FCF36F7D0B6C71608ECE9B42D27F825DBE5C730E7C610C4F4D1D1F6360D3E833470E979D10F34E4C21FC7643794D3DB3AA809672D122D0AC223C5AB0804109AF5DF15522B65D956DDFBFA88013A3F77D89EE990CA2D3C0C3726202B302521451841F096D949C2FE1090F371F9930EF4CE9B3F9436A02A3721B737FFD1772605D39EFEC3D4F0D47BF4880092D35DC269F5FF2F390006F8D5D01EE4EB39220F38DA8DFAEB14B42FC7F4B4192018721F9A328BD54C3A95264AC01BFFE73356006105C91F6016AEFFFE0FC41F33F356191D02E50947C99AEE3F25AC30AC21CBECB3EB95CFC5D08B28D6FFC139950604DF851E610213F587F788F10F14DC3D42EB4BFA0F3A47FB22CF45FE2E209512ED39E8DEC014E7C659D32E22EDCB1F0E6BF7AA23F6F15A2F84D2921948EB7CFD5C274738CBF855F254F77707A9261EFC72D9A2E382ECACD1AD0842E594324D208C04470D6CFC41EF9BEA8E3E553DC4E0B8020A0CF61748E7871432DDF13987E5731EA4F347364C29973AF70FBBC45A3E03D278233AE0C9EB162F87F193CE83F0892B7E3E4AD9120249262C2050EA21EE61033FFDA6CCE2FF8526061AFE0549D35D247208A5273D0F8A02030B0B1B3DE9393B6E16BCE84FD4BB0F18EB0EEA18342D03950FBE13A0D5BF0882C5B8210C145400941747DCED2999F887FA5EEA3AD1DBDECCDD10152EEDD0E158334C2510F0911F9635F7DA04322AD4863EDDE92CF64304400403E9BE334E10F6F1BF16E324D8EAA8CD5FEB2BD1B1F4103828F614087716AFC95E29AAF5C4F6EACA12C6FBC5B6E7752D67F7B2E2F03BDC1365F499E46DFC4F281B13F212A7F3B9EB533252DA96FE94CFBBF055CBAC1BFEE34433223302E5D928EEF16EC6442237DA510E703008DD381C04F103DE092A4F2C2D1CC303B4CDB0C0D335501EEC02A2C44030592ACEE0ED1455FB8AD9D80618EB07E13AC5F305070D900C703E36E20CFFA7E795C329C2EBEB7DCB30FF3FDC3FCA9AF6B3E3B7D49CF886C7672793073429181B2AE8EE13163C613D28FE2B3795255B374FC34AEA030A320885F6AEFE671933E32C3B312920085AFE7D138D1BF1CD8713311863F7E3CB611657E8F0FE751486E20A03F2025B302428593389179B0780F216E2DFDFDECB9B13332FE7CCD638E3C517FA4DCA570A3031E5FDBA23E90788CB13114D17231EF8F1B7C50ED88C2C7A3C49CE693591F3EB288CFF00192CCA290F5BE7D0DB1105A3CE2A2CCCEF7A1F6614F0D2F6E2BA3ED0EC6C0CF9320E143C0AE5E8CAEBE12DEF35DA1F31D016F41614200D04EAD4235DE940FD6D02B12BC3E01EC9C0DE0EDB8BD514D4B9D13226CE1D1DEB752A33E1E60680D5491BF11583E32EC6DB21FCEF2C2C0B3D60E95AF62F3274D907FFE60585C6E92C701E040DC1E9BA3312D1C135C9DE51F7173DEC1146D310D45ADF6205EB1ABDF1C40FA41D00C302DF9123DFD69BE9533DE8E193D0EC024CF601F567E5C0D7DFF8530400F0FB17BE2AEEEA6BDBF73A563B57196E10062CDD3028D405F6EB35DBEB0FEDB7D2473878E26DC1E32537287BF2D302BEEEB83162357DE04FD83210160D16E385D311D9E5FCA1223932C9E05C0C1CCF1039AE0612236FFEA9C693C36DDA4907A6F17D389728ABE26AE3BE225009053856E5E2F7231F09DB8D317CF179EACBE18CC9561280040FEFC831DBD2030540FD94FD0F1899F4AEF60F3AA622D8DA2F022AC9FFE5151161D0D538DE3BD0228D1B17D25E3F970BBDDE90D6A8167413BD10D8C9E40DA335D61079FE8325A10014C8C3CDA7252127B21886F9982C6711E100BC3D92E5933E2530590E76D0A8F1E9CB49D936129BF66BC94BC4B6D00FC3A6EEE23850E1851307FAF32813C79BC584E87D063C2F79011808610EE81FF41BCADB2B1CE41CB003F701EDC87CD7DECA0F0E7EEE931FEADB7B33C70B9A2FFCC1C5CE252B22E1FDF230377401D63502D5AC0CF5E969D28C14B30E6DFE4621B817262DD81663E1AC0686F57EC6E70A9803D8D3020A8B2EB8152E068E07CCEAD513B1030C1D88C5333DF0E67734B6EFB8DA980CFA039D0A431EFFE56D14A7D577DD1FE118242D2B872D40299A180F0156D9E43823F51EDCA80D95D1B71618338BE6E43662F07FC0D2F0C5F4242208EBC9CBA0C6EFFAF309CAF1A0E63026C82306D7321B262522D4A8F3B6D31E1600040004000400040004000400040004

count = 20
seed = A32E6FF879EC8866A5F5E4F6318DA8FE6743812ED2CF5FB94F5C3AA3EDF953CBC32665810B71B2CFEBF343A571CBC570
mlen = 693
msg = A86EE95388DF139F9C5A84108D1E63F7A7842909B818E9A0425C257649ABF125386FB5286031E7E6D0EEB85C452E254DA39BBDA51F0D2167EC0A51992753DDFA76874AA80804E705CF8BBADF3B82B6D7FBA3D1CAD130ABCC0B44D6D893356F3E94BF8E82AC532EF8C5E5F4200207BCF6B754F14E57A889FFB753F516EF8DE2A647FAD8E449264F0BBB4CF48BD01501736DA49509C3426A3D4108B98E6A4AA6C4430E8EE76540051FBD1DFBFC01750E26547F8718EF7D897A0342BB000FB99AA63B781C9A4B831DA798C014E58725E03D2F8B1A029C3337F4099239244AA320965B2CB5075052D901B6077A18C1ECFA5F272850A475B5F6BBC83F3C09A27072F80743B23EC6A9870913EE2805B4D296B2F81A9D733E5C8D5C0B477E51F9328AF3AF8ABED960408AFECD27FBDD08FEF50F4B07959646E0A02104A69674294A79DE0B25B65F4DBFA797E5FA56D66E8BC07D5E2E7C7D2E845699ACEA3BFAC60B2C0B988CBAB949A5B598D8E2F1AEC66196E115AD7F237A1C7FCFB95A1BBD6939A250E7BB0F4A02C23CB1BD81090CB770E3A70CB081D121BD0BD5ED1DC06D61282B98BF2DD7B13D2C6CF833891C67951D7D0F429EBDE3F1DA943ADB8AD285E6F13F798D6CD9A0A06BCD6125EBAA48F8F3BD5100A122F617817E3C42EBC3C3B154258FA26B9FD886EBFAD42DEDC6A2C4F9986BAD88A2A79D7EE603554E9CFC5FE33A3A171CF7BA94FD43228019B2F6FF96A8ABBC58D2098AD95A95442F6858EB69E131D7BCADAD81B9BB69D7682A978279B631E22927DECFFBEFBE8FB2E51D46A3FCA66225D30451CEF9953EF94F30B99F2B26EA75B84935EA4FB257DBE5734454B8087B3A4E115C6D31E72709303E9F0BB8C86FC6B11B93B53F9781BB92851A5CB5DC00D0B4E15683DBE4EDBE986966FE1F711F24DE9A0E1BEAEA8E835C70CDDC589773D31191B74AF780EB69867829ABED6D3FFA94D577
pk = 05EE8911B654FAB85F689C620F67DCD38AA39987A3194097AA45F45A16938927978218D7FC10F6BB3855ACE8C5B952554A1994F5B2D70EEFC81283CBC78E7949419752C5A93498FDE7DCE43CA8B499563F3936FCDA0034196757F2856ED6CD4E8A6E5C9DADCE25119E4CE6B8FBADC05BD826E280C579D0E02C0F32EEF631DB890277B26F82D892FEC7FE51F5313FB6B7D6221B77B91E9FD9273F7BD20707779353A6B162210A93BADD5FB5ED512552188FDBA1905CF7536012D96A99D5EC79851135650FAB5535F8D875AE942E22608C4DF3F39B6B3AE11BDE040D3A6C903C0CF66B227D6B4640E5D442ACDCD329C0F622CFAFAC1EC8B00669DB29D65A06234C2516C07C771955EA0B732927B014E8006CC6A83A7BEC04C720BBBE987FF0DA5723F75A628FF6FAB2B22F3CF2343917E7B6F2D68CD65A0771D73AF2693451610BCF93C74000C05DE44CAEE89BBA735C6327545BE7C469D2DA834E5235ED23077529FCF53CA381F99069345E49C79DFA59DCCFBBE2B160F02CA82B0E134BD0D212B6CFE0096AD38A691715120CCD1562A0420B3CA8955A04A645744F414C21882739997D7C8DC5DB22DB4D4745D9ED6AEB831DD867C7FD86DFC9935652641ACE486CC91EEF78D274B50C6F77D66898C15D5541CD984212924D753035DA13891ED5EBF456021270A5CC4720461D27797A0A64BD3C0FE90274993F4A566C723DE97366090E8EA979E77A9112B63B328DDA4A15AF622F49E456F988AA3A19154D8A85F20B45F5E23B134938BB5DFA5A6EBCC846AC841361DF93F294E3FAEFA7F45A7629613AA311B841BA18CA0060B6BBC13120B992C09F362D907977963A067F5FB88A662366CA165B56763EF4D57CC997B7B6F69BCDF9F92EBACCE2B96C0F7BEFDF632F9DE0A14214992E8A392F8A1F82CAA690254DB72C07C2AE0C0BF432D1C5051E57FDDE849606E200C88DF02C9EAB5FF0199514BDD3B023309F35DE69F63BD93D06E5D99371BEB3089289D4EC6EDCE0010AFAE3270DB66CA74FF1E7EE75EA0CE50DACF7012709A64B0732851E59678BC6B21BA6B487DBE1F22AEDF186638B6F244A638AD0495722F573CBA4C31E83717B3E8C083E2013B536E86DCC8909E07761310463A85AAD93D1B780A589019D1EC772D4F235BAA9D82A100362FF2724A4CA09787851BAFD02A4212209A3155801DD7B8AC3D53F2E7C98204547CAE8C49E6EE0365CA89E2314B70FED81C483AA5684046862FE155E0F2CBC35EFA015667B5543750A7DF5393AF6D50D62479FE514E6610978440C694AA9C72B25E1AF5854017D98E8C5799AE34ED4E424E57F7E3129C83505CCD75670DE134B257ED1DEA1D2C9DED637AE0E491739246DA6677E2AEED99F64D12128CAC0CE89F5CCFCB73F1ED8D7342604CC0EA79251464B4D51FEECE341DBC235749042BF475F3270EC13C281EBBB8CC23425882FDCCFA3C36F4B81F06FFEB3AF5E09AE2693446822E40D323C034F3D44A9AB671C2E0418D16B2E794066F3BE5BCBDFC9F2E3C6A6AC064DF0B15AC4D8AFBCD6E494320217EDFAF7F07B50A5C694A4336C5C7B78B61848DDF77BDC48668F11500DEC586A525D8926BE27E9CF66011D2A17BE23BA5626ABB2F29136DCF4FEDEE7B96BA5A6B610231138A3D9025BB79B667FD458312F3965F13D9AD15E018C3B9F6D1BAF60A43356E11E0DC43F2B132670499BABEBD1068093645CAE4301398F8A655173508F3E03CB6B0FCDBB35EE16661815C0FFEB823C812D817D62E1B0D62EB8225DB05ADE425E12CBC3AB47B1893813E65DE25FF4065A826105884BE265DE07B78111B8EA89D6F59EEA0D199A0520771083811B4BDD7357A4170457B046F9981A88195F8BD9251C3AE7C86ECB61CBEF6929A890A42648D09192D5FA6B82D147A24E0ED19C4481FB2F42A82D7786E1A4B0ABA61FE4ED93034B466B76ADC9ED22BD4A4DBB68D4B6BBF79E8346766DB20092107CB752A1CCBBEB1482322AB8E3691D4CC1E01CBD0C66606867A3D5F2763A290746F1CCD2D93077271725548D6D5E7F10CD743677BD48639694DDC489BD936E258D5CE1BA6AFB3C5C4DD11FC2EB522A47B74B2B742E6AC4FF2054F34A88DCE89731F107BA2760185A8B594BB127ECF7967C9A2BD16E7CEC76A2A402A7C5229581F216F666E3EBC598470F83AF3B7AAE79B84249157BBE4D6672B7ABC3C959F8EC5E2FF60FCACC9BBC4F4B735CD758D62000553E5AB03EB0EFD406AC4F65F50A28F61F8C904680DC26E2ABF7E070BF65411F01FC6CABBF723D0EAE081D2A907ACED8D5299614A9C40B7E6DB47A84230CD7EEF848F8A4081CBA1D036C82FFA2897783AF7B14553E2C77926C36DC497B980AF51DD3F900813A3D2FF6F60195A81D785A16FDF5FC457661DEC311B34DC8B8907F94DAA9DC35B0ADB64260B692D75F87277B11950CEC43570205F1783D5A2BB1CF4B1A7C19F31C18F0ADFEB5F7318756A2FC062B711718561E6818CA38F4E712E7103BA161EDA4A30801FB52DD1BEE3612220EA51D9C06CA218E83C2813F13149A4A8FADE091D3645C5B380FA0B74E3C15F4C5F38E2AB86332AD9DF20CA581CF17846F282565A321DFD288E1F3B1C51E63FBBC4100440307FB90B8681D41A8810C797AEC4EBECC757CBF5C16FFCE8EA1D901D3E2F90DB2356C5A123A40FBB6E79F5754E47E89BE5CEF2E1467FC59E08A2C3CF3CA249522E6AF94550C2A9BA92E095759151470D749C9C70617579C05582E8C83DB04DFCEC3AC1474FF9131C989292B64FE75E98593BE3C364DB99867F82F473158BCBEA552B78F596647F8949DC741C4D6530ADB7F90A2047FE1DA5A67A23FBD3CDEA285D969CDA589361C56151F559627CF9B0D0FDF52630B2A18F5297D4F69B808F800040004000400040004000400040004
sk = 05876D1300360206008A1BBF09A2A5510A9B5B24DA6D0063EA086DA20909A2A3480914025A0301A8A2383C0900005265A306235AB5E877A33E105C1208385DAB00C4073B805D060FDE0400D5253FCF6AA3A21B3E025585006E063F146F2A00D8C107EB4051B112014590722D15003152C3A25201080FAE3F2606362A04A91F2421894AA2510A00031E2D2C5A0A0F00087F006CEA06A24A51D83BAB36A24A121F0BAC001C473637AD1B1D3639BD244065513700411E16A24E0048ABB41DA2065D7207A20F1309051A2E060127031824391B014838036521BA023A0366B0A21357A21C00681123420C0001120C022A09B4A204AA00E112691557BA170F03004003A30009C3C6A2381500C9BFD8020936BD5DA599000863E2A29B1106521E8A663912361D095A1348633C09A65204EEAB01A21B128AB4801B06A2331B2C5351BD0090391D01041C1D0309099004124B3E524807C81A16520A3F540A364EA02116A84236093C6B00BF36511E1266DE28244A156F905BADA6DA51B312C3A22462A400121E13027EC015B121510B00BEA406BD3830001BA263525148720C11139B0792DB008F617AAB6F13507302884FC864126744DAFDA0BD573F7CBCB92A7AA3CFF0141BB08CBCD63DA5B4E2630BD07E0097ACAE4CA80AE9D2A97475F95D291AC8CCB8FB63F6C3E8AE8600F5A234094595FBA4B5CEC6859349DC5029F4D9F3921548A1AFA5C06EA50489903DB49399F08665539A9820645E779FBDA4AC00EE8911B654FAB85F689C620F67DCD38AA39987A3194097AA45F45A16938927978218D7FC10F6BB3855ACE8C5B952554A1994F5B2D70EEFC81283CBC78E7949419752C5A93498FDE7DCE43CA8B499563F3936FCDA0034196757F2856ED6CD4E8A6E5C9DADCE25119E4CE6B8FBADC05BD826E280C579D0E02C0F32EEF631DB890277B26F82D892FEC7FE51F5313FB6B7D6221B77B91E9FD9273F7BD20707779353A6B162210A93BADD5FB5ED512552188FDBA1905CF7536012D96A99D5EC79851135650FAB5535F8D875AE942E22608C4DF3F39B6B3AE11BDE040D3A6C903C0CF66B227D6B4640E5D442ACDCD329C0F622CFAFAC1EC8B00669DB29D65A06234C2516C07C771955EA0B732927B014E8006CC6A83A7BEC04C720BBBE987FF0DA5723F75A628FF6FAB2B22F3CF2343917E7B6F2D68CD65A0771D73AF2693451610BCF93C74000C05DE44CAEE89BBA735C6327545BE7C469D2DA834E5235ED23077529FCF53CA381F99069345E49C79DFA59DCCFBBE2B160F02CA82B0E134BD0D212B6CFE0096AD38A691715120CCD1562A0420B3CA8955A04A645744F414C21882739997D7C8DC5DB22DB4D4745D9ED6AEB831DD867C7FD86DFC9935652641ACE486CC91EEF78D274B50C6F77D66898C15D5541CD984212924D753035DA13891ED5EBF456021270A5CC4720461D27797A0A64BD3C0FE90274993F4A566C723DE97366090E8EA979E77A9112B63B328DDA4A15AF622F49E456F988AA3A19154D8A85F20B45F5E23B134938BB5DFA5A6EBCC846AC841361DF93F294E3FAEFA7F45A7629613AA311B841BA18CA0060B6BBC13120B992C09F362D907977963A067F5FB88A662366CA165B56763EF4D57CC997B7B6F69BCDF9F92EBACCE2B96C0F7BEFDF632F9DE0A14214992E8A392F8A1F82CAA690254DB72C07C2AE0C0BF432D1C5051E57FDDE849606E200C88DF02C9EAB5FF0199514BDD3B023309F35DE69F63BD93D06E5D99371BEB3089289D4EC6EDCE0010AFAE3270DB66CA74FF1E7EE75EA0CE50DACF7012709A64B0732851E59678BC6B21BA6B487DBE1F22AEDF186638B6F244A638AD0495722F573CBA4C31E83717B3E8C083E2013B536E86DCC8909E07761310463A85AAD93D1B780A589019D1EC772D4F235BAA9D82A100362FF2724A4CA09787851BAFD02A4212209A3155801DD7B8AC3D53F2E7C98204547CAE8C49E6EE0365CA89E2314B70FED81C483AA5684046862FE155E0F2CBC35EFA015667B5543750A7DF5393AF6D50D62479FE514E6610978440C694AA9C72B25E1AF5854017D98E8C5799AE34ED4E424E57F7E3129C83505CCD75670DE134B257ED1DEA1D2C9DED637AE0E491739246DA6677E2AEED99F64D12128CAC0CE89F5CCFCB73F1ED8D7342604CC0EA79251464B4D51FEECE341DBC235749042BF475F3270EC13C281EBBB8CC23425882FDCCFA3C36F4B81F06FFEB3AF5E09AE2693446822E40D323C034F3D44A9AB671C2E0418D16B2E794066F3BE5BCBDFC9F2E3C6A6AC064DF0B15AC4D8AFBCD6E494320217EDFAF7F07B50A5C694A4336C5C7B78B61848DDF77BDC48668F11500DEC586A525D8926BE27E9CF66011D2A17BE23BA5626ABB2F29136DCF4FEDEE7B96BA5A6B610231138A3D9025BB79B667FD458312F3965F13D9AD15E018C3B9F6D1BAF60A43356E11E0DC43F2B132670499BABEBD1068093645CAE4301398F8A655173508F3E03CB6B0FCDBB35EE16661815C0FFEB823C812D817D62E1B0D62EB8225DB05ADE425E12CBC3AB47B1893813E65DE25FF4065A826105884BE265DE07B78111B8EA89D6F59EEA0D199A0520771083811B4BDD7357A4170457B046F9981A88195F8BD9251C3AE7C86ECB61CBEF6929A890A42648D09192D5FA6B82D147A24E0ED19C4481FB2F42A82D7786E1A4B0ABA61FE4ED93034B466B76ADC9ED22BD4A4DBB68D4B6BBF79E8346766DB20092107CB752A1CCBBEB1482322AB8E3691D4CC1E01CBD0C66606867A3D5F2763A290746F1CCD2D93077271725548D6D5E7F10CD743677BD48639694DDC489BD936E258D5CE1BA6AFB3C5C4DD11FC2EB522A47B74B2B742E6AC4FF2054F34A88DCE89731F107BA2760185A8B594BB127ECF7967C9A2BD16E7CEC76A2A402A7C5229581F216F666E3EBC598470F83AF3B7AAE79B84249157BBE4D6672B7ABC3C959F8EC5E2FF60FCACC9BBC4F4B735CD758D62000553E5AB03EB0EFD406AC4F65F50A28F61F8C904680DC26E2ABF7E070BF65411F01FC6CABBF723D0EAE081D2A907ACED8D5299614A9C40B7E6DB47A84230CD7EEF848F8A4081CBA1D036C82FFA2897783AF7B14553E2C77926C36DC497B980AF51DD3F900813A3D2FF6F60195A81D785A16FDF5FC457661DEC311B34DC8B8907F94DAA9DC35B0ADB64260B692D75F87277B11950CEC43570205F1783D5A2BB1CF4B1A7C19F31C18F0ADFEB5F7318756A2FC062B711718561E6818CA38F4E712E7103BA161EDA4A30801FB52DD1BEE3612220EA51D9C06CA218E83C2813F13149A4A8FADE091D3645C5B380FA0B74E3C15F4C5F38E2AB86332AD9DF20CA581CF17846F282565A321DFD288E1F3B1C51E63FBBC4100440307FB90B8681D41A8810C797AEC4EBECC757CBF5C16FFCE8EA1D901D3E2F90DB2356C5A123A40FBB6E79F5754E47E89BE5CEF2E1467FC59E08A2C3CF3CA249522E6AF94550C2A9BA92E095759151470D749C9C70617579C05582E8C83DB04DFCEC3AC1474FF9131C989292B64FE75E98593BE3C364DB99867F82F473158BCBEA552B78F596647F8949DC741C4D6530ADB7F90A2047FE1DA5A67A23FBD3CDEA285D969CDA589361C56151F559627CF9B0D0FDF52630B2A18F5297D4F69B808F800040004000400040004000400040004
smlen = 2758
sm = A86EE95388DF139F9C5A84108D1E63F7A7842909B818E9A0425C257649ABF125386FB5286031E7E6D0EEB85C452E254DA39BBDA51F0D2167EC0A51992753DDFA76874AA80804E705CF8BBADF3B82B6D7FBA3D1CAD130ABCC0B44D6D893356F3E94BF8E82AC532EF8C5E5F4200207BCF6B754F14E57A889FFB753F516EF8DE2A647FAD8E449264F0BBB4CF48BD01501736DA49509C3426A3D4108B98E6A4AA6C4430E8EE76540051FBD1DFBFC01750E26547F8718EF7D897A0342BB000FB99AA63B781C9A4B831DA798C014E58725E03D2F8B1A029C3337F4099239244AA320965B2CB5075052D901B6077A18C1ECFA5F272850A475B5F6BBC83F3C09A27072F80743B23EC6A9870913EE2805B4D296B2F81A9D733E5C8D5C0B477E51F9328AF3AF8ABED960408AFECD27FBDD08FEF50F4B07959646E0A02104A69674294A79DE0B25B65F4DBFA797E5FA56D66E8BC07D5E2E7C7D2E845699ACEA3BFAC60B2C0B988CBAB949A5B598D8E2F1AEC66196E115AD7F237A1C7FCFB95A1BBD6939A250E7BB0F4A02C23CB1BD81090CB770E3A70CB081D121BD0BD5ED1DC06D61282B98BF2DD7B13D2C6CF833891C67951D7D0F429EBDE3F1DA943ADB8AD285E6F13F798D6CD9A0A06BCD6125EBAA48F8F3BD5100A122F617817E3C42EBC3C3B154258FA26B9FD886EBFAD42DEDC6A2C4F9986BAD88A2A79D7EE603554E9CFC5FE33A3A171CF7BA94FD43228019B2F6FF96A8ABBC58D2098AD95A95442F6858EB69E131D7BCADAD81B9BB69D7682A978279B631E22927DECFFBEFBE8FB2E51D46A3FCA66225D30451CEF9953EF94F30B99F2B26EA75B84935EA4FB257DBE5734454B8087B3A4E115C6D31E72709303E9F0BB8C86FC6B11B93B53F9781BB92851A5CB5DC00D0B4E15683DBE4EDBE986966FE1F711F24DE9A0E1BEAEA8E835C70CDDC589773D31191B74AF780EB69867829ABED6D3FFA94D577055D07FD174D075A06CDC4EEF84F32A5FAAACC7535990E603AEC1B78FB72F82331FCCCAD0E4E2E9CDEDEE1601754F5363A61E43907FEFAE6D21913FFCFE90A4AE2BED1CB06EBC4C2370C31C1E505E4E9ECD1FB75D54F16CBFFB2C06BE450FACB03002CFE00E9CAB725DE2F40C9FF1C38CBCC185430B0F63F32BAE37A02F6205AF16F06DA0518F1BD16CB0244E1D2D6F8E8C3FCAEFC4122D8FF3AF1D33CD51F8AED6F12262EA4F9D0CCD91492EBB5C391F46FF87CEB280C68CEC90C67E478FEE2C99DDEFC12CD01933249D3370DDBECD5303AEC0F3D0205B93400EB5BE0060538F2423F9F12AB1C65D294E604CDDACF8F0D8BE4792D7910D60E2FF062257E21271A6FDE5ECB3ECD7B20020445F57FFA8017A42CEF074C06BC0CA8D99A043C38A1F45D22C8D21DF6633C560D102DF1DA2DC31E3C0C034A3B70CA47168610C50343F6141476C13EF869E081E62A112EFE8C1E091630070AE7E43309D44214E3E86E12C1011A03AE0DBDC8C2CBBDECB4142202D31685EDD22EEFD6A82C3700973373E3EE293A3E93C0CB032937E70A1507CBE227C487E711FDD634E2140EDEC2D3483A1A3B911685E129E8ABFC2BD4B6F3142FAD1E0B2C4CE76118F1258B205AF26CFD93FDCE0D28335FEA2CEB201E8337283E1FD207DD083D99C41BF4CDE1922758058F254EDC0826B51754D2E1F3E6ECA204EE030AFA9ADA21C4852553CEE50563CCAA015DECA614660A8A16870849E3643E36D3312F90292FDD981C6E0F7B01E6FEF3F4D100673B8CD034F286F96AC09B0DE7DAFA1E67FAA8C5DF1D60C5103F691BA5EBDAD7C7D72234FF33BDC426252C2D2FF6ABD57B2EEB31D0DFE00FFBD085E2A404481C311CDFF225C66DD7940453F2E606B2F7D9FDC90F941E502212D69601F3EC8F1F41FCB42F580DF00B19FF14C7860B793E1030BF1E64C00EEEA23D252279F471E6512B9A3169CF4DEF74EE64EF770B6BF116C60C25373FC3F01E2F332C6AC50BCB43CC983224C59900ECC033020B11DA3F67CDD1D8D6CEA53B56D946F1973A1B11EEF3BB15061B1221681D53D932C2E5F2072C781714CDF6CF3ECE5401902F740C4D16FCD64AF4A9FF6EFEB6DD8DDBB7C426D6D4FD30345B2A1C359C3D4004DB2939EE8AEC6EF009F3BD3D6505FAF6FDF4580AFE379DC094E6E93A8636CAC48AE0C628CBE5EF374F1849C64DC3E4EF9FEDD10646CEDEEF4E1A543F9ECE9E237AD01E13E53ACEC8670A9EDA1FC09308A8C2923DC7217716002BF3CADAC758E0DDC6F1D72C2733CA1F3C640299E980E884D814CC881913FE32EDF836B303DAC1A5C88C198C2EEDD117E6830D3F099E21D303FFF6BBE8E7005923BE28ACC7E72B90E25A091AD50EFE8132D5DCECDED5D9C90B0EEF69C8D2381C28AAEB02E93DDF101667215DD66930FBC23ED7C9D9061E7DEB7ED86223F90B253AD70EE42DE718D111EDCF39C149033637FBF88214240436FC0BF918EC6D110A007DC04AC6C2EAEEF715E54FC49602FDC3E9F506D5E43BEAC9B138D0F2CAF04B2028F9C2E10F380010EBCBA5DE31DC12096CFBA31BCB0BA0E713FAD2E06B27FAD5F6DCAD227D1EA030EF0B2936DC3B5B3499C21BDF753B78C13B3BBCEA1D2427E15A36D2F7FAD0E4F6ED000F1C641220049ACECF19191CBEDC1F10E336F42C85E8150C922BBB0F9AE54CF314C79CE13438DD02F9D642D13EC9F7E97D0E14DC1D2563EE2A34BB1920D9B8F183CA1D08BD0BD4D746CB4912C21F573161CF9F137D23772D8AC49F1B1D3FB2C8D0E4AAD33A25803774FCD401B8F8550EA2D4A4C4B0DC1BC0A4FB7CF071FE2A35DBC6C13943C2C603CE2F77113BDF71323ADA39105DC341E99C058F37E21F8B168D0056CF832B3C2FB7D15812C82CA4E973D88215E6DAFA0358F7ED1571C64CC2A9D4DDC6D3390BCD85D7DC24553B8CC4EEC51DEEBD13D0D5683393EB16D2AACA33F804F9A708230EF5D098D62516F8C90C0BAF0019296C08C5C691D86CC37008071274F11D3AA5C84228CC1B7EFB372B6B0D6825672BFA329B2A6E189436A3F402D4A8E037E3F9F76C2723CF48C85EF44219D6C4720B73318305311E85EDFEC3363D49E83E2243C8890578E594FFAF375727AECD8CE8B83B50F345074402E80729140EE3950684F2D0F451F4C3FF7BC4802E8728E62D00E4F80B73D7E7F7C1E06F3673E164C0E21CCD1D2B034B2E96C93E3E05180110BA37311BFAEC5EF978F419ECCA2CA10414FCB719F6116B24FA0CE30955FC1E1FD22DBB0F4A2780E46B3D721766D65AD55D3154278A0D36E5AFECE7C62534B4F8BC16DDEA0D3D85344C2BB523E1CF74C893130BF94EDBFBCC32E7A6CEBBE0DA384CC0A3377A2EB2CFF3E0C62B0422522F540E340C11D7103CE52E9111D9D86DDA0A38F5F72D3AFB0A3C1233C01F2C8F31BFE2BDC7DFCB19CB43E777CCE1D196D7C3FCA40BEFE72C22D2D5ABF0A8C8A8EB662C2B2538ECD20573CBE23447D6FBC74DC9CA0B8AE8CECCAAC6430511CA95E392203E2C1900E3215FE299F45115F4C7151ED01B05FE5505FCC04E3F37075BC0EEF27C30183E80150CEB62DACC0C03F92E3C471124394038962FF0E5AE08D80803E51C2047FE67240E3FA6D425F73CE36E0F7BE6872738EE45232FCB67C8D4F44823240AEF10DFF9E414A532EFC45EDD57D81FCE41DB4F2652FCF6331821BCDF15DB13D96BED0C0D8DEFC92FAF23D91AE6ED8EF7A9EB8DF1ED22EF1F1E3B3ACEF0C18F1B520820C958DF73E600249CFDBEF776365CF772195AEF110A4BE9C70DCBE49ACC86058821A0F1B3E590F5CF114C2D25E428D5BE323B0108EB0D35E0F4BCC99BDE7E13021ABF360AC2E838A13CCBD54A14C7D7BCDD070196E7CCCA16F05DFD190040EAB9208B3EF4D39AEC9CD5CF05B80500040004000400040004000400040004

count = 21
seed = 5A64401EF8E63AEE18E8CC0162845DC7AF388230E86728ECB330007F2546F949764273EA05B397FE71F567E1527FA445
mlen = 726
msg = F5ABE373CE1F6FB14F2014F5BC0071B17AB2C84E8845FCBF4B15C79FBF2E5E06CFFE6CAD9A283014A975F81C9216B261CBC79EDCD58D0E20C586D7C641E0EE97221BEFE54DBCC56A594DF103EC24B52DDBB6052D1644972640F39DEB98997FEE7A252A65070798B7E46707FA440375B1BA705B3ECC7EAC56D9C45297E585299C7D747B430F0D01E82081C70B4A87846F90267D5163181DED63E089A00AFD33B0E2B3ACE91182D8CC899223CE65A5D84B86BB3E8B34B13949BC800F2145468BA5411EACD6A6C331C340D4442D28EFA0DA959A2797C7181BD4BBE6E6DFFD134CEF373ECB0EC08590F06BE0CE292D3718E2C0EFC7CB40F1DB26F5F38FDC82A72F81AFBBC16591EE02DC818D63CAE69FF0A28F942F7E07F6B0A741F3F0EBE3D0EA5859024AA408462D3D268C23F95D717C0A685A4CA73AD90EE923DB57CD6CDD828B7AB0D4AFA6A9AD7E32D407A44D7515C0A6AF52A66AD72119BA1DAEC6514DE3F8B462EC473072226AAD61135B0F5EC646BA9A127C9894E51FDD1B2D38011A2A6D7497A55283133695D0AF9B3FF7C5A8FD667231F9E511E3B8C4C3ADC44D02DE08C47B2382DE67B32826754C6BE5231CE0FC657341E20247CC6CE574F3D1A9376AC8237B49E5030E877A4E33CDE25D838EAD659EB1678706C759707FC66CE84CC968A8334C18F1632348824A6985A0331A93B59497B70C1A03A6848F18F5992972BC79F07F4222D2612797F495463836AE6CD3858D5B9BDF744A1CF361B5D454D41AC899A4FA61081B937CBABBF0FFEC1B31C162224EA36CA2CD7FCE54EC1A504932ACC5BD0B17A156DA7488F7017E4916A687FDE7FCEBB2901813B07964084AB0447A94DAC3A0D3FDA05B9F497CC1555A8C74838E29CB8CE89D304DEBE419D26BA7F3DC6E9526BD895495A5FF1D7EC83F70D045E306E7C2487A52CD7553F062D31888EF7FD27F667FCFFA984AFE0B9A4C4E85CA943812CDC157C5486B0B5EA6DA05E4BB8697113190321A976D1806DA129101E60A28B7
pk = 0524D28CC782385950741EABC5D0408FCAAF804E191BD4E64E10B55054ED346AFBF31FD04BAE87C541BAA886140728D5A351C3B624A523447D14B772C2F71F3E7E58E2B1231CFE472271024635833CD86C26AFCC872EB110A179BAC1F2F2E7BE927D5D0175C3AB13DA05A17CED16EB022366F6639D27A64EE7E009A63316AC44C9DB11CA0BAFD395AE8AD126BB8841DFB8E18E211997D149CFA2C3852C914F761D8A05CBAFAD90456994166ABBC817A00E223A8552422FCF04F17EDC08B60202AF2F98B5A9E671C337D975EB6382DB8CC92EDC15FAFB3BE0DD04C3BB11BDC34B375121F5CE14329E587D05E1CB62B94CF0273A5CABA3E090B50243AAFC8A2FD87F2BF490F5E4EB44ECEC4E27DB4585EA5D50E237087C984D5B1CE8BC62BF72EC847355E016B93A632BFB54A09D1BBCF90EAF564D9F2AFE9E767668A8A0123FF22A844A9BF4DDFF3131FB6CFAED08196E851C491818C483537A102CD4CEDC19204C107D0619540C10FF9CB0CBAD549333034C5AA8BCB4A3A22BFAE0FA669380AFC455B554CAE777CBE378A6A75E55EF0770AA83041A91CB6A98F28FB225BE6DDC3D11CC5A755FF291B03EBAE9B630F2B4E8446A1D538D496C78E218CB5F558E8654E01DF5C4C47F704F6F1E84704F30C62E94B8A580D4E7612F0D04FDB334C53085381C5FDA1BFC3F52B012DB74A1DB53E754BFAC6CABDEB395C6A7BD0863EF035EB07F918DFC03DA633B92F3886FE9C86345B4C4C703D4959335EA8A93634968EB778A97198E176CFB3C86DDF1B28D133D516EC4FD0312F4F692ABFA81F939FC06B2800F10D1D9FA946948350A63B0936424ED1F3F12C000FEA4FB46003B64EF4CEC8EEB59F694F43601E12489921B29E4363D82F7D76DED701E7D65CF6DA3AC47B3910A6F659D64875D722B3DB7AA372FE840DC29DB97A0018AA1B9FD02345512421A4DE1C52263FA3A96651628731E1B964F0DC9D942FAF274A0920E8B656EE3893584E623F4279B679EE9967952CAE3232EC9273660E2E0BA95DE079C8ADB6EDD9F4E9EDCD0B50EB4DC80E7364B7D7174607E0B15DEFBAE60B19A66B2E7905583703CCB334BF559133C33521C372D1A01D07E871C15EB1AF446B8A03ED6CD04400A954DFC494125EEC1AA5D72407566265DB28905A350189842F9813A7BFAAC03325F9467F66A5C2852D8A655F51B81E6ACBD53AE84A995F522A2FB495E143E5EE73C0D0473AB55EB345AA65501856C965510B5BFEF5F36D8A974DB8479347237B15F4453F0777B7A05183E8952EE5269BD9235ED2FD1428DE3E98A0D90E7E9E2D6E5E43B73E204DBBA5A6666DAD9204619263DDA91702C1E19B20EC9940BCFECB0909F6E81928E347DB1E69066363BDBD9EF4DBE4057A677BAF870C88D5C8A4F5A67E07AD9617B7B0416F570B0697B5D5AADCEE7A702272254517910C53EF85AAD0A8350943AE140B4BD2D76585BE4C82AC523BE39E83F0335BACACBF6EA0C60E70F09B84D374AA897112678B1CB0C3D4C07BC97477DD0540E78F60591467EE660D9CC927F6F25EFF95D000061616881CEA74AD2CF83D3545C83B5E61FEA3B99C3B74F8B2BA79F12FC8E10DD12A8BB71438DB8A01122F8A974A892901612D875AA0F957959F196751684185BB1A5AFDCF2F5C1BAEA608C675FDF44E935AA4A1F4CDC16E9518BB430C6203CD61CF787C128D26D5D5981A3624C02F94B5CC772BD482781FC4689CBF426758EC8EA75D37E84C4880C94B9A39F778559BF35E09768D80BE65D4AA090C8209E23CC748399B625B680B0DB1860587917A469363FED52740159520CC4B675FD630F77C89E232ABB1F31160DE52EE662B6887F9BEF137B8B5AA295448B6FBF31562A23888A59BF93CB7A2D56D88E90AE71962049BAF381A7F4D49E2B62B7436ECFAE40DDE8CC2E5F66CC3220D6F773F4A5F0E78770952463A9871ED73E6469F596274AFE031EB5B211E98A2D6A0965AD30A17EB491D5973DC3E359CCA797AD32FD374EC852134C1124C2BD39B0E0F0EC6E9E089284C8E745CECB5367A5DBF237C86DED68AD2258CCA63544C4F911865394585A4ABEE6E6E92C5C9E856E11C370A2248EF81BECF177EE8863C82313E4894F7D9402BE4D654D3D12CFB971CE7215FE80CC925F672CAFD696C81C3ED040B168B8400C690AB768B4A93060A2C9A8DEADC9C45343B3E2D4E44A9756FDA37865FC75E9EAB2F5BC653841FE16B9F507EB9459BABEDF60990F05D8B7E9248FAF96D4CD5E3349A92EC7325100709FD575ED72DAD7AD16C43A232BDB58E3C09506C7E34533970047F3AA5BC749697A162DFE629CF68858779D4CCE155F0BA272F3A2712E63C62495B9B35F0497EE28F030E4D34C8CB12DD93DEB560DC574D8888363EEE13C1588FA4C2031BC3BBB6AA5B793A41FF959577A1BE8A043C0F1906E975933972A6FF46E72F911B93571021E9CB9B59F521D05E52810AFBF24DAA70368B363A8AE8E657C523DA3F8C732714608F0E7B713AF0C21F0A0944390E6226C8A33B549F5071142F5E61FA9AC7485C8C57760B72D2EFBFF7070111FB8F87C00DD332C2C45D7633F0EBFC46BB6CFA14E0DBC9D57FF1253736E530ED54E76912DAE25924BE993A7445067CFBEACF6022896718D6C6B6C03008A368414847861064678EAFFCB7CAACDCC2F2A7295E1D3BAA396A5E19606372239A180B19307F9229136EC9C958B28395A45A7DF80A9D469B0257CDFA911D5F9E34A20359D847522F822D277CA25C244B442CDEAD9B742FE16B5308F976CFE88A9D6F30F50BF347AD511B4C229E7E8F95F05F143EFA9EDE2C2A2E64CB3890A87F8B910BA679A04DF5725600EF5D0C6DC772FF8C866941EDC912C162DE94B4FFE28C5371429EE240C77EBECC8D24C5D2000040004000400040004000400040004
sk = 059036570030480A541E8A2114AB5349A204A2370339002D00871621001F02118701A702E2060472654809A30BA2909AAF12D548A8B4A2006E124643BE3A02510B0A0A38A590519AC02DA9DA030D0025022415013C12491208870503A55C1B51BDAB00021542DB09A82109901EB100A20038001E394E38B18A0F14038800B42DA7264A061E1B14A2BB211B36041237633007ABA209265163637321B4172DC6873A2751D8AE3EDB5752290033090B0A009902B3BE80473C01094A6DA5180078A3EEA71B0000BE03008C5207143801870331670965020A52A50036006C1218B78A8454632B000322139906ABDAA2070136491A2809063A00A23F876C64C13839E6098A7BA200543B516551255314020F277E02A58700133700BCA71218572D2BD80869B7A224365100275E1DE01600A50F51B436013F678959CF005109010AB0035412BF003C0C021C041B0236091C020F00B5593E144E1B11390012AB1263B4A23B02A2EC12046615DB0624BF3821576C06D88A0F6EA56CA50526065399AB532142128AA346091CB4874B1312C01452CFAB1CCCDB000766092E0C37A8FCFDFC4172C07CBC33002C5F6D51E4FCD025A3AD1848CA59E1979B7831FA1582DE788900CEAFB3B0F80D8836573EC7815E6498993CB7A6B4074940759FFF2D2C4483204F05D0F411034DA8EA407989F49DD3C80EB934C0589EAA295861B95E4C633B80A4C92AEED840CADF69D386A16AC1E49772FC2D88C744C375A3B4DCBA0024D28CC782385950741EABC5D0408FCAAF804E191BD4E64E10B55054ED346AFBF31FD04BAE87C541BAA886140728D5A351C3B624A523447D14B772C2F71F3E7E58E2B1231CFE472271024635833CD86C26AFCC872EB110A179BAC1F2F2E7BE927D5D0175C3AB13DA05A17CED16EB022366F6639D27A64EE7E009A63316AC44C9DB11CA0BAFD395AE8AD126BB8841DFB8E18E211997D149CFA2C3852C914F761D8A05CBAFAD90456994166ABBC817A00E223A8552422FCF04F17EDC08B60202AF2F98B5A9E671C337D975EB6382DB8CC92EDC15FAFB3BE0DD04C3BB11BDC34B375121F5CE14329E587D05E1CB62B94CF0273A5CABA3E090B50243AAFC8A2FD87F2BF490F5E4EB44ECEC4E27DB4585EA5D50E237087C984D5B1CE8BC62BF72EC847355E016B93A632BFB54A09D1BBCF90EAF564D9F2AFE9E767668A8A0123FF22A844A9BF4DDFF3131FB6CFAED08196E851C491818C483537A102CD4CEDC19204C107D0619540C10FF9CB0CBAD549333034C5AA8BCB4A3A22BFAE0FA669380AFC455B554CAE777CBE378A6A75E55EF0770AA83041A91CB6A98F28FB225BE6DDC3D11CC5A755FF291B03EBAE9B630F2B4E8446A1D538D496C78E218CB5F558E8654E01DF5C4C47F704F6F1E84704F30C62E94B8A580D4E7612F0D04FDB334C53085381C5FDA1BFC3F52B012DB74A1DB53E754BFAC6CABDEB395C6A7BD0863EF035EB07F918DFC03DA633B92F3886FE9C86345B4C4C703D4959335EA8A93634968EB778A97198E176CFB3C86DDF1B28D133D516EC4FD0312F4F692ABFA81F939FC06B2800F10D1D9FA946948350A63B0936424ED1F3F12C000FEA4FB46003B64EF4CEC8EEB59F694F43601E12489921B29E4363D82F7D76DED701E7D65CF6DA3AC47B3910A6F659D64875D722B3DB7AA372FE840DC29DB97A0018AA1B9FD02345512421A4DE1C52263FA3A96651628731E1B964F0DC9D942FAF274A0920E8B656EE3893584E623F4279B679EE9967952CAE3232EC9273660E2E0BA95DE079C8ADB6EDD9F4E9EDCD0B50EB4DC80E7364B7D7174607E0B15DEFBAE60B19A66B2E7905583703CCB334BF559133C33521C372D1A01D07E871C15EB1AF446B8A03ED6CD04400A954DFC494125EEC1AA5D72407566265DB28905A350189842F9813A7BFAAC03325F9467F66A5C2852D8A655F51B81E6ACBD53AE84A995F522A2FB495E143E5EE73C0D0473AB55EB345AA65501856C965510B5BFEF5F36D8A974DB8479347237B15F4453F0777B7A05183E8952EE5269BD9235ED2FD1428DE3E98A0D90E7E9E2D6E5E43B73E204DBBA5A6666DAD9204619263DDA91702C1E19B20EC9940BCFECB0909F6E81928E347DB1E69066363BDBD9EF4DBE4057A677BAF870C88D5C8A4F5A67E07AD9617B7B0416F570B0697B5D5AADCEE7A702272254517910C53EF85AAD0A8350943AE140B4BD2D76585BE4C82AC523BE39E83F0335BACACBF6EA0C60E70F09B84D374AA897112678B1CB0C3D4C07BC97477DD0540E78F60591467EE660D9CC927F6F25EFF95D000061616881CEA74AD2CF83D3545C83B5E61FEA3B99C3B74F8B2BA79F12FC8E10DD12A8BB71438DB8A01122F8A974A892901612D875AA0F957959F196751684185BB1A5AFDCF2F5C1BAEA608C675FDF44E935AA4A1F4CDC16E9518BB430C6203CD61CF787C128D26D5D5981A3624C02F94B5CC772BD482781FC4689CBF426758EC8EA75D37E84C4880C94B9A39F778559BF35E09768D80BE65D4AA090C8209E23CC748399B625B680B0DB1860587917A469363FED52740159520CC4B675FD630F77C89E232ABB1F31160DE52EE662B6887F9BEF137B8B5AA295448B6FBF31562A23888A59BF93CB7A2D56D88E90AE71962049BAF381A7F4D49E2B62B7436ECFAE40DDE8CC2E5F66CC3220D6F773F4A5F0E78770952463A9871ED73E6469F596274AFE031EB5B211E98A2D6A0965AD30A17EB491D5973DC3E359CCA797AD32FD374EC852134C1124C2BD39B0E0F0EC6E9E089284C8E745CECB5367A5DBF237C86DED68AD2258CCA63544C4F911865394585A4ABEE6E6E92C5C9E856E11C370A2248EF81BECF177EE8863C82313E4894F7D9402BE4D654D3D12CFB971CE7215FE80CC925F672CAFD696C81C3ED040B168B8400C690AB768B4A93060A2C9A8DEADC9C45343B3E2D4E44A9756FDA37865FC75E9EAB2F5BC653841FE16B9F507EB9459BABEDF60990F05D8B7E9248FAF96D4CD5E3349A92EC7325100709FD575ED72DAD7AD16C43A232BDB58E3C09506C7E34533970047F3AA5BC749697A162DFE629CF68858779D4CCE155F0BA272F3A2712E63C62495B9B35F0497EE28F030E4D34C8CB12DD93DEB560DC574D8888363EEE13C1588FA4C2031BC3BBB6AA5B793A41FF959577A1BE8A043C0F1906E975933972A6FF46E72F911B93571021E9CB9B59F521D05E52810AFBF24DAA70368B363A8AE8E657C523DA3F8C732714608F0E7B713AF0C21F0A0944390E6226C8A33B549F5071142F5E61FA9AC7485C8C57760B72D2EFBFF7070111FB8F87C00DD332C2C45D7633F0EBFC46BB6CFA14E0DBC9D57FF1253736E530ED54E76912DAE25924BE993A7445067CFBEACF6022896718D6C6B6C03008A368414847861064678EAFFCB7CAACDCC2F2A7295E1D3BAA396A5E19606372239A180B19307F9229136EC9C958B28395A45A7DF80A9D469B0257CDFA911D5F9E34A20359D847522F822D277CA25C244B442CDEAD9B742FE16B5308F976CFE88A9D6F30F50BF347AD511B4C229E7E8F95F05F143EFA9EDE2C2A2E64CB3890A87F8B910BA679A04DF5725600EF5D0C6DC772FF8C866941EDC912C162DE94B4FFE28C5371429EE240C77EBECC8D24C5D2000040004000400040004000400040004
smlen = 2791
sm = F5ABE373CE1F6FB14F2014F5BC0071B17AB2C84E8845FCBF4B15C79FBF2E5E06CFFE6CAD9A283014A975F81C9216B261CBC79EDCD58D0E20C586D7C641E0EE97221BEFE54DBCC56A594DF103EC24B52DDBB6052D1644972640F39DEB98997FEE7A252A65070798B7E46707FA440375B1BA705B3ECC7EAC56D9C45297E585299C7D747B430F0D01E82081C70B4A87846F90267D5163181DED63E089A00AFD33B0E2B3ACE91182D8CC899223CE65A5D84B86BB3E8B34B13949BC800F2145468BA5411EACD6A6C331C340D4442D28EFA0DA959A2797C7181BD4BBE6E6DFFD134CEF373ECB0EC08590F06BE0CE292D3718E2C0EFC7CB40F1DB26F5F38FDC82A72F81AFBBC16591EE02DC818D63CAE69FF0A28F942F7E07F6B0A741F3F0EBE3D0EA5859024AA408462D3D268C23F95D717C0A685A4CA73AD90EE923DB57CD6CDD828B7AB0D4AFA6A9AD7E32D407A44D7515C0A6AF52A66AD72119BA1DAEC6514DE3F8B462EC473072226AAD61135B0F5EC646BA9A127C9894E51FDD1B2D38011A2A6D7497A55283133695D0AF9B3FF7C5A8FD667231F9E511E3B8C4C3ADC44D02DE08C47B2382DE67B32826754C6BE5231CE0FC657341E20247CC6CE574F3D1A9376AC8237B49E5030E877A4E33CDE25D838EAD659EB1678706C759707FC66CE84CC968A8334C18F1632348824A6985A0331A93B59497B70C1A03A6848F18F5992972BC79F07F4222D2612797F495463836AE6CD3858D5B9BDF744A1CF361B5D454D41AC899A4FA61081B937CBABBF0FFEC1B31C162224EA36CA2CD7FCE54EC1A504932ACC5BD0B17A156DA7488F7017E4916A687FDE7FCEBB2901813B07964084AB0447A94DAC3A0D3FDA05B9F497CC1555A8C74838E29CB8CE89D304DEBE419D26BA7F3DC6E9526BD895495A5FF1D7EC83F70D045E306E7C2487A52CD7553F062D31888EF7FD27F667FCFFA984AFE0B9A4C4E85CA943812CDC157C5486B0B5EA6DA05E4BB8697113190321A976D1806DA129101E60A28B70560E58C22BBD72A118BD1601797D05DFA30C69126A329B8DFF5CF92F32DF220D86DF64EF94BC64CD9E41060362AEE54C21C059B3842E8D23C0A2B1A0FC3F6E22482DBA3D3D70B272BD30931D0883939C1CE31D806BAE853D987C4A9278A2FFACC2CE41BE549C7273CCDF273DF601E69E6DEC184EDFCEC3B1C9601C51101C26FE46DCCAA009B3EDC0EB13772F3140086290523A9CC4CE544FD8712630899D3CFC334166E20E5200B00DC08523108C4A5268A18353640350E0B5738AFE468F936DB96F255DC97C5BFC21222F2F3761147CF8F21ABC3F71BFCE339182B1D32351BECB4FE1ECC64C5F2004D3FB5327BD75C2BC5F9ED33D80320E67802EA3A153F0CEA4928D93D40E0E333A9DF3B2DBFC6AB3061F85CD89E2EC501A520510DC4E05F1985D1D61A44C9A93F0C20D0E0520463E41EC02330440962FF373E0FC5CD1A800B34C497FED001A7D81EC7D8D6812DF4E9541352EB371AA137DAEDCE38DB354721463DCA2F6E10E9CC502EB0F5620FA9CF11FB6A369B21A12BF309C71BD2F091375437B9DBE42ACFEE70E64FC98B05B8EA720507DF56158FFB2CE09933D12E5D351A1509192205F1C5F1EA4123343142E55FF03EE96D2C79D18C01FFCAF52445CB521399D52ADE2234BDF9A3EB9B19140D8FEA04D00A2C082EA1D23116342BD60C5AD6BBCB770BB4DD1D04B0EE030155DE20284DD77A3AFB21733F5A0DE60AF8C724C004C5253BBD375B3FBDEB3F1C082F6F3B9239133954F95225EA0EDEE5C30C0B2F660C3B10E6D1ECE7B0E7B401721E9CD55D2DDA089CEC76308C0EEAFEF63D2DF9B500921D8A23CD3C97EE6C278DD15EE2C3E89115162B30EDE0F6453965ED891D411BB1DEDDF191CBF02A3C2AA6CF78D65237B7356D1911FC78DE973013C86A309312191CC9D88C110736B33060051DFB94EFC2D9CAFFE81B18CA30DB79C82E37AAF0DFE943C353156CDCDF370FDDE30BFED905D280FCA1D96D3C4C137F0E1F19B714AFC0A0D7733203E887E50AEE14CEA413B30B6526BBD0D9FC4BFEEEF6571E3E375DE7A83AB41F5BECFE0A8B0584097EDB3F1881DC05E9A0C8E20E07C89AC0ABDAF0ED9DED6B065803031C32F304D16DE645C3ECE5E5142B3DE70405D2B61DBEC1ED07BFF5BCFC29C8000B52E7A33E182825FE4DD79424A337B0CC0132E4C447E1690CC922B8060BCE4BDB5025ED29141189F8E5F6F3DECFE2D504680592E5D6C92FC9FED1A0EB220E9BDB7CF82DF8772DFA3AE9F3A30888387205B5DE360F1E07BD317C1039F219FE802831044920ECD97DE67CEF8ECA1C018EECDC3C4FD400F657EA94FF3628BF3F25CDF7EEEFEF5AF15B2D8C2D113086D74F1EE4CEC9208BFFF521022E3E1A6C18D324C4C7A21EF9374FDC57C0C31C7FF1B803C2C5672F99D508166C38B2C643C4391B9809D029B03E77FBD0D2B223ABDF2A2554C901EA73FF9420C6F05529F91CA8D2B034D00426ECECF56EF68E1D963EA302350EE1F78FE9A33192E6DB0E54FA05E2FED871C3C3EFAD01E0D57FCF89C5460AB1F09D04D82510293CD324CD43CD5B38D5E1E23741F61D251EF37A2E3B03EDF3371F56F3BAF510FBF61BD730BA1EFEC8132C6CF29BF4ADFD22D6471FD737E5CEC5D97DF5CA058F2B73C8DD1FE7E0562539ECBFDF742EC43F30045DEFF1F005FBBD2CC2E906C52EDF43F373D116D2BF3B14F4A4F2BE00B90EA00DC6F82F21D5EE1B097BEDF7FB75D11EF25D2EDE1767D417FCAEF8AB05713AA707CC08D1EAEB23090899D9B2C403C79D2E08F59E1D460E4521893313C3C1F1771C26CA39FBD80617E54A38420B7AF89E1196FD62E5F1DFF3EA15EC03CF4AEE85E8BBDF5ED0E6F380F2F6F9270E0B0AD00D4D21C11EE8309535FDC7E3D0E6D0900CE3EE2B271705720851C47C3C1A2B643B7239FAF158FF0129A312FD212BE184C82E367CF5F3DD3A1062F45715782277E13C2ECD10D81123F172F74ADE413ABBE015E0FCD3B5D4B028DDC3BCF74A13553D7C161C17A6C06BE1EB04BBC5B138D41829FE50C443FC772FE53F5FE95B2AE2067501B9CACAC1B70261ED74F990D623DE43064528DA1B5CD1092A1ED3C13ECFC92CFCD93029D007F5C625A52242ECE5D837E1F82788E773DEA73C16FA23DDD33428ED33D8C23497F8B1C1B60F510B2232EC04861A47338C1175C43C1E0612861A77CE9D351AF34A0BCC1B0D000B3F09F23F077EF87EE926D7970C7F13593D8F1D4BFCA117E9FC36D96E1771054BFAE727C6E1B5E2252738214BD8B01435D2D3F9FDCBA0D158318913C9ED53D72B116B1CB3C64CC38F346D002BEDCA11D9E75C3F63C6D1D45B1400F2791C35E473F57FF7AEEF5E1AA9DF2DD5FD270FF6E639EB0E26DFAA2082CF21D7E5206CEF31F984EB7ED56AC795DE0AE41B37E7FCE4E3AFE98C3D900BD20D2EC856FFBDD00E14DCD72228C0C772D25C3A810861C64B35BA0115EB24FC0A05F30C9C0F49D0C01BC12199D7F2E712E98E39DECA5E111EE3840B1D01B43DA8DFF71CF81235140CE263F28F2F120BDEEF26FB321274D544062BC27CD3512914222E101F31D9140A08BDC0872218E7BAD77D218017C1C2F521D9D3C0DC8E35952FBFE6FD2B68D1E2D78F35DBEA2F162BFCAF379400B7FACFD710C27932D20366153ED4E00544E262E6440E78F677D6760321D8C3F93FE83F1C44E7FAEEABE0CE013BC576D567CB85012BCB55D96F0B762B7D1A4C301BF639032AEC9CE0B12AF21646E2FD388624C7226CDF7B00C0FE3516413E4405061DFB1794C76F296531E3F534FD56C3A9098813DFD13403FFCF783157F464126C123EF57E3E8112E5238DCB9A2B20E885EFBDECD01875C4DB3A220F50D06731CA1B92D383D8700763CEE812DAFC7C07A2DE99EC86F72BF405D57CEBE3CE00040004000400040004000400040004

count = 22
seed = 3222E4B55D6767E300FDE03DB3D8227E19FB8B08EA9B923FEDE18D699DC3694EFFA7C4DAE2AF57E4A0162B7C564199BD
mlen = 759
msg = 4C4697A7D8195BC7D4B8F2FCF3A7E9419E8FC9AC6BAFC5D658260511C697286BFE44E2CE98C21C98BE42E5AF0FCEEF8AA54C5770AF287A81C7481FE3391A6111AE6243D545B2A651599B45931D7640579F8659A8BD6F77260F235F71476ED64714FDDB70C549CBE089322130F7B0A21F530508970D55CBA55BAEACBEDF684C7979078102ECFFC2C3F182F710280CABC2DECD3D3B5D3CE908CB2307B00FCC0C5412A12AECD041B5F70CC0149390312B9C81592BB0E2ECE83D4495944E29AA798DE67FD69E2BD0695DC573F78D8BB48E6B8679E1C50D1E6E58E218B77EE51597EB43ECF7301D86F457353D60E98CEDC95B4A76844E889BF7E9D03503757569E40D55AB43D63293EDDBB579FE981FFD4DAB056F85006FFB5E759B9C16F5F6B235D7DD78458A73EF37118EDF599AA504E9DB9AB5DBC90B8E478F3DC1F35A7C4604A383BBBB410CFB2C5F746F83EF94BDB2F244D421818C26827D5B7D665B8A802181EB7A9CE95B6633E24D914FECA7E969F64038ACC3009B15168426EDB67AF2CCF4E859F5C616891D355F7910ACFA599C396BBB2D2782CBF1432E6259FAA77730B6B86FE0D67730152CD2AE0F9B0314048CCD25772C01FC9773EBF06618A8CE1E940F48663427775990CDC41C4DD3E9AC6EDA1EA50E04F1D329E64C8532A7AE32238C131753D60A25810A5FFBEAA9007A6984EF69EED92B777E079CE0FF48C2AEE9C18D1DB9F49B5419EC6C0E2212DDD2E2FDEAF0FE9F2B84D9C50DDE86A70FC28BBF8918A973CC67A36E97CE3027D73891E7AEB24BAF4B12A9DC8AAB5D6AFA380BFAC3703D2D32F1E40FBB532FD6D7D710DC0741DFC7EABFE55BA5C311A00E3BE55C2EE74155E3A06685071A962D7532AC76D59FC187EFF01F8D339F74323732168FA5D14F4B2A72C9164A04A6EF14BF5DEB1833E4BAA19A55AE590F542D4448E0EAFF0E0AFD2FB30FD671631B9325F4A0BAC9A43DCD2840185A2F601117A625B0DAD5503578537BE2A535D2F556F371536BCF68C0E01C96301F08E1567DBF9D8504096A8FD89C086DB695DA191099FD1E8EA94035276D1D
pk = 0565F280A13246FF18D2D77D51F98145586FF85CB49554ABAB86B0E66BFB093F416222BC9F1C7A1608469C66F5736BA4AB15FDE24682B4B9397ADACAB88C67508CF1A3BCB8A0B7FF51464A9E922A1CE7AE5400BBB958ADC5AA4F65B7EB31C6DA951E79269D9DCCB6D5785FB7C5BE101C8DABF58DBFD19BA136F9E0E7F04EA0900D65EF0C704FDC886E2326FB281C5FF6FC247A901A60E79FDA13FED9EFA7DBAA12AFEF629B48EEFCCE3E3469AA6755942E4A27ED5E2D5081AE640AB8175B3BEE3986ABBEC136EB89A08B1B1075264AF232885B58AC8064BFFC10C45FDAA7ED0D92E6A8FF3DBF3CE474572F7CD794CB87D94AFBB20B1587ACD6A4411E83A801726B7E4CF76AD77400BC22155C9D99BA62959178E85DF2EB9FBD8A0B3415C8096CEFF4DA5801C088CEA6763AC19D8C1344B31EFBE1F3FB856BD5157F38B31E72E735C764FF95BB50264118097CCB576295E3AE3815595409132034F7B7FE479EAE31E742C22C9385E9B823AB44726BAE3BC3A0F6D92857B3BC884E583A04A8C157B9855730A708EDBEF82C4AF1CFF8A06FD1DBAD101E36282F1056D9FB959BB0D899DD0E96F8839B4E0181AC0AF527A66F86CDC77A2A0250A85CBFF63ED59E93E980EFE22A10EEE684ADDAF203E7DEE7725944EEB13ADA3121F874258F97189A1D96CFF31D1D588AD02DAC8CE7254DA61C5507AED46BDD37FD5E71719873F92466F88692F331C739F06D136A3E78E5D2581C9E0BDA5BE525ABDA1E66B2E83BC3AD329CE00978F1007B9543AE278584215E21006073A22E930A23DC83DC226B304C4B8CB8C0B454B38BEE4089B7C8254406593CAC21ECA10DEEA5EFEB0A48FCAE231A5E64006C8F1C59F52807C971E173936862A175040045AC7AB6C3BA56DA0D21A9DF7ADC233212EC05F2DA08C0231AEB6D9850C52B18871C1882762ADB4A2BA507FFE939C27D4EC82F38064798D9C33B884FEA743AD05B060755A2F0DBF642F71DB80887FE9305A2DD3F161AA582E5D5267B54B724149EC941C9A443935DF91DEBC541B7659CB8E3E5A72CB24A4D616593189096D4807AF60081E9723D97ACBD3C0D6D17A2EDCAAABCDD2422901A6A758F76A45EED0601170464B0693A0C330A207B50B5C9F7CE476780E0B47BB0602B737D2D0DFF310CCE3469B48D2DB6E5CEDB57654AF2EB4119976DEA5F30D14E7C545D323D9353B1ACA55C8DBC81B5CE40D2E23DB43ABD17F1A0D0F84BE9AA91B9846B3F2B2E4158A58E19BC94DEE1E93DFA92FBDFB987BB32355F32B01EAD0F69322D058500027D64A4F6E6E8B505B6A907D4070C4BC15CF79F0DBE356FFDBD4D417134C8F99C9824E2BE3140BCBFCB685B0ADB11271B0385F0B67B6E3587E1D4D10D77C20EF4F51D2A0CC644EA1BD6D3A310EEDE3415D1A4A9FEA8AE5F3E9A39F5428C9966DE1D7EB1806D9A6ABECD7E42C8671E87C6F85BFC0612A41D652BFBC05D171164D41B2F238C4869D76B79AA48AF10D8045F274F86528AA7CEC91A1E965A757536E09B5377D5CBB81DFFF3532EB588094883851BA4C18FF482BBCB72E7B544891D52D2B8AED5417EE0C0947E427FB758162BF35CBF565A8F6B7798AF5F7BE547D05D419F3468502005DCCE7CB1988A73215E48EFF432AEC7459105CA0E3AAD9C623DE00E7CE0E3BA94FABCE243E355EFF0B7042758082C8F34A69D31174892A2F1C5F61EA0EFABB10CA83F2EBB0D80115834C4B24CB87781263DACEBEB8E3A4C01330408D3FA7F4DB490E22F05DEF22994FA158D8C35242B170C12B2FC5DCA2D968D3DA3FD1028C7FF71E90AE71D6EB4434A06656126D95CE81D8C5EB61F9D69A784061A925B967B6A081C8AB19C24DE37F516D7D9B9220F022C8F13DE24BEA2A0AE6D61248F836586140D535CEDA8B3AD4AB727A641DEC850AF233140928B0FA95BCBEC44C37063F4ECAC2030650DAAD56815AACBF19F9BD7938837EF210DE2D02DF54A4F9ECF64417363C7FC3DCA3F9E25B4127F5132DDEAE7ED345E1511FB454F8169BD336E64EC268AD3231C6DEFAF96D795896B27330ADAE7327AF8CABEA0884FCF430B193096F95E9784F915DE4C6A81E9F43576A0CEDCA012AEE220A228D5DB8AE8D6FD6DE825B266AF2B34134576CAE8CC9AE38EB37ECA8C9DD710F6FD19AEFE297B6BFF32F6B514DBD836A2E7E7413B9AAC03C1B96FFDA152A629A971EEFA856DECBF70D83DD568DAE489CE2199D1E0875F074DB738792D1164A533D7AFF08637040E1371F6128D80FE9E5F4077A785E69357E58713827192E327B8EC19B5B411459227B89CB72663B99E3190E9C68AF359F9644F7BFF483D0B703028EEE09581ACEE7DC1C3C2268335A3B7AFA8347914E7722A0F1521747B1EB22EF5100BA1DAAA27723196AE8374E72D2955FE08D4D672B1CDD89B8CA480F24B50DF3794B7356BB9325B8B45F6B13A9BE00C4372192A9E80046952696B23FEBD59FFED04E43D823EB5FF7D5A69281D151FF7CAFC7D49828B99D7D88E673E4B1D941566AB797903F97D55ABD4D89D07185DEEA8AB76EAA668B5567B93F827DCA4502CE64AC89F8A6EB4AA82A04CB6ABD68930486A7645951CB304356F30788BFCC66710C118ECF7873D80F82A9841C70E5AE32F74C09DD8DC8B83CD39B2F81C9E07ED9D07E9F4E30FFF82E06475D29D2DA12A5C046B6DD9F9F2A42C5E6E868E7FEE405CACA28FDEC33ED7B24CE450815EC64D0DF7ABF4B67C45BD42CE91A697B99767E95283BF53AE276D1C847EBEE8C1014C2E74CD9DB99F510A80AF2B3707C0E71688AFF13DC8488D4A1F7D76D33084393FE1A1F3BB09213E609C2A1976D34644772D27ECF2018133AC58274B3F79B7CCE1676B451844F44B97A981F1A06F6BF79F45C805C8DE9E9FFBB6D4D64B00040004000400040004000400040004
sk = 05010300A452870ADA0AAE51A2D83F2DEC8C2DEA9B2154181B4BA2006E001EC436DB6C5A1D136C93EC2D8A04963C090FA51CB9531E130000510048303200430000DE1B515136391B01725704014238516CA2521F00DE36012C19400102A3061D06480E12242D1229CF637557020B1B033902022D3989885701381499A7A51E025BA3013B0110A24107330260B13A00D4010351026348003406B900CC043F00F2126D1702751B665A3C308C3C07863C425900431DA5481D94AB000015A25A3C00887B14036BA4021B03D23600633EA5D8020602D95A084009241B30013F4E132764120502B10B18B41BC4365415600206030001255A76B4332400A5630A41030F29B53609213CA51DB138126F00931D01840206A3381F144E00A20290B4A25A02A41E000D367EA80034185B0C121B013FB73702007ED840A475091B5DB6DBA20C392413518A4D4836220CE349A700021C09088F00C21200875B3612BE12BD015116DEE101B1060312C33751B48106413209E11B328F72536E0000CF00E96D02051B5C37A2C720BD63A512B114031C8A1B060906181424A312C7CD978ADD69B4D660420BFCDD920401E1C0560EE05B017773A40B9E71EAB64BF142BD973694CD5C7466E8AB783C60B283C45EFEC221AEFB5F59F42241FD4EB38CCE2FB9CB6C3EF451398DAC639545B786880F215FCEC2B90F329A1C08AD27EF45099E9B19D13F4C7519D422B7D3D1C7C008A67788BE57C50D55F42A77568ACA85797A0065F280A13246FF18D2D77D51F98145586FF85CB49554ABAB86B0E66BFB093F416222BC9F1C7A1608469C66F5736BA4AB15FDE24682B4B9397ADACAB88C67508CF1A3BCB8A0B7FF51464A9E922A1CE7AE5400BBB958ADC5AA4F65B7EB31C6DA951E79269D9DCCB6D5785FB7C5BE101C8DABF58DBFD19BA136F9E0E7F04EA0900D65EF0C704FDC886E2326FB281C5FF6FC247A901A60E79FDA13FED9EFA7DBAA12AFEF629B48EEFCCE3E3469AA6755942E4A27ED5E2D5081AE640AB8175B3BEE3986ABBEC136EB89A08B1B1075264AF232885B58AC8064BFFC10C45FDAA7ED0D92E6A8FF3DBF3CE474572F7CD794CB87D94AFBB20B1587ACD6A4411E83A801726B7E4CF76AD77400BC22155C9D99BA62959178E85DF2EB9FBD8A0B3415C8096CEFF4DA5801C088CEA6763AC19D8C1344B31EFBE1F3FB856BD5157F38B31E72E735C764FF95BB50264118097CCB576295E3AE3815595409132034F7B7FE479EAE31E742C22C9385E9B823AB44726BAE3BC3A0F6D92857B3BC884E583A04A8C157B9855730A708EDBEF82C4AF1CFF8A06FD1DBAD101E36282F1056D9FB959BB0D899DD0E96F8839B4E0181AC0AF527A66F86CDC77A2A0250A85CBFF63ED59E93E980EFE22A10EEE684ADDAF203E7DEE7725944EEB13ADA3121F874258F97189A1D96CFF31D1D588AD02DAC8CE7254DA61C5507AED46BDD37FD5E71719873F92466F88692F331C739F06D136A3E78E5D2581C9E0BDA5BE525ABDA1E66B2E83BC3AD329CE00978F1007B9543AE278584215E21006073A22E930A23DC83DC226B304C4B8CB8C0B454B38BEE4089B7C8254406593CAC21ECA10DEEA5EFEB0A48FCAE231A5E64006C8F1C59F52807C971E173936862A175040045AC7AB6C3BA56DA0D21A9DF7ADC233212EC05F2DA08C0231AEB6D9850C52B18871C1882762ADB4A2BA507FFE939C27D4EC82F38064798D9C33B884FEA743AD05B060755A2F0DBF642F71DB80887FE9305A2DD3F161AA582E5D5267B54B724149EC941C9A443935DF91DEBC541B7659CB8E3E5A72CB24A4D616593189096D4807AF60081E9723D97ACBD3C0D6D17A2EDCAAABCDD2422901A6A758F76A45EED0601170464B0693A0C330A207B50B5C9F7CE476780E0B47BB0602B737D2D0DFF310CCE3469B48D2DB6E5CEDB57654AF2EB4119976DEA5F30D14E7C545D323D9353B1ACA55C8DBC81B5CE40D2E23DB43ABD17F1A0D0F84BE9AA91B9846B3F2B2E4158A58E19BC94DEE1E93DFA92FBDFB987BB32355F32B01EAD0F69322D058500027D64A4F6E6E8B505B6A907D4070C4BC15CF79F0DBE356FFDBD4D417134C8F99C9824E2BE3140BCBFCB685B0ADB11271B0385F0B67B6E3587E1D4D10D77C20EF4F51D2A0CC644EA1BD6D3A310EEDE3415D1A4A9FEA8AE5F3E9A39F5428C9966DE1D7EB1806D9A6ABECD7E42C8671E87C6F85BFC0612A41D652BFBC05D171164D41B2F238C4869D76B79AA48AF10D8045F274F86528AA7CEC91A1E965A757536E09B5377D5CBB81DFFF3532EB588094883851BA4C18FF482BBCB72E7B544891D52D2B8AED5417EE0C0947E427FB758162BF35CBF565A8F6B7798AF5F7BE547D05D419F3468502005DCCE7CB1988A73215E48EFF432AEC7459105CA0E3AAD9C623DE00E7CE0E3BA94FABCE243E355EFF0B7042758082C8F34A69D31174892A2F1C5F61EA0EFABB10CA83F2EBB0D80115834C4B24CB87781263DACEBEB8E3A4C01330408D3FA7F4DB490E22F05DEF22994FA158D8C35242B170C12B2FC5DCA2D968D3DA3FD1028C7FF71E90AE71D6EB4434A06656126D95CE81D8C5EB61F9D69A784061A925B967B6A081C8AB19C24DE37F516D7D9B9220F022C8F13DE24BEA2A0AE6D61248F836586140D535CEDA8B3AD4AB727A641DEC850AF233140928B0FA95BCBEC44C37063F4ECAC2030650DAAD56815AACBF19F9BD7938837EF210DE2D02DF54A4F9ECF64417363C7FC3DCA3F9E25B4127F5132DDEAE7ED345E1511FB454F8169BD336E64EC268AD3231C6DEFAF96D795896B27330ADAE7327AF8CABEA0884FCF430B193096F95E9784F915DE4C6A81E9F43576A0CEDCA012AEE220A228D5DB8AE8D6FD6DE825B266AF2B34134576CAE8CC9AE38EB37ECA8C9DD710F6FD19AEFE297B6BFF32F6B514DBD836A2E7E7413B9AAC03C1B96FFDA152A629A971EEFA856DECBF70D83DD568DAE489CE2199D1E0875F074DB738792D1164A533D7AFF08637040E1371F6128D80FE9E5F4077A785E69357E58713827192E327B8EC19B5B411459227B89CB72663B99E3190E9C68AF359F9644F7BFF483D0B703028EEE09581ACEE7DC1C3C2268335A3B7AFA8347914E7722A0F1521747B1EB22EF5100BA1DAAA27723196AE8374E72D2955FE08D4D672B1CDD89B8CA480F24B50DF3794B7356BB9325B8B45F6B13A9BE00C4372192A9E80046952696B23FEBD59FFED04E43D823EB5FF7D5A69281D151FF7CAFC7D49828B99D7D88E673E4B1D941566AB797903F97D55ABD4D89D07185DEEA8AB76EAA668B5567B93F827DCA4502CE64AC89F8A6EB4AA82A04CB6ABD68930486A7645951CB304356F30788BFCC66710C118ECF7873D80F82A9841C70E5AE32F74C09DD8DC8B83CD39B2F81C9E07ED9D07E9F4E30FFF82E06475D29D2DA12A5C046B6DD9F9F2A42C5E6E868E7FEE405CACA28FDEC33ED7B24CE450815EC64D0DF7ABF4B67C45BD42CE91A697B99767E95283BF53AE276D1C847EBEE8C1014C2E74CD9DB99F510A80AF2B3707C0E71688AFF13DC8488D4A1F7D76D33084393FE1A1F3BB09213E609C2A1976D34644772D27ECF2018133AC58274B3F79B7CCE1676B451844F44B97A981F1A06F6BF79F45C805C8DE9E9FFBB6D4D64B00040004000400040004000400040004
smlen = 2824
sm = 4C4697A7D8195BC7D4B8F2FCF3A7E9419E8FC9AC6BAFC5D658260511C697286BFE44E2CE98C21C98BE42E5AF0FCEEF8AA54C5770AF287A81C7481FE3391A6111AE6243D545B2A651599B45931D7640579F8659A8BD6F77260F235F71476ED64714FDDB70C549CBE089322130F7B0A21F530508970D55CBA55BAEACBEDF684C7979078102ECFFC2C3F182F710280CABC2DECD3D3B5D3CE908CB2307B00FCC0C5412A12AECD041B5F70CC0149390312B9C81592BB0E2ECE83D4495944E29AA798DE67FD69E2BD0695DC573F78D8BB48E6B8679E1C50D1E6E58E218B77EE51597EB43ECF7301D86F457353D60E98CEDC95B4A76844E889BF7E9D03503757569E40D55AB43D63293EDDBB579FE981FFD4DAB056F85006FFB5E759B9C16F5F6B235D7DD78458A73EF37118EDF599AA504E9DB9AB5DBC90B8E478F3DC1F35A7C4604A383BBBB410CFB2C5F746F83EF94BDB2F244D421818C26827D5B7D665B8A802181EB7A9CE95B6633E24D914FECA7E969F64038ACC3009B15168426EDB67AF2CCF4E859F5C616891D355F7910ACFA599C396BBB2D2782CBF1432E6259FAA77730B6B86FE0D67730152CD2AE0F9B0314048CCD25772C01FC9773EBF06618A8CE1E940F48663427775990CDC41C4DD3E9AC6EDA1EA50E04F1D329E64C8532A7AE32238C131753D60A25810A5FFBEAA9007A6984EF69EED92B777E079CE0FF48C2AEE9C18D1DB9F49B5419EC6C0E2212DDD2E2FDEAF0FE9F2B84D9C50DDE86A70FC28BBF8918A973CC67A36E97CE3027D73891E7AEB24BAF4B12A9DC8AAB5D6AFA380BFAC3703D2D32F1E40FBB532FD6D7D710DC0741DFC7EABFE55BA5C311A00E3BE55C2EE74155E3A06685071A962D7532AC76D59FC187EFF01F8D339F74323732168FA5D14F4B2A72C9164A04A6EF14BF5DEB1833E4BAA19A55AE590F542D4448E0EAFF0E0AFD2FB30FD671631B9325F4A0BAC9A43DCD2840185A2F601117A625B0DAD5503578537BE2A535D2F556F371536BCF68C0E01C96301F08E1567DBF9D8504096A8FD89C086DB695DA191099FD1E8EA94035276D1D0519D9EAC936CE2AEB14023FF18C3513303C0F2CF281DA25ED30FF7ED119EF46E6293120F787184F0B8B0BACE2F5C81BC086E94E08DF087F3C7BCB98ECA3C698D7DB2703E9F8FDA6DABB3CE5D9FDE91FFD17EA75C32530E0D9EEDBD6D6B8F8C81DF5E9F419FC256B3315111526891D75CB55F8F0D910DEF930F534FF10AA27D2C33A1A753683D9471C9019A1F87FC6D0CFE3DB8D22C90AC6C1360CFA0F1BD60403EB15E2094DF5AE39EFF8043FC53C3B0B99078B08ECFC2017CC2C97348B04022004CC3FD3DC29B4C2A82502C98EC839D5F3CD5FCBA7365C33770E33FDF0DBBD06160ECF000D03D83126FEEF1A21E178DE0F33F7C265F803DFBECE863C26F4923A982A35D138C241019DCEC6E6FADC763D07E754E361C7A71C29392AECC8F93F282C1A7F3514D01E017C018FDDE0208009EFE676FDF83EE92A7EFDDF05EA083F3DAC0FBE250C3C26D5AA3D7DFD50FC6AFB37E1A8DB043340FB5A257C2350FB61DAFF2CF0FB4F24BDFC0AC37736BB280B22E4D948E2CFD491FF19CFFEDD531CC42F403CB8CE4A3C87312EE94FE9DC1739194EFADA0E35F09E3E37F0E6C4B508AB1E6239A50AE5E89B12B1D6C53FC7D55B3C89332CF65322A4C80EE9F6211C0161CEA12ECED24C3855C6031B1E0F5BEB1AD114015F3C1FE0F1D75C2300FB941DF0099F1206C68B1753E3053915EB7636CBEFC7D19BC292CBFE35F0FCBC37142D11FB63336AE7EDED890F76C6AFE6451AC7CECACFECE06CD11CEC3423262B4F150E324A3449334DC66431CDCFE93956C5A615F909DC088F276F0559ECDE1FEA14E3DF520588FDE6D312025DF087F637EF80C1E61F6F0E4421250C4C3DFDC889D10E27B51693F416D816DD91325739B2D6961E30EE2DE70B0610C1371CEED063C8E43EB30F34278F1CB2CD672E503DEDD0C3F30ACB702935F7CFD90B099F1D611E910DA2EC082A3BE8E120C6E02CF47E3DDE30FC167824DDC0991895DF2AC16C0602C5D807273A3319E82176E1163266F237C9D1D267090F18111889CA803409E4DFC50CD2BC1E9BEF92190A0DCC05E00B86F0AC230DEBB0F64AF7ABE49D04C815CE0B4210E8F985D6222D3F12F63B4F1953F92F06900984C12F12BBF271254010411AEA03941DB7FC2A176B37F915AED911FEB22C1015543D3D20B51FFFCB1E0D21347CF2B025B8E2E10C6FFE4CEAB51EEDFBC63D56D0FBC6773B222F61DADDC94127DDE527D0C2DF15D1BE3F5DC879EAA8190D2E0421E9D75BC100CE4B0D4E24AB262CDFFEFD0A3A0527092B46CD74F8652D87C70F2AC0ED1F079DEC5136B91EF0FBC816F32918F714E6193CDBFD713AD5E170023C12682ADD0597CF7FC8A9CFC8FF272CB8341AFFBEF58ADDC4F4A413C622FFCD4D24B0D579012422B3D29EDE9FFC00EDFB2921E9B8F30DF9D30A1BF779E15FF7A4DEEDC96BCC76FEF4FBCE11B5D5B4148428B1CFA4E5C4305A340E17A6FB7BD60F05A93071332CE2A0CEA1DF1026E7DB0325C8D6AB11A4CFDE0817ECA9EEFFC6FBDAB6DC843183277906F5D326C147DA2831DD26CB311E38D83D2ED3913842E9B4D9F1D2B42A481D5EC7BFD2E7C1D70F6A14E7E6873DA53D863D5B20D6CF410074DF1BDAAFF0A3DFB1C53EE17232FAFAD322043A47F8B5C8ADE26DFF55FC7427523B22116B066E2958E4A4CB8DD1AFF849D35D2088FF75022A3F72FA022033050509A834E9CA45D0A7C67E2587DBF90E93E161300FC492D61206CBEB8C34181255380D337917C9C2B33C2805200AA00E9D0CF6059ED7A5E163F670EDB32B182972194F042A32E9C3A22F8AFF1EF19ADB471B773A45C630FCD0EB580EAFF29022EFE640C7C8C6000ECBF827C0C0F3D90E01FEB2CA2CCD0C35240F07FFE91B7AFE54E5E50CFD2E43E197CBB5D147DFC210DF0FE4CAB3E902EED9DEF91D1FFCEF2F451303D2B1D212EE7DE67DD64A1691E7FADBD4D0A23D7E35E8FCA8D08DD431FABCF752D45E006F2A73C0E7D9D12604FC70D9042B17196719CF3098EDF923A4C13331C51075D11CF346CF6E2724C5392709DCBE259A0624C88ACEE3C33F280E00450F2F00030329FDF2CEDB15D73B81E20F3E692E39009E26D727E71CA3174EDBA43871016FCB6ECF35C146C0B4F306E1031551F18839D32B97082528110DE7293E1CABD9B7D5623D9AE360342138D4EF18DF5C2229CE9A34E037531D1134FC148C0DA9E2C8F4E2E335D090EC4FC1222D7C0CAD18FB10A2E97D13853DC3E6A8116F0F431AA9D85EE5B8E348DD4F155EC97EDA4922E2138F3A88FE8C1EA1CBF603B3DC2A3FCDC15C0CA01F28D04EE1BF2B9F0A6CDC05C87D0C2828123DD0164BD9441709E7CA35D9DC00C9C2CAB5281FF21BF94106C33C45067F3EF3C9633462EBC5F10F23400910EE46263D1A111D77F41721DA06F03ED0FD0618A4C7D71215D86207CFE195E2C43B3A2990DAB8E7DA25810EF83BF90FBDC4452CBA398C06B9009C2E9A17582B500887E0FE3C53249F2A983A05D62EFF020756ECA2384C2299C3302C5320C22BAACF56F44EDED7E3CFEEA2F31231EAFF53F937CE48D9A6D578DDD13FCBD44E2940E6D2F4321DCD3340FF90100F04DDC00BFAD929F83636FA9A04F72E972B0D16BE0D3B3FD7F503CE7ADCBBE53DF0600058225C3F15FF0FCE6437D8FFFDF2F91F67DE72F5030B81CB3BDD8FEE73E6C90C631298259336EB0397064ADB5200A032BE3625337522D0377021F4C0B132473349068BFF3F33C4D5A10D361641CCF0F10407B5D66DE0663F903831E36801A51673074BEBE83AE6DAD800E6370F27CFEE40359C0151176C1E64D18D02C3DFB5DF2FC388DC343E662D64F578C420C337DA89C79D1D27CC26DDDAE22EE20EC29CE33ED2463908D247D2F6F8EBC2B61E4BF402E0E03C5FC0D60000040004000400040004000400040004

count = 23
seed = F41B3C6225245C06455272A6A073F363E5F19F09A0B146AFCDFC2B3B0EA64BAA3F90359F32B2D1017608B03064E90AB2
mlen = 792
msg = 72713EA55F1E5CCD5787F172657C6F6C74081DE2D70816E8531497965DF02DAC04D91C4D09DCF8904CB152E2138F829386F4351015DA253A5B5EB92D96E537DAE3CE809443EA90332D9C754EB11F4DE586A83B5DEE7B1B9BD547EE7107530249B14279BAA04683D74B69D7BFC8BBCD447FE7706593C01188FE6AD8D0E2572D49F83E93986B380D4169BDD94E3311941DD2B041DFABC5AEA1297C65BB5C8352C99FF838D46B93B3E5F79E3CC5BE5408FE5E59A10D488DD65A997B086FDD96CEFB0247B2BAF7B490317E34330A879D04E374C92ADA33EE243D84DA015FDDEC243B00BD7488AEFE373E8AB1890273A7A2285988E9DAF9C4E7C5A17F54AD6195EDE2C79657E1BCCED0641E20F7EE26EAF53DD8C82827F2D2783D44FB030C95791F41653E628062267A5CF534DF00116C1ED1DE9F360B97555C65CDD80724104FB1BD4DA5785B5D9C24438557E48AEE58D57A03E06D553B05B67E1C8D10085C2F153647F174F7922FB8D2210454F7014BDDBC627756EB7CDEF99B6E3A2779F82088E3F2DA14C2DCB5B185AEB5D6ACBFAD43E286AAE8F84A58E8DF6ABC64E4A8EFD69FEA18DBFA6808F25FD418DE8BA923500B74E34DDA3CA6AD8DC208102DC4A876D8B8CD2926AEA4B3AE11A546F6235ABEA152DBDF43E0BCDFCDC83299207F294A707C8B4D1F56AA64A205C718ACA69B862AFE7489F11B324E7AF6BE68380D2CA6E0AF0E2E20F890F2CF98907A9D43135C03E85E86C9EE417140EFEE9054B46C110A84F1841AE3CFAFE5B4A95D6B2B606D8D0A70BAEA85C9412BC2D54146E9F866800E8E8615A0D64D1D595677E8C88699E3CA6097D47E9FE64050FB55033FAD4D5F226DA8EB5DDF99369ACC7552927ED3AC7368B9EFEA2443926DF26D1C172858FD8A5D4E1D7D39E7F7DF047385D39131184087CDC45B299BD1F7048E918223DA3F960608E853EE49EA667465DBBD889CBDA20FFBB540C9EBBA5C2CD16A22A57B561E01331D6EA6BDADBD6A5D2BD1441EF4E1D9DD11CC62A0FA5BBFFCBED0D27B6ACAF0889EAA5863DD9BB35920707B71A0805630D1769FEA320516E71CB2B125AC274F16F7A6876F4B922C7C006F38AE1F7183CA768715D2AF
pk = 053AC62BC7FDC9E08859915B75A40B2A8EAB27F56444553B0788CE1A93847E8F154E5FAAC0DA0BFC524536FFD828AE27261473D0524D31B4B698FDD826BDC4BDD0DF8743C7F5604BCFD5BD0908B3FAB17CF49C665BF9CC848A5B43CA5FC83954E104344B667DEB55CE4C082F59A931C7457A74EC47A68D00469DC4F1058DED7F80BB875CDEA668A3DF8D6CC9FAEBE2BDDCCD31E3C8B870B5D04B51E651768BDD3705D35A8BB847B454BC06B85890C56308BFCB1654B9A0B3878AF9501B1710CF7A302F8F9C84E438002A8CEB957018E1A39DEDA308B52ADBBF9D76114D8E96A396B832EF32CEC96402186971F6F5C59A8DA902446F68EA3FAB377463A7FF0A3ADC270FE791618A4FF77B19F5BA673581F35DD81FD0AE4E1B3867B68D6A4F2AED0B2EDFE5E97D06FBA57ECBFFE195B3EE2F529E439B411ABA191A3F3735CC55EFE2E2F74631B08DCCB206B1967C7A7172D661AE847F51BBEB7F31F7729E0EF48F223102FAD824A7C4A7AD3FEE96B92EBA969D1231AF404BA4A18DF9272FFB1DA6C6DC481781A83E9E19D2E4E4EEF2D98998BFC22A812732626C2DAEEA201FECA9333E3F68FAE23BA8814DF3A1FD933113131AB40F83F4F474C939C1A1A5CD2DDA86823A84F85D78A710EE5EA6009FBF537DD9CE367FCBFAE8C351C6872F65AFC11F41A1B41678D8C16E6EC2DECCED7ED611700A4E411993C1AAA4C615F1FEF464D0DFEE54042B96E0A0A818C0883BA51D78CF6CF46293BB7D6C2A118654E4172166E169A184F0378B58602C3559544CB3F3A5E8A97D8351B9C9123FAF928AFC241B3A6FE75B8A117F022D0F25F708072158BC9883E22984213BFFD381421B3C2A85FD995A5BC586A1598A7FFBB46503A7CE2366FF1DCD5AAA0C09FF3A980ABDBD0E327C33B3E9B1AB36A22DBF0F14A3F13E5252F889D7470E0B71CA2DE9F5C1BFF44DEEABE01D2BC546414B29D48444351619FCD7DC39600493D3E27897FCEC86BE0D176075D9F1A9840806C94D5FD94E4A142AD0FF9DA9536654602FBDF80D048A820562D4BF45325A879524169C5022171F7B288E12AFFBD3712AF48CB83E1A110DAFF425E7EFE9D4FD7688F6E68CBA7FA93DC5EE5BAEBDFB8781FF06B4DC304BA75597245718C03FC9E4C243CC033DD5891BE3BD367AFD3AFB4E6A275DCF759D2BD12A022C3CCFC998C50A994786E4138C31D8676E19C8E658104FB7AFD91311A12B06FF3BFDDD99F920C7D6ED9AF6DC06061B022142A123E3F1354B43BC5FAFBB68953DA0ADACF0332FE318F02F591AC82978B9087AC4DF34F00B738C6CE3C1304104C588A2102CB3A700DE894E7D03C976163F6072F585BA6E4B914776AED851B1933241F1D2CCAB428ADD5CCFB90E47B2B21E2F6B19196604CDF3C8E3FF48D71B3225606F96DAA6E76CCB700410B9A8EA3ABE1207BA800B59038BF5320B6A470F2D131B213BC155E5A0CCDCAD892B4A2CF2481D27D8D15D4406D4BA41FD2AD167A2DA01671A2310782EACA1A42E89D3120F04E8D23E4AD6080AC616634223900A3BCE03DF0B880FF9FBAF145B2C17EF9983E03A7D41F92035C6A763E3107CD0DE52A05DF09B6DB889F701862BD785C2D62304CDB6CCE32E19C6EF2E90466EB7D392C4F2F044BC5B1B7AB725A9B6CA362C67348B1EA7F3026AA83655C9D4ACCBEB237EB1E4E53197FCFC6682AB43540C831FE79E50315B79F28F440713A56AEE5EF7BFB1BFD8F898412A5C8FCE2A75CBDE4DCCF498C4005F176DE9A7A957D55C619CEF4C2975FE1C40ECB8D475BD2C1C9E1BEBB87BBEF9E264BA3D6B1ED599AD43CA4C9540D8B22B2EFB763A94BC26A135BE522EE7C6C24EDD9A6DC9DA74DEF863A0EFA1478369F172E877DB91AD2D77FAFCBEC174E9346FF95E031D2358089C71104AF44B5FBB3797D499E7A10A0243C3AC532804DA322613622DE12BCF8AFF6997A130E4BECB6047A6DADA65599C596CEF16EB41DDD7F6A028D8266E1F951932290D63BCC426AA13843A920B8FBB96E83A7F55F3ACFFECAF345CECFA51E1FDE4D9819319EB7E42C47D3E933101B35EBD2D65DB2F66ACCF17F1385CB2F824685C1353BAF484BC2F708A68196F107A7A706544F752F6FF3CF2CA9EC1463C687F1140ABBE42D4483CF3A44C4B8B5921D3251BC8569FDC6552823F6A8E4AFEE9F8287D415534BAABE4E1063A31BE0DE9DD6DB138A0BC9386026030BFCEC4C1622EE6F524DC984C884204FB3ECED984F064F93A776AD93D9918405955DB7F2C029AC99D656EB0A933A1056CD62A87DA8D708EA752B5A9C868092B4FAFC4991712F43A7151946968A1C8DB8FD52F63281275B754237420DADA183EDB97AF367FA2D12909D121EB8776DA16C8D7428B5194FAD99CC9925B3D0CDB560B7CC68E03E6AE39E7FC46F4F80DAB1BB8A7FE876C00AFE1898F4CBEA5EC28011E5FD1D3E16CB79373278A6E0F35B106C2E126D2BDE0AC71AD6DA4FFCC038C297236CB67D86C471DA65511180981174A2926FAFCE9C5DFE568BB46FDEFCA52FB4B0FFB4759FCC3D4299A3D09ACB35F5E862A20B0E6FFAFB62A665A9597E39119EFBE123ED28A421DEAC64383E9A3558F3C812A9AC68FD1B0BD179D41256131C2D34768A89C58A4B12F491654904EC48B1349BCD15A27717D4A11DF0AEE21025D9D27EFBE0706B9D3136136102A6F17E6DE6D0DEC5CA0F552DD4317CD547F5E99D4E6C742E9133A9CA215685E9A1F8F54995947A679086ADA4F8D39FE5403E29E457E83F71F66379563F61673075B4B1090FFCD94BD66BF3AE0A340F7D10F11A060DB7BE69289B7E6E9C0607E70CED109FD9F4BFF001AAB2A005C6B8EDFF7C16F2B45BD2FBCDC19E0B12685622CCDC85E6E315BA7081A1B907E685D5A46F37674372CD47DDE8600040004000400040004000400040004
sk = 05BF0021E3455130905302A603531AC82513536C0251D000011C5303A40100150036094E1C4903A321F206548999365461904E06EA13120A42231DBD001469007E070DA8CF5112000206631B0C2100092D393E023AC3031E5638AA00A70B13066F0F5254C35A02DACB4904175413830702002149A649A50F015A1CA3367E4BBA0C140584001C5A630F48B614121F510C001D0072B70BA5000B083617050063378DA503A3571BEA511213121409631D01DE450066BD3B53090DA7ABA2B7AB16A31BBE5AA51B55183C366D0171646C0193120FD812ABAB1B364DD80236C037002D0AEAA25790641C1800024305E86D1B57260009B1175B87BF1B1B76A200A00582BD263C36140A1226A43600088212AA1BB2021D39532973649914600063A836A20036A424AF7200A21D7B38070871724B07A30800B4A8650F16210600F0143601395A06105141004BAD0C0206B91E25875A511BA5AB0121A300B1002412054B1B330B2F850036015C21448A1B53BE3C515251523600ABC453004E0656AD301B3C2BC6565100BD00CE51060651B3E8121E002400161200006554B83F6FED4E8995C18A4FAFE2CE9C5A9A6FC3D959D1AE36E7A0D2CB31191EA28064F305883E2EBF678CE376FC6254730B17B00EAFD2C15B8264341CF9EEECECC867B12C3433E2A544FA43916FEB9CE78098667EAFD996AF03103437F71FE0A536CB7E7E90691F530C5CEFDEA5B1CE06E7BA9385F32F8918659BAE1636D67E4782ADFB003AC62BC7FDC9E08859915B75A40B2A8EAB27F56444553B0788CE1A93847E8F154E5FAAC0DA0BFC524536FFD828AE27261473D0524D31B4B698FDD826BDC4BDD0DF8743C7F5604BCFD5BD0908B3FAB17CF49C665BF9CC848A5B43CA5FC83954E104344B667DEB55CE4C082F59A931C7457A74EC47A68D00469DC4F1058DED7F80BB875CDEA668A3DF8D6CC9FAEBE2BDDCCD31E3C8B870B5D04B51E651768BDD3705D35A8BB847B454BC06B85890C56308BFCB1654B9A0B3878AF9501B1710CF7A302F8F9C84E438002A8CEB957018E1A39DEDA308B52ADBBF9D76114D8E96A396B832EF32CEC96402186971F6F5C59A8DA902446F68EA3FAB377463A7FF0A3ADC270FE791618A4FF77B19F5BA673581F35DD81FD0AE4E1B3867B68D6A4F2AED0B2EDFE5E97D06FBA57ECBFFE195B3EE2F529E439B411ABA191A3F3735CC55EFE2E2F74631B08DCCB206B1967C7A7172D661AE847F51BBEB7F31F7729E0EF48F223102FAD824A7C4A7AD3FEE96B92EBA969D1231AF404BA4A18DF9272FFB1DA6C6DC481781A83E9E19D2E4E4EEF2D98998BFC22A812732626C2DAEEA201FECA9333E3F68FAE23BA8814DF3A1FD933113131AB40F83F4F474C939C1A1A5CD2DDA86823A84F85D78A710EE5EA6009FBF537DD9CE367FCBFAE8C351C6872F65AFC11F41A1B41678D8C16E6EC2DECCED7ED611700A4E411993C1AAA4C615F1FEF464D0DFEE54042B96E0A0A818C0883BA51D78CF6CF46293BB7D6C2A118654E4172166E169A184F0378B58602C3559544CB3F3A5E8A97D8351B9C9123FAF928AFC241B3A6FE75B8A117F022D0F25F708072158BC9883E22984213BFFD381421B3C2A85FD995A5BC586A1598A7FFBB46503A7CE2366FF1DCD5AAA0C09FF3A980ABDBD0E327C33B3E9B1AB36A22DBF0F14A3F13E5252F889D7470E0B71CA2DE9F5C1BFF44DEEABE01D2BC546414B29D48444351619FCD7DC39600493D3E27897FCEC86BE0D176075D9F1A9840806C94D5FD94E4A142AD0FF9DA9536654602FBDF80D048A820562D4BF45325A879524169C5022171F7B288E12AFFBD3712AF48CB83E1A110DAFF425E7EFE9D4FD7688F6E68CBA7FA93DC5EE5BAEBDFB8781FF06B4DC304BA75597245718C03FC9E4C243CC033DD5891BE3BD367AFD3AFB4E6A275DCF759D2BD12A022C3CCFC998C50A994786E4138C31D8676E19C8E658104FB7AFD91311A12B06FF3BFDDD99F920C7D6ED9AF6DC06061B022142A123E3F1354B43BC5FAFBB68953DA0ADACF0332FE318F02F591AC82978B9087AC4DF34F00B738C6CE3C1304104C588A2102CB3A700DE894E7D03C976163F6072F585BA6E4B914776AED851B1933241F1D2CCAB428ADD5CCFB90E47B2B21E2F6B19196604CDF3C8E3FF48D71B3225606F96DAA6E76CCB700410B9A8EA3ABE1207BA800B59038BF5320B6A470F2D131B213BC155E5A0CCDCAD892B4A2CF2481D27D8D15D4406D4BA41FD2AD167A2DA01671A2310782EACA1A42E89D3120F04E8D23E4AD6080AC616634223900A3BCE03DF0B880FF9FBAF145B2C17EF9983E03A7D41F92035C6A763E3107CD0DE52A05DF09B6DB889F701862BD785C2D62304CDB6CCE32E19C6EF2E90466EB7D392C4F2F044BC5B1B7AB725A9B6CA362C67348B1EA7F3026AA83655C9D4ACCBEB237EB1E4E53197FCFC6682AB43540C831FE79E50315B79F28F440713A56AEE5EF7BFB1BFD8F898412A5C8FCE2A75CBDE4DCCF498C4005F176DE9A7A957D55C619CEF4C2975FE1C40ECB8D475BD2C1C9E1BEBB87BBEF9E264BA3D6B1ED599AD43CA4C9540D8B22B2EFB763A94BC26A135BE522EE7C6C24EDD9A6DC9DA74DEF863A0EFA1478369F172E877DB91AD2D77FAFCBEC174E9346FF95E031D2358089C71104AF44B5FBB3797D499E7A10A0243C3AC532804DA322613622DE12BCF8AFF6997A130E4BECB6047A6DADA65599C596CEF16EB41DDD7F6A028D8266E1F951932290D63BCC426AA13843A920B8FBB96E83A7F55F3ACFFECAF345CECFA51E1FDE4D9819319EB7E42C47D3E933101B35EBD2D65DB2F66ACCF17F1385CB2F824685C1353BAF484BC2F708A68196F107A7A706544F752F6FF3CF2CA9EC1463C687F1140ABBE42D4483CF3A44C4B8B5921D3251BC8569FDC6552823F6A8E4AFEE9F8287D415534BAABE4E1063A31BE0DE9DD6DB138A0BC9386026030BFCEC4C1622EE6F524DC984C884204FB3ECED984F064F93A776AD93D9918405955DB7F2C029AC99D656EB0A933A1056CD62A87DA8D708EA752B5A9C868092B4FAFC4991712F43A7151946968A1C8DB8FD52F63281275B754237420DADA183EDB97AF367FA2D12909D121EB8776DA16C8D7428B5194FAD99CC9925B3D0CDB560B7CC68E03E6AE39E7FC46F4F80DAB1BB8A7FE876C00AFE1898F4CBEA5EC28011E5FD1D3E16CB79373278A6E0F35B106C2E126D2BDE0AC71AD6DA4FFCC038C297236CB67D86C471DA65511180981174A2926FAFCE9C5DFE568BB46FDEFCA52FB4B0FFB4759FCC3D4299A3D09ACB35F5E862A20B0E6FFAFB62A665A9597E39119EFBE123ED28A421DEAC64383E9A3558F3C812A9AC68FD1B0BD179D41256131C2D34768A89C58A4B12F491654904EC48B1349BCD15A27717D4A11DF0AEE21025D9D27EFBE0706B9D3136136102A6F17E6DE6D0DEC5CA0F552DD4317CD547F5E99D4E6C742E9133A9CA215685E9A1F8F54995947A679086ADA4F8D39FE5403E29E457E83F71F66379563F61673075B4B1090FFCD94BD66BF3AE0A340F7D10F11A060DB7BE69289B7E6E9C0607E70CED109FD9F4BFF001AAB2A005C6B8EDFF7C16F2B45BD2FBCDC19E0B12685622CCDC85E6E315BA7081A1B907E685D5A46F37674372CD47DDE8600040004000400040004000400040004
smlen = 2857
sm = 72713EA55F1E5CCD5787F172657C6F6C74081DE2D70816E8531497965DF02DAC04D91C4D09DCF8904CB152E2138F829386F4351015DA253A5B5EB92D96E537DAE3CE809443EA90332D9C754EB11F4DE586A83B5DEE7B1B9BD547EE7107530249B14279BAA04683D74B69D7BFC8BBCD447FE7706593C01188FE6AD8D0E2572D49F83E93986B380D4169BDD94E3311941DD2B041DFABC5AEA1297C65BB5C8352C99FF838D46B93B3E5F79E3CC5BE5408FE5E59A10D488DD65A997B086FDD96CEFB0247B2BAF7B490317E34330A879D04E374C92ADA33EE243D84DA015FDDEC243B00BD7488AEFE373E8AB1890273A7A2285988E9DAF9C4E7C5A17F54AD6195EDE2C79657E1BCCED0641E20F7EE26EAF53DD8C82827F2D2783D44FB030C95791F41653E628062267A5CF534DF00116C1ED1DE9F360B97555C65CDD80724104FB1BD4DA5785B5D9C24438557E48AEE58D57A03E06D553B05B67E1C8D10085C2F153647F174F7922FB8D2210454F7014BDDBC627756EB7CDEF99B6E3A2779F82088E3F2DA14C2DCB5B185AEB5D6ACBFAD43E286AAE8F84A58E8DF6ABC64E4A8EFD69FEA18DBFA6808F25FD418DE8BA923500B74E34DDA3CA6AD8DC208102DC4A876D8B8CD2926AEA4B3AE11A546F6235ABEA152DBDF43E0BCDFCDC83299207F294A707C8B4D1F56AA64A205C718ACA69B862AFE7489F11B324E7AF6BE68380D2CA6E0AF0E2E20F890F2CF98907A9D43135C03E85E86C9EE417140EFEE9054B46C110A84F1841AE3CFAFE5B4A95D6B2B606D8D0A70BAEA85C9412BC2D54146E9F866800E8E8615A0D64D1D595677E8C88699E3CA6097D47E9FE64050FB55033FAD4D5F226DA8EB5DDF99369ACC7552927ED3AC7368B9EFEA2443926DF26D1C172858FD8A5D4E1D7D39E7F7DF047385D39131184087CDC45B299BD1F7048E918223DA3F960608E853EE49EA667465DBBD889CBDA20FFBB540C9EBBA5C2CD16A22A57B561E01331D6EA6BDADBD6A5D2BD1441EF4E1D9DD11CC62A0FA5BBFFCBED0D27B6ACAF0889EAA5863DD9BB35920707B71A0805630D1769FEA320516E71CB2B125AC274F16F7A6876F4B922C7C006F38AE1F7183CA768715D2AF05762E032764D48503B2E285DD8B221FC22912F51F32FB90DAFCCFDCCA40F3CFF0EAEDE6150AE5F5045BE372D67AF3A5FB3FFF1DEB22E72315B4F701F57017ACFD67D0C1EC35C8C9CD7539D9D7D5F461EBA7216BEC6B008C29C8D85EDA8E39D716ACE4A4263012012B2E2D30271D22C0C62BCDC2E3AC06C3FBC31055F171EC3CD41616C6E5F2D6DDD1CFFB60CDA0F16EDEF9EE763C37EFECF16B3C9C0BAFE779FAF410CEFAD0C857EB190564F6C8D213F16E1375CB57F4D0CA9310AB1DC1C250E866CAA61458CF03CF2F388A0772352736F2D112CEE01270DFFBC1FA1165F81AE7B8C4A4C0FE0F18366929AEDCBE16D6C9F4F2F93214DBD8E82BFF87D80C322F08192C750B1ED43C1423C8B4F1AE129D38E229F2EFD5D12FD39F23E4D9E81BFD392DEF16E189C04DF44FE95C2AD9DAB01763ED44DACC03FCDBE9F4F8F9963ED61E37DC663B9BF0D13CA13D5F2BC2E8F20525FA5D2CA3039402F70C7D2034100ECD521F89CC47099FC38632D6C6E419E9F1A21C6638E314FCCAC2F0C1EB8817CDD7A8D11700252D83188AF6062FEBFC1904FE34C6280B03C0D019E3FDCC552691D355F08CE322C955C50227D73FABD39DD3171F60DC7FD6FADEF33D5F38FB1CCB2B490F64EFFAC223360D3E56E102D230180D26B03F0E0F28C6ADFB6D2F84354CCF383E2EF1871333E2D2D9DF1DC32F27DEFCF579156C0AE0D073EA65D59EF760DAC72E213CA63D262F4FC088E74CD42BE57EC8062752D1562DF9CC97D5671035D40CCE7D25B9F1B8C50914B7C893DE6AC18F2B222449016D2014E8E427C7DF5A1410EFADF8CA091BDC9B1CD82C963113EDA521F738E4F91DF508ED3A39FC33ADCCAA1640E66822D636D1F79D0C34D5D41FEE3397E33C336DC9F80B38C777D24723292DAD30023D9C2A5CC230FC5FC1113629F42BF0D40CDA1B4A119FDA4D2D120DDDC85F0AE9EECEE8CFE6722E26E10D39A4DBF5FA9F06C2D581FBAA054D069F2C48E5011B6E3721CC1930BB107A15A50AABE4460E6AD68B1AD8EC862136FD5AEA711660F2B13FD3C4AC26062E9638AFDC7A32721202EB86DF4EF91737DA111115C9D02F0D52E2403096F6B40C6628E904B72155E59426C1154BF63432FBE27DD148358D154716B7337C386EF92817130B02D366CB6707D038EFEC0FC7E21B14097CE33B006414B604C101B335731C9239BFF7A9F5DEE9BA318C388716DFDF75258506E921E4C284298933C7D1FA36F838BC3299E941272BF0E00C7FD3252B44D8F6D67B0E4D070EDD28D3990880F3EBC21B3A7C3A1EC3A4F976F59DF576D85535ABE26DE03C14C420841C58D6E722E4F920F7C5D6C31908C312ECB1E134F4AE28E103FE1D00E97318F4E7AEDC17F2110196C956277F2EBAD91FCF770993179FD9D3CFD1C48DCF68D2EA2C89D40B0DDFCB073119E51FD955F8652249F5572B3FD308FFDDE1FC2B45F145CB82E5B317551E1E3A8AE8623C3FC876F898FB61CFCDF42BEFF1EE7620941DF5DF84F9FD163E2C151892C5BAF95ECD2BF5F1235334AA19E53EB5F6A6D91B0F32EF05C13ACF3238AB285C1A01EE2810B51789C323FBE2020B3F76044E23B53D500E38D9C61B47C93BC01B377A347FC4133EDD33DCEFB0E221E0B815B30313323ADC0DDF9B35B22E79FCAD07AE28C538273CC1F2F520F8E4163722F6180B3F395A0410024E273C2FC9E114EB5325F113DC16B1F639EBD01A95C1E91F59CDB6C5D3109226AE004B0A6F064005300C8FEA2824250CC1DD7E115E0600F234EFBCE32C38E835A4FE8EE67AD93F07CFFC6B119E2FBD2FC1C8B9E8B8ED38E5452A6B1CBFEF3DC128E6882C97E365D9D2D3DAC9711A92D6D1F72ADB2AE62EE5CD3FF9F6B437D6079CD030DADEDB6D2B181770FD79208137E1387009F537F9E5091A9706C1D42D3B56EBDCE3542ADB1D54D2683FDB3DB71939D587DA93CEA61B0514893A9FDB1DE97AC97D3BD9D262F809028D3C46FEA5E74B10B2E1E03B2BFAB92E151C2923573F6A2E4E04E7D55EEC490347DFF824802EB7E08B07F7026AF385F216E31BFA59F72016AE2C670A6CDC6A1167C27711F7FE3BE5EFDB91E20F3DFAC5CFE705DF07EEEE1040ECAF36E122B41DD30A6AED93E0650A61FC05D620EC6F35ACE69CCDB011603EB2F593F523DEA636D214E52803010FFCEB3D76090F32450E4C043DF62A21FD0B4F1CAC25050CF03AE72175D55ADB36EED3D569FFD819CBCFECE96B19B7D32DE159D56DE25E33E8CD5225B41D6F16DF1398232FE89C1217C92AF4F6FB6D15A12F7E01AEC005D17AE2461BBA2437F271CC74FFFA006A2AFBCE9CE43015861DAA1366C831ECA22E0F0A3626E80D3B0313EE5036BE1EAEECA7DC6E33F6D94AC67E0AE411F5C2D1C847D088EE62CF2225FCC442CC79C7A5C0281CDCDE41F79722C82F5DFE512FA0F00303DCE3E3E0A4CC3A0649D0AD1BA01C341C253DC5D7A6F51131912CA21C3A2ADE08A019E5E054F647FF0439812CA0D11DE2CA27961B2537CF1C052A840ACAD81A35662EB7F88F352612C8F778053915EF24911284D8BBC64ED16B3A63C8FDEB6D22FFC943C9453D1E124BC4972A572020E89116CCDAE9E5EE290FD073D4F22958CF7518A100E0CB5A047EC3ADC2530A86D33535A2D5042939CFDDD2EF13273065C1FFF5D6D81AEFBAE455CCB1CBD9C799D34AC7E7FDFC1D93D0041439DE48FEBEF5051136C6B635BE045AC17312D9E14331E9FA02D9AFCD74FD0B121FC6FD17A5C534F222D778C95604060FC5FE020D673E8ECE2C2A36DC6BDF95FFEAC5E7127E0ADEEC0509D01C55209DE4A8FFD61FB73AEDFDF01CBD1C1F03A410D4FAF7E9FAD56F361F347D222BFBAB0E42D0D8F5023A692F44CE36F8A5C1D3E2D52AC2E4B70EDD23BCFF780A4D2571DD00040004000400040004000400040004

count = 24
seed = A08AD391E0FC57A83B74CA8CF44DB67F8178262ED9B20AA0163CDD8274AC2BE05F558B112B094244370C1AAAB75077E6
mlen = 825
msg = 209658CD1D801079FFE8E950BAFD70A028CFCC35B9FB00D232C5603A1D51BA13E5DE59E0277962C4474E9F3F60FCD99C9B79665B3839D5C037B921A4DE8E144FA1D38182FBDEECDA6934E814D9186591F01C5E23349B34F4439B4D402C4072CB4D702966AB473D2C39443F41FBDD0C48E566D33E076422EE72FB47B2FFD661F367E9EFDDC988BCA02382EF93590D4FE3ECE8B1D9D8B3A653219C7D131B43E2FDE2851541F467C31129E6F9B9D124221CD52610B9F138EAC1D01F193148FA0415B29F5C86D15067EB1E26C9D51F05655E8545F734F8F244854AD76C6B04C230898BEA33EFDCEEF100D79F8E3B894BA583466749B82007067806E3A7B3BA954F6FC5ABFF0E099A24D14D865F6F4538736124ACC5EAD4169DDF2144AD558DA3C74CDABEC147D2AFA113EDFD1E2280766B18792310FB6B4FE5D0D9F65906B1CC43655BB3D6178EF9093AC9C8F1A91BF49008179394EEE79E1D8E3228F567770C1BA1E30BA4BCE2465AB68F53CE21C0D8AB2F6E535828F211D4DB957DC3AF8B7E00DABD8F1F74C959B2AFF45121C5B5ABD3136C6F55D5F5FFDBCEBC3CD7A430FF3813D23BCDC1254FE6949DA4E7694028B7FCB876099E91B92C65D85C39D4BE9325AFE81703E5B18CBD7BD9EB59A9BB9408ABD966ADE9A60303807AD1B2C14C04CDF8FAE6950A55B21C9EBB5E94713BF8C2890215C5DA94B59CB31EDC671093B15FF5014DB4CD3EA8060260DC1612E9FD6E5AB40F0656121F689C8E94212269A7B24305C83BF0583418755CE690913CB081F2893FB42BC4750F2C053C48C1552430793CDDE1A49AC9E21913210D727C4BEB5640AB9B7505EA4E59AF417A085394181784BF1BB0BC32BD71CC57CE77541581F14B8BA4B758500694796262B561A38C72893C77B548D779A3833EEB064CDDBA5471CBFFBC769E139946155BF376A56415AB743DE568CD21895ED6951B5BFE1B1629DD6510DCD4483F206954964E0517546DD96900A2540A51835818D1730B0C9123E7FD8B28E6843BFFB659945A273CEA944FF6E83C234B3E43DB4630614E0B67778EA760EE341FE68C525E90475A1560821AE6B2A85015292C36EAA2E041AC04FB55922C48204525187C7E0476A9FED04EFBBA96F369D8AE709506620127FD399613A9796C4FF96D7E
pk = 05D25C05910C49967A9DDF7740AE144772155F682CA4B36ED3C4D1CF9768597DD43FAC508BE06BDB62BBD251C383F658DA4D0FEF59DD53A7F1763F27130FD0C0E52523C122CF06DF1AAA566B7EB8294B6BA76340586FDD6B19F8FE3C882C46B54723AB7C4862A3EE2ABA616DCB8938787073DF13CE2D1E851530C7ABA66F99095CC51DE8BC9C8CFF42CA6D5A0131F41BE108A151C22146A25AAD041B12392ADAE93FD6C619175F9D91933381A6FA005928F925EF3A2A85C83DFA334F0FBF5E6D155833A6213380B125708EE02D7F2528F8E7DD9FD59B55F27BF304BE35EE5EAF04820AC413A8D10DDCA798B4320CDEF2793CD4B9E85FA15221C99D3B439EC867249FA0C5600D7B4CBB1ED3D96BE386DDC86087004D58C5FD9ACE292E6FB4A6A507C973B0E262B6C32A457E47885AA7EBA54D1105FEF53AD6F3743BB9CBDBA2639200E8DE3C9CEDB94497CD460BF22D3124B0743D0B75C6470CA3BA50E09C7355E92C74EE331B8963276CEFF20F0E3633BE9B1755AAD6F2C46D6C9A383A69D823BAEE44A0BE74D66D18A22A86B1AD9866AD560124E2A4AEEF0E0E40A31E08DD42EAAC76544C02277036F73704F46A15014DB2A978A2E881740E41D85D98125C23E3DF853E2E779F81CE34DB6F409D0EC9CF9E3D0F6211897C2C97E9D53976EF7D8E9A981D86092B744B12254800C26736D03FC20F1720389E8F2129004B1AC2BB40366D8D09AFA3C0A9D2AC5BF71489FC1B6FEB39727B70D6028C38E0F18B998901E7D39E082F676F0E22FAB51BEC64D1799491BAB4EBB57C2BE2A3DA2D91008BADD0C68FCF9F0D50737BE142E7E34F8648FB64589322FBD5DD3020B80E6F4D7FA706ED70C20C7A96A2C1CC4F7F18B0F89EEDEDA7312CB6E13DD2E4C364F28F258DED7094F1985DC2888BBCF36E060A060A4898AE3E5B6473826527E7B1A29FB97E98B5925D15D3EDCBF69FBF614E1D20AA97B63D69D3127BC8F74DDA9D571EC6EBDFED8551C9D0D6677D7D7BDC70898EB6E3D2199A92ABBA0B376FDB4F4DDE22BC0BF8F0EE1642FC609BF94E8233B3F0D18A43A2BA6F619917A1EC39CBF353317F05BF5758D794CAFF2ED3E7F04489861E71E0DA196F67868E72642364055FB0B7CD487F1B9859EEA5E910849DDBB653A7FEC2B27B0EA96C5CB562F36E7E5EDC538D81FB2120037CFA809CE0669DC07D28491D713EF99604F75B5D72C17585F4D7A3285D2899E3D001B97C242614722F1DBE3AF5D098DB241A16718B676E4D7D874D3EF6FF63D398F6044E9C7DF15A99669AEE047BB64AE2D56243068D6B9CCCCF21660A31009A254A4CF11C503042AF1A4537BBDBD0DB966D23ACA9C863A3499EA23FC88C7748937ECE4F636ADC73542560C1792B717CEBA0D9F4FF3500325BB6084BF9E87774192E9C790F9DFDD750A6984C10E65E4487EB5AC5EBD24CCB6699C584508C508A4A3B8DDFAFDDC355C5B530676CEB5E82C5B4E77855D936A31572994DB8EA79C5C7090AC3F4BE253F38F20B1B94B8118B3095D6A1BD2CC2E0B572F5B522F15EA28BE755F07BED5E2184BF72C67952262B159C10DE4FD76C77BB92B2D1036F1BA6420B550EDC8538C02A12CD44F63666F8B03AE5514FE98966EB226CF7E250FAFDDCACCCBFAE05061AB9D101B992B84999F8AB7991755892773D647F041C36B6AEA71DA0EC51D4349F4CBBC46F39A2957AE948A13FCEA718565317B4D235882FBB3ED2D119BA2654E4DBA89AD22032466DC4C33CE17DFED46B828D22F7B5E1CA9BBB93376A798D103DB3CA1924BA32249BEE2E3D1E71CD70F1D9CB7292C3E214934909969443C105B8120F127EF18750F557A6A3EC211A93EAD5E1267D5153BC651C395767B694B2D8D9DD0590A2379A0CEFEB84E05345B86DF32567D6DA762519F03467BFB80A90ED1F0FEFB9B0D81A0A12CB92E91633B1D86F876477BF1B6015371CB4C03C5373E045B6CA997D794AC42DB59977F4265527E7C9B413FDC9E429ACA719F1AEDE8EC2F7AA9EE125774C215D356355B0D69684685024F735A435DEB418ACA6757AD827B33486CC91F9F72D53F2621BFAA2F825661163FA75707544C3B1E69E79828DCFCAE932C3EB94474D94D0D956BFB8494D506C254C1C07BB6F03B299F2D063557990DC8C6D0C620D1675B47D7F2A773D26AFEAEEF41B9955E43B9022CED71132A07E24C12331E9586903C44FFFF0A7D20F1D48A8770E19BBD673DFC4F43B07266A79E41276970B570BD59EF32391A0251F6EB4CB7A3E9901904E688DA2F766F91FC3E835DAAE8182F93FBBB986CD7D1DB072AA2F3A70275F93FE772B918B90807D6BF744D1544EAE297E728C7E5C421DA194BB54479A28A850F2409ACEFBF4C0F5DF72AB50329334C64DDD1CF89DB821810EE0CD468C249C3D3390CB8F560D50EC99DDAA0A736823DB70537E0745DDF8569AB0DAF37C053A74A787E5E5207A0D9528D7B9424055248CF771DFADD696C6B6DEA1B37306FE4E318DE2D0401ED7083BDB6A726E7AF9C4D74FE73E7A8DE39EC66B3C43153BB3C01E556FDE24D294F4F9A3898002A5C7EC08F6FA1047DDCF72A19F89BB94F74AEADC049E46A532FAA0359791632F0E939BC6B6531CCBD2944ABA1584624B53F6219CD14EF4059B397965A633BB9DC26FA0C1B6590065AFA8FF708DB7EFE099B183044B34AF4DDCDDBB16E217175C61783270DC42AB781630E0AD04287EC1957463AD1BC273CE26C0707543F8FC33911FC9654BE9450307C1F1D02D9D8A6927D5E0FF6FF867615CD3E2EE1C6D6923AAD3A214A4354175471D30D08636B1958E52EDD533E656399C58906AB512AC938055AFCCB2C97D6DCB2DE2380A0507188B312E6AF979201818E8F00B5768D35C7AE24976A543B411BD85F1964D2100040004000400040004000400040004
sk = 051B0A045430365100DB5A99000706483C99391E12323930194BBA383312006306363B6FCF2435A2010A05ABAAB4AD0200BD0244AC5315393610300958F0153E740B3702251CE4B13F5100C078D81CA623DE1C0F2ACDAA0001A31B241B00192354A35D4A2E3C042D6CA338BD00513764000706545287151B4B570512010714066C002334060A0152570D7613001A511ABFC7365113AD6109010015D8260619133602AB0202125A02BC3609028C01A5042D098BA964D538490606B7041B2703E3000004001B12A2A2630F60185C14C7A29000BF48000B003C9159145124A200002205AD5110DAEDA2A305871D525A13B2130189BB8901000300BA1AB65214543E02AE1B69A6AB251306690D5A001236D8D8A3518E246001151DA58D06365106041B07C09921702FAB1E0C0A443C06535FA20353360199000FA312B4793514013651000A04A52231A5530C1653261B51E1D82A57368D014E1B6357E11300A806A2233839000303ED1BAEB40204001300A23303033A36A2061DB50FA512D3906B031D118B01D84A385124C3B13216003787671D528E7F753600020040F030F4C83C9A347AB5040F6CAAF844C21DD80692429D6860A964225EF4864A555A1BEFB7CC8B71E05BC56A36763D1AAA52A39B471D882FAE161A2A75C70219D995702A1154DFA19064E0B6B53BC6A292CA9BA0AE4C52EE053AE69953774E40ADB849B3184049CADF99E6E4C2BFA1A9F0E464E67824AE8120F84CAF866A0FDC4000D25C05910C49967A9DDF7740AE144772155F682CA4B36ED3C4D1CF9768597DD43FAC508BE06BDB62BBD251C383F658DA4D0FEF59DD53A7F1763F27130FD0C0E52523C122CF06DF1AAA566B7EB8294B6BA76340586FDD6B19F8FE3C882C46B54723AB7C4862A3EE2ABA616DCB8938787073DF13CE2D1E851530C7ABA66F99095CC51DE8BC9C8CFF42CA6D5A0131F41BE108A151C22146A25AAD041B12392ADAE93FD6C619175F9D91933381A6FA005928F925EF3A2A85C83DFA334F0FBF5E6D155833A6213380B125708EE02D7F2528F8E7DD9FD59B55F27BF304BE35EE5EAF04820AC413A8D10DDCA798B4320CDEF2793CD4B9E85FA15221C99D3B439EC867249FA0C5600D7B4CBB1ED3D96BE386DDC86087004D58C5FD9ACE292E6FB4A6A507C973B0E262B6C32A457E47885AA7EBA54D1105FEF53AD6F3743BB9CBDBA2639200E8DE3C9CEDB94497CD460BF22D3124B0743D0B75C6470CA3BA50E09C7355E92C74EE331B8963276CEFF20F0E3633BE9B1755AAD6F2C46D6C9A383A69D823BAEE44A0BE74D66D18A22A86B1AD9866AD560124E2A4AEEF0E0E40A31E08DD42EAAC76544C02277036F73704F46A15014DB2A978A2E881740E41D85D98125C23E3DF853E2E779F81CE34DB6F409D0EC9CF9E3D0F6211897C2C97E9D53976EF7D8E9A981D86092B744B12254800C26736D03FC20F1720389E8F2129004B1AC2BB40366D8D09AFA3C0A9D2AC5BF71489FC1B6FEB39727B70D6028C38E0F18B998901E7D39E082F676F0E22FAB51BEC64D1799491BAB4EBB57C2BE2A3DA2D91008BADD0C68FCF9F0D50737BE142E7E34F8648FB64589322FBD5DD3020B80E6F4D7FA706ED70C20C7A96A2C1CC4F7F18B0F89EEDEDA7312CB6E13DD2E4C364F28F258DED7094F1985DC2888BBCF36E060A060A4898AE3E5B6473826527E7B1A29FB97E98B5925D15D3EDCBF69FBF614E1D20AA97B63D69D3127BC8F74DDA9D571EC6EBDFED8551C9D0D6677D7D7BDC70898EB6E3D2199A92ABBA0B376FDB4F4DDE22BC0BF8F0EE1642FC609BF94E8233B3F0D18A43A2BA6F619917A1EC39CBF353317F05BF5758D794CAFF2ED3E7F04489861E71E0DA196F67868E72642364055FB0B7CD487F1B9859EEA5E910849DDBB653A7FEC2B27B0EA96C5CB562F36E7E5EDC538D81FB2120037CFA809CE0669DC07D28491D713EF99604F75B5D72C17585F4D7A3285D2899E3D001B97C242614722F1DBE3AF5D098DB241A16718B676E4D7D874D3EF6FF63D398F6044E9C7DF15A99669AEE047BB64AE2D56243068D6B9CCCCF21660A31009A254A4CF11C503042AF1A4537BBDBD0DB966D23ACA9C863A3499EA23FC88C7748937ECE4F636ADC73542560C1792B717CEBA0D9F4FF3500325BB6084BF9E87774192E9C790F9DFDD750A6984C10E65E4487EB5AC5EBD24CCB6699C584508C508A4A3B8DDFAFDDC355C5B530676CEB5E82C5B4E77855D936A31572994DB8EA79C5C7090AC3F4BE253F38F20B1B94B8118B3095D6A1BD2CC2E0B572F5B522F15EA28BE755F07BED5E2184BF72C67952262B159C10DE4FD76C77BB92B2D1036F1BA6420B550EDC8538C02A12CD44F63666F8B03AE5514FE98966EB226CF7E250FAFDDCACCCBFAE05061AB9D101B992B84999F8AB7991755892773D647F041C36B6AEA71DA0EC51D4349F4CBBC46F39A2957AE948A13FCEA718565317B4D235882FBB3ED2D119BA2654E4DBA89AD22032466DC4C33CE17DFED46B828D22F7B5E1CA9BBB93376A798D103DB3CA1924BA32249BEE2E3D1E71CD70F1D9CB7292C3E214934909969443C105B8120F127EF18750F557A6A3EC211A93EAD5E1267D5153BC651C395767B694B2D8D9DD0590A2379A0CEFEB84E05345B86DF32567D6DA762519F03467BFB80A90ED1F0FEFB9B0D81A0A12CB92E91633B1D86F876477BF1B6015371CB4C03C5373E045B6CA997D794AC42DB59977F4265527E7C9B413FDC9E429ACA719F1AEDE8EC2F7AA9EE125774C215D356355B0D69684685024F735A435DEB418ACA6757AD827B33486CC91F9F72D53F2621BFAA2F825661163FA75707544C3B1E69E79828DCFCAE932C3EB94474D94D0D956BFB8494D506C254C1C07BB6F03B299F2D063557990DC8C6D0C620D1675B47D7F2A773D26AFEAEEF41B9955E43B9022CED71132A07E24C12331E9586903C44FFFF0A7D20F1D48A8770E19BBD673DFC4F43B07266A79E41276970B570BD59EF32391A0251F6EB4CB7A3E9901904E688DA2F766F91FC3E835DAAE8182F93FBBB986CD7D1DB072AA2F3A70275F93FE772B918B90807D6BF744D1544EAE297E728C7E5C421DA194BB54479A28A850F2409ACEFBF4C0F5DF72AB50329334C64DDD1CF89DB821810EE0CD468C249C3D3390CB8F560D50EC99DDAA0A736823DB70537E0745DDF8569AB0DAF37C053A74A787E5E5207A0D9528D7B9424055248CF771DFADD696C6B6DEA1B37306FE4E318DE2D0401ED7083BDB6A726E7AF9C4D74FE73E7A8DE39EC66B3C43153BB3C01E556FDE24D294F4F9A3898002A5C7EC08F6FA1047DDCF72A19F89BB94F74AEADC049E46A532FAA0359791632F0E939BC6B6531CCBD2944ABA1584624B53F6219CD14EF4059B397965A633BB9DC26FA0C1B6590065AFA8FF708DB7EFE099B183044B34AF4DDCDDBB16E217175C61783270DC42AB781630E0AD04287EC1957463AD1BC273CE26C0707543F8FC33911FC9654BE9450307C1F1D02D9D8A6927D5E0FF6FF867615CD3E2EE1C6D6923AAD3A214A4354175471D30D08636B1958E52EDD533E656399C58906AB512AC938055AFCCB2C97D6DCB2DE2380A0507188B312E6AF979201818E8F00B5768D35C7AE24976A543B411BD85F1964D2100040004000400040004000400040004
smlen = 2890
sm = 209658CD1D801079FFE8E950BAFD70A028CFCC35B9FB00D232C5603A1D51BA13E5DE59E0277962C4474E9F3F60FCD99C9B79665B3839D5C037B921A4DE8E144FA1D38182FBDEECDA6934E814D9186591F01C5E23349B34F4439B4D402C4072CB4D702966AB473D2C39443F41FBDD0C48E566D33E076422EE72FB47B2FFD661F367E9EFDDC988BCA02382EF93590D4FE3ECE8B1D9D8B3A653219C7D131B43E2FDE2851541F467C31129E6F9B9D124221CD52610B9F138EAC1D01F193148FA0415B29F5C86D15067EB1E26C9D51F05655E8545F734F8F244854AD76C6B04C230898BEA33EFDCEEF100D79F8E3B894BA583466749B82007067806E3A7B3BA954F6FC5ABFF0E099A24D14D865F6F4538736124ACC5EAD4169DDF2144AD558DA3C74CDABEC147D2AFA113EDFD1E2280766B18792310FB6B4FE5D0D9F65906B1CC43655BB3D6178EF9093AC9C8F1A91BF49008179394EEE79E1D8E3228F567770C1BA1E30BA4BCE2465AB68F53CE21C0D8AB2F6E535828F211D4DB957DC3AF8B7E00DABD8F1F74C959B2AFF45121C5B5ABD3136C6F55D5F5FFDBCEBC3CD7A430FF3813D23BCDC1254FE6949DA4E7694028B7FCB876099E91B92C65D85C39D4BE9325AFE81703E5B18CBD7BD9EB59A9BB9408ABD966ADE9A60303807AD1B2C14C04CDF8FAE6950A55B21C9EBB5E94713BF8C2890215C5DA94B59CB31EDC671093B15FF5014DB4CD3EA8060260DC1612E9FD6E5AB40F0656121F689C8E94212269A7B24305C83BF0583418755CE690913CB081F2893FB42BC4750F2C053C48C1552430793CDDE1A49AC9E21913210D727C4BEB5640AB9B7505EA4E59AF417A085394181784BF1BB0BC32BD71CC57CE77541581F14B8BA4B758500694796262B561A38C72893C77B548D779A3833EEB064CDDBA5471CBFFBC769E139946155BF376A56415AB743DE568CD21895ED6951B5BFE1B1629DD6510DCD4483F206954964E0517546DD96900A2540A51835818D1730B0C9123E7FD8B28E6843BFFB659945A273CEA944FF6E83C234B3E43DB4630614E0B67778EA760EE341FE68C525E90475A1560821AE6B2A85015292C36EAA2E041AC04FB55922C48204525187C7E0476A9FED04EFBBA96F369D8AE709506620127FD399613A9796C4FF96D7E051EF4490663226FEC1F3E3CDC5FEFF7083D3E0BFBF1E476F3312053DF73D518F76911F43433CEB82C381098E50AD86835BE0DB12B5835DF05CAD0820ACDF3D63C57CD34C591D5173D4FCBA91507233A399401432F4204ADD9B90844DE572DD2F01AD86114B9CAD316530AF51F5F317638E71401176B15003D1C188B01D1ECB710FBFC4E24E4D2EF0EAC35851EA00FDAC365176BC491CD0A2448FAE03AB802503C3B343812F931BFC76B3F2C04831A293B042243D83A27280A0D05D406E4D34814642ADF38BF1C391DCE2764C9DDDDD1D5DC2DCDD8C71F3B26EF003409E4079C2597EF0BC74208E4C19A3EA4C9CE1181FE4328F9E213F57DC0F40A3BF0BB00B9CB44D88535513D1AE9FC17C5DB7C1A9AED011A513872DCEB0FBB139C38291B140CEDE4291FC8F3ADD9C5351C043EC3CAC8FFC0C6057AE9980B6D277FDCDBF803F1A8D47FC2D4F0E9EEBFD6D8198DD62ED1B8367FE1DAEF53E635F3BA2793206135C4E9B7E44D0C660D081B0A0678243BC937E5F2E1A3080EC135CD5E0D93E1991213263D041AC20708B8CCAECBB8F441CA9B13BEE878208FF436F6A3E811E7820F24D646C39BE4C8FF4CD011FA92D38E1D9D27F20F273EF2F5AEFE0A3B95DAC1DD2402FBFBB12671280C33B0C1391FD920FBF93908F7FDFAFCB307FF37B316B5E3F5236BD0BEC872C39DEF8EF006E410DA382D981CFCFE1B031220BFE263E3E7D283E87A247FF8A3F8DE02BA26B2E88433A319A6CA84146DC10A222CC4E3FA8BD3F7399106D5F4D6C83D2D4027B2FFFCDDE705531E6CF6330A56E83EC17821413C53C96D176AC51C183B3FC3EB88D2D93CD91BD4F23BD50C0F341C3E28F72AA3E1261DA00064CE4FF53CC7B21333F7B7D47DD2C83CA0C16BED49E77D14B2D3FF06FEEFAADEE62E1A065CF8F70CEBFF0E2FE42ED4C20900CC298100D0C061E6CAD1C52AAC144B2383EB791BBC25CDD17312043BA7E19FDE42176014BC3E892515EF0AC33AE6B20C0A2CBEC132EEBBEE1EDFA2122D11D213A1CDCDD900DBC128ECD09EE284363C0A54245739D7FD152CEE1E17310B0397F91333920574E015E991D5FA100B1A2B2207D9CD225D3B9702900877D77AD052D7BCFCDBF6361AA82C06CD36C4FBD9432CA40E29D315C23BD33C0963EC92C6B5D874156511B71E70392321AAFF860306DA172BD91EFF3CEA18A1170CC46AE31AE0E600F0CFB318AD2896ECFF11B82BBBC36DD2E728B5D67C22D2002EF306E604EC603C0D2B4C169FD1EDCB43F228C78A3CFD16DA170C2491F4B80099D55AFA1216D017DF3BBB11790646DA6109E2C94706C9239B22DE346B0DB5F955D136CD5504643FFB332B1F582572061CEA7C1A0C2FC6C8332342FCBDDC31F2CC124EDE723D77C2D5DB292DD7EEBE037CC686C82ADA4FF8A81CF52298DB06258C0B94C92CF249CCAFCFD7F8C91B92C967F49D19881B301532F072E097D6A72AC0F8B4E6DA29F5FF73D88D2F5D0A3A0545CF6BD2CE022F208EE869CFECE4E3C4BFD6B3E46C11F71B1E0913D725E78F373D2BB01E64146D3A2428BC2A53F0CE3F7CC2B80FA2EE6003AE3C473579D7B2ED2912EFF121CAFD3AD00C25E16BE7E8269909C0E0721599F2BACDE10677CD49273400731B9EFB19D9C03004229DFB98305CD51BDF420618199AC4C31B4EC969F94ADE271D23E8FD14E138EBDA942675245BC88E1D2F3AD8FF5BED6FF14E395B2AFF2D2B35ED387AC0CFFD442C8B0E5323A8FD7D0F99DD82361B2CA3EB82C0D3E43435353868E89BE512CFBD06993A1DD43BE596FC8EF5A4F0EDF01E2E5AEBE63470ECABCFA214FBD094009FC3221074CA1E0C29195D083D30AFEB6EEE9D0C67D50907CFC08718F42128ED1FDF3F11B80D482A89EF86FA2020E6FAFCF6191025E31E00452ED223640183C8FEF438C4083F5614D60991E9E3DA1AC00E04D5CFFF3607CA973C0404B429F72C252CD8F489096B259310F23D3BE3CA3812F1AC0ECF04252E64CCD21462E17EF67F2AE83A3F2CC6F31BFC1B25C801473D540391FDDA19A632EDD78A29ADF929293D27B4F664DC5C1D62D6AFE0EF104FEF52E934299EFAC407AEE948D239DD19EA26F938D8842DF52164F6B32113C1EE1159CB83D771DC20E0FB06952147176BC98DFB152771DE0FD742EF3D1B3B2BF1EB01D20DDE8024112D64319AD3A9DAD63970221C280D3240E8DB250E2A6FCEF935C7267D0358078222B40B6921C129C239AAF2092FBFCA08EA3D116AC876E2D415CDECB8214BD9481162ED0FC160FEEFD65A2CB4DEBCC416FF1F2DD5299D3BEF2B57184625EA3A6CD13010C6DF7DCE46DFF727E11C86EC95F8BCC94F3657E91B245E3D670C032BA0EE02D261C93DE74E10183413EB62DE55EAC7E501D181C986D26A1A051CB93E99FDE7291FC82CDD7A286A0B5639AA0108C8C92EE5E0F6CCA5F223FAA8F153CAF3E6BC222CC925C28F06ECE696E110E35F3BEB09572A6BE35E37F5154DF65A2D072ECFC85801C5F907EE321F13E2F3009B0D1FDAFCD2041CA219A52905E737EBD8D0C70659352AF14D1570E4D925FCFD41C88CF2F90C7BE9E722F6EE44DAD4D76929440DCBC0800C3A369DFD49303CDC65D24B3F80DAA1FC431414050C30D3F0052564DE412F5100B4E73515C62287EC8726DBFDAEE33C0093DAC3CFEE3C513040E511FF23C5A2EF130BB2C0A917132407082CC2C9D1C2E45D214F1DC2D7B9045DC5630A0A396E03E0DDF2D1790A0B36ECF170ED11DFDA31B5E5C6E128C6EB266CCC832597F2E71FBA04DAEE5725F4D5F0E0F5C58D3FD417832ACD2B44D05932352F9AE2D23B6BDA34C7FAF6EE2736FF25F7FEE09AE98833F9C115301E0072C277221E118DE6A2F2A20D983022E2E93AF6D4D91E331583092DE06A188C1F51CD00040004000400040004000400040004

count = 25
seed = 6E0A8EF5156D693FD0140BC4A31084E79773A83F42C8D133AC8A9D62DE3CD74511F893DCB26041E6B35E2B175408FCE7
mlen = 858
msg = 8F37A065DD696AD437EC82909261B842EC0A3E66F8AC574105A3C82EC8B4926F2466FA550F8EA1B6A9A142C00AFA44BE6512A85350930DFFC99B95AA21012057051B68C48581AE439B9290A163AA4B6AFCF80FFB91A3321C7B9ABAD56D5DC1BE4E67E5576C9F3A7DB96071859B94EB22A73DD96C66AE67AB11D1AB62A86D826C682DFB8CCA3259DCB5B34BE635421CD4206E7D92147F14C36424EAA407B441F58E5C187E58A26B2AE144888A3CC1387AC7D0A681EEDDC3B7781AB282E8185CCF33FB27500CFD119E0415DB1E45237520A868C8457C88A1D3EE97EC9451DA35D7E74924F8902949E7EB14BA87C8AC672D7E4F3BEC1B2814DFA67A8DD2E2D4FF4661D64BC4C6D6A78D4E489689B6063CDFF5A3F1554501B424284A9F4B8FE777FE4E6AFB83A85E36200A9AB40B9C18678454B2A3F50A4862BA1E36F0C57AD004FF90192B5619614E37DBB38A1B8A65AC613F7796C70772128377065B84F122540106D1B4F9123C4E009B4C0A85D59B35F72DEBDDD154ABEC7F3FB25FD1FA04367386098DE610B26FA3ECB031A6072D14607E92FFBE195ABFF71E586A984131AF24E18AE94DBAB0544FD2AD217960F337111BFBD4046809EA03C7C47B7177757A4A43E1FD0134859BA735A8FC17597E593BB58322136602954D3A21096B0D1DEE5CF0AD17A5FCF561FFA21CAA70D33998840E4CFA18BA481704A8B82D2CC1C110FC9A6704751365AE9F338AFE4CF9C811697DDDFA8635A2F3CD02DD1845251014BF2F2D6C02A907BD783207C4773A937048A07C500D7C424B5F65A2C376523740DF9A0B60437CB8AE17D64DD51DD4E433AF83B20C4B6B890B97976DF09E3A86AC19006C229D59FC7A2923245B7B1F0ACF7C42E486D41CA1AC1D7051AEEF6003CE94182F97D099C74317F61EB47AE18C2BED6A3CB253C21EC835E435123E0A657ED926F880CE8E5DE3155272328A467278F52AC50A1121AE818A3EA3A2E1F7401CE23AAF66A4AC289748A7E98A5124C586D8957BB4EDD3F091492BB1A64D75EFCD45AD51CA420F15DA848B20DC6BB765E7B71359B3A9E95E121266AE4A40DC2E9A3D81EA1B1A643594B3D4E6ABB7D1202201DE92BDF0CC1ED977E2D5851822A01F48A6F23180822888CE345AC9BE0CC69BC448D41CA20B79C35B1DAD73E6C683E70C4439B404CBF07FCC39B0E5A1D33F3717A6BAD28A6DA4F091BC7A
pk = 0579F92969F6A8098A95F5C719ADE3E8D6E1E842E38DA2280833C86A7DC041C57B6F9FFDDB7B35C14DE941F4F298AC40FE4B91F2B6E2283EDD80A89BAD2FCA4CAEDD9BEBDF34012E68826670DB039310CF0F835B8E8CB7D1931B22C28B8B02484BB3E12D37AA8CEF6B38D28C4A7650237C3AEC4E9E6BEDB4C8B53D6D58E03B50165987E99B89EA8622714B9CC06F76BB971BECFC424A9310A1474A85269CEF16B4B7FD4FBA2861C2E9B57F8E93C8B22CFB04A8E15C9ED2D2C108E7721DBB7D2E57B115799C82E81244B406CDEC795C4A5ABA04FBFC8CC2721E0C95144B3D75EDA2D038AF6FD4576A5F7114BD740DDB89699F4703056D306316EE1AF09B5AAE08279D82845365EB4AA59BA7DFC150F97DD9AA08A245DD56B700BD56963A60ED740A2E00FC689A15A36CE5C6A3B71AB46C57EAE9680BB03DF5635EE3E3C35EBFA65C3D5660C85F149F3D7FEAEDC6A2B4FC56D5763816339DCE16E8A4BF6D347070938F02CF0196F6524DB1C390910D9CD3A71B5F83FB3222A3294E581D0514325C1CA0A51920004669F434424F54E1F1A86B27AFC4B04E0282BED37961A775E39E8911F7D2D663783BDC7E733CDCB6737A0E1AF163D970C21F429DC311CD5D0D73CC57E3636A0B755E13E5C7DE695A0FCEE8604FB56623CD42BB33B769612BB82B3AA787A1277372F172B0CF5B9D05FAD72C24380CA35315C81E66F99258A1E30CCF8443CB860F901951C18E6A52BA022C5CAB0DC2ECF54B1064C09AD3897BE4A304EDD500E6EFBA9E12F741BF7382A5D932729A1D6EE493503F452ADB636F75F6B6024B80A6F6287143821BB02072EE01D49BC8325AF2B2D103748BDCF9C619E2849CB9F1BFA53322274939CF211C65E0B855E0D10FCFFDABC13044C2D8A5E3BCDE2FB3E22CE450026D36719C8322DE972EFB49081683E3790B513F4D950821C7AE9908F41F3AC07F7DDFCBB632C57D1795078FC89A701BCB01F15BAECBC1D7608387C4A8FE13ED7A1B4009495498CEED073732C20213F19735385A05394993BE5003047AB7F6662FAC9E86B115DB5E94FCA9E693D925CBC3FEA9B94E1AED458103A75B3F44C375068ED4038DDDDABA65465E8B665B1EAA68B635AE72F2EAC409AA647646E7F95CB5C0F010E46B85A626158E2AD732E53B739E30C465B75EF6B5DF69E4AFDC05AD991296BE2CE7C682CAAC710D39D4D730243268467C8AC2607983F9CEF11618C3BB9D92B2ABC3C4569AA9B1400D22EA3BF010F6B2C0C1313392802ABCDBAD145A034812EA30785C1D0B28D33BA89EF15C3EA9070359D4F5547D0D810BA3057924ECA81B4CCD9EA47654A53BB45DEEABB53264284725D53CCDB74D7D0F607F7D9AB2A6565DC8D6BF5D743B7A33ED406AD448828CD2A90BFF16B85E6E295257828E9227C8F7B29C0315BC51F0E387D0C4FCE50A1BAF1C04CFF46623438ED12C0760C7AE442CAFE3E1984D1A96A9FBB7DB46FD9DEBE444A92D2CB89EA803467941CD1F894D3F457E2DB14F23C0C535EB9EE2A4A1C7525F7A1D713C138C39FE07AE392A5E522234D05281A86A6D2CCC4AB27EBDD8BCFB7AA6716280D9FDED69A28BB3C210536754B6F14D221648EFDC507FC0404D3B5A0D1044182603AE7BE221B5A6154CFBCDB8DD86CE4D40F931B55CA205BA98B42794CB253C13116A143D8763AAB7615BA60060FF8F916450D200C7CB38CF3C3AFFE0B9D99437B3F973EEDD6F06107916A7BA67EB1F5A4E114EAA641C1BDB902E2281F4EF974CF55B4264C2FCE10828DD564747879EBF1015A662CAA6B6A59431B5E9E6557ECAF70FD17C171C6CB6DE97B5E69307D1356027FDA24E20C5DC54CA1A3B2D6969EA4B15F8D24A70D2A21DDF1E356C12379B7DD96728D9F5CB1A420630B5D18DEC542B13DF3B17B18BA76B231CD959222AF1EA56CA39252C00877DCFFDDBC9819D79402C84243C47280246635952D20424345D19C1D4CE49A930001DC79E290DEE7489C370D6E4642CCEB8E15B93FFDBDCA5001C2A5F236F0FB7D6793F468E699619D846FB87130C2D98FF44F1C3B63D95E09F3F98108EB8307706EFE3C517802A78694A7FEE08F0861F1DC50856C94B94CBE059F28CF13367F5A98ED7F23DB3A806805FACF04A5E097498BE865A0ED7F8D289441944C230E635BFD1675AB9E5B7E778701096E1A9A3D5C28D181407A5F9BF92C260867AC4822F25DA0BC7941DA728AA1BADDCFAD61B9EA2EB69ADE80CD13EAA86490E544004DCE754F50DFE54C7277649AACC9DA85B83909123CDC234F522A5650466A58795135635373FDFCCDBB0423B0AB0273748DB7FC731C10D986BCB8FD1FBC9D56D47907EAD12C5CC3CB07AD75102C7E7629F2AF28ECA88CBF0B278D0A8CCC79FFF89985E899F26794E409100A38E6B793F94E0459F417C94A4AFAFF2C841F002B7F179C9214B875B52F19A89CC54BDC97E6247FA7BD225C09E98F0AD981D7643E98956EFC4C14C086A12F31E9F25EF3F222BF9C4B61E4C6064A8B9D2BFA49C774807947467970B7ACE5B8C146A45BFD537C286DE0ED16982F0ACABBA121601AD91F28F7E026E18CDEBF70E12E9B29EFB4B95E0D6FD1DEC12FF7E0C846B06000C8B8B4BAB6CDAFE0828B6DB7DE87A28EDF77A5E9E55993293035C51BADD0D93260843BDB1925B82EE970DAC54FE2AD5430E36369A153A57CB55E76CCF18B3FD856ECCF4F6B29CD411271E77962EDCA06D9E99521768C7D63642D71542E74B7AC7086A9BE2D52748FA7999CE7829A36922240EEA2F764841104A2ECEC1CF09BBDB78AC5DE90FE29629B740F0B853B200BC65C4FF92DD0A8C277726233068F162BBF944D9EE7DDA7094888992D7D1CC138273B19117723B29DAC6E57B49BC0B92FE8F931A4385B08053DA3C624A00040004000400040004000400040004
sk = 056C1B1B3608A28DBD250001033304038E9BA2003058F06302AB93A21D89002048B103D90016124A53A43900040B0706A75139880824082612BA37063C361261871C33A8A50E1D570A773B5388931E05BFC38AA21B06122D155FB5150F53020600186C5200BE18020005BD071E096C57BA081B6C9A1605420404D70918031809C7AEABB21F3F0CA5B50957633601DF11903912006600011151AB000B0E1B0B2A096B30A91206005138011201D8E81B56000014A71451623C6C2132530001405CAE08E7000063B16C033A630557A5040F0621B721DDDF1249007C03120224505D36AA0F2640A2DE3600A80B3821BD6CBE361B8C876C09095D380B421BB4EB08BD060739546E07001EAB6D5702A56C4851B8092C0099210A36A3901C54531338366C512F21BC09873658001DDF09A7C753A200583842A430BD0E1B0106163F0F0500063F6CA91E0653090A371D651D3ED877090052AB1B071BA81D7509080008007E008112050D1E00BF36450C0B1FA6008A01B601533600211A531D2C36A5C22214120864631706005348E91BD2010003DB4856BD000F515D6B5FA9DAF4ADD2D3A803B736AF37B1C34C085917EAA1B38E9C5E7AFAA7AD64F9E9D194B7B2A48E012E83893DA011E49767A3A00A8598E063357EE69669BA82BF2B0F25F87AD71DBE0DA79AF8C38B08D79C5C3FF301D0B13298713717FB7C88EF1AD56233D59F069D6850CB843AB263BB53EDB275A8132FAEE26733E23F7B4C687A016A0079F92969F6A8098A95F5C719ADE3E8D6E1E842E38DA2280833C86A7DC041C57B6F9FFDDB7B35C14DE941F4F298AC40FE4B91F2B6E2283EDD80A89BAD2FCA4CAEDD9BEBDF34012E68826670DB039310CF0F835B8E8CB7D1931B22C28B8B02484BB3E12D37AA8CEF6B38D28C4A7650237C3AEC4E9E6BEDB4C8B53D6D58E03B50165987E99B89EA8622714B9CC06F76BB971BECFC424A9310A1474A85269CEF16B4B7FD4FBA2861C2E9B57F8E93C8B22CFB04A8E15C9ED2D2C108E7721DBB7D2E57B115799C82E81244B406CDEC795C4A5ABA04FBFC8CC2721E0C95144B3D75EDA2D038AF6FD4576A5F7114BD740DDB89699F4703056D306316EE1AF09B5AAE08279D82845365EB4AA59BA7DFC150F97DD9AA08A245DD56B700BD56963A60ED740A2E00FC689A15A36CE5C6A3B71AB46C57EAE9680BB03DF5635EE3E3C35EBFA65C3D5660C85F149F3D7FEAEDC6A2B4FC56D5763816339DCE16E8A4BF6D347070938F02CF0196F6524DB1C390910D9CD3A71B5F83FB3222A3294E581D0514325C1CA0A51920004669F434424F54E1F1A86B27AFC4B04E0282BED37961A775E39E8911F7D2D663783BDC7E733CDCB6737A0E1AF163D970C21F429DC311CD5D0D73CC57E3636A0B755E13E5C7DE695A0FCEE8604FB56623CD42BB33B769612BB82B3AA787A1277372F172B0CF5B9D05FAD72C24380CA35315C81E66F99258A1E30CCF8443CB860F901951C18E6A52BA022C5CAB0DC2ECF54B1064C09AD3897BE4A304EDD500E6EFBA9E12F741BF7382A5D932729A1D6EE493503F452ADB636F75F6B6024B80A6F6287143821BB02072EE01D49BC8325AF2B2D103748BDCF9C619E2849CB9F1BFA53322274939CF211C65E0B855E0D10FCFFDABC13044C2D8A5E3BCDE2FB3E22CE450026D36719C8322DE972EFB49081683E3790B513F4D950821C7AE9908F41F3AC07F7DDFCBB632C57D1795078FC89A701BCB01F15BAECBC1D7608387C4A8FE13ED7A1B4009495498CEED073732C20213F19735385A05394993BE5003047AB7F6662FAC9E86B115DB5E94FCA9E693D925CBC3FEA9B94E1AED458103A75B3F44C375068ED4038DDDDABA65465E8B665B1EAA68B635AE72F2EAC409AA647646E7F95CB5C0F010E46B85A626158E2AD732E53B739E30C465B75EF6B5DF69E4AFDC05AD991296BE2CE7C682CAAC710D39D4D730243268467C8AC2607983F9CEF11618C3BB9D92B2ABC3C4569AA9B1400D22EA3BF010F6B2C0C1313392802ABCDBAD145A034812EA30785C1D0B28D33BA89EF15C3EA9070359D4F5547D0D810BA3057924ECA81B4CCD9EA47654A53BB45DEEABB53264284725D53CCDB74D7D0F607F7D9AB2A6565DC8D6BF5D743B7A33ED406AD448828CD2A90BFF16B85E6E295257828E9227C8F7B29C0315BC51F0E387D0C4FCE50A1BAF1C04CFF46623438ED12C0760C7AE442CAFE3E1984D1A96A9FBB7DB46FD9DEBE444A92D2CB89EA803467941CD1F894D3F457E2DB14F23C0C535EB9EE2A4A1C7525F7A1D713C138C39FE07AE392A5E522234D05281A86A6D2CCC4AB27EBDD8BCFB7AA6716280D9FDED69A28BB3C210536754B6F14D221648EFDC507FC0404D3B5A0D1044182603AE7BE221B5A6154CFBCDB8DD86CE4D40F931B55CA205BA98B42794CB253C13116A143D8763AAB7615BA60060FF8F916450D200C7CB38CF3C3AFFE0B9D99437B3F973EEDD6F06107916A7BA67EB1F5A4E114EAA641C1BDB902E2281F4EF974CF55B4264C2FCE10828DD564747879EBF1015A662CAA6B6A59431B5E9E6557ECAF70FD17C171C6CB6DE97B5E69307D1356027FDA24E20C5DC54CA1A3B2D6969EA4B15F8D24A70D2A21DDF1E356C12379B7DD96728D9F5CB1A420630B5D18DEC542B13DF3B17B18BA76B231CD959222AF1EA56CA39252C00877DCFFDDBC9819D79402C84243C47280246635952D20424345D19C1D4CE49A930001DC79E290DEE7489C370D6E4642CCEB8E15B93FFDBDCA5001C2A5F236F0FB7D6793F468E699619D846FB87130C2D98FF44F1C3B63D95E09F3F98108EB8307706EFE3C517802A78694A7FEE08F0861F1DC50856C94B94CBE059F28CF13367F5A98ED7F23DB3A806805FACF04A5E097498BE865A0ED7F8D289441944C230E635BFD1675AB9E5B7E778701096E1A9A3D5C28D181407A5F9BF92C260867AC4822F25DA0BC7941DA728AA1BADDCFAD61B9EA2EB69ADE80CD13EAA86490E544004DCE754F50DFE54C7277649AACC9DA85B83909123CDC234F522A5650466A58795135635373FDFCCDBB0423B0AB0273748DB7FC731C10D986BCB8FD1FBC9D56D47907EAD12C5CC3CB07AD75102C7E7629F2AF28ECA88CBF0B278D0A8CCC79FFF89985E899F26794E409100A38E6B793F94E0459F417C94A4AFAFF2C841F002B7F179C9214B875B52F19A89CC54BDC97E6247FA7BD225C09E98F0AD981D7643E98956EFC4C14C086A12F31E9F25EF3F222BF9C4B61E4C6064A8B9D2BFA49C774807947467970B7ACE5B8C146A45BFD537C286DE0ED16982F0ACABBA121601AD91F28F7E026E18CDEBF70E12E9B29EFB4B95E0D6FD1DEC12FF7E0C846B06000C8B8B4BAB6CDAFE0828B6DB7DE87A28EDF77A5E9E55993293035C51BADD0D93260843BDB1925B82EE970DAC54FE2AD5430E36369A153A57CB55E76CCF18B3FD856ECCF4F6B29CD411271E77962EDCA06D9E99521768C7D63642D71542E74B7AC7086A9BE2D52748FA7999CE7829A36922240EEA2F764841104A2ECEC1CF09BBDB78AC5DE90FE29629B740F0B853B200BC65C4FF92DD0A8C277726233068F162BBF944D9EE7DDA7094888992D7D1CC138273B19117723B29DAC6E57B49BC0B92FE8F931A4385B08053DA3C624A00040004000400040004000400040004
smlen = 2923
[truncated: 1,635,034 more chars]
