# Supplementary material for: Research on blockchain smart contract technology based on resistance to quantum computing attacks
Source: PLoS One. 2024 May 23;19(5):e0302325. doi: 10.1371/journal.pone.0302325 (PMC11115269; doi:10.1371/journal.pone.0302325)
Supplement: S1 File — (ZIP) [file pone.0302325.s001.zip › data/ntru2/pqntrusign-nist-submission-rev/reference implementation/cmake-build-debug/CMakeFiles/CMakeOutput.log]

The system is: Linux - 4.15.0-34-generic - x86_64
Compiling the C compiler identification source file "CMakeCCompilerId.c" succeeded.
Compiler: /usr/bin/cc 
Build flags: 
Id flags:  

The output was:
0


Compilation of the C compiler identification source "CMakeCCompilerId.c" produced "a.out"

The C compiler identification is GNU, found in "/home/zz/app/hashnet/ntru/pqntrusign-nist-submission-rev/reference implementation/cmake-build-debug/CMakeFiles/3.10.3/CompilerIdC/a.out"

Determining if the C compiler works passed with the following output:
Change Dir: /home/zz/app/hashnet/ntru/pqntrusign-nist-submission-rev/reference implementation/cmake-build-debug/CMakeFiles/CMakeTmp

Run Build Command:"/usr/bin/make" "cmTC_e4ecf/fast"
/usr/bin/make -f CMakeFiles/cmTC_e4ecf.dir/build.make CMakeFiles/cmTC_e4ecf.dir/build
make[1]: Entering directory '/home/zz/app/hashnet/ntru/pqntrusign-nist-submission-rev/reference implementation/cmake-build-debug/CMakeFiles/CMakeTmp'
Building C object CMakeFiles/cmTC_e4ecf.dir/testCCompiler.c.o
/usr/bin/cc    -o CMakeFiles/cmTC_e4ecf.dir/testCCompiler.c.o   -c "/home/zz/app/hashnet/ntru/pqntrusign-nist-submission-rev/reference implementation/cmake-build-debug/CMakeFiles/CMakeTmp/testCCompiler.c"
Linking C executable cmTC_e4ecf
/home/zz/software/clion-2018.1.5/bin/cmake/bin/cmake -E cmake_link_script CMakeFiles/cmTC_e4ecf.dir/link.txt --verbose=1
/usr/bin/cc      CMakeFiles/cmTC_e4ecf.dir/testCCompiler.c.o  -o cmTC_e4ecf 
make[1]: Leaving directory '/home/zz/app/hashnet/ntru/pqntrusign-nist-submission-rev/reference implementation/cmake-build-debug/CMakeFiles/CMakeTmp'


Detecting C compiler ABI info compiled with the following output:
Change Dir: /home/zz/app/hashnet/ntru/pqntrusign-nist-submission-rev/reference implementation/cmake-build-debug/CMakeFiles/CMakeTmp

Run Build Command:"/usr/bin/make" "cmTC_03979/fast"
/usr/bin/make -f CMakeFiles/cmTC_03979.dir/build.make CMakeFiles/cmTC_03979.dir/build
make[1]: Entering directory '/home/zz/app/hashnet/ntru/pqntrusign-nist-submission-rev/reference implementation/cmake-build-debug/CMakeFiles/CMakeTmp'
Building C object CMakeFiles/cmTC_03979.dir/CMakeCCompilerABI.c.o
/usr/bin/cc    -o CMakeFiles/cmTC_03979.dir/CMakeCCompilerABI.c.o   -c /home/zz/software/clion-2018.1.5/bin/cmake/share/cmake-3.10/Modules/CMakeCCompilerABI.c
Linking C executable cmTC_03979
/home/zz/software/clion-2018.1.5/bin/cmake/bin/cmake -E cmake_link_script CMakeFiles/cmTC_03979.dir/link.txt --verbose=1
/usr/bin/cc     -v CMakeFiles/cmTC_03979.dir/CMakeCCompilerABI.c.o  -o cmTC_03979 
Using built-in specs.
COLLECT_GCC=/usr/bin/cc
COLLECT_LTO_WRAPPER=/usr/lib/gcc/x86_64-linux-gnu/5/lto-wrapper
Target: x86_64-linux-gnu
Configured with: ../src/configure -v --with-pkgversion='Ubuntu 5.4.0-6ubuntu1~16.04.10' --with-bugurl=file:///usr/share/doc/gcc-5/README.Bugs --enable-languages=c,ada,c++,java,go,d,fortran,objc,obj-c++ --prefix=/usr --program-suffix=-5 --enable-shared --enable-linker-build-id --libexecdir=/usr/lib --without-included-gettext --enable-threads=posix --libdir=/usr/lib --enable-nls --with-sysroot=/ --enable-clocale=gnu --enable-libstdcxx-debug --enable-libstdcxx-time=yes --with-default-libstdcxx-abi=new --enable-gnu-unique-object --disable-vtable-verify --enable-libmpx --enable-plugin --with-system-zlib --disable-browser-plugin --enable-java-awt=gtk --enable-gtk-cairo --with-java-home=/usr/lib/jvm/java-1.5.0-gcj-5-amd64/jre --enable-java-home --with-jvm-root-dir=/usr/lib/jvm/java-1.5.0-gcj-5-amd64 --with-jvm-jar-dir=/usr/lib/jvm-exports/java-1.5.0-gcj-5-amd64 --with-arch-directory=amd64 --with-ecj-jar=/usr/share/java/eclipse-ecj.jar --enable-objc-gc --enable-multiarch --disable-werror --with-arch-32=i686 --with-abi=m64 --with-multilib-list=m32,m64,mx32 --enable-multilib --with-tune=generic --enable-checking=release --build=x86_64-linux-gnu --host=x86_64-linux-gnu --target=x86_64-linux-gnu
Thread model: posix
gcc version 5.4.0 20160609 (Ubuntu 5.4.0-6ubuntu1~16.04.10) 
COMPILER_PATH=/usr/lib/gcc/x86_64-linux-gnu/5/:/usr/lib/gcc/x86_64-linux-gnu/5/:/usr/lib/gcc/x86_64-linux-gnu/:/usr/lib/gcc/x86_64-linux-gnu/5/:/usr/lib/gcc/x86_64-linux-gnu/
LIBRARY_PATH=/usr/lib/gcc/x86_64-linux-gnu/5/:/usr/lib/gcc/x86_64-linux-gnu/5/../../../x86_64-linux-gnu/:/usr/lib/gcc/x86_64-linux-gnu/5/../../../../lib/:/lib/x86_64-linux-gnu/:/lib/../lib/:/usr/lib/x86_64-linux-gnu/:/usr/lib/../lib/:/usr/lib/gcc/x86_64-linux-gnu/5/../../../:/lib/:/usr/lib/
COLLECT_GCC_OPTIONS='-v' '-o' 'cmTC_03979' '-mtune=generic' '-march=x86-64'
 /usr/lib/gcc/x86_64-linux-gnu/5/collect2 -plugin /usr/lib/gcc/x86_64-linux-gnu/5/liblto_plugin.so -plugin-opt=/usr/lib/gcc/x86_64-linux-gnu/5/lto-wrapper -plugin-opt=-fresolution=/tmp/cccXiVMN.res -plugin-opt=-pass-through=-lgcc -plugin-opt=-pass-through=-lgcc_s -plugin-opt=-pass-through=-lc -plugin-opt=-pass-through=-lgcc -plugin-opt=-pass-through=-lgcc_s --sysroot=/ --build-id --eh-frame-hdr -m elf_x86_64 --hash-style=gnu --as-needed -dynamic-linker /lib64/ld-linux-x86-64.so.2 -z relro -o cmTC_03979 /usr/lib/gcc/x86_64-linux-gnu/5/../../../x86_64-linux-gnu/crt1.o /usr/lib/gcc/x86_64-linux-gnu/5/../../../x86_64-linux-gnu/crti.o /usr/lib/gcc/x86_64-linux-gnu/5/crtbegin.o -L/usr/lib/gcc/x86_64-linux-gnu/5 -L/usr/lib/gcc/x86_64-linux-gnu/5/../../../x86_64-linux-gnu -L/usr/lib/gcc/x86_64-linux-gnu/5/../../../../lib -L/lib/x86_64-linux-gnu -L/lib/../lib -L/usr/lib/x86_64-linux-gnu -L/usr/lib/../lib -L/usr/lib/gcc/x86_64-linux-gnu/5/../../.. CMakeFiles/cmTC_03979.dir/CMakeCCompilerABI.c.o -lgcc --as-needed -lgcc_s --no-as-needed -lc -lgcc --as-needed -lgcc_s --no-as-needed /usr/lib/gcc/x86_64-linux-gnu/5/crtend.o /usr/lib/gcc/x86_64-linux-gnu/5/../../../x86_64-linux-gnu/crtn.o
make[1]: Leaving directory '/home/zz/app/hashnet/ntru/pqntrusign-nist-submission-rev/reference implementation/cmake-build-debug/CMakeFiles/CMakeTmp'


Parsed C implicit link information from above output:
  link line regex: [^( *|.*[/\])(ld|CMAKE_LINK_STARTFILE-NOTFOUND|([^/\]+-)?ld|collect2)[^/\]*( |$)]
  ignore line: [Change Dir: /home/zz/app/hashnet/ntru/pqntrusign-nist-submission-rev/reference implementation/cmake-build-debug/CMakeFiles/CMakeTmp]
  ignore line: []
  ignore line: [Run Build Command:"/usr/bin/make" "cmTC_03979/fast"]
  ignore line: [/usr/bin/make -f CMakeFiles/cmTC_03979.dir/build.make CMakeFiles/cmTC_03979.dir/build]
  ignore line: [make[1]: Entering directory '/home/zz/app/hashnet/ntru/pqntrusign-nist-submission-rev/reference implementation/cmake-build-debug/CMakeFiles/CMakeTmp']
  ignore line: [Building C object CMakeFiles/cmTC_03979.dir/CMakeCCompilerABI.c.o]
  ignore line: [/usr/bin/cc    -o CMakeFiles/cmTC_03979.dir/CMakeCCompilerABI.c.o   -c /home/zz/software/clion-2018.1.5/bin/cmake/share/cmake-3.10/Modules/CMakeCCompilerABI.c]
  ignore line: [Linking C executable cmTC_03979]
  ignore line: [/home/zz/software/clion-2018.1.5/bin/cmake/bin/cmake -E cmake_link_script CMakeFiles/cmTC_03979.dir/link.txt --verbose=1]
  ignore line: [/usr/bin/cc     -v CMakeFiles/cmTC_03979.dir/CMakeCCompilerABI.c.o  -o cmTC_03979 ]
  ignore line: [Using built-in specs.]
  ignore line: [COLLECT_GCC=/usr/bin/cc]
  ignore line: [COLLECT_LTO_WRAPPER=/usr/lib/gcc/x86_64-linux-gnu/5/lto-wrapper]
  ignore line: [Target: x86_64-linux-gnu]
  ignore line: [Configured with: ../src/configure -v --with-pkgversion='Ubuntu 5.4.0-6ubuntu1~16.04.10' --with-bugurl=file:///usr/share/doc/gcc-5/README.Bugs --enable-languages=c,ada,c++,java,go,d,fortran,objc,obj-c++ --prefix=/usr --program-suffix=-5 --enable-shared --enable-linker-build-id --libexecdir=/usr/lib --without-included-gettext --enable-threads=posix --libdir=/usr/lib --enable-nls --with-sysroot=/ --enable-clocale=gnu --enable-libstdcxx-debug --enable-libstdcxx-time=yes --with-default-libstdcxx-abi=new --enable-gnu-unique-object --disable-vtable-verify --enable-libmpx --enable-plugin --with-system-zlib --disable-browser-plugin --enable-java-awt=gtk --enable-gtk-cairo --with-java-home=/usr/lib/jvm/java-1.5.0-gcj-5-amd64/jre --enable-java-home --with-jvm-root-dir=/usr/lib/jvm/java-1.5.0-gcj-5-amd64 --with-jvm-jar-dir=/usr/lib/jvm-exports/java-1.5.0-gcj-5-amd64 --with-arch-directory=amd64 --with-ecj-jar=/usr/share/java/eclipse-ecj.jar --enable-objc-gc --enable-multiarch --disable-werror --with-arch-32=i686 --with-abi=m64 --with-multilib-list=m32,m64,mx32 --enable-multilib --with-tune=generic --enable-checking=release --build=x86_64-linux-gnu --host=x86_64-linux-gnu --target=x86_64-linux-gnu]
  ignore line: [Thread model: posix]
  ignore line: [gcc version 5.4.0 20160609 (Ubuntu 5.4.0-6ubuntu1~16.04.10) ]
  ignore line: [COMPILER_PATH=/usr/lib/gcc/x86_64-linux-gnu/5/:/usr/lib/gcc/x86_64-linux-gnu/5/:/usr/lib/gcc/x86_64-linux-gnu/:/usr/lib/gcc/x86_64-linux-gnu/5/:/usr/lib/gcc/x86_64-linux-gnu/]
  ignore line: [LIBRARY_PATH=/usr/lib/gcc/x86_64-linux-gnu/5/:/usr/lib/gcc/x86_64-linux-gnu/5/../../../x86_64-linux-gnu/:/usr/lib/gcc/x86_64-linux-gnu/5/../../../../lib/:/lib/x86_64-linux-gnu/:/lib/../lib/:/usr/lib/x86_64-linux-gnu/:/usr/lib/../lib/:/usr/lib/gcc/x86_64-linux-gnu/5/../../../:/lib/:/usr/lib/]
  ignore line: [COLLECT_GCC_OPTIONS='-v' '-o' 'cmTC_03979' '-mtune=generic' '-march=x86-64']
  link line: [ /usr/lib/gcc/x86_64-linux-gnu/5/collect2 -plugin /usr/lib/gcc/x86_64-linux-gnu/5/liblto_plugin.so -plugin-opt=/usr/lib/gcc/x86_64-linux-gnu/5/lto-wrapper -plugin-opt=-fresolution=/tmp/cccXiVMN.res -plugin-opt=-pass-through=-lgcc -plugin-opt=-pass-through=-lgcc_s -plugin-opt=-pass-through=-lc -plugin-opt=-pass-through=-lgcc -plugin-opt=-pass-through=-lgcc_s --sysroot=/ --build-id --eh-frame-hdr -m elf_x86_64 --hash-style=gnu --as-needed -dynamic-linker /lib64/ld-linux-x86-64.so.2 -z relro -o cmTC_03979 /usr/lib/gcc/x86_64-linux-gnu/5/../../../x86_64-linux-gnu/crt1.o /usr/lib/gcc/x86_64-linux-gnu/5/../../../x86_64-linux-gnu/crti.o /usr/lib/gcc/x86_64-linux-gnu/5/crtbegin.o -L/usr/lib/gcc/x86_64-linux-gnu/5 -L/usr/lib/gcc/x86_64-linux-gnu/5/../../../x86_64-linux-gnu -L/usr/lib/gcc/x86_64-linux-gnu/5/../../../../lib -L/lib/x86_64-linux-gnu -L/lib/../lib -L/usr/lib/x86_64-linux-gnu -L/usr/lib/../lib -L/usr/lib/gcc/x86_64-linux-gnu/5/../../.. CMakeFiles/cmTC_03979.dir/CMakeCCompilerABI.c.o -lgcc --as-needed -lgcc_s --no-as-needed -lc -lgcc --as-needed -lgcc_s --no-as-needed /usr/lib/gcc/x86_64-linux-gnu/5/crtend.o /usr/lib/gcc/x86_64-linux-gnu/5/../../../x86_64-linux-gnu/crtn.o]
    arg [/usr/lib/gcc/x86_64-linux-gnu/5/collect2] ==> ignore
    arg [-plugin] ==> ignore
    arg [/usr/lib/gcc/x86_64-linux-gnu/5/liblto_plugin.so] ==> ignore
    arg [-plugin-opt=/usr/lib/gcc/x86_64-linux-gnu/5/lto-wrapper] ==> ignore
    arg [-plugin-opt=-fresolution=/tmp/cccXiVMN.res] ==> ignore
    arg [-plugin-opt=-pass-through=-lgcc] ==> ignore
    arg [-plugin-opt=-pass-through=-lgcc_s] ==> ignore
    arg [-plugin-opt=-pass-through=-lc] ==> ignore
    arg [-plugin-opt=-pass-through=-lgcc] ==> ignore
    arg [-plugin-opt=-pass-through=-lgcc_s] ==> ignore
    arg [--sysroot=/] ==> ignore
    arg [--build-id] ==> ignore
    arg [--eh-frame-hdr] ==> ignore
    arg [-m] ==> ignore
    arg [elf_x86_64] ==> ignore
    arg [--hash-style=gnu] ==> ignore
    arg [--as-needed] ==> ignore
    arg [-dynamic-linker] ==> ignore
    arg [/lib64/ld-linux-x86-64.so.2] ==> ignore
    arg [-zrelro] ==> ignore
    arg [-o] ==> ignore
    arg [cmTC_03979] ==> ignore
    arg [/usr/lib/gcc/x86_64-linux-gnu/5/../../../x86_64-linux-gnu/crt1.o] ==> ignore
    arg [/usr/lib/gcc/x86_64-linux-gnu/5/../../../x86_64-linux-gnu/crti.o] ==> ignore
    arg [/usr/lib/gcc/x86_64-linux-gnu/5/crtbegin.o] ==> ignore
    arg [-L/usr/lib/gcc/x86_64-linux-gnu/5] ==> dir [/usr/lib/gcc/x86_64-linux-gnu/5]
    arg [-L/usr/lib/gcc/x86_64-linux-gnu/5/../../../x86_64-linux-gnu] ==> dir [/usr/lib/gcc/x86_64-linux-gnu/5/../../../x86_64-linux-gnu]
    arg [-L/usr/lib/gcc/x86_64-linux-gnu/5/../../../../lib] ==> dir [/usr/lib/gcc/x86_64-linux-gnu/5/../../../../lib]
    arg [-L/lib/x86_64-linux-gnu] ==> dir [/lib/x86_64-linux-gnu]
    arg [-L/lib/../lib] ==> dir [/lib/../lib]
    arg [-L/usr/lib/x86_64-linux-gnu] ==> dir [/usr/lib/x86_64-linux-gnu]
    arg [-L/usr/lib/../lib] ==> dir [/usr/lib/../lib]
    arg [-L/usr/lib/gcc/x86_64-linux-gnu/5/../../..] ==> dir [/usr/lib/gcc/x86_64-linux-gnu/5/../../..]
    arg [CMakeFiles/cmTC_03979.dir/CMakeCCompilerABI.c.o] ==> ignore
    arg [-lgcc] ==> lib [gcc]
    arg [--as-needed] ==> ignore
    arg [-lgcc_s] ==> lib [gcc_s]
    arg [--no-as-needed] ==> ignore
    arg [-lc] ==> lib [c]
    arg [-lgcc] ==> lib [gcc]
    arg [--as-needed] ==> ignore
    arg [-lgcc_s] ==> lib [gcc_s]
    arg [--no-as-needed] ==> ignore
    arg [/usr/lib/gcc/x86_64-linux-gnu/5/crtend.o] ==> ignore
    arg [/usr/lib/gcc/x86_64-linux-gnu/5/../../../x86_64-linux-gnu/crtn.o] ==> ignore
  collapse library dir [/usr/lib/gcc/x86_64-linux-gnu/5] ==> [/usr/lib/gcc/x86_64-linux-gnu/5]
  collapse library dir [/usr/lib/gcc/x86_64-linux-gnu/5/../../../x86_64-linux-gnu] ==> [/usr/lib/x86_64-linux-gnu]
  collapse library dir [/usr/lib/gcc/x86_64-linux-gnu/5/../../../../lib] ==> [/usr/lib]
  collapse library dir [/lib/x86_64-linux-gnu] ==> [/lib/x86_64-linux-gnu]
  collapse library dir [/lib/../lib] ==> [/lib]
  collapse library dir [/usr/lib/x86_64-linux-gnu] ==> [/usr/lib/x86_64-linux-gnu]
  collapse library dir [/usr/lib/../lib] ==> [/usr/lib]
  collapse library dir [/usr/lib/gcc/x86_64-linux-gnu/5/../../..] ==> [/usr/lib]
  implicit libs: [gcc;gcc_s;c;gcc;gcc_s]
  implicit dirs: [/usr/lib/gcc/x86_64-linux-gnu/5;/usr/lib/x86_64-linux-gnu;/usr/lib;/lib/x86_64-linux-gnu;/lib]
  implicit fwks: []


Detecting C [-std=c11] compiler features compiled with the following output:
Change Dir: /home/zz/app/hashnet/ntru/pqntrusign-nist-submission-rev/reference implementation/cmake-build-debug/CMakeFiles/CMakeTmp

Run Build Command:"/usr/bin/make" "cmTC_6d8cf/fast"
/usr/bin/make -f CMakeFiles/cmTC_6d8cf.dir/build.make CMakeFiles/cmTC_6d8cf.dir/build
make[1]: Entering directory '/home/zz/app/hashnet/ntru/pqntrusign-nist-submission-rev/reference implementation/cmake-build-debug/CMakeFiles/CMakeTmp'
Building C object CMakeFiles/cmTC_6d8cf.dir/feature_tests.c.o
/usr/bin/cc   -std=c11 -o CMakeFiles/cmTC_6d8cf.dir/feature_tests.c.o   -c "/home/zz/app/hashnet/ntru/pqntrusign-nist-submission-rev/reference implementation/cmake-build-debug/CMakeFiles/feature_tests.c"
Linking C executable cmTC_6d8cf
/home/zz/software/clion-2018.1.5/bin/cmake/bin/cmake -E cmake_link_script CMakeFiles/cmTC_6d8cf.dir/link.txt --verbose=1
/usr/bin/cc      CMakeFiles/cmTC_6d8cf.dir/feature_tests.c.o  -o cmTC_6d8cf 
make[1]: Leaving directory '/home/zz/app/hashnet/ntru/pqntrusign-nist-submission-rev/reference implementation/cmake-build-debug/CMakeFiles/CMakeTmp'


    Feature record: C_FEATURE:1c_function_prototypes
    Feature record: C_FEATURE:1c_restrict
    Feature record: C_FEATURE:1c_static_assert
    Feature record: C_FEATURE:1c_variadic_macros


Detecting C [-std=c99] compiler features compiled with the following output:
Change Dir: /home/zz/app/hashnet/ntru/pqntrusign-nist-submission-rev/reference implementation/cmake-build-debug/CMakeFiles/CMakeTmp

Run Build Command:"/usr/bin/make" "cmTC_a6ae1/fast"
/usr/bin/make -f CMakeFiles/cmTC_a6ae1.dir/build.make CMakeFiles/cmTC_a6ae1.dir/build
make[1]: Entering directory '/home/zz/app/hashnet/ntru/pqntrusign-nist-submission-rev/reference implementation/cmake-build-debug/CMakeFiles/CMakeTmp'
Building C object CMakeFiles/cmTC_a6ae1.dir/feature_tests.c.o
/usr/bin/cc   -std=c99 -o CMakeFiles/cmTC_a6ae1.dir/feature_tests.c.o   -c "/home/zz/app/hashnet/ntru/pqntrusign-nist-submission-rev/reference implementation/cmake-build-debug/CMakeFiles/feature_tests.c"
Linking C executable cmTC_a6ae1
/home/zz/software/clion-2018.1.5/bin/cmake/bin/cmake -E cmake_link_script CMakeFiles/cmTC_a6ae1.dir/link.txt --verbose=1
/usr/bin/cc      CMakeFiles/cmTC_a6ae1.dir/feature_tests.c.o  -o cmTC_a6ae1 
make[1]: Leaving directory '/home/zz/app/hashnet/ntru/pqntrusign-nist-submission-rev/reference implementation/cmake-build-debug/CMakeFiles/CMakeTmp'


    Feature record: C_FEATURE:1c_function_prototypes
    Feature record: C_FEATURE:1c_restrict
    Feature record: C_FEATURE:0c_static_assert
    Feature record: C_FEATURE:1c_variadic_macros


Detecting C [-std=c90] compiler features compiled with the following output:
Change Dir: /home/zz/app/hashnet/ntru/pqntrusign-nist-submission-rev/reference implementation/cmake-build-debug/CMakeFiles/CMakeTmp

Run Build Command:"/usr/bin/make" "cmTC_78bd4/fast"
/usr/bin/make -f CMakeFiles/cmTC_78bd4.dir/build.make CMakeFiles/cmTC_78bd4.dir/build
make[1]: Entering directory '/home/zz/app/hashnet/ntru/pqntrusign-nist-submission-rev/reference implementation/cmake-build-debug/CMakeFiles/CMakeTmp'
Building C object CMakeFiles/cmTC_78bd4.dir/feature_tests.c.o
/usr/bin/cc   -std=c90 -o CMakeFiles/cmTC_78bd4.dir/feature_tests.c.o   -c "/home/zz/app/hashnet/ntru/pqntrusign-nist-submission-rev/reference implementation/cmake-build-debug/CMakeFiles/feature_tests.c"
Linking C executable cmTC_78bd4
/home/zz/software/clion-2018.1.5/bin/cmake/bin/cmake -E cmake_link_script CMakeFiles/cmTC_78bd4.dir/link.txt --verbose=1
/usr/bin/cc      CMakeFiles/cmTC_78bd4.dir/feature_tests.c.o  -o cmTC_78bd4 
make[1]: Leaving directory '/home/zz/app/hashnet/ntru/pqntrusign-nist-submission-rev/reference implementation/cmake-build-debug/CMakeFiles/CMakeTmp'


    Feature record: C_FEATURE:1c_function_prototypes
    Feature record: C_FEATURE:0c_restrict
    Feature record: C_FEATURE:0c_static_assert
    Feature record: C_FEATURE:0c_variadic_macros
