# Supplementary material for: Research on blockchain smart contract technology based on resistance to quantum computing attacks
Source: PLoS One. 2024 May 23;19(5):e0302325. doi: 10.1371/journal.pone.0302325 (PMC11115269; doi:10.1371/journal.pone.0302325)
Supplement: S1 File — (ZIP) [file pone.0302325.s001.zip › data/ntru2/pqntrusign-nist-submission-rev/reference implementation/cmake-build-debug/CMakeFiles/reference_implementation.dir/C.includecache]

#IncludeRegexLine: ^[ 	]*[#%][ 	]*(include|import)[ 	]*[<"]([^">]+)([">])

#IncludeRegexScan: ^.*$

#IncludeRegexComplain: ^$

#IncludeRegexTransform: 

/home/zz/app/hashnet/ntru/pqntrusign-nist-submission-rev/reference implementation/Gaussian-1024/PQCgenKAT_sign.c
stdio.h
-
stdlib.h
-
string.h
-
ctype.h
-
../common/rng.h
/home/zz/app/hashnet/ntru/pqntrusign-nist-submission-rev/reference implementation/common/rng.h
api.h
/home/zz/app/hashnet/ntru/pqntrusign-nist-submission-rev/reference implementation/Gaussian-1024/api.h
time.h
-

/home/zz/app/hashnet/ntru/pqntrusign-nist-submission-rev/reference implementation/Gaussian-1024/api.h

/home/zz/app/hashnet/ntru/pqntrusign-nist-submission-rev/reference implementation/Gaussian-1024/sign.c
stdint.h
-
stdlib.h
-
string.h
-
stdio.h
-
../common/pqNTRUSign.h
/home/zz/app/hashnet/ntru/pqntrusign-nist-submission-rev/reference implementation/common/pqNTRUSign.h
../common/param.h
/home/zz/app/hashnet/ntru/pqntrusign-nist-submission-rev/reference implementation/common/param.h
api.h
/home/zz/app/hashnet/ntru/pqntrusign-nist-submission-rev/reference implementation/Gaussian-1024/api.h
../common/crypto_hash_sha512.h
/home/zz/app/hashnet/ntru/pqntrusign-nist-submission-rev/reference implementation/common/crypto_hash_sha512.h
../common/packing.h
/home/zz/app/hashnet/ntru/pqntrusign-nist-submission-rev/reference implementation/common/packing.h

/home/zz/app/hashnet/ntru/pqntrusign-nist-submission-rev/reference implementation/Uniform-1024/PQCgenKAT_sign.c
stdio.h
-
stdlib.h
-
string.h
-
ctype.h
-
../common/rng.h
/home/zz/app/hashnet/ntru/pqntrusign-nist-submission-rev/reference implementation/common/rng.h
api.h
/home/zz/app/hashnet/ntru/pqntrusign-nist-submission-rev/reference implementation/Uniform-1024/api.h
time.h
-

/home/zz/app/hashnet/ntru/pqntrusign-nist-submission-rev/reference implementation/Uniform-1024/api.h

/home/zz/app/hashnet/ntru/pqntrusign-nist-submission-rev/reference implementation/Uniform-1024/sign.c
stdint.h
-
stdlib.h
-
string.h
-
stdio.h
-
../common/pqNTRUSign.h
/home/zz/app/hashnet/ntru/pqntrusign-nist-submission-rev/reference implementation/common/pqNTRUSign.h
../common/param.h
/home/zz/app/hashnet/ntru/pqntrusign-nist-submission-rev/reference implementation/common/param.h
api.h
/home/zz/app/hashnet/ntru/pqntrusign-nist-submission-rev/reference implementation/Uniform-1024/api.h
../common/crypto_hash_sha512.h
/home/zz/app/hashnet/ntru/pqntrusign-nist-submission-rev/reference implementation/common/crypto_hash_sha512.h
../common/packing.h
/home/zz/app/hashnet/ntru/pqntrusign-nist-submission-rev/reference implementation/common/packing.h

/home/zz/app/hashnet/ntru/pqntrusign-nist-submission-rev/reference implementation/common/DGS.c
stdlib.h
-
stdint.h
-
math.h
-
fastrandombytes.h
/home/zz/app/hashnet/ntru/pqntrusign-nist-submission-rev/reference implementation/common/fastrandombytes.h
crypto_hash_sha512.h
/home/zz/app/hashnet/ntru/pqntrusign-nist-submission-rev/reference implementation/common/crypto_hash_sha512.h

/home/zz/app/hashnet/ntru/pqntrusign-nist-submission-rev/reference implementation/common/NTT.c
stdint.h
-
stdio.h
-
stdlib.h
-
string.h
-
NTT.h
/home/zz/app/hashnet/ntru/pqntrusign-nist-submission-rev/reference implementation/common/NTT.h
param.h
/home/zz/app/hashnet/ntru/pqntrusign-nist-submission-rev/reference implementation/common/param.h

/home/zz/app/hashnet/ntru/pqntrusign-nist-submission-rev/reference implementation/common/NTT.h

/home/zz/app/hashnet/ntru/pqntrusign-nist-submission-rev/reference implementation/common/crypto_hash_sha512.c
crypto_hash_sha512.h
/home/zz/app/hashnet/ntru/pqntrusign-nist-submission-rev/reference implementation/common/crypto_hash_sha512.h

/home/zz/app/hashnet/ntru/pqntrusign-nist-submission-rev/reference implementation/common/crypto_hash_sha512.h

/home/zz/app/hashnet/ntru/pqntrusign-nist-submission-rev/reference implementation/common/crypto_stream.c

/home/zz/app/hashnet/ntru/pqntrusign-nist-submission-rev/reference implementation/common/crypto_stream_salsa20.h

/home/zz/app/hashnet/ntru/pqntrusign-nist-submission-rev/reference implementation/common/fastrandombytes.c
stdlib.h
-
stdint.h
-
crypto_stream_salsa20.h
/home/zz/app/hashnet/ntru/pqntrusign-nist-submission-rev/reference implementation/common/crypto_stream_salsa20.h
rng.h
/home/zz/app/hashnet/ntru/pqntrusign-nist-submission-rev/reference implementation/common/rng.h
shred.h
/home/zz/app/hashnet/ntru/pqntrusign-nist-submission-rev/reference implementation/common/shred.h

/home/zz/app/hashnet/ntru/pqntrusign-nist-submission-rev/reference implementation/common/fastrandombytes.h

/home/zz/app/hashnet/ntru/pqntrusign-nist-submission-rev/reference implementation/common/misc.c
stdint.h
-
stdlib.h
-

/home/zz/app/hashnet/ntru/pqntrusign-nist-submission-rev/reference implementation/common/packing.c
stdint.h
-
string.h
-
param.h
/home/zz/app/hashnet/ntru/pqntrusign-nist-submission-rev/reference implementation/common/param.h

/home/zz/app/hashnet/ntru/pqntrusign-nist-submission-rev/reference implementation/common/packing.h

/home/zz/app/hashnet/ntru/pqntrusign-nist-submission-rev/reference implementation/common/param.c
string.h
-
param.h
/home/zz/app/hashnet/ntru/pqntrusign-nist-submission-rev/reference implementation/common/param.h

/home/zz/app/hashnet/ntru/pqntrusign-nist-submission-rev/reference implementation/common/param.h
stdint.h
-

/home/zz/app/hashnet/ntru/pqntrusign-nist-submission-rev/reference implementation/common/poly.c
stdlib.h
-
stdint.h
-
string.h
-
fastrandombytes.h
/home/zz/app/hashnet/ntru/pqntrusign-nist-submission-rev/reference implementation/common/fastrandombytes.h
shred.h
/home/zz/app/hashnet/ntru/pqntrusign-nist-submission-rev/reference implementation/common/shred.h
crypto_hash_sha512.h
/home/zz/app/hashnet/ntru/pqntrusign-nist-submission-rev/reference implementation/common/crypto_hash_sha512.h
param.h
/home/zz/app/hashnet/ntru/pqntrusign-nist-submission-rev/reference implementation/common/param.h

/home/zz/app/hashnet/ntru/pqntrusign-nist-submission-rev/reference implementation/common/poly.h

/home/zz/app/hashnet/ntru/pqntrusign-nist-submission-rev/reference implementation/common/pqNTRUSign.c
stdio.h
-
stdlib.h
-
stdint.h
-
math.h
-
string.h
-
param.h
/home/zz/app/hashnet/ntru/pqntrusign-nist-submission-rev/reference implementation/common/param.h
poly.h
/home/zz/app/hashnet/ntru/pqntrusign-nist-submission-rev/reference implementation/common/poly.h
fastrandombytes.h
/home/zz/app/hashnet/ntru/pqntrusign-nist-submission-rev/reference implementation/common/fastrandombytes.h
crypto_hash_sha512.h
/home/zz/app/hashnet/ntru/pqntrusign-nist-submission-rev/reference implementation/common/crypto_hash_sha512.h

/home/zz/app/hashnet/ntru/pqntrusign-nist-submission-rev/reference implementation/common/pqNTRUSign.h
param.h
/home/zz/app/hashnet/ntru/pqntrusign-nist-submission-rev/reference implementation/common/param.h

/home/zz/app/hashnet/ntru/pqntrusign-nist-submission-rev/reference implementation/common/rng.c
string.h
-
rng.h
/home/zz/app/hashnet/ntru/pqntrusign-nist-submission-rev/reference implementation/common/rng.h
openssl/conf.h
-
openssl/evp.h
-
openssl/err.h
-

/home/zz/app/hashnet/ntru/pqntrusign-nist-submission-rev/reference implementation/common/rng.h
stdio.h
-

/home/zz/app/hashnet/ntru/pqntrusign-nist-submission-rev/reference implementation/common/shred.c
stdlib.h
-
shred.h
/home/zz/app/hashnet/ntru/pqntrusign-nist-submission-rev/reference implementation/common/shred.h

/home/zz/app/hashnet/ntru/pqntrusign-nist-submission-rev/reference implementation/common/shred.h
