# Supplementary material for: Research on blockchain smart contract technology based on resistance to quantum computing attacks
Source: PLoS One. 2024 May 23;19(5):e0302325. doi: 10.1371/journal.pone.0302325 (PMC11115269; doi:10.1371/journal.pone.0302325)
Supplement: S1 File — (ZIP) [file pone.0302325.s001.zip › data/ntru2/pqntrusign-nist-submission-rev/reference implementation/cmake-build-debug/CMakeFiles/reference_implementation.dir/DependInfo.cmake]

# The set of languages for which implicit dependencies are needed:
set(CMAKE_DEPENDS_LANGUAGES
  "C"
  )
# The set of files for implicit dependencies of each language:
set(CMAKE_DEPENDS_CHECK_C
  "/home/zz/app/hashnet/ntru/pqntrusign-nist-submission-rev/reference implementation/Gaussian-1024/PQCgenKAT_sign.c" "/home/zz/app/hashnet/ntru/pqntrusign-nist-submission-rev/reference implementation/cmake-build-debug/CMakeFiles/reference_implementation.dir/Gaussian-1024/PQCgenKAT_sign.c.o"
  "/home/zz/app/hashnet/ntru/pqntrusign-nist-submission-rev/reference implementation/Gaussian-1024/sign.c" "/home/zz/app/hashnet/ntru/pqntrusign-nist-submission-rev/reference implementation/cmake-build-debug/CMakeFiles/reference_implementation.dir/Gaussian-1024/sign.c.o"
  "/home/zz/app/hashnet/ntru/pqntrusign-nist-submission-rev/reference implementation/Uniform-1024/PQCgenKAT_sign.c" "/home/zz/app/hashnet/ntru/pqntrusign-nist-submission-rev/reference implementation/cmake-build-debug/CMakeFiles/reference_implementation.dir/Uniform-1024/PQCgenKAT_sign.c.o"
  "/home/zz/app/hashnet/ntru/pqntrusign-nist-submission-rev/reference implementation/Uniform-1024/sign.c" "/home/zz/app/hashnet/ntru/pqntrusign-nist-submission-rev/reference implementation/cmake-build-debug/CMakeFiles/reference_implementation.dir/Uniform-1024/sign.c.o"
  "/home/zz/app/hashnet/ntru/pqntrusign-nist-submission-rev/reference implementation/common/DGS.c" "/home/zz/app/hashnet/ntru/pqntrusign-nist-submission-rev/reference implementation/cmake-build-debug/CMakeFiles/reference_implementation.dir/common/DGS.c.o"
  "/home/zz/app/hashnet/ntru/pqntrusign-nist-submission-rev/reference implementation/common/NTT.c" "/home/zz/app/hashnet/ntru/pqntrusign-nist-submission-rev/reference implementation/cmake-build-debug/CMakeFiles/reference_implementation.dir/common/NTT.c.o"
  "/home/zz/app/hashnet/ntru/pqntrusign-nist-submission-rev/reference implementation/common/crypto_hash_sha512.c" "/home/zz/app/hashnet/ntru/pqntrusign-nist-submission-rev/reference implementation/cmake-build-debug/CMakeFiles/reference_implementation.dir/common/crypto_hash_sha512.c.o"
  "/home/zz/app/hashnet/ntru/pqntrusign-nist-submission-rev/reference implementation/common/crypto_stream.c" "/home/zz/app/hashnet/ntru/pqntrusign-nist-submission-rev/reference implementation/cmake-build-debug/CMakeFiles/reference_implementation.dir/common/crypto_stream.c.o"
  "/home/zz/app/hashnet/ntru/pqntrusign-nist-submission-rev/reference implementation/common/fastrandombytes.c" "/home/zz/app/hashnet/ntru/pqntrusign-nist-submission-rev/reference implementation/cmake-build-debug/CMakeFiles/reference_implementation.dir/common/fastrandombytes.c.o"
  "/home/zz/app/hashnet/ntru/pqntrusign-nist-submission-rev/reference implementation/common/misc.c" "/home/zz/app/hashnet/ntru/pqntrusign-nist-submission-rev/reference implementation/cmake-build-debug/CMakeFiles/reference_implementation.dir/common/misc.c.o"
  "/home/zz/app/hashnet/ntru/pqntrusign-nist-submission-rev/reference implementation/common/packing.c" "/home/zz/app/hashnet/ntru/pqntrusign-nist-submission-rev/reference implementation/cmake-build-debug/CMakeFiles/reference_implementation.dir/common/packing.c.o"
  "/home/zz/app/hashnet/ntru/pqntrusign-nist-submission-rev/reference implementation/common/param.c" "/home/zz/app/hashnet/ntru/pqntrusign-nist-submission-rev/reference implementation/cmake-build-debug/CMakeFiles/reference_implementation.dir/common/param.c.o"
  "/home/zz/app/hashnet/ntru/pqntrusign-nist-submission-rev/reference implementation/common/poly.c" "/home/zz/app/hashnet/ntru/pqntrusign-nist-submission-rev/reference implementation/cmake-build-debug/CMakeFiles/reference_implementation.dir/common/poly.c.o"
  "/home/zz/app/hashnet/ntru/pqntrusign-nist-submission-rev/reference implementation/common/pqNTRUSign.c" "/home/zz/app/hashnet/ntru/pqntrusign-nist-submission-rev/reference implementation/cmake-build-debug/CMakeFiles/reference_implementation.dir/common/pqNTRUSign.c.o"
  "/home/zz/app/hashnet/ntru/pqntrusign-nist-submission-rev/reference implementation/common/rng.c" "/home/zz/app/hashnet/ntru/pqntrusign-nist-submission-rev/reference implementation/cmake-build-debug/CMakeFiles/reference_implementation.dir/common/rng.c.o"
  "/home/zz/app/hashnet/ntru/pqntrusign-nist-submission-rev/reference implementation/common/shred.c" "/home/zz/app/hashnet/ntru/pqntrusign-nist-submission-rev/reference implementation/cmake-build-debug/CMakeFiles/reference_implementation.dir/common/shred.c.o"
  )
set(CMAKE_C_COMPILER_ID "GNU")

# The include file search paths:
set(CMAKE_C_TARGET_INCLUDE_PATH
  "../common"
  "../Gaussian-1024"
  "../Uniform-1024"
  )

# Targets to which this target links.
set(CMAKE_TARGET_LINKED_INFO_FILES
  )

# Fortran module output directory.
set(CMAKE_Fortran_TARGET_MODULE_DIR "")
