# Supplementary material for: Research on blockchain smart contract technology based on resistance to quantum computing attacks
Source: PLoS One. 2024 May 23;19(5):e0302325. doi: 10.1371/journal.pone.0302325 (PMC11115269; doi:10.1371/journal.pone.0302325)
Supplement: S1 File — (ZIP) [file pone.0302325.s001.zip › data/ntru2/pqntrusign-nist-submission-rev/reference implementation/cmake-build-debug/CMakeFiles/reference_implementation.dir/build.make]

# CMAKE generated file: DO NOT EDIT!
# Generated by "Unix Makefiles" Generator, CMake Version 3.10

# Delete rule output on recipe failure.
.DELETE_ON_ERROR:


#=============================================================================
# Special targets provided by cmake.

# Disable implicit rules so canonical targets will work.
.SUFFIXES:


# Remove some rules from gmake that .SUFFIXES does not remove.
SUFFIXES =

.SUFFIXES: .hpux_make_needs_suffix_list


# Suppress display of executed commands.
$(VERBOSE).SILENT:


# A target that is always out of date.
cmake_force:

.PHONY : cmake_force

#=============================================================================
# Set environment variables for the build.

# The shell in which to execute make rules.
SHELL = /bin/sh

# The CMake executable.
CMAKE_COMMAND = /home/zz/software/clion-2018.1.5/bin/cmake/bin/cmake

# The command to remove a file.
RM = /home/zz/software/clion-2018.1.5/bin/cmake/bin/cmake -E remove -f

# Escaping for special characters.
EQUALS = =

# The top-level source directory on which CMake was run.
CMAKE_SOURCE_DIR = "/home/zz/app/hashnet/ntru/pqntrusign-nist-submission-rev/reference implementation"

# The top-level build directory on which CMake was run.
CMAKE_BINARY_DIR = "/home/zz/app/hashnet/ntru/pqntrusign-nist-submission-rev/reference implementation/cmake-build-debug"

# Include any dependencies generated for this target.
include CMakeFiles/reference_implementation.dir/depend.make

# Include the progress variables for this target.
include CMakeFiles/reference_implementation.dir/progress.make

# Include the compile flags for this target's objects.
include CMakeFiles/reference_implementation.dir/flags.make

CMakeFiles/reference_implementation.dir/common/crypto_hash_sha512.c.o: CMakeFiles/reference_implementation.dir/flags.make
CMakeFiles/reference_implementation.dir/common/crypto_hash_sha512.c.o: ../common/crypto_hash_sha512.c
	@$(CMAKE_COMMAND) -E cmake_echo_color --switch=$(COLOR) --green --progress-dir="/home/zz/app/hashnet/ntru/pqntrusign-nist-submission-rev/reference implementation/cmake-build-debug/CMakeFiles" --progress-num=$(CMAKE_PROGRESS_1) "Building C object CMakeFiles/reference_implementation.dir/common/crypto_hash_sha512.c.o"
	/usr/bin/cc $(C_DEFINES) $(C_INCLUDES) $(C_FLAGS) -o CMakeFiles/reference_implementation.dir/common/crypto_hash_sha512.c.o   -c "/home/zz/app/hashnet/ntru/pqntrusign-nist-submission-rev/reference implementation/common/crypto_hash_sha512.c"

CMakeFiles/reference_implementation.dir/common/crypto_hash_sha512.c.i: cmake_force
	@$(CMAKE_COMMAND) -E cmake_echo_color --switch=$(COLOR) --green "Preprocessing C source to CMakeFiles/reference_implementation.dir/common/crypto_hash_sha512.c.i"
	/usr/bin/cc $(C_DEFINES) $(C_INCLUDES) $(C_FLAGS) -E "/home/zz/app/hashnet/ntru/pqntrusign-nist-submission-rev/reference implementation/common/crypto_hash_sha512.c" > CMakeFiles/reference_implementation.dir/common/crypto_hash_sha512.c.i

CMakeFiles/reference_implementation.dir/common/crypto_hash_sha512.c.s: cmake_force
	@$(CMAKE_COMMAND) -E cmake_echo_color --switch=$(COLOR) --green "Compiling C source to assembly CMakeFiles/reference_implementation.dir/common/crypto_hash_sha512.c.s"
	/usr/bin/cc $(C_DEFINES) $(C_INCLUDES) $(C_FLAGS) -S "/home/zz/app/hashnet/ntru/pqntrusign-nist-submission-rev/reference implementation/common/crypto_hash_sha512.c" -o CMakeFiles/reference_implementation.dir/common/crypto_hash_sha512.c.s

CMakeFiles/reference_implementation.dir/common/crypto_hash_sha512.c.o.requires:

.PHONY : CMakeFiles/reference_implementation.dir/common/crypto_hash_sha512.c.o.requires

CMakeFiles/reference_implementation.dir/common/crypto_hash_sha512.c.o.provides: CMakeFiles/reference_implementation.dir/common/crypto_hash_sha512.c.o.requires
	$(MAKE) -f CMakeFiles/reference_implementation.dir/build.make CMakeFiles/reference_implementation.dir/common/crypto_hash_sha512.c.o.provides.build
.PHONY : CMakeFiles/reference_implementation.dir/common/crypto_hash_sha512.c.o.provides

CMakeFiles/reference_implementation.dir/common/crypto_hash_sha512.c.o.provides.build: CMakeFiles/reference_implementation.dir/common/crypto_hash_sha512.c.o


CMakeFiles/reference_implementation.dir/common/crypto_stream.c.o: CMakeFiles/reference_implementation.dir/flags.make
CMakeFiles/reference_implementation.dir/common/crypto_stream.c.o: ../common/crypto_stream.c
	@$(CMAKE_COMMAND) -E cmake_echo_color --switch=$(COLOR) --green --progress-dir="/home/zz/app/hashnet/ntru/pqntrusign-nist-submission-rev/reference implementation/cmake-build-debug/CMakeFiles" --progress-num=$(CMAKE_PROGRESS_2) "Building C object CMakeFiles/reference_implementation.dir/common/crypto_stream.c.o"
	/usr/bin/cc $(C_DEFINES) $(C_INCLUDES) $(C_FLAGS) -o CMakeFiles/reference_implementation.dir/common/crypto_stream.c.o   -c "/home/zz/app/hashnet/ntru/pqntrusign-nist-submission-rev/reference implementation/common/crypto_stream.c"

CMakeFiles/reference_implementation.dir/common/crypto_stream.c.i: cmake_force
	@$(CMAKE_COMMAND) -E cmake_echo_color --switch=$(COLOR) --green "Preprocessing C source to CMakeFiles/reference_implementation.dir/common/crypto_stream.c.i"
	/usr/bin/cc $(C_DEFINES) $(C_INCLUDES) $(C_FLAGS) -E "/home/zz/app/hashnet/ntru/pqntrusign-nist-submission-rev/reference implementation/common/crypto_stream.c" > CMakeFiles/reference_implementation.dir/common/crypto_stream.c.i

CMakeFiles/reference_implementation.dir/common/crypto_stream.c.s: cmake_force
	@$(CMAKE_COMMAND) -E cmake_echo_color --switch=$(COLOR) --green "Compiling C source to assembly CMakeFiles/reference_implementation.dir/common/crypto_stream.c.s"
	/usr/bin/cc $(C_DEFINES) $(C_INCLUDES) $(C_FLAGS) -S "/home/zz/app/hashnet/ntru/pqntrusign-nist-submission-rev/reference implementation/common/crypto_stream.c" -o CMakeFiles/reference_implementation.dir/common/crypto_stream.c.s

CMakeFiles/reference_implementation.dir/common/crypto_stream.c.o.requires:

.PHONY : CMakeFiles/reference_implementation.dir/common/crypto_stream.c.o.requires

CMakeFiles/reference_implementation.dir/common/crypto_stream.c.o.provides: CMakeFiles/reference_implementation.dir/common/crypto_stream.c.o.requires
	$(MAKE) -f CMakeFiles/reference_implementation.dir/build.make CMakeFiles/reference_implementation.dir/common/crypto_stream.c.o.provides.build
.PHONY : CMakeFiles/reference_implementation.dir/common/crypto_stream.c.o.provides

CMakeFiles/reference_implementation.dir/common/crypto_stream.c.o.provides.build: CMakeFiles/reference_implementation.dir/common/crypto_stream.c.o


CMakeFiles/reference_implementation.dir/common/DGS.c.o: CMakeFiles/reference_implementation.dir/flags.make
CMakeFiles/reference_implementation.dir/common/DGS.c.o: ../common/DGS.c
	@$(CMAKE_COMMAND) -E cmake_echo_color --switch=$(COLOR) --green --progress-dir="/home/zz/app/hashnet/ntru/pqntrusign-nist-submission-rev/reference implementation/cmake-build-debug/CMakeFiles" --progress-num=$(CMAKE_PROGRESS_3) "Building C object CMakeFiles/reference_implementation.dir/common/DGS.c.o"
	/usr/bin/cc $(C_DEFINES) $(C_INCLUDES) $(C_FLAGS) -o CMakeFiles/reference_implementation.dir/common/DGS.c.o   -c "/home/zz/app/hashnet/ntru/pqntrusign-nist-submission-rev/reference implementation/common/DGS.c"

CMakeFiles/reference_implementation.dir/common/DGS.c.i: cmake_force
	@$(CMAKE_COMMAND) -E cmake_echo_color --switch=$(COLOR) --green "Preprocessing C source to CMakeFiles/reference_implementation.dir/common/DGS.c.i"
	/usr/bin/cc $(C_DEFINES) $(C_INCLUDES) $(C_FLAGS) -E "/home/zz/app/hashnet/ntru/pqntrusign-nist-submission-rev/reference implementation/common/DGS.c" > CMakeFiles/reference_implementation.dir/common/DGS.c.i

CMakeFiles/reference_implementation.dir/common/DGS.c.s: cmake_force
	@$(CMAKE_COMMAND) -E cmake_echo_color --switch=$(COLOR) --green "Compiling C source to assembly CMakeFiles/reference_implementation.dir/common/DGS.c.s"
	/usr/bin/cc $(C_DEFINES) $(C_INCLUDES) $(C_FLAGS) -S "/home/zz/app/hashnet/ntru/pqntrusign-nist-submission-rev/reference implementation/common/DGS.c" -o CMakeFiles/reference_implementation.dir/common/DGS.c.s

CMakeFiles/reference_implementation.dir/common/DGS.c.o.requires:

.PHONY : CMakeFiles/reference_implementation.dir/common/DGS.c.o.requires

CMakeFiles/reference_implementation.dir/common/DGS.c.o.provides: CMakeFiles/reference_implementation.dir/common/DGS.c.o.requires
	$(MAKE) -f CMakeFiles/reference_implementation.dir/build.make CMakeFiles/reference_implementation.dir/common/DGS.c.o.provides.build
.PHONY : CMakeFiles/reference_implementation.dir/common/DGS.c.o.provides

CMakeFiles/reference_implementation.dir/common/DGS.c.o.provides.build: CMakeFiles/reference_implementation.dir/common/DGS.c.o


CMakeFiles/reference_implementation.dir/common/fastrandombytes.c.o: CMakeFiles/reference_implementation.dir/flags.make
CMakeFiles/reference_implementation.dir/common/fastrandombytes.c.o: ../common/fastrandombytes.c
	@$(CMAKE_COMMAND) -E cmake_echo_color --switch=$(COLOR) --green --progress-dir="/home/zz/app/hashnet/ntru/pqntrusign-nist-submission-rev/reference implementation/cmake-build-debug/CMakeFiles" --progress-num=$(CMAKE_PROGRESS_4) "Building C object CMakeFiles/reference_implementation.dir/common/fastrandombytes.c.o"
	/usr/bin/cc $(C_DEFINES) $(C_INCLUDES) $(C_FLAGS) -o CMakeFiles/reference_implementation.dir/common/fastrandombytes.c.o   -c "/home/zz/app/hashnet/ntru/pqntrusign-nist-submission-rev/reference implementation/common/fastrandombytes.c"

CMakeFiles/reference_implementation.dir/common/fastrandombytes.c.i: cmake_force
	@$(CMAKE_COMMAND) -E cmake_echo_color --switch=$(COLOR) --green "Preprocessing C source to CMakeFiles/reference_implementation.dir/common/fastrandombytes.c.i"
	/usr/bin/cc $(C_DEFINES) $(C_INCLUDES) $(C_FLAGS) -E "/home/zz/app/hashnet/ntru/pqntrusign-nist-submission-rev/reference implementation/common/fastrandombytes.c" > CMakeFiles/reference_implementation.dir/common/fastrandombytes.c.i

CMakeFiles/reference_implementation.dir/common/fastrandombytes.c.s: cmake_force
	@$(CMAKE_COMMAND) -E cmake_echo_color --switch=$(COLOR) --green "Compiling C source to assembly CMakeFiles/reference_implementation.dir/common/fastrandombytes.c.s"
	/usr/bin/cc $(C_DEFINES) $(C_INCLUDES) $(C_FLAGS) -S "/home/zz/app/hashnet/ntru/pqntrusign-nist-submission-rev/reference implementation/common/fastrandombytes.c" -o CMakeFiles/reference_implementation.dir/common/fastrandombytes.c.s

CMakeFiles/reference_implementation.dir/common/fastrandombytes.c.o.requires:

.PHONY : CMakeFiles/reference_implementation.dir/common/fastrandombytes.c.o.requires

CMakeFiles/reference_implementation.dir/common/fastrandombytes.c.o.provides: CMakeFiles/reference_implementation.dir/common/fastrandombytes.c.o.requires
	$(MAKE) -f CMakeFiles/reference_implementation.dir/build.make CMakeFiles/reference_implementation.dir/common/fastrandombytes.c.o.provides.build
.PHONY : CMakeFiles/reference_implementation.dir/common/fastrandombytes.c.o.provides

CMakeFiles/reference_implementation.dir/common/fastrandombytes.c.o.provides.build: CMakeFiles/reference_implementation.dir/common/fastrandombytes.c.o


CMakeFiles/reference_implementation.dir/common/misc.c.o: CMakeFiles/reference_implementation.dir/flags.make
CMakeFiles/reference_implementation.dir/common/misc.c.o: ../common/misc.c
	@$(CMAKE_COMMAND) -E cmake_echo_color --switch=$(COLOR) --green --progress-dir="/home/zz/app/hashnet/ntru/pqntrusign-nist-submission-rev/reference implementation/cmake-build-debug/CMakeFiles" --progress-num=$(CMAKE_PROGRESS_5) "Building C object CMakeFiles/reference_implementation.dir/common/misc.c.o"
	/usr/bin/cc $(C_DEFINES) $(C_INCLUDES) $(C_FLAGS) -o CMakeFiles/reference_implementation.dir/common/misc.c.o   -c "/home/zz/app/hashnet/ntru/pqntrusign-nist-submission-rev/reference implementation/common/misc.c"

CMakeFiles/reference_implementation.dir/common/misc.c.i: cmake_force
	@$(CMAKE_COMMAND) -E cmake_echo_color --switch=$(COLOR) --green "Preprocessing C source to CMakeFiles/reference_implementation.dir/common/misc.c.i"
	/usr/bin/cc $(C_DEFINES) $(C_INCLUDES) $(C_FLAGS) -E "/home/zz/app/hashnet/ntru/pqntrusign-nist-submission-rev/reference implementation/common/misc.c" > CMakeFiles/reference_implementation.dir/common/misc.c.i

CMakeFiles/reference_implementation.dir/common/misc.c.s: cmake_force
	@$(CMAKE_COMMAND) -E cmake_echo_color --switch=$(COLOR) --green "Compiling C source to assembly CMakeFiles/reference_implementation.dir/common/misc.c.s"
	/usr/bin/cc $(C_DEFINES) $(C_INCLUDES) $(C_FLAGS) -S "/home/zz/app/hashnet/ntru/pqntrusign-nist-submission-rev/reference implementation/common/misc.c" -o CMakeFiles/reference_implementation.dir/common/misc.c.s

CMakeFiles/reference_implementation.dir/common/misc.c.o.requires:

.PHONY : CMakeFiles/reference_implementation.dir/common/misc.c.o.requires

CMakeFiles/reference_implementation.dir/common/misc.c.o.provides: CMakeFiles/reference_implementation.dir/common/misc.c.o.requires
	$(MAKE) -f CMakeFiles/reference_implementation.dir/build.make CMakeFiles/reference_implementation.dir/common/misc.c.o.provides.build
.PHONY : CMakeFiles/reference_implementation.dir/common/misc.c.o.provides

CMakeFiles/reference_implementation.dir/common/misc.c.o.provides.build: CMakeFiles/reference_implementation.dir/common/misc.c.o


CMakeFiles/reference_implementation.dir/common/NTT.c.o: CMakeFiles/reference_implementation.dir/flags.make
CMakeFiles/reference_implementation.dir/common/NTT.c.o: ../common/NTT.c
	@$(CMAKE_COMMAND) -E cmake_echo_color --switch=$(COLOR) --green --progress-dir="/home/zz/app/hashnet/ntru/pqntrusign-nist-submission-rev/reference implementation/cmake-build-debug/CMakeFiles" --progress-num=$(CMAKE_PROGRESS_6) "Building C object CMakeFiles/reference_implementation.dir/common/NTT.c.o"
	/usr/bin/cc $(C_DEFINES) $(C_INCLUDES) $(C_FLAGS) -o CMakeFiles/reference_implementation.dir/common/NTT.c.o   -c "/home/zz/app/hashnet/ntru/pqntrusign-nist-submission-rev/reference implementation/common/NTT.c"

CMakeFiles/reference_implementation.dir/common/NTT.c.i: cmake_force
	@$(CMAKE_COMMAND) -E cmake_echo_color --switch=$(COLOR) --green "Preprocessing C source to CMakeFiles/reference_implementation.dir/common/NTT.c.i"
	/usr/bin/cc $(C_DEFINES) $(C_INCLUDES) $(C_FLAGS) -E "/home/zz/app/hashnet/ntru/pqntrusign-nist-submission-rev/reference implementation/common/NTT.c" > CMakeFiles/reference_implementation.dir/common/NTT.c.i

CMakeFiles/reference_implementation.dir/common/NTT.c.s: cmake_force
	@$(CMAKE_COMMAND) -E cmake_echo_color --switch=$(COLOR) --green "Compiling C source to assembly CMakeFiles/reference_implementation.dir/common/NTT.c.s"
	/usr/bin/cc $(C_DEFINES) $(C_INCLUDES) $(C_FLAGS) -S "/home/zz/app/hashnet/ntru/pqntrusign-nist-submission-rev/reference implementation/common/NTT.c" -o CMakeFiles/reference_implementation.dir/common/NTT.c.s

CMakeFiles/reference_implementation.dir/common/NTT.c.o.requires:

.PHONY : CMakeFiles/reference_implementation.dir/common/NTT.c.o.requires

CMakeFiles/reference_implementation.dir/common/NTT.c.o.provides: CMakeFiles/reference_implementation.dir/common/NTT.c.o.requires
	$(MAKE) -f CMakeFiles/reference_implementation.dir/build.make CMakeFiles/reference_implementation.dir/common/NTT.c.o.provides.build
.PHONY : CMakeFiles/reference_implementation.dir/common/NTT.c.o.provides

CMakeFiles/reference_implementation.dir/common/NTT.c.o.provides.build: CMakeFiles/reference_implementation.dir/common/NTT.c.o


CMakeFiles/reference_implementation.dir/common/packing.c.o: CMakeFiles/reference_implementation.dir/flags.make
CMakeFiles/reference_implementation.dir/common/packing.c.o: ../common/packing.c
	@$(CMAKE_COMMAND) -E cmake_echo_color --switch=$(COLOR) --green --progress-dir="/home/zz/app/hashnet/ntru/pqntrusign-nist-submission-rev/reference implementation/cmake-build-debug/CMakeFiles" --progress-num=$(CMAKE_PROGRESS_7) "Building C object CMakeFiles/reference_implementation.dir/common/packing.c.o"
	/usr/bin/cc $(C_DEFINES) $(C_INCLUDES) $(C_FLAGS) -o CMakeFiles/reference_implementation.dir/common/packing.c.o   -c "/home/zz/app/hashnet/ntru/pqntrusign-nist-submission-rev/reference implementation/common/packing.c"

CMakeFiles/reference_implementation.dir/common/packing.c.i: cmake_force
	@$(CMAKE_COMMAND) -E cmake_echo_color --switch=$(COLOR) --green "Preprocessing C source to CMakeFiles/reference_implementation.dir/common/packing.c.i"
	/usr/bin/cc $(C_DEFINES) $(C_INCLUDES) $(C_FLAGS) -E "/home/zz/app/hashnet/ntru/pqntrusign-nist-submission-rev/reference implementation/common/packing.c" > CMakeFiles/reference_implementation.dir/common/packing.c.i

CMakeFiles/reference_implementation.dir/common/packing.c.s: cmake_force
	@$(CMAKE_COMMAND) -E cmake_echo_color --switch=$(COLOR) --green "Compiling C source to assembly CMakeFiles/reference_implementation.dir/common/packing.c.s"
	/usr/bin/cc $(C_DEFINES) $(C_INCLUDES) $(C_FLAGS) -S "/home/zz/app/hashnet/ntru/pqntrusign-nist-submission-rev/reference implementation/common/packing.c" -o CMakeFiles/reference_implementation.dir/common/packing.c.s

CMakeFiles/reference_implementation.dir/common/packing.c.o.requires:

.PHONY : CMakeFiles/reference_implementation.dir/common/packing.c.o.requires

CMakeFiles/reference_implementation.dir/common/packing.c.o.provides: CMakeFiles/reference_implementation.dir/common/packing.c.o.requires
	$(MAKE) -f CMakeFiles/reference_implementation.dir/build.make CMakeFiles/reference_implementation.dir/common/packing.c.o.provides.build
.PHONY : CMakeFiles/reference_implementation.dir/common/packing.c.o.provides

CMakeFiles/reference_implementation.dir/common/packing.c.o.provides.build: CMakeFiles/reference_implementation.dir/common/packing.c.o


CMakeFiles/reference_implementation.dir/common/param.c.o: CMakeFiles/reference_implementation.dir/flags.make
CMakeFiles/reference_implementation.dir/common/param.c.o: ../common/param.c
	@$(CMAKE_COMMAND) -E cmake_echo_color --switch=$(COLOR) --green --progress-dir="/home/zz/app/hashnet/ntru/pqntrusign-nist-submission-rev/reference implementation/cmake-build-debug/CMakeFiles" --progress-num=$(CMAKE_PROGRESS_8) "Building C object CMakeFiles/reference_implementation.dir/common/param.c.o"
	/usr/bin/cc $(C_DEFINES) $(C_INCLUDES) $(C_FLAGS) -o CMakeFiles/reference_implementation.dir/common/param.c.o   -c "/home/zz/app/hashnet/ntru/pqntrusign-nist-submission-rev/reference implementation/common/param.c"

CMakeFiles/reference_implementation.dir/common/param.c.i: cmake_force
	@$(CMAKE_COMMAND) -E cmake_echo_color --switch=$(COLOR) --green "Preprocessing C source to CMakeFiles/reference_implementation.dir/common/param.c.i"
	/usr/bin/cc $(C_DEFINES) $(C_INCLUDES) $(C_FLAGS) -E "/home/zz/app/hashnet/ntru/pqntrusign-nist-submission-rev/reference implementation/common/param.c" > CMakeFiles/reference_implementation.dir/common/param.c.i

CMakeFiles/reference_implementation.dir/common/param.c.s: cmake_force
	@$(CMAKE_COMMAND) -E cmake_echo_color --switch=$(COLOR) --green "Compiling C source to assembly CMakeFiles/reference_implementation.dir/common/param.c.s"
	/usr/bin/cc $(C_DEFINES) $(C_INCLUDES) $(C_FLAGS) -S "/home/zz/app/hashnet/ntru/pqntrusign-nist-submission-rev/reference implementation/common/param.c" -o CMakeFiles/reference_implementation.dir/common/param.c.s

CMakeFiles/reference_implementation.dir/common/param.c.o.requires:

.PHONY : CMakeFiles/reference_implementation.dir/common/param.c.o.requires

CMakeFiles/reference_implementation.dir/common/param.c.o.provides: CMakeFiles/reference_implementation.dir/common/param.c.o.requires
	$(MAKE) -f CMakeFiles/reference_implementation.dir/build.make CMakeFiles/reference_implementation.dir/common/param.c.o.provides.build
.PHONY : CMakeFiles/reference_implementation.dir/common/param.c.o.provides

CMakeFiles/reference_implementation.dir/common/param.c.o.provides.build: CMakeFiles/reference_implementation.dir/common/param.c.o


CMakeFiles/reference_implementation.dir/common/poly.c.o: CMakeFiles/reference_implementation.dir/flags.make
CMakeFiles/reference_implementation.dir/common/poly.c.o: ../common/poly.c
	@$(CMAKE_COMMAND) -E cmake_echo_color --switch=$(COLOR) --green --progress-dir="/home/zz/app/hashnet/ntru/pqntrusign-nist-submission-rev/reference implementation/cmake-build-debug/CMakeFiles" --progress-num=$(CMAKE_PROGRESS_9) "Building C object CMakeFiles/reference_implementation.dir/common/poly.c.o"
	/usr/bin/cc $(C_DEFINES) $(C_INCLUDES) $(C_FLAGS) -o CMakeFiles/reference_implementation.dir/common/poly.c.o   -c "/home/zz/app/hashnet/ntru/pqntrusign-nist-submission-rev/reference implementation/common/poly.c"

CMakeFiles/reference_implementation.dir/common/poly.c.i: cmake_force
	@$(CMAKE_COMMAND) -E cmake_echo_color --switch=$(COLOR) --green "Preprocessing C source to CMakeFiles/reference_implementation.dir/common/poly.c.i"
	/usr/bin/cc $(C_DEFINES) $(C_INCLUDES) $(C_FLAGS) -E "/home/zz/app/hashnet/ntru/pqntrusign-nist-submission-rev/reference implementation/common/poly.c" > CMakeFiles/reference_implementation.dir/common/poly.c.i

CMakeFiles/reference_implementation.dir/common/poly.c.s: cmake_force
	@$(CMAKE_COMMAND) -E cmake_echo_color --switch=$(COLOR) --green "Compiling C source to assembly CMakeFiles/reference_implementation.dir/common/poly.c.s"
	/usr/bin/cc $(C_DEFINES) $(C_INCLUDES) $(C_FLAGS) -S "/home/zz/app/hashnet/ntru/pqntrusign-nist-submission-rev/reference implementation/common/poly.c" -o CMakeFiles/reference_implementation.dir/common/poly.c.s

CMakeFiles/reference_implementation.dir/common/poly.c.o.requires:

.PHONY : CMakeFiles/reference_implementation.dir/common/poly.c.o.requires

CMakeFiles/reference_implementation.dir/common/poly.c.o.provides: CMakeFiles/reference_implementation.dir/common/poly.c.o.requires
	$(MAKE) -f CMakeFiles/reference_implementation.dir/build.make CMakeFiles/reference_implementation.dir/common/poly.c.o.provides.build
.PHONY : CMakeFiles/reference_implementation.dir/common/poly.c.o.provides

CMakeFiles/reference_implementation.dir/common/poly.c.o.provides.build: CMakeFiles/reference_implementation.dir/common/poly.c.o


CMakeFiles/reference_implementation.dir/common/pqNTRUSign.c.o: CMakeFiles/reference_implementation.dir/flags.make
CMakeFiles/reference_implementation.dir/common/pqNTRUSign.c.o: ../common/pqNTRUSign.c
	@$(CMAKE_COMMAND) -E cmake_echo_color --switch=$(COLOR) --green --progress-dir="/home/zz/app/hashnet/ntru/pqntrusign-nist-submission-rev/reference implementation/cmake-build-debug/CMakeFiles" --progress-num=$(CMAKE_PROGRESS_10) "Building C object CMakeFiles/reference_implementation.dir/common/pqNTRUSign.c.o"
	/usr/bin/cc $(C_DEFINES) $(C_INCLUDES) $(C_FLAGS) -o CMakeFiles/reference_implementation.dir/common/pqNTRUSign.c.o   -c "/home/zz/app/hashnet/ntru/pqntrusign-nist-submission-rev/reference implementation/common/pqNTRUSign.c"

CMakeFiles/reference_implementation.dir/common/pqNTRUSign.c.i: cmake_force
	@$(CMAKE_COMMAND) -E cmake_echo_color --switch=$(COLOR) --green "Preprocessing C source to CMakeFiles/reference_implementation.dir/common/pqNTRUSign.c.i"
	/usr/bin/cc $(C_DEFINES) $(C_INCLUDES) $(C_FLAGS) -E "/home/zz/app/hashnet/ntru/pqntrusign-nist-submission-rev/reference implementation/common/pqNTRUSign.c" > CMakeFiles/reference_implementation.dir/common/pqNTRUSign.c.i

CMakeFiles/reference_implementation.dir/common/pqNTRUSign.c.s: cmake_force
	@$(CMAKE_COMMAND) -E cmake_echo_color --switch=$(COLOR) --green "Compiling C source to assembly CMakeFiles/reference_implementation.dir/common/pqNTRUSign.c.s"
	/usr/bin/cc $(C_DEFINES) $(C_INCLUDES) $(C_FLAGS) -S "/home/zz/app/hashnet/ntru/pqntrusign-nist-submission-rev/reference implementation/common/pqNTRUSign.c" -o CMakeFiles/reference_implementation.dir/common/pqNTRUSign.c.s

CMakeFiles/reference_implementation.dir/common/pqNTRUSign.c.o.requires:

.PHONY : CMakeFiles/reference_implementation.dir/common/pqNTRUSign.c.o.requires

CMakeFiles/reference_implementation.dir/common/pqNTRUSign.c.o.provides: CMakeFiles/reference_implementation.dir/common/pqNTRUSign.c.o.requires
	$(MAKE) -f CMakeFiles/reference_implementation.dir/build.make CMakeFiles/reference_implementation.dir/common/pqNTRUSign.c.o.provides.build
.PHONY : CMakeFiles/reference_implementation.dir/common/pqNTRUSign.c.o.provides

CMakeFiles/reference_implementation.dir/common/pqNTRUSign.c.o.provides.build: CMakeFiles/reference_implementation.dir/common/pqNTRUSign.c.o


CMakeFiles/reference_implementation.dir/common/rng.c.o: CMakeFiles/reference_implementation.dir/flags.make
CMakeFiles/reference_implementation.dir/common/rng.c.o: ../common/rng.c
	@$(CMAKE_COMMAND) -E cmake_echo_color --switch=$(COLOR) --green --progress-dir="/home/zz/app/hashnet/ntru/pqntrusign-nist-submission-rev/reference implementation/cmake-build-debug/CMakeFiles" --progress-num=$(CMAKE_PROGRESS_11) "Building C object CMakeFiles/reference_implementation.dir/common/rng.c.o"
	/usr/bin/cc $(C_DEFINES) $(C_INCLUDES) $(C_FLAGS) -o CMakeFiles/reference_implementation.dir/common/rng.c.o   -c "/home/zz/app/hashnet/ntru/pqntrusign-nist-submission-rev/reference implementation/common/rng.c"

CMakeFiles/reference_implementation.dir/common/rng.c.i: cmake_force
	@$(CMAKE_COMMAND) -E cmake_echo_color --switch=$(COLOR) --green "Preprocessing C source to CMakeFiles/reference_implementation.dir/common/rng.c.i"
	/usr/bin/cc $(C_DEFINES) $(C_INCLUDES) $(C_FLAGS) -E "/home/zz/app/hashnet/ntru/pqntrusign-nist-submission-rev/reference implementation/common/rng.c" > CMakeFiles/reference_implementation.dir/common/rng.c.i

CMakeFiles/reference_implementation.dir/common/rng.c.s: cmake_force
	@$(CMAKE_COMMAND) -E cmake_echo_color --switch=$(COLOR) --green "Compiling C source to assembly CMakeFiles/reference_implementation.dir/common/rng.c.s"
	/usr/bin/cc $(C_DEFINES) $(C_INCLUDES) $(C_FLAGS) -S "/home/zz/app/hashnet/ntru/pqntrusign-nist-submission-rev/reference implementation/common/rng.c" -o CMakeFiles/reference_implementation.dir/common/rng.c.s

CMakeFiles/reference_implementation.dir/common/rng.c.o.requires:

.PHONY : CMakeFiles/reference_implementation.dir/common/rng.c.o.requires

CMakeFiles/reference_implementation.dir/common/rng.c.o.provides: CMakeFiles/reference_implementation.dir/common/rng.c.o.requires
	$(MAKE) -f CMakeFiles/reference_implementation.dir/build.make CMakeFiles/reference_implementation.dir/common/rng.c.o.provides.build
.PHONY : CMakeFiles/reference_implementation.dir/common/rng.c.o.provides

CMakeFiles/reference_implementation.dir/common/rng.c.o.provides.build: CMakeFiles/reference_implementation.dir/common/rng.c.o


CMakeFiles/reference_implementation.dir/common/shred.c.o: CMakeFiles/reference_implementation.dir/flags.make
CMakeFiles/reference_implementation.dir/common/shred.c.o: ../common/shred.c
	@$(CMAKE_COMMAND) -E cmake_echo_color --switch=$(COLOR) --green --progress-dir="/home/zz/app/hashnet/ntru/pqntrusign-nist-submission-rev/reference implementation/cmake-build-debug/CMakeFiles" --progress-num=$(CMAKE_PROGRESS_12) "Building C object CMakeFiles/reference_implementation.dir/common/shred.c.o"
	/usr/bin/cc $(C_DEFINES) $(C_INCLUDES) $(C_FLAGS) -o CMakeFiles/reference_implementation.dir/common/shred.c.o   -c "/home/zz/app/hashnet/ntru/pqntrusign-nist-submission-rev/reference implementation/common/shred.c"

CMakeFiles/reference_implementation.dir/common/shred.c.i: cmake_force
	@$(CMAKE_COMMAND) -E cmake_echo_color --switch=$(COLOR) --green "Preprocessing C source to CMakeFiles/reference_implementation.dir/common/shred.c.i"
	/usr/bin/cc $(C_DEFINES) $(C_INCLUDES) $(C_FLAGS) -E "/home/zz/app/hashnet/ntru/pqntrusign-nist-submission-rev/reference implementation/common/shred.c" > CMakeFiles/reference_implementation.dir/common/shred.c.i

CMakeFiles/reference_implementation.dir/common/shred.c.s: cmake_force
	@$(CMAKE_COMMAND) -E cmake_echo_color --switch=$(COLOR) --green "Compiling C source to assembly CMakeFiles/reference_implementation.dir/common/shred.c.s"
	/usr/bin/cc $(C_DEFINES) $(C_INCLUDES) $(C_FLAGS) -S "/home/zz/app/hashnet/ntru/pqntrusign-nist-submission-rev/reference implementation/common/shred.c" -o CMakeFiles/reference_implementation.dir/common/shred.c.s

CMakeFiles/reference_implementation.dir/common/shred.c.o.requires:

.PHONY : CMakeFiles/reference_implementation.dir/common/shred.c.o.requires

CMakeFiles/reference_implementation.dir/common/shred.c.o.provides: CMakeFiles/reference_implementation.dir/common/shred.c.o.requires
	$(MAKE) -f CMakeFiles/reference_implementation.dir/build.make CMakeFiles/reference_implementation.dir/common/shred.c.o.provides.build
.PHONY : CMakeFiles/reference_implementation.dir/common/shred.c.o.provides

CMakeFiles/reference_implementation.dir/common/shred.c.o.provides.build: CMakeFiles/reference_implementation.dir/common/shred.c.o


CMakeFiles/reference_implementation.dir/Gaussian-1024/PQCgenKAT_sign.c.o: CMakeFiles/reference_implementation.dir/flags.make
CMakeFiles/reference_implementation.dir/Gaussian-1024/PQCgenKAT_sign.c.o: ../Gaussian-1024/PQCgenKAT_sign.c
	@$(CMAKE_COMMAND) -E cmake_echo_color --switch=$(COLOR) --green --progress-dir="/home/zz/app/hashnet/ntru/pqntrusign-nist-submission-rev/reference implementation/cmake-build-debug/CMakeFiles" --progress-num=$(CMAKE_PROGRESS_13) "Building C object CMakeFiles/reference_implementation.dir/Gaussian-1024/PQCgenKAT_sign.c.o"
	/usr/bin/cc $(C_DEFINES) $(C_INCLUDES) $(C_FLAGS) -o CMakeFiles/reference_implementation.dir/Gaussian-1024/PQCgenKAT_sign.c.o   -c "/home/zz/app/hashnet/ntru/pqntrusign-nist-submission-rev/reference implementation/Gaussian-1024/PQCgenKAT_sign.c"

CMakeFiles/reference_implementation.dir/Gaussian-1024/PQCgenKAT_sign.c.i: cmake_force
	@$(CMAKE_COMMAND) -E cmake_echo_color --switch=$(COLOR) --green "Preprocessing C source to CMakeFiles/reference_implementation.dir/Gaussian-1024/PQCgenKAT_sign.c.i"
	/usr/bin/cc $(C_DEFINES) $(C_INCLUDES) $(C_FLAGS) -E "/home/zz/app/hashnet/ntru/pqntrusign-nist-submission-rev/reference implementation/Gaussian-1024/PQCgenKAT_sign.c" > CMakeFiles/reference_implementation.dir/Gaussian-1024/PQCgenKAT_sign.c.i

CMakeFiles/reference_implementation.dir/Gaussian-1024/PQCgenKAT_sign.c.s: cmake_force
	@$(CMAKE_COMMAND) -E cmake_echo_color --switch=$(COLOR) --green "Compiling C source to assembly CMakeFiles/reference_implementation.dir/Gaussian-1024/PQCgenKAT_sign.c.s"
	/usr/bin/cc $(C_DEFINES) $(C_INCLUDES) $(C_FLAGS) -S "/home/zz/app/hashnet/ntru/pqntrusign-nist-submission-rev/reference implementation/Gaussian-1024/PQCgenKAT_sign.c" -o CMakeFiles/reference_implementation.dir/Gaussian-1024/PQCgenKAT_sign.c.s

CMakeFiles/reference_implementation.dir/Gaussian-1024/PQCgenKAT_sign.c.o.requires:

.PHONY : CMakeFiles/reference_implementation.dir/Gaussian-1024/PQCgenKAT_sign.c.o.requires

CMakeFiles/reference_implementation.dir/Gaussian-1024/PQCgenKAT_sign.c.o.provides: CMakeFiles/reference_implementation.dir/Gaussian-1024/PQCgenKAT_sign.c.o.requires
	$(MAKE) -f CMakeFiles/reference_implementation.dir/build.make CMakeFiles/reference_implementation.dir/Gaussian-1024/PQCgenKAT_sign.c.o.provides.build
.PHONY : CMakeFiles/reference_implementation.dir/Gaussian-1024/PQCgenKAT_sign.c.o.provides

CMakeFiles/reference_implementation.dir/Gaussian-1024/PQCgenKAT_sign.c.o.provides.build: CMakeFiles/reference_implementation.dir/Gaussian-1024/PQCgenKAT_sign.c.o


CMakeFiles/reference_implementation.dir/Gaussian-1024/sign.c.o: CMakeFiles/reference_implementation.dir/flags.make
CMakeFiles/reference_implementation.dir/Gaussian-1024/sign.c.o: ../Gaussian-1024/sign.c
	@$(CMAKE_COMMAND) -E cmake_echo_color --switch=$(COLOR) --green --progress-dir="/home/zz/app/hashnet/ntru/pqntrusign-nist-submission-rev/reference implementation/cmake-build-debug/CMakeFiles" --progress-num=$(CMAKE_PROGRESS_14) "Building C object CMakeFiles/reference_implementation.dir/Gaussian-1024/sign.c.o"
	/usr/bin/cc $(C_DEFINES) $(C_INCLUDES) $(C_FLAGS) -o CMakeFiles/reference_implementation.dir/Gaussian-1024/sign.c.o   -c "/home/zz/app/hashnet/ntru/pqntrusign-nist-submission-rev/reference implementation/Gaussian-1024/sign.c"

CMakeFiles/reference_implementation.dir/Gaussian-1024/sign.c.i: cmake_force
	@$(CMAKE_COMMAND) -E cmake_echo_color --switch=$(COLOR) --green "Preprocessing C source to CMakeFiles/reference_implementation.dir/Gaussian-1024/sign.c.i"
	/usr/bin/cc $(C_DEFINES) $(C_INCLUDES) $(C_FLAGS) -E "/home/zz/app/hashnet/ntru/pqntrusign-nist-submission-rev/reference implementation/Gaussian-1024/sign.c" > CMakeFiles/reference_implementation.dir/Gaussian-1024/sign.c.i

CMakeFiles/reference_implementation.dir/Gaussian-1024/sign.c.s: cmake_force
	@$(CMAKE_COMMAND) -E cmake_echo_color --switch=$(COLOR) --green "Compiling C source to assembly CMakeFiles/reference_implementation.dir/Gaussian-1024/sign.c.s"
	/usr/bin/cc $(C_DEFINES) $(C_INCLUDES) $(C_FLAGS) -S "/home/zz/app/hashnet/ntru/pqntrusign-nist-submission-rev/reference implementation/Gaussian-1024/sign.c" -o CMakeFiles/reference_implementation.dir/Gaussian-1024/sign.c.s

CMakeFiles/reference_implementation.dir/Gaussian-1024/sign.c.o.requires:

.PHONY : CMakeFiles/reference_implementation.dir/Gaussian-1024/sign.c.o.requires

CMakeFiles/reference_implementation.dir/Gaussian-1024/sign.c.o.provides: CMakeFiles/reference_implementation.dir/Gaussian-1024/sign.c.o.requires
	$(MAKE) -f CMakeFiles/reference_implementation.dir/build.make CMakeFiles/reference_implementation.dir/Gaussian-1024/sign.c.o.provides.build
.PHONY : CMakeFiles/reference_implementation.dir/Gaussian-1024/sign.c.o.provides

CMakeFiles/reference_implementation.dir/Gaussian-1024/sign.c.o.provides.build: CMakeFiles/reference_implementation.dir/Gaussian-1024/sign.c.o


CMakeFiles/reference_implementation.dir/Uniform-1024/PQCgenKAT_sign.c.o: CMakeFiles/reference_implementation.dir/flags.make
CMakeFiles/reference_implementation.dir/Uniform-1024/PQCgenKAT_sign.c.o: ../Uniform-1024/PQCgenKAT_sign.c
	@$(CMAKE_COMMAND) -E cmake_echo_color --switch=$(COLOR) --green --progress-dir="/home/zz/app/hashnet/ntru/pqntrusign-nist-submission-rev/reference implementation/cmake-build-debug/CMakeFiles" --progress-num=$(CMAKE_PROGRESS_15) "Building C object CMakeFiles/reference_implementation.dir/Uniform-1024/PQCgenKAT_sign.c.o"
	/usr/bin/cc $(C_DEFINES) $(C_INCLUDES) $(C_FLAGS) -o CMakeFiles/reference_implementation.dir/Uniform-1024/PQCgenKAT_sign.c.o   -c "/home/zz/app/hashnet/ntru/pqntrusign-nist-submission-rev/reference implementation/Uniform-1024/PQCgenKAT_sign.c"

CMakeFiles/reference_implementation.dir/Uniform-1024/PQCgenKAT_sign.c.i: cmake_force
	@$(CMAKE_COMMAND) -E cmake_echo_color --switch=$(COLOR) --green "Preprocessing C source to CMakeFiles/reference_implementation.dir/Uniform-1024/PQCgenKAT_sign.c.i"
	/usr/bin/cc $(C_DEFINES) $(C_INCLUDES) $(C_FLAGS) -E "/home/zz/app/hashnet/ntru/pqntrusign-nist-submission-rev/reference implementation/Uniform-1024/PQCgenKAT_sign.c" > CMakeFiles/reference_implementation.dir/Uniform-1024/PQCgenKAT_sign.c.i

CMakeFiles/reference_implementation.dir/Uniform-1024/PQCgenKAT_sign.c.s: cmake_force
	@$(CMAKE_COMMAND) -E cmake_echo_color --switch=$(COLOR) --green "Compiling C source to assembly CMakeFiles/reference_implementation.dir/Uniform-1024/PQCgenKAT_sign.c.s"
	/usr/bin/cc $(C_DEFINES) $(C_INCLUDES) $(C_FLAGS) -S "/home/zz/app/hashnet/ntru/pqntrusign-nist-submission-rev/reference implementation/Uniform-1024/PQCgenKAT_sign.c" -o CMakeFiles/reference_implementation.dir/Uniform-1024/PQCgenKAT_sign.c.s

CMakeFiles/reference_implementation.dir/Uniform-1024/PQCgenKAT_sign.c.o.requires:

.PHONY : CMakeFiles/reference_implementation.dir/Uniform-1024/PQCgenKAT_sign.c.o.requires

CMakeFiles/reference_implementation.dir/Uniform-1024/PQCgenKAT_sign.c.o.provides: CMakeFiles/reference_implementation.dir/Uniform-1024/PQCgenKAT_sign.c.o.requires
	$(MAKE) -f CMakeFiles/reference_implementation.dir/build.make CMakeFiles/reference_implementation.dir/Uniform-1024/PQCgenKAT_sign.c.o.provides.build
.PHONY : CMakeFiles/reference_implementation.dir/Uniform-1024/PQCgenKAT_sign.c.o.provides

CMakeFiles/reference_implementation.dir/Uniform-1024/PQCgenKAT_sign.c.o.provides.build: CMakeFiles/reference_implementation.dir/Uniform-1024/PQCgenKAT_sign.c.o


CMakeFiles/reference_implementation.dir/Uniform-1024/sign.c.o: CMakeFiles/reference_implementation.dir/flags.make
CMakeFiles/reference_implementation.dir/Uniform-1024/sign.c.o: ../Uniform-1024/sign.c
	@$(CMAKE_COMMAND) -E cmake_echo_color --switch=$(COLOR) --green --progress-dir="/home/zz/app/hashnet/ntru/pqntrusign-nist-submission-rev/reference implementation/cmake-build-debug/CMakeFiles" --progress-num=$(CMAKE_PROGRESS_16) "Building C object CMakeFiles/reference_implementation.dir/Uniform-1024/sign.c.o"
	/usr/bin/cc $(C_DEFINES) $(C_INCLUDES) $(C_FLAGS) -o CMakeFiles/reference_implementation.dir/Uniform-1024/sign.c.o   -c "/home/zz/app/hashnet/ntru/pqntrusign-nist-submission-rev/reference implementation/Uniform-1024/sign.c"

CMakeFiles/reference_implementation.dir/Uniform-1024/sign.c.i: cmake_force
	@$(CMAKE_COMMAND) -E cmake_echo_color --switch=$(COLOR) --green "Preprocessing C source to CMakeFiles/reference_implementation.dir/Uniform-1024/sign.c.i"
	/usr/bin/cc $(C_DEFINES) $(C_INCLUDES) $(C_FLAGS) -E "/home/zz/app/hashnet/ntru/pqntrusign-nist-submission-rev/reference implementation/Uniform-1024/sign.c" > CMakeFiles/reference_implementation.dir/Uniform-1024/sign.c.i

CMakeFiles/reference_implementation.dir/Uniform-1024/sign.c.s: cmake_force
	@$(CMAKE_COMMAND) -E cmake_echo_color --switch=$(COLOR) --green "Compiling C source to assembly CMakeFiles/reference_implementation.dir/Uniform-1024/sign.c.s"
	/usr/bin/cc $(C_DEFINES) $(C_INCLUDES) $(C_FLAGS) -S "/home/zz/app/hashnet/ntru/pqntrusign-nist-submission-rev/reference implementation/Uniform-1024/sign.c" -o CMakeFiles/reference_implementation.dir/Uniform-1024/sign.c.s

CMakeFiles/reference_implementation.dir/Uniform-1024/sign.c.o.requires:

.PHONY : CMakeFiles/reference_implementation.dir/Uniform-1024/sign.c.o.requires

CMakeFiles/reference_implementation.dir/Uniform-1024/sign.c.o.provides: CMakeFiles/reference_implementation.dir/Uniform-1024/sign.c.o.requires
	$(MAKE) -f CMakeFiles/reference_implementation.dir/build.make CMakeFiles/reference_implementation.dir/Uniform-1024/sign.c.o.provides.build
.PHONY : CMakeFiles/reference_implementation.dir/Uniform-1024/sign.c.o.provides

CMakeFiles/reference_implementation.dir/Uniform-1024/sign.c.o.provides.build: CMakeFiles/reference_implementation.dir/Uniform-1024/sign.c.o


# Object files for target reference_implementation
reference_implementation_OBJECTS = \
"CMakeFiles/reference_implementation.dir/common/crypto_hash_sha512.c.o" \
"CMakeFiles/reference_implementation.dir/common/crypto_stream.c.o" \
"CMakeFiles/reference_implementation.dir/common/DGS.c.o" \
"CMakeFiles/reference_implementation.dir/common/fastrandombytes.c.o" \
"CMakeFiles/reference_implementation.dir/common/misc.c.o" \
"CMakeFiles/reference_implementation.dir/common/NTT.c.o" \
"CMakeFiles/reference_implementation.dir/common/packing.c.o" \
"CMakeFiles/reference_implementation.dir/common/param.c.o" \
"CMakeFiles/reference_implementation.dir/common/poly.c.o" \
"CMakeFiles/reference_implementation.dir/common/pqNTRUSign.c.o" \
"CMakeFiles/reference_implementation.dir/common/rng.c.o" \
"CMakeFiles/reference_implementation.dir/common/shred.c.o" \
"CMakeFiles/reference_implementation.dir/Gaussian-1024/PQCgenKAT_sign.c.o" \
"CMakeFiles/reference_implementation.dir/Gaussian-1024/sign.c.o" \
"CMakeFiles/reference_implementation.dir/Uniform-1024/PQCgenKAT_sign.c.o" \
"CMakeFiles/reference_implementation.dir/Uniform-1024/sign.c.o"

# External object files for target reference_implementation
reference_implementation_EXTERNAL_OBJECTS =

reference_implementation: CMakeFiles/reference_implementation.dir/common/crypto_hash_sha512.c.o
reference_implementation: CMakeFiles/reference_implementation.dir/common/crypto_stream.c.o
reference_implementation: CMakeFiles/reference_implementation.dir/common/DGS.c.o
reference_implementation: CMakeFiles/reference_implementation.dir/common/fastrandombytes.c.o
reference_implementation: CMakeFiles/reference_implementation.dir/common/misc.c.o
reference_implementation: CMakeFiles/reference_implementation.dir/common/NTT.c.o
reference_implementation: CMakeFiles/reference_implementation.dir/common/packing.c.o
reference_implementation: CMakeFiles/reference_implementation.dir/common/param.c.o
reference_implementation: CMakeFiles/reference_implementation.dir/common/poly.c.o
reference_implementation: CMakeFiles/reference_implementation.dir/common/pqNTRUSign.c.o
reference_implementation: CMakeFiles/reference_implementation.dir/common/rng.c.o
reference_implementation: CMakeFiles/reference_implementation.dir/common/shred.c.o
reference_implementation: CMakeFiles/reference_implementation.dir/Gaussian-1024/PQCgenKAT_sign.c.o
reference_implementation: CMakeFiles/reference_implementation.dir/Gaussian-1024/sign.c.o
reference_implementation: CMakeFiles/reference_implementation.dir/Uniform-1024/PQCgenKAT_sign.c.o
reference_implementation: CMakeFiles/reference_implementation.dir/Uniform-1024/sign.c.o
reference_implementation: CMakeFiles/reference_implementation.dir/build.make
reference_implementation: CMakeFiles/reference_implementation.dir/link.txt
	@$(CMAKE_COMMAND) -E cmake_echo_color --switch=$(COLOR) --green --bold --progress-dir="/home/zz/app/hashnet/ntru/pqntrusign-nist-submission-rev/reference implementation/cmake-build-debug/CMakeFiles" --progress-num=$(CMAKE_PROGRESS_17) "Linking C executable reference_implementation"
	$(CMAKE_COMMAND) -E cmake_link_script CMakeFiles/reference_implementation.dir/link.txt --verbose=$(VERBOSE)

# Rule to build all files generated by this target.
CMakeFiles/reference_implementation.dir/build: reference_implementation

.PHONY : CMakeFiles/reference_implementation.dir/build

CMakeFiles/reference_implementation.dir/requires: CMakeFiles/reference_implementation.dir/common/crypto_hash_sha512.c.o.requires
CMakeFiles/reference_implementation.dir/requires: CMakeFiles/reference_implementation.dir/common/crypto_stream.c.o.requires
CMakeFiles/reference_implementation.dir/requires: CMakeFiles/reference_implementation.dir/common/DGS.c.o.requires
CMakeFiles/reference_implementation.dir/requires: CMakeFiles/reference_implementation.dir/common/fastrandombytes.c.o.requires
CMakeFiles/reference_implementation.dir/requires: CMakeFiles/reference_implementation.dir/common/misc.c.o.requires
CMakeFiles/reference_implementation.dir/requires: CMakeFiles/reference_implementation.dir/common/NTT.c.o.requires
CMakeFiles/reference_implementation.dir/requires: CMakeFiles/reference_implementation.dir/common/packing.c.o.requires
CMakeFiles/reference_implementation.dir/requires: CMakeFiles/reference_implementation.dir/common/param.c.o.requires
CMakeFiles/reference_implementation.dir/requires: CMakeFiles/reference_implementation.dir/common/poly.c.o.requires
CMakeFiles/reference_implementation.dir/requires: CMakeFiles/reference_implementation.dir/common/pqNTRUSign.c.o.requires
CMakeFiles/reference_implementation.dir/requires: CMakeFiles/reference_implementation.dir/common/rng.c.o.requires
CMakeFiles/reference_implementation.dir/requires: CMakeFiles/reference_implementation.dir/common/shred.c.o.requires
CMakeFiles/reference_implementation.dir/requires: CMakeFiles/reference_implementation.dir/Gaussian-1024/PQCgenKAT_sign.c.o.requires
CMakeFiles/reference_implementation.dir/requires: CMakeFiles/reference_implementation.dir/Gaussian-1024/sign.c.o.requires
CMakeFiles/reference_implementation.dir/requires: CMakeFiles/reference_implementation.dir/Uniform-1024/PQCgenKAT_sign.c.o.requires
CMakeFiles/reference_implementation.dir/requires: CMakeFiles/reference_implementation.dir/Uniform-1024/sign.c.o.requires

.PHONY : CMakeFiles/reference_implementation.dir/requires

CMakeFiles/reference_implementation.dir/clean:
	$(CMAKE_COMMAND) -P CMakeFiles/reference_implementation.dir/cmake_clean.cmake
.PHONY : CMakeFiles/reference_implementation.dir/clean

CMakeFiles/reference_implementation.dir/depend:
	cd "/home/zz/app/hashnet/ntru/pqntrusign-nist-submission-rev/reference implementation/cmake-build-debug" && $(CMAKE_COMMAND) -E cmake_depends "Unix Makefiles" "/home/zz/app/hashnet/ntru/pqntrusign-nist-submission-rev/reference implementation" "/home/zz/app/hashnet/ntru/pqntrusign-nist-submission-rev/reference implementation" "/home/zz/app/hashnet/ntru/pqntrusign-nist-submission-rev/reference implementation/cmake-build-debug" "/home/zz/app/hashnet/ntru/pqntrusign-nist-submission-rev/reference implementation/cmake-build-debug" "/home/zz/app/hashnet/ntru/pqntrusign-nist-submission-rev/reference implementation/cmake-build-debug/CMakeFiles/reference_implementation.dir/DependInfo.cmake" --color=$(COLOR)
.PHONY : CMakeFiles/reference_implementation.dir/depend
