# Supplementary material for: Research on blockchain smart contract technology based on resistance to quantum computing attacks
Source: PLoS One. 2024 May 23;19(5):e0302325. doi: 10.1371/journal.pone.0302325 (PMC11115269; doi:10.1371/journal.pone.0302325)
Supplement: S1 File — (ZIP) [file pone.0302325.s001.zip › data/ntru2/pqntrusign-nist-submission-rev/reference implementation/cmake-build-debug/CMakeFiles/reference_implementation.dir/cmake_clean.cmake]

file(REMOVE_RECURSE
  "CMakeFiles/reference_implementation.dir/common/crypto_hash_sha512.c.o"
  "CMakeFiles/reference_implementation.dir/common/crypto_stream.c.o"
  "CMakeFiles/reference_implementation.dir/common/DGS.c.o"
  "CMakeFiles/reference_implementation.dir/common/fastrandombytes.c.o"
  "CMakeFiles/reference_implementation.dir/common/misc.c.o"
  "CMakeFiles/reference_implementation.dir/common/NTT.c.o"
  "CMakeFiles/reference_implementation.dir/common/packing.c.o"
  "CMakeFiles/reference_implementation.dir/common/param.c.o"
  "CMakeFiles/reference_implementation.dir/common/poly.c.o"
  "CMakeFiles/reference_implementation.dir/common/pqNTRUSign.c.o"
  "CMakeFiles/reference_implementation.dir/common/rng.c.o"
  "CMakeFiles/reference_implementation.dir/common/shred.c.o"
  "CMakeFiles/reference_implementation.dir/Gaussian-1024/PQCgenKAT_sign.c.o"
  "CMakeFiles/reference_implementation.dir/Gaussian-1024/sign.c.o"
  "CMakeFiles/reference_implementation.dir/Uniform-1024/PQCgenKAT_sign.c.o"
  "CMakeFiles/reference_implementation.dir/Uniform-1024/sign.c.o"
  "reference_implementation.pdb"
  "reference_implementation"
)

# Per-language clean rules from dependency scanning.
foreach(lang C)
  include(CMakeFiles/reference_implementation.dir/cmake_clean_${lang}.cmake OPTIONAL)
endforeach()
