# Supplementary material for: Research on blockchain smart contract technology based on resistance to quantum computing attacks
Source: PLoS One. 2024 May 23;19(5):e0302325. doi: 10.1371/journal.pone.0302325 (PMC11115269; doi:10.1371/journal.pone.0302325)
Supplement: S1 File — (ZIP) [file pone.0302325.s001.zip › data/ntru2/pqntrusign-nist-submission-rev/reference implementation/cmake-build-debug/CMakeFiles/reference_implementation.dir/depend.make]

# CMAKE generated file: DO NOT EDIT!
# Generated by "Unix Makefiles" Generator, CMake Version 3.10

CMakeFiles/reference_implementation.dir/Gaussian-1024/PQCgenKAT_sign.c.o: ../Gaussian-1024/PQCgenKAT_sign.c
CMakeFiles/reference_implementation.dir/Gaussian-1024/PQCgenKAT_sign.c.o: ../Gaussian-1024/api.h
CMakeFiles/reference_implementation.dir/Gaussian-1024/PQCgenKAT_sign.c.o: ../common/rng.h

CMakeFiles/reference_implementation.dir/Gaussian-1024/sign.c.o: ../Gaussian-1024/api.h
CMakeFiles/reference_implementation.dir/Gaussian-1024/sign.c.o: ../Gaussian-1024/sign.c
CMakeFiles/reference_implementation.dir/Gaussian-1024/sign.c.o: ../common/crypto_hash_sha512.h
CMakeFiles/reference_implementation.dir/Gaussian-1024/sign.c.o: ../common/packing.h
CMakeFiles/reference_implementation.dir/Gaussian-1024/sign.c.o: ../common/param.h
CMakeFiles/reference_implementation.dir/Gaussian-1024/sign.c.o: ../common/pqNTRUSign.h

CMakeFiles/reference_implementation.dir/Uniform-1024/PQCgenKAT_sign.c.o: ../Uniform-1024/PQCgenKAT_sign.c
CMakeFiles/reference_implementation.dir/Uniform-1024/PQCgenKAT_sign.c.o: ../Uniform-1024/api.h
CMakeFiles/reference_implementation.dir/Uniform-1024/PQCgenKAT_sign.c.o: ../common/rng.h

CMakeFiles/reference_implementation.dir/Uniform-1024/sign.c.o: ../Uniform-1024/api.h
CMakeFiles/reference_implementation.dir/Uniform-1024/sign.c.o: ../Uniform-1024/sign.c
CMakeFiles/reference_implementation.dir/Uniform-1024/sign.c.o: ../common/crypto_hash_sha512.h
CMakeFiles/reference_implementation.dir/Uniform-1024/sign.c.o: ../common/packing.h
CMakeFiles/reference_implementation.dir/Uniform-1024/sign.c.o: ../common/param.h
CMakeFiles/reference_implementation.dir/Uniform-1024/sign.c.o: ../common/pqNTRUSign.h

CMakeFiles/reference_implementation.dir/common/DGS.c.o: ../common/DGS.c
CMakeFiles/reference_implementation.dir/common/DGS.c.o: ../common/crypto_hash_sha512.h
CMakeFiles/reference_implementation.dir/common/DGS.c.o: ../common/fastrandombytes.h

CMakeFiles/reference_implementation.dir/common/NTT.c.o: ../common/NTT.c
CMakeFiles/reference_implementation.dir/common/NTT.c.o: ../common/NTT.h
CMakeFiles/reference_implementation.dir/common/NTT.c.o: ../common/param.h

CMakeFiles/reference_implementation.dir/common/crypto_hash_sha512.c.o: ../common/crypto_hash_sha512.c
CMakeFiles/reference_implementation.dir/common/crypto_hash_sha512.c.o: ../common/crypto_hash_sha512.h

CMakeFiles/reference_implementation.dir/common/crypto_stream.c.o: ../common/crypto_stream.c

CMakeFiles/reference_implementation.dir/common/fastrandombytes.c.o: ../common/crypto_stream_salsa20.h
CMakeFiles/reference_implementation.dir/common/fastrandombytes.c.o: ../common/fastrandombytes.c
CMakeFiles/reference_implementation.dir/common/fastrandombytes.c.o: ../common/rng.h
CMakeFiles/reference_implementation.dir/common/fastrandombytes.c.o: ../common/shred.h

CMakeFiles/reference_implementation.dir/common/misc.c.o: ../common/misc.c

CMakeFiles/reference_implementation.dir/common/packing.c.o: ../common/packing.c
CMakeFiles/reference_implementation.dir/common/packing.c.o: ../common/param.h

CMakeFiles/reference_implementation.dir/common/param.c.o: ../common/param.c
CMakeFiles/reference_implementation.dir/common/param.c.o: ../common/param.h

CMakeFiles/reference_implementation.dir/common/poly.c.o: ../common/crypto_hash_sha512.h
CMakeFiles/reference_implementation.dir/common/poly.c.o: ../common/fastrandombytes.h
CMakeFiles/reference_implementation.dir/common/poly.c.o: ../common/param.h
CMakeFiles/reference_implementation.dir/common/poly.c.o: ../common/poly.c
CMakeFiles/reference_implementation.dir/common/poly.c.o: ../common/shred.h

CMakeFiles/reference_implementation.dir/common/pqNTRUSign.c.o: ../common/crypto_hash_sha512.h
CMakeFiles/reference_implementation.dir/common/pqNTRUSign.c.o: ../common/fastrandombytes.h
CMakeFiles/reference_implementation.dir/common/pqNTRUSign.c.o: ../common/param.h
CMakeFiles/reference_implementation.dir/common/pqNTRUSign.c.o: ../common/poly.h
CMakeFiles/reference_implementation.dir/common/pqNTRUSign.c.o: ../common/pqNTRUSign.c

CMakeFiles/reference_implementation.dir/common/rng.c.o: ../common/rng.c
CMakeFiles/reference_implementation.dir/common/rng.c.o: ../common/rng.h

CMakeFiles/reference_implementation.dir/common/shred.c.o: ../common/shred.c
CMakeFiles/reference_implementation.dir/common/shred.c.o: ../common/shred.h
