# Supplementary material for: Research on blockchain smart contract technology based on resistance to quantum computing attacks
Source: PLoS One. 2024 May 23;19(5):e0302325. doi: 10.1371/journal.pone.0302325 (PMC11115269; doi:10.1371/journal.pone.0302325)
Supplement: S1 File — (ZIP) [file pone.0302325.s001.zip › data/ntru2/pqntrusign-nist-submission-rev/reference implementation/cmake-build-debug/CMakeFiles/reference_implementation.dir/flags.make]

# CMAKE generated file: DO NOT EDIT!
# Generated by "Unix Makefiles" Generator, CMake Version 3.10

# compile C with /usr/bin/cc
C_FLAGS = -g   -std=gnu11

C_DEFINES = 

C_INCLUDES = -I"/home/zz/app/hashnet/ntru/pqntrusign-nist-submission-rev/reference implementation/common" -I"/home/zz/app/hashnet/ntru/pqntrusign-nist-submission-rev/reference implementation/Gaussian-1024" -I"/home/zz/app/hashnet/ntru/pqntrusign-nist-submission-rev/reference implementation/Uniform-1024" 
