# Supplementary material for: Research on blockchain smart contract technology based on resistance to quantum computing attacks
Source: PLoS One. 2024 May 23;19(5):e0302325. doi: 10.1371/journal.pone.0302325 (PMC11115269; doi:10.1371/journal.pone.0302325)
Supplement: S1 File — (ZIP) [file pone.0302325.s001.zip › data/ntru2/pqntrusign-nist-submission-rev/reference implementation/cmake-build-debug/CMakeFiles/reference_implementation.dir/progress.make]

CMAKE_PROGRESS_1 = 1
CMAKE_PROGRESS_2 = 2
CMAKE_PROGRESS_3 = 3
CMAKE_PROGRESS_4 = 4
CMAKE_PROGRESS_5 = 5
CMAKE_PROGRESS_6 = 6
CMAKE_PROGRESS_7 = 7
CMAKE_PROGRESS_8 = 8
CMAKE_PROGRESS_9 = 9
CMAKE_PROGRESS_10 = 10
CMAKE_PROGRESS_11 = 11
CMAKE_PROGRESS_12 = 12
CMAKE_PROGRESS_13 = 13
CMAKE_PROGRESS_14 = 14
CMAKE_PROGRESS_15 = 15
CMAKE_PROGRESS_16 = 16
CMAKE_PROGRESS_17 = 17
