# Supplementary material for: Research on blockchain smart contract technology based on resistance to quantum computing attacks
Source: PLoS One. 2024 May 23;19(5):e0302325. doi: 10.1371/journal.pone.0302325 (PMC11115269; doi:10.1371/journal.pone.0302325)
Supplement: S1 File — (ZIP) [file pone.0302325.s001.zip › data/ntru2/pqntrusign-nist-submission-rev/reference implementation/cmake-build-debug/Makefile]

# CMAKE generated file: DO NOT EDIT!
# Generated by "Unix Makefiles" Generator, CMake Version 3.10

# Default target executed when no arguments are given to make.
default_target: all

.PHONY : default_target

# Allow only one "make -f Makefile2" at a time, but pass parallelism.
.NOTPARALLEL:


#=============================================================================
# Special targets provided by cmake.

# Disable implicit rules so canonical targets will work.
.SUFFIXES:


# Remove some rules from gmake that .SUFFIXES does not remove.
SUFFIXES =

.SUFFIXES: .hpux_make_needs_suffix_list


# Suppress display of executed commands.
$(VERBOSE).SILENT:


# A target that is always out of date.
cmake_force:

.PHONY : cmake_force

#=============================================================================
# Set environment variables for the build.

# The shell in which to execute make rules.
SHELL = /bin/sh

# The CMake executable.
CMAKE_COMMAND = /home/zz/software/clion-2018.1.5/bin/cmake/bin/cmake

# The command to remove a file.
RM = /home/zz/software/clion-2018.1.5/bin/cmake/bin/cmake -E remove -f

# Escaping for special characters.
EQUALS = =

# The top-level source directory on which CMake was run.
CMAKE_SOURCE_DIR = "/home/zz/app/hashnet/ntru/pqntrusign-nist-submission-rev/reference implementation"

# The top-level build directory on which CMake was run.
CMAKE_BINARY_DIR = "/home/zz/app/hashnet/ntru/pqntrusign-nist-submission-rev/reference implementation/cmake-build-debug"

#=============================================================================
# Targets provided globally by CMake.

# Special rule for the target rebuild_cache
rebuild_cache:
	@$(CMAKE_COMMAND) -E cmake_echo_color --switch=$(COLOR) --cyan "Running CMake to regenerate build system..."
	/home/zz/software/clion-2018.1.5/bin/cmake/bin/cmake -H$(CMAKE_SOURCE_DIR) -B$(CMAKE_BINARY_DIR)
.PHONY : rebuild_cache

# Special rule for the target rebuild_cache
rebuild_cache/fast: rebuild_cache

.PHONY : rebuild_cache/fast

# Special rule for the target edit_cache
edit_cache:
	@$(CMAKE_COMMAND) -E cmake_echo_color --switch=$(COLOR) --cyan "No interactive CMake dialog available..."
	/home/zz/software/clion-2018.1.5/bin/cmake/bin/cmake -E echo No\ interactive\ CMake\ dialog\ available.
.PHONY : edit_cache

# Special rule for the target edit_cache
edit_cache/fast: edit_cache

.PHONY : edit_cache/fast

# The main all target
all: cmake_check_build_system
	$(CMAKE_COMMAND) -E cmake_progress_start "/home/zz/app/hashnet/ntru/pqntrusign-nist-submission-rev/reference implementation/cmake-build-debug/CMakeFiles" "/home/zz/app/hashnet/ntru/pqntrusign-nist-submission-rev/reference implementation/cmake-build-debug/CMakeFiles/progress.marks"
	$(MAKE) -f CMakeFiles/Makefile2 all
	$(CMAKE_COMMAND) -E cmake_progress_start "/home/zz/app/hashnet/ntru/pqntrusign-nist-submission-rev/reference implementation/cmake-build-debug/CMakeFiles" 0
.PHONY : all

# The main clean target
clean:
	$(MAKE) -f CMakeFiles/Makefile2 clean
.PHONY : clean

# The main clean target
clean/fast: clean

.PHONY : clean/fast

# Prepare targets for installation.
preinstall: all
	$(MAKE) -f CMakeFiles/Makefile2 preinstall
.PHONY : preinstall

# Prepare targets for installation.
preinstall/fast:
	$(MAKE) -f CMakeFiles/Makefile2 preinstall
.PHONY : preinstall/fast

# clear depends
depend:
	$(CMAKE_COMMAND) -H$(CMAKE_SOURCE_DIR) -B$(CMAKE_BINARY_DIR) --check-build-system CMakeFiles/Makefile.cmake 1
.PHONY : depend

#=============================================================================
# Target rules for targets named reference_implementation

# Build rule for target.
reference_implementation: cmake_check_build_system
	$(MAKE) -f CMakeFiles/Makefile2 reference_implementation
.PHONY : reference_implementation

# fast build rule for target.
reference_implementation/fast:
	$(MAKE) -f CMakeFiles/reference_implementation.dir/build.make CMakeFiles/reference_implementation.dir/build
.PHONY : reference_implementation/fast

Gaussian-1024/PQCgenKAT_sign.o: Gaussian-1024/PQCgenKAT_sign.c.o

.PHONY : Gaussian-1024/PQCgenKAT_sign.o

# target to build an object file
Gaussian-1024/PQCgenKAT_sign.c.o:
	$(MAKE) -f CMakeFiles/reference_implementation.dir/build.make CMakeFiles/reference_implementation.dir/Gaussian-1024/PQCgenKAT_sign.c.o
.PHONY : Gaussian-1024/PQCgenKAT_sign.c.o

Gaussian-1024/PQCgenKAT_sign.i: Gaussian-1024/PQCgenKAT_sign.c.i

.PHONY : Gaussian-1024/PQCgenKAT_sign.i

# target to preprocess a source file
Gaussian-1024/PQCgenKAT_sign.c.i:
	$(MAKE) -f CMakeFiles/reference_implementation.dir/build.make CMakeFiles/reference_implementation.dir/Gaussian-1024/PQCgenKAT_sign.c.i
.PHONY : Gaussian-1024/PQCgenKAT_sign.c.i

Gaussian-1024/PQCgenKAT_sign.s: Gaussian-1024/PQCgenKAT_sign.c.s

.PHONY : Gaussian-1024/PQCgenKAT_sign.s

# target to generate assembly for a file
Gaussian-1024/PQCgenKAT_sign.c.s:
	$(MAKE) -f CMakeFiles/reference_implementation.dir/build.make CMakeFiles/reference_implementation.dir/Gaussian-1024/PQCgenKAT_sign.c.s
.PHONY : Gaussian-1024/PQCgenKAT_sign.c.s

Gaussian-1024/sign.o: Gaussian-1024/sign.c.o

.PHONY : Gaussian-1024/sign.o

# target to build an object file
Gaussian-1024/sign.c.o:
	$(MAKE) -f CMakeFiles/reference_implementation.dir/build.make CMakeFiles/reference_implementation.dir/Gaussian-1024/sign.c.o
.PHONY : Gaussian-1024/sign.c.o

Gaussian-1024/sign.i: Gaussian-1024/sign.c.i

.PHONY : Gaussian-1024/sign.i

# target to preprocess a source file
Gaussian-1024/sign.c.i:
	$(MAKE) -f CMakeFiles/reference_implementation.dir/build.make CMakeFiles/reference_implementation.dir/Gaussian-1024/sign.c.i
.PHONY : Gaussian-1024/sign.c.i

Gaussian-1024/sign.s: Gaussian-1024/sign.c.s

.PHONY : Gaussian-1024/sign.s

# target to generate assembly for a file
Gaussian-1024/sign.c.s:
	$(MAKE) -f CMakeFiles/reference_implementation.dir/build.make CMakeFiles/reference_implementation.dir/Gaussian-1024/sign.c.s
.PHONY : Gaussian-1024/sign.c.s

Uniform-1024/PQCgenKAT_sign.o: Uniform-1024/PQCgenKAT_sign.c.o

.PHONY : Uniform-1024/PQCgenKAT_sign.o

# target to build an object file
Uniform-1024/PQCgenKAT_sign.c.o:
	$(MAKE) -f CMakeFiles/reference_implementation.dir/build.make CMakeFiles/reference_implementation.dir/Uniform-1024/PQCgenKAT_sign.c.o
.PHONY : Uniform-1024/PQCgenKAT_sign.c.o

Uniform-1024/PQCgenKAT_sign.i: Uniform-1024/PQCgenKAT_sign.c.i

.PHONY : Uniform-1024/PQCgenKAT_sign.i

# target to preprocess a source file
Uniform-1024/PQCgenKAT_sign.c.i:
	$(MAKE) -f CMakeFiles/reference_implementation.dir/build.make CMakeFiles/reference_implementation.dir/Uniform-1024/PQCgenKAT_sign.c.i
.PHONY : Uniform-1024/PQCgenKAT_sign.c.i

Uniform-1024/PQCgenKAT_sign.s: Uniform-1024/PQCgenKAT_sign.c.s

.PHONY : Uniform-1024/PQCgenKAT_sign.s

# target to generate assembly for a file
Uniform-1024/PQCgenKAT_sign.c.s:
	$(MAKE) -f CMakeFiles/reference_implementation.dir/build.make CMakeFiles/reference_implementation.dir/Uniform-1024/PQCgenKAT_sign.c.s
.PHONY : Uniform-1024/PQCgenKAT_sign.c.s

Uniform-1024/sign.o: Uniform-1024/sign.c.o

.PHONY : Uniform-1024/sign.o

# target to build an object file
Uniform-1024/sign.c.o:
	$(MAKE) -f CMakeFiles/reference_implementation.dir/build.make CMakeFiles/reference_implementation.dir/Uniform-1024/sign.c.o
.PHONY : Uniform-1024/sign.c.o

Uniform-1024/sign.i: Uniform-1024/sign.c.i

.PHONY : Uniform-1024/sign.i

# target to preprocess a source file
Uniform-1024/sign.c.i:
	$(MAKE) -f CMakeFiles/reference_implementation.dir/build.make CMakeFiles/reference_implementation.dir/Uniform-1024/sign.c.i
.PHONY : Uniform-1024/sign.c.i

Uniform-1024/sign.s: Uniform-1024/sign.c.s

.PHONY : Uniform-1024/sign.s

# target to generate assembly for a file
Uniform-1024/sign.c.s:
	$(MAKE) -f CMakeFiles/reference_implementation.dir/build.make CMakeFiles/reference_implementation.dir/Uniform-1024/sign.c.s
.PHONY : Uniform-1024/sign.c.s

common/DGS.o: common/DGS.c.o

.PHONY : common/DGS.o

# target to build an object file
common/DGS.c.o:
	$(MAKE) -f CMakeFiles/reference_implementation.dir/build.make CMakeFiles/reference_implementation.dir/common/DGS.c.o
.PHONY : common/DGS.c.o

common/DGS.i: common/DGS.c.i

.PHONY : common/DGS.i

# target to preprocess a source file
common/DGS.c.i:
	$(MAKE) -f CMakeFiles/reference_implementation.dir/build.make CMakeFiles/reference_implementation.dir/common/DGS.c.i
.PHONY : common/DGS.c.i

common/DGS.s: common/DGS.c.s

.PHONY : common/DGS.s

# target to generate assembly for a file
common/DGS.c.s:
	$(MAKE) -f CMakeFiles/reference_implementation.dir/build.make CMakeFiles/reference_implementation.dir/common/DGS.c.s
.PHONY : common/DGS.c.s

common/NTT.o: common/NTT.c.o

.PHONY : common/NTT.o

# target to build an object file
common/NTT.c.o:
	$(MAKE) -f CMakeFiles/reference_implementation.dir/build.make CMakeFiles/reference_implementation.dir/common/NTT.c.o
.PHONY : common/NTT.c.o

common/NTT.i: common/NTT.c.i

.PHONY : common/NTT.i

# target to preprocess a source file
common/NTT.c.i:
	$(MAKE) -f CMakeFiles/reference_implementation.dir/build.make CMakeFiles/reference_implementation.dir/common/NTT.c.i
.PHONY : common/NTT.c.i

common/NTT.s: common/NTT.c.s

.PHONY : common/NTT.s

# target to generate assembly for a file
common/NTT.c.s:
	$(MAKE) -f CMakeFiles/reference_implementation.dir/build.make CMakeFiles/reference_implementation.dir/common/NTT.c.s
.PHONY : common/NTT.c.s

common/crypto_hash_sha512.o: common/crypto_hash_sha512.c.o

.PHONY : common/crypto_hash_sha512.o

# target to build an object file
common/crypto_hash_sha512.c.o:
	$(MAKE) -f CMakeFiles/reference_implementation.dir/build.make CMakeFiles/reference_implementation.dir/common/crypto_hash_sha512.c.o
.PHONY : common/crypto_hash_sha512.c.o

common/crypto_hash_sha512.i: common/crypto_hash_sha512.c.i

.PHONY : common/crypto_hash_sha512.i

# target to preprocess a source file
common/crypto_hash_sha512.c.i:
	$(MAKE) -f CMakeFiles/reference_implementation.dir/build.make CMakeFiles/reference_implementation.dir/common/crypto_hash_sha512.c.i
.PHONY : common/crypto_hash_sha512.c.i

common/crypto_hash_sha512.s: common/crypto_hash_sha512.c.s

.PHONY : common/crypto_hash_sha512.s

# target to generate assembly for a file
common/crypto_hash_sha512.c.s:
	$(MAKE) -f CMakeFiles/reference_implementation.dir/build.make CMakeFiles/reference_implementation.dir/common/crypto_hash_sha512.c.s
.PHONY : common/crypto_hash_sha512.c.s

common/crypto_stream.o: common/crypto_stream.c.o

.PHONY : common/crypto_stream.o

# target to build an object file
common/crypto_stream.c.o:
	$(MAKE) -f CMakeFiles/reference_implementation.dir/build.make CMakeFiles/reference_implementation.dir/common/crypto_stream.c.o
.PHONY : common/crypto_stream.c.o

common/crypto_stream.i: common/crypto_stream.c.i

.PHONY : common/crypto_stream.i

# target to preprocess a source file
common/crypto_stream.c.i:
	$(MAKE) -f CMakeFiles/reference_implementation.dir/build.make CMakeFiles/reference_implementation.dir/common/crypto_stream.c.i
.PHONY : common/crypto_stream.c.i

common/crypto_stream.s: common/crypto_stream.c.s

.PHONY : common/crypto_stream.s

# target to generate assembly for a file
common/crypto_stream.c.s:
	$(MAKE) -f CMakeFiles/reference_implementation.dir/build.make CMakeFiles/reference_implementation.dir/common/crypto_stream.c.s
.PHONY : common/crypto_stream.c.s

common/fastrandombytes.o: common/fastrandombytes.c.o

.PHONY : common/fastrandombytes.o

# target to build an object file
common/fastrandombytes.c.o:
	$(MAKE) -f CMakeFiles/reference_implementation.dir/build.make CMakeFiles/reference_implementation.dir/common/fastrandombytes.c.o
.PHONY : common/fastrandombytes.c.o

common/fastrandombytes.i: common/fastrandombytes.c.i

.PHONY : common/fastrandombytes.i

# target to preprocess a source file
common/fastrandombytes.c.i:
	$(MAKE) -f CMakeFiles/reference_implementation.dir/build.make CMakeFiles/reference_implementation.dir/common/fastrandombytes.c.i
.PHONY : common/fastrandombytes.c.i

common/fastrandombytes.s: common/fastrandombytes.c.s

.PHONY : common/fastrandombytes.s

# target to generate assembly for a file
common/fastrandombytes.c.s:
	$(MAKE) -f CMakeFiles/reference_implementation.dir/build.make CMakeFiles/reference_implementation.dir/common/fastrandombytes.c.s
.PHONY : common/fastrandombytes.c.s

common/misc.o: common/misc.c.o

.PHONY : common/misc.o

# target to build an object file
common/misc.c.o:
	$(MAKE) -f CMakeFiles/reference_implementation.dir/build.make CMakeFiles/reference_implementation.dir/common/misc.c.o
.PHONY : common/misc.c.o

common/misc.i: common/misc.c.i

.PHONY : common/misc.i

# target to preprocess a source file
common/misc.c.i:
	$(MAKE) -f CMakeFiles/reference_implementation.dir/build.make CMakeFiles/reference_implementation.dir/common/misc.c.i
.PHONY : common/misc.c.i

common/misc.s: common/misc.c.s

.PHONY : common/misc.s

# target to generate assembly for a file
common/misc.c.s:
	$(MAKE) -f CMakeFiles/reference_implementation.dir/build.make CMakeFiles/reference_implementation.dir/common/misc.c.s
.PHONY : common/misc.c.s

common/packing.o: common/packing.c.o

.PHONY : common/packing.o

# target to build an object file
common/packing.c.o:
	$(MAKE) -f CMakeFiles/reference_implementation.dir/build.make CMakeFiles/reference_implementation.dir/common/packing.c.o
.PHONY : common/packing.c.o

common/packing.i: common/packing.c.i

.PHONY : common/packing.i

# target to preprocess a source file
common/packing.c.i:
	$(MAKE) -f CMakeFiles/reference_implementation.dir/build.make CMakeFiles/reference_implementation.dir/common/packing.c.i
.PHONY : common/packing.c.i

common/packing.s: common/packing.c.s

.PHONY : common/packing.s

# target to generate assembly for a file
common/packing.c.s:
	$(MAKE) -f CMakeFiles/reference_implementation.dir/build.make CMakeFiles/reference_implementation.dir/common/packing.c.s
.PHONY : common/packing.c.s

common/param.o: common/param.c.o

.PHONY : common/param.o

# target to build an object file
common/param.c.o:
	$(MAKE) -f CMakeFiles/reference_implementation.dir/build.make CMakeFiles/reference_implementation.dir/common/param.c.o
.PHONY : common/param.c.o

common/param.i: common/param.c.i

.PHONY : common/param.i

# target to preprocess a source file
common/param.c.i:
	$(MAKE) -f CMakeFiles/reference_implementation.dir/build.make CMakeFiles/reference_implementation.dir/common/param.c.i
.PHONY : common/param.c.i

common/param.s: common/param.c.s

.PHONY : common/param.s

# target to generate assembly for a file
common/param.c.s:
	$(MAKE) -f CMakeFiles/reference_implementation.dir/build.make CMakeFiles/reference_implementation.dir/common/param.c.s
.PHONY : common/param.c.s

common/poly.o: common/poly.c.o

.PHONY : common/poly.o

# target to build an object file
common/poly.c.o:
	$(MAKE) -f CMakeFiles/reference_implementation.dir/build.make CMakeFiles/reference_implementation.dir/common/poly.c.o
.PHONY : common/poly.c.o

common/poly.i: common/poly.c.i

.PHONY : common/poly.i

# target to preprocess a source file
common/poly.c.i:
	$(MAKE) -f CMakeFiles/reference_implementation.dir/build.make CMakeFiles/reference_implementation.dir/common/poly.c.i
.PHONY : common/poly.c.i

common/poly.s: common/poly.c.s

.PHONY : common/poly.s

# target to generate assembly for a file
common/poly.c.s:
	$(MAKE) -f CMakeFiles/reference_implementation.dir/build.make CMakeFiles/reference_implementation.dir/common/poly.c.s
.PHONY : common/poly.c.s

common/pqNTRUSign.o: common/pqNTRUSign.c.o

.PHONY : common/pqNTRUSign.o

# target to build an object file
common/pqNTRUSign.c.o:
	$(MAKE) -f CMakeFiles/reference_implementation.dir/build.make CMakeFiles/reference_implementation.dir/common/pqNTRUSign.c.o
.PHONY : common/pqNTRUSign.c.o

common/pqNTRUSign.i: common/pqNTRUSign.c.i

.PHONY : common/pqNTRUSign.i

# target to preprocess a source file
common/pqNTRUSign.c.i:
	$(MAKE) -f CMakeFiles/reference_implementation.dir/build.make CMakeFiles/reference_implementation.dir/common/pqNTRUSign.c.i
.PHONY : common/pqNTRUSign.c.i

common/pqNTRUSign.s: common/pqNTRUSign.c.s

.PHONY : common/pqNTRUSign.s

# target to generate assembly for a file
common/pqNTRUSign.c.s:
	$(MAKE) -f CMakeFiles/reference_implementation.dir/build.make CMakeFiles/reference_implementation.dir/common/pqNTRUSign.c.s
.PHONY : common/pqNTRUSign.c.s

common/rng.o: common/rng.c.o

.PHONY : common/rng.o

# target to build an object file
common/rng.c.o:
	$(MAKE) -f CMakeFiles/reference_implementation.dir/build.make CMakeFiles/reference_implementation.dir/common/rng.c.o
.PHONY : common/rng.c.o

common/rng.i: common/rng.c.i

.PHONY : common/rng.i

# target to preprocess a source file
common/rng.c.i:
	$(MAKE) -f CMakeFiles/reference_implementation.dir/build.make CMakeFiles/reference_implementation.dir/common/rng.c.i
.PHONY : common/rng.c.i

common/rng.s: common/rng.c.s

.PHONY : common/rng.s

# target to generate assembly for a file
common/rng.c.s:
	$(MAKE) -f CMakeFiles/reference_implementation.dir/build.make CMakeFiles/reference_implementation.dir/common/rng.c.s
.PHONY : common/rng.c.s

common/shred.o: common/shred.c.o

.PHONY : common/shred.o

# target to build an object file
common/shred.c.o:
	$(MAKE) -f CMakeFiles/reference_implementation.dir/build.make CMakeFiles/reference_implementation.dir/common/shred.c.o
.PHONY : common/shred.c.o

common/shred.i: common/shred.c.i

.PHONY : common/shred.i

# target to preprocess a source file
common/shred.c.i:
	$(MAKE) -f CMakeFiles/reference_implementation.dir/build.make CMakeFiles/reference_implementation.dir/common/shred.c.i
.PHONY : common/shred.c.i

common/shred.s: common/shred.c.s

.PHONY : common/shred.s

# target to generate assembly for a file
common/shred.c.s:
	$(MAKE) -f CMakeFiles/reference_implementation.dir/build.make CMakeFiles/reference_implementation.dir/common/shred.c.s
.PHONY : common/shred.c.s

# Help Target
help:
	@echo "The following are some of the valid targets for this Makefile:"
	@echo "... all (the default if no target is provided)"
	@echo "... clean"
	@echo "... depend"
	@echo "... rebuild_cache"
	@echo "... edit_cache"
	@echo "... reference_implementation"
	@echo "... Gaussian-1024/PQCgenKAT_sign.o"
	@echo "... Gaussian-1024/PQCgenKAT_sign.i"
	@echo "... Gaussian-1024/PQCgenKAT_sign.s"
	@echo "... Gaussian-1024/sign.o"
	@echo "... Gaussian-1024/sign.i"
	@echo "... Gaussian-1024/sign.s"
	@echo "... Uniform-1024/PQCgenKAT_sign.o"
	@echo "... Uniform-1024/PQCgenKAT_sign.i"
	@echo "... Uniform-1024/PQCgenKAT_sign.s"
	@echo "... Uniform-1024/sign.o"
	@echo "... Uniform-1024/sign.i"
	@echo "... Uniform-1024/sign.s"
	@echo "... common/DGS.o"
	@echo "... common/DGS.i"
	@echo "... common/DGS.s"
	@echo "... common/NTT.o"
	@echo "... common/NTT.i"
	@echo "... common/NTT.s"
	@echo "... common/crypto_hash_sha512.o"
	@echo "... common/crypto_hash_sha512.i"
	@echo "... common/crypto_hash_sha512.s"
	@echo "... common/crypto_stream.o"
	@echo "... common/crypto_stream.i"
	@echo "... common/crypto_stream.s"
	@echo "... common/fastrandombytes.o"
	@echo "... common/fastrandombytes.i"
	@echo "... common/fastrandombytes.s"
	@echo "... common/misc.o"
	@echo "... common/misc.i"
	@echo "... common/misc.s"
	@echo "... common/packing.o"
	@echo "... common/packing.i"
	@echo "... common/packing.s"
	@echo "... common/param.o"
	@echo "... common/param.i"
	@echo "... common/param.s"
	@echo "... common/poly.o"
	@echo "... common/poly.i"
	@echo "... common/poly.s"
	@echo "... common/pqNTRUSign.o"
	@echo "... common/pqNTRUSign.i"
	@echo "... common/pqNTRUSign.s"
	@echo "... common/rng.o"
	@echo "... common/rng.i"
	@echo "... common/rng.s"
	@echo "... common/shred.o"
	@echo "... common/shred.i"
	@echo "... common/shred.s"
.PHONY : help


#=============================================================================
# Special targets to cleanup operation of make.

# Special rule to run CMake to check the build system integrity.
# No rule that depends on this can have commands that come from listfiles
# because they might be regenerated.
cmake_check_build_system:
	$(CMAKE_COMMAND) -H$(CMAKE_SOURCE_DIR) -B$(CMAKE_BINARY_DIR) --check-build-system CMakeFiles/Makefile.cmake 0
.PHONY : cmake_check_build_system
