# Supplementary material for: Research on blockchain smart contract technology based on resistance to quantum computing attacks
Source: PLoS One. 2024 May 23;19(5):e0302325. doi: 10.1371/journal.pone.0302325 (PMC11115269; doi:10.1371/journal.pone.0302325)
Supplement: S1 File — (ZIP) [file pone.0302325.s001.zip › data/ntru2/pqntrusign-nist-submission-rev/reference implementation/cmake-build-debug/cmake_install.cmake]

# Install script for directory: /home/zz/app/hashnet/ntru/pqntrusign-nist-submission-rev/reference implementation

# Set the install prefix
if(NOT DEFINED CMAKE_INSTALL_PREFIX)
  set(CMAKE_INSTALL_PREFIX "/usr/local")
endif()
string(REGEX REPLACE "/$" "" CMAKE_INSTALL_PREFIX "${CMAKE_INSTALL_PREFIX}")

# Set the install configuration name.
if(NOT DEFINED CMAKE_INSTALL_CONFIG_NAME)
  if(BUILD_TYPE)
    string(REGEX REPLACE "^[^A-Za-z0-9_]+" ""
           CMAKE_INSTALL_CONFIG_NAME "${BUILD_TYPE}")
  else()
    set(CMAKE_INSTALL_CONFIG_NAME "Debug")
  endif()
  message(STATUS "Install configuration: \"${CMAKE_INSTALL_CONFIG_NAME}\"")
endif()

# Set the component getting installed.
if(NOT CMAKE_INSTALL_COMPONENT)
  if(COMPONENT)
    message(STATUS "Install component: \"${COMPONENT}\"")
    set(CMAKE_INSTALL_COMPONENT "${COMPONENT}")
  else()
    set(CMAKE_INSTALL_COMPONENT)
  endif()
endif()

# Install shared libraries without execute permission?
if(NOT DEFINED CMAKE_INSTALL_SO_NO_EXE)
  set(CMAKE_INSTALL_SO_NO_EXE "1")
endif()

# Is this installation the result of a crosscompile?
if(NOT DEFINED CMAKE_CROSSCOMPILING)
  set(CMAKE_CROSSCOMPILING "FALSE")
endif()

if(CMAKE_INSTALL_COMPONENT)
  set(CMAKE_INSTALL_MANIFEST "install_manifest_${CMAKE_INSTALL_COMPONENT}.txt")
else()
  set(CMAKE_INSTALL_MANIFEST "install_manifest.txt")
endif()

string(REPLACE ";" "\n" CMAKE_INSTALL_MANIFEST_CONTENT
       "${CMAKE_INSTALL_MANIFEST_FILES}")
file(WRITE "/home/zz/app/hashnet/ntru/pqntrusign-nist-submission-rev/reference implementation/cmake-build-debug/${CMAKE_INSTALL_MANIFEST}"
     "${CMAKE_INSTALL_MANIFEST_CONTENT}")
