# Supplementary material for: Research on blockchain smart contract technology based on resistance to quantum computing attacks
Source: PLoS One. 2024 May 23;19(5):e0302325. doi: 10.1371/journal.pone.0302325 (PMC11115269; doi:10.1371/journal.pone.0302325)
Supplement: S1 File — (ZIP) [file pone.0302325.s001.zip › data/ntru2/pqntrusign-nist-submission-rev/reference implementation/common/NTT.h]

/*
 *  Copyright 2017 Zhenfei Zhang @ onboard security
 *
 *  This file is part of pqNTRUSign signature scheme with bimodal
 *  Gaussian sampler (Gaussian-pqNTRUSign).
 *
 *  This software is released under GPL:
 *  you can redistribute it and/or modify it under the terms of the
 *  GNU General Public License as published by the Free Software
 *  Foundation, either version 2 of the License, or (at your option)
 *  any later version.
 *
 *  You should have received a copy of the GNU General Public License.
 *  If not, see <http://www.gnu.org/licenses/>.
*/
#ifndef POLY_NTT_H_
#define POLY_NTT_H_

/*
 * this file is a place holder
 * pre-computed NTT data are in param.c
 */


#endif /* POLY_NTT_H_ */
