# Supplementary material for: Research on blockchain smart contract technology based on resistance to quantum computing attacks
Source: PLoS One. 2024 May 23;19(5):e0302325. doi: 10.1371/journal.pone.0302325 (PMC11115269; doi:10.1371/journal.pone.0302325)
Supplement: S1 File — (ZIP) [file pone.0302325.s001.zip › data/ntru2/pqntrusign-nist-submission-rev/reference implementation/common/crypto_hash_sha512.h]

#ifndef HASH_H
#define HASH_H

int crypto_hashblocks_sha512(unsigned char *statebytes,const unsigned char *in,unsigned long long inlen);

int crypto_hash_sha512(unsigned char *out,const unsigned char *in,unsigned long long inlen);

#define crypto_hash_sha512_BYTES 64

#endif
