# Supplementary material for: Research on blockchain smart contract technology based on resistance to quantum computing attacks
Source: PLoS One. 2024 May 23;19(5):e0302325. doi: 10.1371/journal.pone.0302325 (PMC11115269; doi:10.1371/journal.pone.0302325)
Supplement: S1 File — (ZIP) [file pone.0302325.s001.zip › data/ntru2/pqntrusign-nist-submission-rev/reference implementation/common/crypto_stream_salsa20.h]

#ifndef CRYPTO_STREAM_H
#define CRYPTO_STREAM_H

#define crypto_stream_salsa20_KEYBYTES 32
#define crypto_stream_salsa20_NONCEBYTES 8

int crypto_stream(
        unsigned char *c,unsigned long long clen,
  const unsigned char *n,
  const unsigned char *k
);

//int crypto_stream_salsa20_amd64_xmm6(
//        unsigned char *c,unsigned long long clen,
//  const unsigned char *n,
//  const unsigned char *k
//);

#define crypto_stream_salsa20 crypto_stream

#endif
