# Supplementary material for: Research on blockchain smart contract technology based on resistance to quantum computing attacks
Source: PLoS One. 2024 May 23;19(5):e0302325. doi: 10.1371/journal.pone.0302325 (PMC11115269; doi:10.1371/journal.pone.0302325)
Supplement: S1 File — (ZIP) [file pone.0302325.s001.zip › data/solidity/代理投票.md]

# 代理投票

## 需求

实现一个带有代理功能的投票的智能合约。

## 思路

为了支持投票，我们首先要有进行投票的提案，每个提案都会有名字和投票的计数。针对每个投票者，我们可以设置它是否进行了投票，以及投票给谁。

难点在于如何设计代理机制，我们可以给一个人指定一个代理人。但是这里有一个陷阱，因为这个代理人可能也设置了另一个代理人，因此我们需要不断地找到最初的代理人。

如果我们能够在系统中不断的更新代理人和投票，那么情况会变得更加复杂，这里我们首先是实现一个设置后不会更新的情况。

谁能够管理投票者呢？我们需要设置一个主席来管理整个投票者的状态。

于是整个流程如下：

- 基于一系列的提案创建一个投票的智能合约
- 主席可以添加多个投票人
- 每个投票人可以自己投票，或者让他人代理自己
- 我们可以统计当前最高票的提案

### 代码注解

```solidity

pragma solidity ^0.4.22;

/// @title 带有代理功能的投票协约
contract Ballot {
    // 表示一个投票人
    struct Voter {
        uint weight; // 通过代理积累权重
        bool voted;  // 是否已经投过票了？
        address delegate; // 他的代理人
        uint vote;   // 选择的提案的编号
    }

    // 表示一个提案
    struct Proposal {
        bytes32 name;   // 提案名（最多32个字符）
        uint voteCount; // 积累的投票数量
    }

    address public chairperson; // 主席

    // 保存从地址到投票人数据的映射
    mapping(address => Voter) public voters;

    // 保存提案的数组
    Proposal[] public proposals;

    /// 构建函数：基于一组提案，构建一个投票协约
    function Ballot(bytes32[] proposalNames) public {
        chairperson = msg.sender; // 协约创建人是主席
        voters[chairperson].weight = 1; // 创建人的投票权重是1

        // 针对每一个提案名，创建一个对应的提案，并且保存在Proposal中
        for (uint i = 0; i < proposalNames.length; i++) {
            // `Proposal({...})` 创建一个临时的对象
            // `proposals.push(...)` 会复制这个对象并且永久保存在proposals中
            proposals.push(Proposal({
                name: proposalNames[i],
                voteCount: 0
            }));
        }
    }

    // 主席给予一个人投票的权利
    function giveRightToVote(address voter) public {
        // 如果require的执行失败，则会终止程序，之前的所有修改都会被还原
        // 在历史的EVM版本中，这会消耗所有的gas，但现在已经被取消
        // 建议使用Require来检查函数的正确性和安全性
        // 可以选择传入第二个参数，对错误加以解释
        require(
            msg.sender == chairperson,
            "Only chairperson can give right to vote."
        );
        require(
            !voters[voter].voted,
            "The voter already voted."
        );
        require(voters[voter].weight == 0); // 注意，这里并没有创建voters[voter]
        voters[voter].weight = 1;
    }

    /// 把你的投票权代理给另一个人
    function delegate(address to) public {
        // 获得当前用户持久数据的引用
        Voter storage sender = voters[msg.sender];
        require(!sender.voted, "You already voted.");

        require(to != msg.sender, "Self-delegation is disallowed."); // 不能自己代理自己

        // 因为被代理人也可能找人代理，因此要找到最初的代理人
        // 这个循环可能很危险，因为执行时间可能很长，从而消耗大量的gas
        // 当gas被耗尽，将无法代理
        while (voters[to].delegate != address(0)) {
            to = voters[to].delegate;

            // 防止出现循环，但是并没有检查不包含sender的loop，也许不会出现呢：）
            require(to != msg.sender, "Found loop in delegation.");
        }

        // 因为sender是引用传递，因此会修改全局变量voters[msg.sender]的值
        sender.voted = true;
        sender.delegate = to;
        Voter storage delegate_ = voters[to];
        if (delegate_.voted) {
            // 如果已经投票了，增加提案的权重；QY：这里最好也能增加代理人权重
            proposals[delegate_.vote].voteCount += sender.weight;
        } else {
            // 如果没有投票，增加代理人的权重
            delegate_.weight += sender.weight;
        }
    }

    /// 进行投票
    function vote(uint proposal) public {
        Voter storage sender = voters[msg.sender];
        require(!sender.voted, "Already voted.");
        sender.voted = true;
        sender.vote = proposal;

        // 如果proposals的数组越界，会自动失败，并且还原变化
        proposals[proposal].voteCount += sender.weight;
    }

    /// @dev 计算胜出的提案，QY：如果都是0怎么办？
    function winningProposal() public view
            returns (uint winningProposal_)
    {
        uint winningVoteCount = 0;
        for (uint p = 0; p < proposals.length; p++) {
            if (proposals[p].voteCount > winningVoteCount) {
                winningVoteCount = proposals[p].voteCount;
                winningProposal_ = p;
            }
        }
    }

    // 找到胜出的提案，然后返回胜出的名字
    function winnerName() public view
            returns (bytes32 winnerName_)
    {
        winnerName_ = proposals[winningProposal()].name;
    }
}

```

我们如何支持更新代理人的情况呢？需要考虑对应的票数的变化和代理人之间关系的更改。

## 总结

- 投票方案、提案、投票者、主席四个核心概念的互动实现了智能投票
- 主席类似于管理者，推动合约的进行
- 每个投票者都可以自己投票或者让他人代理
- 我们依然没有支持动态变化的情况
