# Supplementary material for: Research on blockchain smart contract technology based on resistance to quantum computing attacks
Source: PLoS One. 2024 May 23;19(5):e0302325. doi: 10.1371/journal.pone.0302325 (PMC11115269; doi:10.1371/journal.pone.0302325)
Supplement: S1 File — (ZIP) [file pone.0302325.s001.zip › data/solidity/密封拍卖.md]

# 密封拍卖


## 需求

请实现一个拍卖协议，在该协议中，每个用户可以提交自己的出价。但是用户之间不能看到之间的出价，最后出价最高的人获得拍卖。

## 思路

如何才能让大家互相看不到出价呢？我们可以让每个人把自己的出价加密一下，然后在一段时间内大家都给出加密后的出价。再出价结束后，给出一段时间让大家揭示自己的出价，并且从中选择最高的出价。

但是，我们依然可以从你传递的代币的数量判断你的出价。因此我们一个方案是大家只是支付定金，最后要补上全额。但是这个问题是，大家可以根据已经展示的用户的出价来判断自己是否展示自己的出价。

那么我们需要设计更加复杂的出价方案。一个方法是每个人都需要把自己的出价高于一个真实的出价值。同时允许用户虚假的出价，来混淆视听。但是这个都需要用户在揭秘的时候，得到属于自己的出价。

因此，具体的流程是：
- 进入出价时刻
  - 每个人可以提交自己的出价
  - 大家可以通过标记fake来给出虚假的出价，用户只需要传递的是出价的一个hash
- 进入展示时刻
  - 每个人给出自己之前提交的hash对应的真实出价列表
  - 针对有效的出价，我们进行核算，选出胜者，退换押金

### 代码注解

```solidity
pragma solidity ^0.4.22;

// 密封拍卖协议
contract BlindAuction {
    struct Bid {
        bytes32 blindedBid;
        uint deposit;
    }

    address public beneficiary; // 受益人
    uint public biddingEnd; // 出价结束时间
    uint public revealEnd; // 揭示价格结束时间
    bool public ended; // 拍卖是否结束

    mapping(address => Bid[]) public bids; // 地址到竞标之间的映射

    address public highestBidder; // 最高出价者
    uint public highestBid;  // 最高出价

    // 允许撤回没有成功的出价
    mapping(address => uint) pendingReturns;

    event AuctionEnded(address winner, uint highestBid);  // 拍卖结束的事件

    /// 修饰符主要用于验证输入的正确定
    /// onlyBefore和onlyAfter用于验证是否大于或者小于一个时间点
    /// 其中`_`是原始程序开始执行的地方
    modifier onlyBefore(uint _time) { require(now < _time); _; }
    modifier onlyAfter(uint _time) { require(now > _time); _; }

    // 构建函数：保存受益人、竞标结束时间、公示价格结束时间
    function BlindAuction(
        uint _biddingTime,
        uint _revealTime,
        address _beneficiary
    ) public {
        beneficiary = _beneficiary;
        biddingEnd = now + _biddingTime;
        revealEnd = biddingEnd + _revealTime;
    }

    /// 给出一个秘密出价 _blindedBid = keccak256(value, fake, secret)
    /// 给出的保证金只在出价正确时给予返回
    /// 有效的出价要求出价的ether至少到达value，并且fake不是true
    /// 设置fake为true，并且给出一个错误的出价可以隐藏真实的出价
    /// 一个地址能够多次出价
    /// QY：如果是我的话，我会限制必须一个人的出价都是有效的才有进一步的操作，从而增加造假的难度
    function bid(bytes32 _blindedBid)
        public
        payable
        onlyBefore(biddingEnd)
    {
        bids[msg.sender].push(Bid({
            blindedBid: _blindedBid,
            deposit: msg.value
        }));
    }

    /// 公示你的出价，对于正确参与的出价，只要没有最终获胜，都会被归还
    function reveal(
        uint[] _values,
        bool[] _fake,
        bytes32[] _secret
    )
        public
        onlyAfter(biddingEnd)
        onlyBefore(revealEnd)
    {
        uint length = bids[msg.sender].length;
        require(_values.length == length);
        require(_fake.length == length);
        require(_secret.length == length);

        uint refund;
        for (uint i = 0; i < length; i++) {
            var bid = bids[msg.sender][i];
            var (value, fake, secret) =
                    (_values[i], _fake[i], _secret[i]);
            if (bid.blindedBid != keccak256(value, fake, secret)) {
                // bid不正确，不会退回押金
                continue;
            }
            refund += bid.deposit;
            if (!fake && bid.deposit >= value) { // 处理bid超过value的情况
                if (placeBid(msg.sender, value))
                    refund -= value;
            }
            // 防止再次claim押金
            bid.blindedBid = bytes32(0);
        }
        msg.sender.transfer(refund); // 如果之前没有置0，会有fallback风险
    }

    // 这是个内部函数，只能被协约本身调用
    function placeBid(address bidder, uint value) internal
            returns (bool success)
    {
        if (value <= highestBid) {
            return false;
        }
        if (highestBidder != 0) {
            // 返回押金给之前出价最高的人
            pendingReturns[highestBidder] += highestBid;
        }
        highestBid = value;
        highestBidder = bidder;
        return true;
    }

    /// 撤回过多的出价
    function withdraw() public {
        uint amount = pendingReturns[msg.sender];
        if (amount > 0) {
            // 一定要先置0，规避风险
            pendingReturns[msg.sender] = 0;

            msg.sender.transfer(amount);
        }
    }

    /// 结束拍卖，把代币发给受益人
    function auctionEnd()
        public
        onlyAfter(revealEnd)
    {
        require(!ended);
        emit AuctionEnded(highestBidder, highestBid);
        ended = true;
        beneficiary.transfer(highestBid);
    }
}
```

当然，我们也可以有更多的思考
- 我们可以让大家都保存一个min的金额到一个pool里面，之后给予秘密竞拍。但是这里面也会出现如果竞拍金额需要大于x的时候怎么办

## 总结

- 我们通过两阶段拍卖来解决了黑箱拍卖的难题
- 我们通过hash解决了出价不被他人知道的难题
- 我们通过fake解决了混淆视听的方法
